# Supplementary material for: Single-cell transcriptomics uncovers a non-autonomous Tbx1-dependent genetic program controlling cardiac neural crest cell development
Source: Nat Commun. 2023 Mar 21;14:1551. doi: 10.1038/s41467-023-37015-9 (PMC10027855; doi:10.1038/s41467-023-37015-9)
Supplement: Supplementary file 4 — Supplementary Data 1 [file 41467_2023_37015_MOESM4_ESM.xlsx]

## Sheet: Sheet1
Supplementary Data 1: Marker genes and statistics of cell clusters from scRNA-seq of NCCs at E8.5
gene	p_val	avg_log2FC	pct.1	pct.2	p_val_adj	cluster
Lmo4	5.14092e-266	0.840914	0.994	0.712	8.9195e-262	0
Mef2c	1.27947e-264	0.667657	0.92	0.396	2.21987e-260	0
Inka1	4.559e-238	0.750126	0.985	0.454	7.90987e-234	0
Gap43	4.48468e-225	0.652598	0.923	0.509	7.78092e-221	0
Pfn1	1.56692e-216	0.380444	1	1	2.7186e-212	0
Slc25a5	1.32814e-212	0.453731	1	0.998	2.30432e-208	0
Snai1	4.11999e-210	0.580859	0.762	0.327	7.14819e-206	0
Dlx2	3.06025e-202	0.393278	0.625	0.208	5.30953e-198	0
Sub1	2.17572e-196	0.318691	1	1	3.77488e-192	0
Nme2	9.43036e-196	0.296563	1	1	1.63617e-191	0
Plp1	1.20147e-190	0.557905	0.936	0.536	2.08456e-186	0
Prrx2	1.49726e-178	0.570693	0.858	0.479	2.59775e-174	0
Tfap2b	1.77581e-173	0.4953	0.874	0.405	3.08102e-169	0
Phactr1	1.42535e-171	0.435903	0.702	0.305	2.47298e-167	0
Sox10	7.84736e-162	0.417999	0.859	0.404	1.36152e-157	0
Tmsb10	8.02255e-157	0.343873	1	1	1.39191e-152	0
Id1	1.30176e-156	0.878111	0.974	0.847	2.25855e-152	0
Twist1	2.57893e-151	0.497824	0.788	0.364	4.47445e-147	0
Ets1	4.79685e-148	0.352821	0.738	0.347	8.32254e-144	0
Mdfi	5.76923e-141	0.392805	0.856	0.516	1.00096e-136	0
Cited2	1.37506e-139	0.545503	0.996	0.923	2.38574e-135	0
Galk1	4.84364e-124	0.410424	0.993	0.93	8.40371e-120	0
Peg3	4.49348e-123	0.410465	0.888	0.596	7.79619e-119	0
Mest	8.03905e-121	0.436689	1	0.992	1.39478e-116	0
Prdx6	3.75675e-120	0.316221	1	0.994	6.51796e-116	0
Eva1b	1.15028e-115	0.351383	0.833	0.439	1.99574e-111	0
Dnajc1	1.41749e-113	0.360527	0.841	0.506	2.45934e-109	0
Phlda1	2.17637e-112	0.483316	0.905	0.669	3.776e-108	0
Litaf	2.10678e-111	0.365841	0.898	0.65	3.65527e-107	0
Tbca	4.88125e-110	0.299271	0.999	0.996	8.46897e-106	0
Cnn2	1.91632e-109	0.343124	0.869	0.474	3.32482e-105	0
Hspd1	6.53206e-109	0.284383	1	0.999	1.13331e-104	0
Mt1	1.91982e-108	0.382082	0.696	0.376	3.33088e-104	0
Tfap2a	3.70903e-108	0.282391	0.687	0.344	6.43517e-104	0
Abracl	5.48985e-108	0.343309	0.997	0.954	9.52489e-104	0
Pa2g4	3.56422e-107	0.328117	1	0.993	6.18393e-103	0
Serpinh1	8.26998e-106	0.348809	1	0.991	1.43484e-101	0
Srm	2.04188e-103	0.355099	1	0.972	3.54266e-99	0
Cald1	3.8068e-100	0.327556	0.983	0.816	6.6048e-96	0
Tax1bp3	3.01046e-98	0.342117	0.919	0.67	5.22315e-94	0
Ost4	9.17011e-98	0.300279	0.999	0.991	1.59101e-93	0
Rbms1	4.93501e-97	0.348973	0.932	0.687	8.56225e-93	0
Nr2f1	3.21129e-95	0.367709	0.947	0.716	5.57158e-91	0
Myl12a	5.68566e-95	0.278319	1	0.994	9.86462e-91	0
Hprt	9.04295e-95	0.350748	0.942	0.777	1.56895e-90	0
Vim	1.00432e-90	0.416202	0.944	0.749	1.7425e-86	0
Cacybp	8.78305e-88	0.258148	1	0.997	1.52386e-83	0
Cst3	5.01317e-87	0.333137	0.988	0.938	8.69784e-83	0
Eif4ebp1	2.27392e-86	0.316903	0.996	0.952	3.94526e-82	0
Tes	3.84082e-85	0.254066	0.726	0.409	6.66382e-81	0
Itm2a	2.79955e-84	0.395174	0.844	0.609	4.85722e-80	0
Nme4	2.99406e-84	0.32288	0.969	0.847	5.1947e-80	0
Dlc1	8.59014e-84	0.251243	0.619	0.322	1.49039e-79	0
Marcks	1.00878e-83	0.3216	0.991	0.958	1.75024e-79	0
Ncl	1.00735e-80	0.268551	1	1	1.74776e-76	0
Epop	3.86448e-78	0.325976	0.928	0.767	6.70486e-74	0
Ndfip1	3.26599e-73	0.306585	0.946	0.787	5.66649e-69	0
Id2	7.56282e-71	0.407077	0.967	0.822	1.31215e-66	0
Igfbp4	2.19099e-70	0.341587	0.955	0.794	3.80137e-66	0
Limd2	3.23335e-69	0.288211	0.985	0.924	5.60987e-65	0
Vasp	1.46614e-66	0.279408	0.859	0.646	2.54375e-62	0
Nop58	5.72638e-66	0.275015	0.999	0.975	9.93526e-62	0
Hmga2	3.33604e-61	0.252706	0.996	0.957	5.78803e-57	0
Nolc1	8.59443e-59	0.252026	0.994	0.96	1.49113e-54	0
Fam181b	0	1.55679	0.91	0.323	0	1
Hes5	0	1.2952	0.706	0.151	0	1
Otx2	0	1.21461	0.916	0.158	0	1
Trh	0	1.06247	0.486	0.032	0	1
Efna2	0	0.950293	0.829	0.296	0	1
Uchl1	0	0.943623	0.904	0.307	0	1
Ehbp1	0	0.899039	0.818	0.146	0	1
Mab21l2	0	0.795232	0.627	0.038	0	1
Tal2	0	0.755298	0.719	0.099	0	1
Apcdd1	0	0.704225	0.685	0.096	0	1
2700046A07Rik	0	0.633553	0.654	0.143	0	1
En1	3.5207e-294	1.07371	0.791	0.228	6.10841e-290	1
Lix1	1.92541e-281	0.79515	0.856	0.388	3.34058e-277	1
Sp5	1.42095e-280	0.620138	0.671	0.163	2.46535e-276	1
Hes3	1.64227e-265	0.925233	0.697	0.177	2.84933e-261	1
Bex1	4.15636e-264	0.901996	0.997	0.924	7.21128e-260	1
Tpbg	5.08594e-264	0.763707	0.842	0.377	8.82411e-260	1
Cntnap2	3.43602e-263	0.576825	0.61	0.131	5.9615e-259	1
Otx1	2.3867e-262	0.393276	0.497	0.076	4.14093e-258	1
Bex4	1.77246e-244	0.793853	0.995	0.932	3.07522e-240	1
Irx1	1.42775e-225	0.499014	0.582	0.148	2.47714e-221	1
Sox21	1.2232e-212	0.46291	0.645	0.175	2.12226e-208	1
Wnt1	1.54806e-211	0.69842	0.602	0.166	2.68588e-207	1
Tspan13	4.10632e-207	0.68332	0.931	0.564	7.12447e-203	1
Gnai2	4.09309e-206	0.635025	0.99	0.928	7.10151e-202	1
Sox2	1.23672e-203	0.655961	0.86	0.409	2.14571e-199	1
Tenm4	3.06205e-202	0.497753	0.66	0.231	5.31265e-198	1
Cd24a	1.38774e-190	0.794471	0.995	0.929	2.40773e-186	1
Glrx	1.01978e-184	0.639536	0.687	0.324	1.76932e-180	1
Wls	5.31592e-181	0.64388	0.924	0.691	9.22313e-177	1
Car4	4.22546e-179	0.578692	0.918	0.571	7.33117e-175	1
Fabp5	8.54897e-177	0.428173	1	0.999	1.48325e-172	1
Slc2a1	1.03282e-173	0.729719	0.981	0.916	1.79195e-169	1
Tox3	1.32198e-168	0.399471	0.599	0.198	2.29363e-164	1
Mageh1	1.38233e-168	0.570029	0.868	0.593	2.39834e-164	1
Samd5	3.90059e-168	0.299192	0.349	0.058	6.76752e-164	1
Ccnd2	7.17815e-163	0.839375	0.989	0.959	1.24541e-158	1
Igfbpl1	1.50401e-157	0.313205	0.459	0.118	2.60946e-153	1
Wscd1	8.52027e-157	0.309302	0.486	0.138	1.47827e-152	1
Pantr1	1.55286e-152	0.333682	0.554	0.174	2.69421e-148	1
Ppp1r1a	2.1728e-152	0.505405	0.791	0.469	3.7698e-148	1
Ildr2	2.36416e-149	0.28793	0.499	0.142	4.10182e-145	1
Slc2a3	6.20893e-147	0.49237	0.809	0.466	1.07725e-142	1
Macrod2	8.20235e-144	0.403059	0.677	0.308	1.42311e-139	1
2510009E07Rik	1.04258e-142	0.301636	0.429	0.115	1.80888e-138	1
Cpe	1.69483e-142	0.428403	0.634	0.274	2.94053e-138	1
Mycl	1.42688e-141	0.33068	0.573	0.199	2.47564e-137	1
Nuak2	2.17728e-140	0.297297	0.466	0.132	3.77758e-136	1
Acot7	3.36136e-140	0.450125	0.797	0.488	5.83195e-136	1
Gm2694	3.56474e-140	0.391649	0.6	0.221	6.18482e-136	1
Kif21a	3.20133e-139	0.396818	0.695	0.317	5.5543e-135	1
Sp8	2.4631e-136	0.363595	0.535	0.176	4.27347e-132	1
Irx5	1.39815e-134	0.343539	0.485	0.158	2.42579e-130	1
Rfx4	9.25141e-133	0.337754	0.555	0.189	1.60512e-128	1
Car14	4.88757e-130	0.472191	0.781	0.457	8.47994e-126	1
Mylk	8.54064e-130	0.263989	0.397	0.105	1.4818e-125	1
Irx3	1.30477e-128	0.459258	0.679	0.345	2.26377e-124	1
Gm1673	1.45529e-128	0.491579	0.936	0.766	2.52494e-124	1
Fgf15	1.16188e-126	0.417094	0.478	0.152	2.01587e-122	1
Igfbp2	4.86234e-126	0.323258	0.792	0.409	8.43617e-122	1
Crip2	6.07432e-126	0.471097	0.89	0.655	1.05389e-121	1
Foxb1	1.62122e-125	0.285242	0.516	0.16	2.81282e-121	1
Rtn3	1.86454e-124	0.434301	0.969	0.938	3.23498e-120	1
Lmo1	3.17224e-124	0.276758	0.401	0.111	5.50384e-120	1
Rflnb	4.68461e-123	0.324728	0.524	0.201	8.12779e-119	1
Pdha1	1.07933e-122	0.477937	0.965	0.927	1.87263e-118	1
Usp51	9.48106e-121	0.304523	0.469	0.157	1.64496e-116	1
Nav2	9.69719e-121	0.292235	0.443	0.137	1.68246e-116	1
Scg5	1.26798e-118	0.255521	0.482	0.153	2.19994e-114	1
Cpne5	1.05592e-117	0.390877	0.653	0.345	1.83202e-113	1
Arl4c	3.73495e-117	0.286987	0.516	0.19	6.48014e-113	1
Mdk	6.73272e-117	0.320352	1	1	1.16813e-112	1
Laptm4b	7.70996e-117	0.431391	0.808	0.581	1.33768e-112	1
Igdcc3	2.26586e-116	0.431934	0.812	0.563	3.93126e-112	1
H2-Ke6	4.42398e-116	0.414464	0.741	0.443	7.6756e-112	1
Map1b	6.25948e-116	0.432166	0.955	0.633	1.08602e-111	1
Chst2	1.46152e-115	0.348694	0.571	0.247	2.53573e-111	1
Mir124-2hg	3.24606e-115	0.260413	0.474	0.154	5.63191e-111	1
Msi1	1.42854e-114	0.405863	0.783	0.506	2.47851e-110	1
Irf2bpl	3.77056e-112	0.31803	0.427	0.145	6.54191e-108	1
Axin2	4.45423e-110	0.354964	0.589	0.28	7.7281e-106	1
Trp53i11	8.89421e-110	0.325977	0.462	0.15	1.54315e-105	1
Pou3f2	8.69124e-108	0.257103	0.393	0.116	1.50793e-103	1
Pax5	2.46064e-105	0.254253	0.409	0.123	4.26921e-101	1
Pimreg	5.30583e-104	0.502255	0.93	0.821	9.20561e-100	1
Rmst	3.27524e-103	0.290558	0.402	0.126	5.68254e-99	1
Plekha1	8.01888e-98	0.315108	0.565	0.268	1.39128e-93	1
Snrpn	6.77033e-93	0.384615	0.948	0.873	1.17465e-88	1
Idi1	3.38194e-91	0.509506	0.791	0.588	5.86766e-87	1
Hnrnph3	1.62008e-88	0.397014	0.973	0.947	2.81085e-84	1
Msmo1	6.77701e-88	0.603487	0.717	0.483	1.17581e-83	1
Pea15a	1.58409e-87	0.311914	0.709	0.443	2.7484e-83	1
Psip1	1.44137e-86	0.31517	0.997	0.998	2.50078e-82	1
Zfp503	2.75849e-86	0.282127	0.545	0.245	4.78598e-82	1
Tle5	2.37256e-82	0.255384	0.523	0.245	4.11639e-78	1
Pou3f1	1.82552e-81	0.309655	0.521	0.255	3.16728e-77	1
Plp2	3.52375e-79	0.286687	0.663	0.393	6.11371e-75	1
Bex2	2.53155e-76	0.350091	0.992	0.974	4.39224e-72	1
Gnb2	3.42558e-76	0.294447	0.992	0.992	5.94339e-72	1
Gsta4	3.67065e-74	0.321011	0.928	0.762	6.36858e-70	1
Id3	1.6732e-73	0.640562	0.987	0.965	2.903e-69	1
Gsr	4.22872e-71	0.312198	0.729	0.495	7.33684e-67	1
Efna5	1.65737e-68	0.37385	0.736	0.56	2.87554e-64	1
Cntfr	2.24457e-68	0.312112	0.732	0.525	3.89434e-64	1
Tubb2b	5.04741e-67	0.329251	0.909	0.761	8.75726e-63	1
Nol7	1.56969e-66	0.29894	0.973	0.952	2.7234e-62	1
Pfn2	9.54715e-66	0.289731	0.768	0.573	1.65643e-61	1
Ccnjl	3.33521e-65	0.286932	0.606	0.395	5.78659e-61	1
mt-Nd1	1.52828e-64	0.34769	0.996	0.997	2.65157e-60	1
Fhl1	5.75386e-64	0.253644	0.668	0.422	9.98295e-60	1
Jund	1.6204e-63	0.297749	0.671	0.454	2.8114e-59	1
Sox11	2.09814e-63	0.330376	0.99	0.978	3.64027e-59	1
H2-K1	3.2016e-63	0.326965	0.73	0.524	5.55478e-59	1
Ccnd1	1.78677e-62	0.374714	0.93	0.853	3.10005e-58	1
Cd9	1.01281e-59	0.280735	0.56	0.337	1.75722e-55	1
Flrt3	1.0976e-58	0.344612	0.724	0.557	1.90434e-54	1
Pim1	1.35373e-58	0.301601	0.556	0.344	2.34873e-54	1
Gins2	5.73697e-58	0.314038	0.913	0.85	9.95364e-54	1
Fzd3	1.63121e-57	0.282057	0.682	0.49	2.83015e-53	1
Nr2f6	2.95035e-57	0.288468	0.787	0.652	5.11887e-53	1
Tead2	4.16132e-57	0.269825	0.974	0.957	7.21989e-53	1
Ptms	3.0816e-55	0.284931	0.924	0.865	5.34658e-51	1
Scd2	3.21665e-55	0.355863	0.882	0.776	5.58089e-51	1
Tecr	3.92418e-55	0.251161	0.991	0.991	6.80845e-51	1
Plin3	5.45295e-55	0.290266	0.724	0.572	9.46086e-51	1
Ormdl2	4.43263e-54	0.280054	0.895	0.815	7.69062e-50	1
Fdps	2.68068e-53	0.521827	0.942	0.934	4.65098e-49	1
Hmgcs1	6.45415e-52	0.459962	0.717	0.577	1.1198e-47	1
H2afy2	1.519e-51	0.280287	0.956	0.933	2.63547e-47	1
Rgs2	2.08843e-51	0.261586	0.476	0.255	3.62343e-47	1
Mien1	3.16615e-49	0.266324	0.821	0.72	5.49326e-45	1
Phgdh	6.45094e-49	0.279984	0.876	0.8	1.11924e-44	1
Eno3	1.01113e-48	0.252722	0.694	0.543	1.75432e-44	1
Rrm2	1.02651e-45	0.336401	0.993	0.986	1.78099e-41	1
Med25	1.49594e-42	0.254903	0.811	0.73	2.59546e-38	1
Jpt1	8.1477e-42	0.290879	0.992	0.989	1.41363e-37	1
Rangap1	1.30584e-40	0.259144	0.9	0.858	2.26563e-36	1
Larp7	1.35905e-36	0.251622	0.907	0.872	2.35795e-32	1
Fdft1	6.1917e-28	0.254428	0.657	0.557	1.07426e-23	1
Cenpf	1.18105e-23	0.268018	0.883	0.853	2.04912e-19	1
Ptn	0	1.39161	1	0.989	0	2
Fgf8	0	1.29095	0.569	0.05	0	2
Cldn10	0	0.994532	0.64	0.081	0	2
Bex3	0	0.929583	1	0.999	0	2
Fgf17	0	0.636439	0.451	0.019	0	2
Tspan13	1.02906e-262	1.03461	0.973	0.575	1.78542e-258	2
Hes3	3.18521e-246	1.20129	0.726	0.198	5.52634e-242	2
Pax8	2.77008e-236	0.462879	0.474	0.071	4.80609e-232	2
Gbx2	6.20515e-218	0.419232	0.388	0.048	1.07659e-213	2
En1	5.6129e-216	0.972835	0.798	0.255	9.73838e-212	2
Sp9	1.44711e-215	0.299782	0.347	0.034	2.51074e-211	2
Tceal9	2.28792e-204	0.66495	0.999	0.996	3.96953e-200	2
Map1b	7.91479e-202	0.896965	0.969	0.647	1.37322e-197	2
Ifitm1	9.26019e-195	0.748629	0.788	0.331	1.60664e-190	2
Pax5	8.57068e-192	0.464983	0.529	0.118	1.48701e-187	2
Bex1	1.00163e-186	0.847188	0.998	0.928	1.73783e-182	2
Cd24a	1.09058e-157	0.753176	0.994	0.933	1.89215e-153	2
Rgs2	2.30697e-155	0.699527	0.635	0.241	4.0026e-151	2
Sox21	1.19368e-151	0.499579	0.62	0.202	2.07104e-147	2
Sp8	8.07037e-150	0.492192	0.585	0.186	1.40021e-145	2
Sfrp2	1.99802e-141	0.755537	0.835	0.526	3.46657e-137	2
Il17rd	3.00585e-134	0.438769	0.529	0.178	5.21515e-130	2
Bex4	5.4955e-123	0.598365	0.991	0.936	9.53469e-119	2
Pantr1	1.08776e-122	0.393804	0.551	0.193	1.88727e-118	2
Prdx2	6.86808e-120	0.32852	1	0.999	1.19161e-115	2
Mllt3	4.07005e-113	0.492354	0.655	0.336	7.06153e-109	2
Irx2	1.64946e-109	0.376997	0.474	0.157	2.86181e-105	2
H3f3a	7.11048e-109	0.267448	1	1	1.23367e-104	2
Ezr	6.57452e-108	0.432173	0.636	0.31	1.14068e-103	2
Pcp4l1	1.35019e-107	0.304081	0.322	0.071	2.34258e-103	2
Rfx4	1.20992e-106	0.354079	0.559	0.207	2.09921e-102	2
Tmsb4x	2.55982e-105	0.505919	1	1	4.44129e-101	2
H2afv	4.47829e-102	0.42798	0.996	0.991	7.76982e-98	2
Fez1	2.79911e-101	0.330251	0.446	0.152	4.85645e-97	2
Aqp11	1.06513e-98	0.276873	0.333	0.087	1.848e-94	2
Mir124-2hg	2.23898e-98	0.321293	0.478	0.17	3.88463e-94	2
Rtn3	2.74036e-97	0.457176	0.983	0.937	4.75452e-93	2
Hist3h2ba	1.00386e-95	0.39085	0.549	0.24	1.7417e-91	2
Nav2	1.92962e-94	0.285481	0.446	0.152	3.34789e-90	2
Fhl1	6.65461e-93	0.486812	0.711	0.427	1.15458e-88	2
Gm2694	5.48779e-91	0.397236	0.565	0.245	9.52132e-87	2
Sox2	5.51589e-89	0.499669	0.772	0.445	9.57007e-85	2
Mycl	1.85882e-88	0.331814	0.53	0.224	3.22506e-84	2
Mkrn1	1.67505e-86	0.449777	0.797	0.641	2.90621e-82	2
Arl4a	1.27433e-85	0.428981	0.627	0.321	2.21097e-81	2
Gnai2	2.32244e-85	0.454332	0.971	0.934	4.02944e-81	2
Sox3	3.30378e-84	0.284818	0.451	0.173	5.73207e-80	2
Apoe	4.97849e-83	0.442404	0.671	0.39	8.63769e-79	2
Rmst	2.69514e-80	0.281677	0.405	0.139	4.67606e-76	2
Mgst1	7.47743e-79	0.342098	0.561	0.278	1.29733e-74	2
Efnb3	1.23999e-78	0.331304	0.534	0.248	2.15138e-74	2
Spry1	2.75315e-78	0.330446	0.489	0.224	4.77671e-74	2
Gm1673	1.07202e-77	0.43053	0.904	0.78	1.85995e-73	2
Spry2	3.15731e-75	0.513865	0.461	0.205	5.47794e-71	2
Chd3	1.53575e-74	0.355493	0.579	0.323	2.66453e-70	2
Hnrnph3	3.08899e-74	0.407305	0.968	0.949	5.35941e-70	2
Pea15a	9.34082e-71	0.383216	0.693	0.459	1.62063e-66	2
Scg5	3.91755e-70	0.271619	0.438	0.177	6.79695e-66	2
Efnb1	1.18514e-69	0.426746	0.607	0.384	2.05623e-65	2
Pfn2	1.22699e-69	0.390744	0.772	0.582	2.12883e-65	2
Tsc22d1	2.95229e-69	0.43356	0.94	0.902	5.12222e-65	2
Foxb1	1.25763e-68	0.31083	0.456	0.187	2.18199e-64	2
Tle5	4.36979e-67	0.307622	0.511	0.261	7.58158e-63	2
Car14	3.89025e-66	0.359757	0.723	0.482	6.74958e-62	2
Fabp7	1.10789e-65	0.599322	0.688	0.488	1.92219e-61	2
Msmo1	4.79223e-64	0.590789	0.703	0.497	8.31452e-60	2
Idi1	5.12985e-64	0.535174	0.769	0.601	8.9003e-60	2
Hmgcs1	1.88503e-63	0.515777	0.752	0.578	3.27053e-59	2
Uchl1	4.62386e-62	0.30661	0.695	0.37	8.0224e-58	2
Nr2f6	4.7713e-62	0.396428	0.789	0.659	8.27821e-58	2
Bnip3l	3.95548e-60	0.296077	0.996	0.997	6.86275e-56	2
Malat1	1.59905e-58	0.501815	0.979	0.996	2.77435e-54	2
Igdcc3	4.46087e-58	0.372929	0.753	0.585	7.73962e-54	2
Eef2	3.15643e-57	0.271878	1	1	5.47641e-53	2
Psip1	1.93358e-56	0.299226	0.999	0.998	3.35476e-52	2
Fzd3	1.92993e-55	0.326279	0.675	0.5	3.34843e-51	2
Ndn	3.57301e-52	0.339751	0.933	0.913	6.19917e-48	2
Sparc	8.34151e-52	0.379009	0.757	0.606	1.44725e-47	2
Irx3	2.4639e-51	0.410381	0.59	0.376	4.27487e-47	2
Slc2a1	2.46397e-51	0.496173	0.938	0.926	4.275e-47	2
Sfrp1	3.95523e-51	0.596426	0.848	0.788	6.86233e-47	2
Grcc10	4.08345e-51	0.281657	0.995	0.994	7.08478e-47	2
Klf3	6.20494e-51	0.334099	0.589	0.406	1.07656e-46	2
Nkd1	1.05507e-49	0.416653	0.642	0.458	1.83054e-45	2
Cdh2	1.02035e-48	0.304167	0.643	0.469	1.77031e-44	2
Sox11	1.22952e-48	0.31859	0.97	0.982	2.13321e-44	2
Cyb5r3	1.33786e-48	0.326779	0.941	0.923	2.32118e-44	2
Igf2bp3	1.99233e-47	0.355001	0.903	0.891	3.4567e-43	2
Afdn	4.08949e-47	0.263539	0.517	0.316	7.09527e-43	2
Gsr	5.48011e-47	0.298015	0.687	0.514	9.50799e-43	2
Mpst	8.42529e-46	0.306434	0.687	0.554	1.46179e-41	2
Trappc1	4.85894e-45	0.302664	0.911	0.893	8.43027e-41	2
H1fx	1.79294e-44	0.303714	0.867	0.797	3.11075e-40	2
Tead2	3.4937e-43	0.290347	0.96	0.96	6.06156e-39	2
Cox7a2l	5.90678e-43	0.266497	0.991	0.991	1.02483e-38	2
Pdha1	2.72515e-42	0.37843	0.921	0.935	4.72814e-38	2
Ifitm3	4.89203e-42	0.295291	0.424	0.248	8.48767e-38	2
Zic5	2.7618e-41	0.288561	0.355	0.173	4.79172e-37	2
Golm1	1.27013e-40	0.282755	0.711	0.58	2.20367e-36	2
H2afy2	1.71892e-40	0.289762	0.94	0.937	2.98233e-36	2
Cuedc1	6.07449e-38	0.26892	0.592	0.445	1.05392e-33	2
Fam49b	5.23129e-37	0.306253	0.919	0.915	9.07629e-33	2
Flrt3	5.18206e-36	0.323135	0.693	0.57	8.99087e-32	2
Dnajc9	1.02163e-35	0.254808	0.978	0.977	1.77252e-31	2
Gsta4	1.08214e-35	0.254636	0.899	0.774	1.87752e-31	2
Jund	1.94549e-34	0.272222	0.625	0.472	3.37542e-30	2
Hmgn5	2.65213e-34	0.322113	0.813	0.783	4.60145e-30	2
Serf1	2.54909e-33	0.282592	0.905	0.895	4.42267e-29	2
Tubb4b	4.18161e-33	0.273015	0.991	0.995	7.25509e-29	2
Nnat	5.37272e-33	0.275978	0.979	0.969	9.32167e-29	2
Jpt1	5.52155e-33	0.308433	0.988	0.99	9.57989e-29	2
Sqle	3.73339e-32	0.338689	0.642	0.555	6.47744e-28	2
H2-K1	5.86579e-32	0.2791	0.675	0.543	1.01771e-27	2
Sh3bgrl	1.52743e-30	0.258726	0.884	0.877	2.6501e-26	2
Pimreg	2.39801e-30	0.338571	0.857	0.838	4.16055e-26	2
Fdft1	3.87822e-30	0.335163	0.655	0.562	6.72871e-26	2
Fxyd6	1.3964e-29	0.264931	0.744	0.685	2.42275e-25	2
Nmral1	2.26967e-29	0.267976	0.928	0.931	3.93788e-25	2
Bex2	2.48162e-29	0.251132	0.983	0.976	4.30562e-25	2
Pmvk	1.33549e-28	0.252463	0.648	0.564	2.31708e-24	2
Zfp36l1	2.67948e-28	0.266409	0.85	0.831	4.64889e-24	2
Cyp51	4.03001e-27	0.267705	0.52	0.389	6.99206e-23	2
Fdps	4.41725e-27	0.394533	0.929	0.937	7.66393e-23	2
Ppt1	7.08958e-27	0.250044	0.525	0.41	1.23004e-22	2
Celf2	1.87334e-26	0.261385	0.622	0.528	3.25025e-22	2
Ccnd2	3.38144e-24	0.400458	0.943	0.968	5.8668e-20	2
Gstm5	4.4023e-24	0.263879	0.945	0.924	7.63799e-20	2
Ldhb	1.14568e-20	0.324043	0.641	0.57	1.98776e-16	2
Gja1	1.93321e-20	0.279161	0.915	0.915	3.35412e-16	2
Arl6ip1	1.43975e-15	0.272873	0.991	0.988	2.49796e-11	2
Lmo4	1.39022e-196	0.956632	0.996	0.748	2.41203e-192	3
Cdk1	7.32496e-187	0.7331	0.994	0.931	1.27088e-182	3
Mef2c	3.36529e-181	0.701366	0.967	0.457	5.83878e-177	3
Ube2c	7.59846e-160	0.877671	0.996	0.927	1.31833e-155	3
Inka1	1.56523e-157	0.798624	0.992	0.522	2.71567e-153	3
Cited2	1.3997e-139	0.732796	0.997	0.932	2.42847e-135	3
Sox10	5.69289e-137	0.537818	0.932	0.452	9.87717e-133	3
Snai1	1.64017e-136	0.545015	0.848	0.371	2.8457e-132	3
Twist1	5.35754e-136	0.771047	0.875	0.406	9.29534e-132	3
Nr2f1	3.48938e-131	0.643843	0.986	0.74	6.05408e-127	3
Tfap2b	8.25704e-131	0.615607	0.938	0.456	1.4326e-126	3
Plk1	6.0928e-124	0.540651	0.972	0.67	1.0571e-119	3
Ccnb1	1.03927e-116	0.555555	0.984	0.904	1.80314e-112	3
Bub3	5.95845e-116	0.474989	0.993	0.967	1.03379e-111	3
Pfn1	2.90711e-113	0.349769	1	1	5.04383e-109	3
Gap43	6.58027e-111	0.546674	0.958	0.557	1.14168e-106	3
Kpna2	2.81202e-108	0.391439	0.861	0.44	4.87885e-104	3
Nme2	1.27312e-106	0.26446	1	1	2.20885e-102	3
Cks2	8.36336e-106	0.520347	0.999	0.991	1.45104e-101	3
Aurka	1.6216e-103	0.484792	0.949	0.612	2.81347e-99	3
Dlx2	3.59383e-103	0.351175	0.661	0.257	6.2353e-99	3
Prrx2	1.03697e-102	0.63434	0.888	0.524	1.79914e-98	3
Id1	1.12327e-96	0.942193	0.994	0.861	1.94887e-92	3
Aurkb	1.48345e-96	0.437451	0.962	0.688	2.57379e-92	3
Prc1	2.37933e-94	0.35828	0.834	0.401	4.12814e-90	3
Mis18bp1	1.72655e-93	0.406023	0.936	0.621	2.99557e-89	3
Phactr1	4.64418e-92	0.343091	0.771	0.347	8.05766e-88	3
Cenpe	1.11005e-91	0.4344	0.941	0.614	1.92593e-87	3
Eva1b	1.58036e-89	0.475707	0.875	0.484	2.74193e-85	3
Slc25a5	3.78507e-89	0.364412	1	0.998	6.5671e-85	3
Cnn2	7.12795e-88	0.498124	0.911	0.519	1.2367e-83	3
Dnajc1	1.23443e-82	0.382857	0.916	0.538	2.14173e-78	3
Dlc1	6.56594e-81	0.353782	0.737	0.344	1.13919e-76	3
Cdca2	4.33128e-80	0.325376	0.843	0.469	7.51477e-76	3
Tmsb10	4.57981e-79	0.312624	1	1	7.94598e-75	3
Top2a	3.52439e-78	0.420784	0.996	0.859	6.11482e-74	3
Myl12a	3.82015e-76	0.324396	1	0.995	6.62796e-72	3
Peg3	3.70418e-75	0.412469	0.915	0.63	6.42675e-71	3
Rbms1	3.75593e-75	0.386699	0.97	0.713	6.51654e-71	3
Ets1	4.43684e-75	0.285982	0.806	0.388	7.69791e-71	3
Fzr1	8.95129e-75	0.314476	0.854	0.503	1.55305e-70	3
Smc4	7.13286e-74	0.385835	0.994	0.944	1.23755e-69	3
Plp1	2.13539e-72	0.389226	0.945	0.586	3.7049e-68	3
Tfap2a	3.52239e-71	0.256867	0.769	0.377	6.11134e-67	3
Hmga2	2.62351e-70	0.348796	0.997	0.961	4.55179e-66	3
Hmmr	7.31587e-70	0.351331	0.882	0.552	1.2693e-65	3
Col1a2	1.39984e-67	0.276586	0.661	0.293	2.42872e-63	3
Spc25	3.21764e-67	0.356902	0.975	0.822	5.58261e-63	3
Incenp	9.42661e-65	0.276783	0.837	0.497	1.63552e-60	3
Galk1	4.33626e-64	0.351639	0.996	0.938	7.52342e-60	3
Srm	5.24416e-64	0.338827	0.999	0.976	9.09862e-60	3
Phlda1	3.44789e-60	0.455941	0.938	0.695	5.98209e-56	3
Vasp	3.89895e-57	0.319735	0.921	0.665	6.76468e-53	3
Tpx2	5.54095e-57	0.314487	0.966	0.756	9.61354e-53	3
Nrep	3.16356e-56	0.318298	0.912	0.609	5.48878e-52	3
Mdfi	1.66532e-55	0.290147	0.873	0.557	2.88933e-51	3
Fign	4.0624e-55	0.292425	0.783	0.474	7.04827e-51	3
Tbca	1.14596e-54	0.261812	1	0.996	1.98824e-50	3
Myc	5.0663e-53	0.260758	0.789	0.461	8.79003e-49	3
Marcks	6.07364e-52	0.339226	0.999	0.961	1.05378e-47	3
Tax1bp3	1.75676e-51	0.279959	0.948	0.698	3.04798e-47	3
Ost4	2.62914e-51	0.271387	0.999	0.992	4.56155e-47	3
Arl6ip1	8.61193e-49	0.313327	0.994	0.987	1.49417e-44	3
Mt1	1.18224e-48	0.290045	0.72	0.414	2.05119e-44	3
Cenpf	7.81195e-48	0.276096	0.983	0.841	1.35537e-43	3
Psmd10	2.97711e-47	0.284782	0.958	0.763	5.16529e-43	3
Chchd4	8.29283e-45	0.271848	0.986	0.889	1.43881e-40	3
Cald1	4.21371e-44	0.272708	0.989	0.837	7.31079e-40	3
Cst3	1.91952e-43	0.270698	0.992	0.944	3.33037e-39	3
Itm2a	7.64342e-42	0.34747	0.874	0.635	1.32613e-37	3
Eif4ebp1	5.7727e-41	0.255683	0.996	0.958	1.00156e-36	3
Cdc20	1.02998e-40	0.319231	0.986	0.899	1.78702e-36	3
Igfbp4	2.36117e-40	0.313059	0.972	0.813	4.09664e-36	3
Mest	1.15386e-38	0.305762	1	0.993	2.00195e-34	3
Traf4	1.62991e-37	0.253648	0.943	0.735	2.8279e-33	3
Serpinh1	9.86775e-37	0.251283	1	0.992	1.71205e-32	3
Fermt2	1.05043e-34	0.255786	0.931	0.732	1.8225e-30	3
Id2	7.33789e-32	0.324575	0.959	0.842	1.27312e-27	3
Vim	9.91574e-31	0.252205	0.952	0.773	1.72038e-26	3
Actb	3.23836e-23	0.279281	1	1	5.61855e-19	3
Alx1	0	1.43456	0.961	0.268	0	4
Alx3	0	0.336522	0.381	0.003	0	4
Tnfaip6	3.26947e-293	0.601422	0.719	0.131	5.67253e-289	4
Csn3	2.20646e-274	0.51798	0.559	0.069	3.8282e-270	4
Sfrp5	3.20285e-234	0.457854	0.612	0.1	5.55695e-230	4
Cnn2	1.59367e-209	1.09825	0.978	0.52	2.76502e-205	4
Eva1b	1.11269e-205	0.90033	0.963	0.483	1.93052e-201	4
Tmem119	6.65647e-195	0.431913	0.644	0.152	1.1549e-190	4
Prrx1	3.42211e-175	0.471561	0.534	0.11	5.93737e-171	4
Hopx	2.08838e-172	0.783998	0.807	0.273	3.62333e-168	4
Serpinf1	1.05746e-163	0.449093	0.698	0.214	1.8347e-159	4
Twist1	3.2794e-162	0.767636	0.937	0.41	5.68976e-158	4
Dnajc1	3.87851e-158	0.726051	0.944	0.544	6.72921e-154	4
Tcf15	1.10249e-156	0.415828	0.434	0.076	1.91282e-152	4
Emilin1	8.95296e-138	0.457315	0.756	0.287	1.55334e-133	4
Inka1	3.06792e-136	0.815379	0.985	0.533	5.32284e-132	4
Pdlim1	1.00843e-132	0.555531	0.773	0.311	1.74963e-128	4
Ccl6	4.07397e-130	0.358269	0.553	0.15	7.06834e-126	4
Slc25a4	7.6996e-123	0.525002	1	0.997	1.33588e-118	4
Tes	3.19653e-122	0.505523	0.88	0.439	5.54598e-118	4
Myl9	1.66644e-119	0.54231	0.651	0.237	2.89128e-115	4
Pfn1	1.97696e-117	0.385044	1	1	3.43002e-113	4
Rarg	8.73724e-115	0.261236	0.527	0.148	1.51591e-110	4
Rgcc	5.78153e-114	0.340715	0.534	0.155	1.0031e-109	4
Cotl1	2.19238e-109	0.580504	0.985	0.823	3.80378e-105	4
Slc25a5	9.96051e-104	0.431169	1	0.998	1.72815e-99	4
Col1a2	1.55289e-100	0.388546	0.717	0.295	2.69426e-96	4
Hadhb	2.21383e-97	0.416909	0.756	0.372	3.841e-93	4
Ngfr	1.00058e-91	0.319327	0.639	0.245	1.73601e-87	4
Tgfb1i1	6.84509e-90	0.397987	0.593	0.224	1.18762e-85	4
Igfbp4	2.66207e-89	0.555176	0.976	0.816	4.61868e-85	4
Tbca	1.96283e-83	0.361084	1	0.996	3.40551e-79	4
Tpm4	6.87192e-83	0.456752	0.997	0.932	1.19228e-78	4
Lbh	2.53967e-82	0.261226	0.51	0.178	4.40633e-78	4
Ost4	5.00671e-82	0.391381	1	0.992	8.68664e-78	4
Gng11	2.60019e-81	0.321429	0.568	0.219	4.51133e-77	4
Cnbp	6.06467e-81	0.310803	1	0.999	1.05222e-76	4
Etv2	1.49155e-79	0.284441	0.412	0.123	2.58784e-75	4
Pa2g4	1.76056e-79	0.370347	1	0.994	3.05456e-75	4
Marcks	3.46681e-79	0.443183	0.997	0.962	6.01492e-75	4
Rbms1	1.4959e-78	0.458445	0.968	0.719	2.59539e-74	4
Rasgrp2	3.1976e-76	0.313201	0.568	0.232	5.54783e-72	4
Cald1	1.19957e-72	0.4522	0.981	0.841	2.08126e-68	4
Nudt4	3.04662e-71	0.416309	0.92	0.676	5.28588e-67	4
Nhp2	1.57794e-64	0.305966	1	0.995	2.73773e-60	4
Schip1	1.91134e-63	0.29763	0.614	0.295	3.31617e-59	4
Mef2c	4.04759e-62	0.360972	0.893	0.477	7.02257e-58	4
Ptgis	7.84116e-62	0.320934	0.741	0.415	1.36044e-57	4
Srm	8.04431e-62	0.366288	0.998	0.977	1.39569e-57	4
Prdx6	4.20692e-61	0.301063	1	0.995	7.299e-57	4
Rbp1	1.00081e-60	0.517468	0.953	0.812	1.73641e-56	4
Myl12a	5.72085e-60	0.324365	1	0.995	9.92567e-56	4
Serpinh1	2.28085e-57	0.344332	1	0.992	3.95727e-53	4
Csrp1	2.44697e-56	0.289847	0.68	0.365	4.24549e-52	4
Tomm5	4.97686e-56	0.321637	1	0.99	8.63485e-52	4
Actg1	5.47865e-56	0.263905	1	1	9.50546e-52	4
Eif4ebp1	5.5116e-56	0.3381	1	0.958	9.56262e-52	4
Ctsb	8.69825e-56	0.338869	0.846	0.566	1.50915e-51	4
Ralb	2.07086e-55	0.258006	0.708	0.383	3.59294e-51	4
Ppp1r14b	6.72129e-55	0.347237	0.99	0.96	1.16614e-50	4
Dlc1	2.13204e-54	0.252038	0.697	0.357	3.69909e-50	4
Traf4	4.50446e-54	0.358517	0.941	0.74	7.81523e-50	4
Wdr1	4.96583e-52	0.329835	0.861	0.6	8.61571e-48	4
Hspd1	4.03536e-51	0.25524	1	0.999	7.00136e-47	4
Mrpl34	2.12786e-50	0.320266	0.988	0.941	3.69183e-46	4
Mt1	6.70015e-49	0.394973	0.727	0.419	1.16248e-44	4
Lmo4	9.2327e-49	0.36559	0.993	0.754	1.60187e-44	4
Arpc1b	2.10571e-48	0.302771	0.754	0.463	3.65342e-44	4
Phb	2.28234e-48	0.295518	0.998	0.944	3.95986e-44	4
Itm2a	1.96534e-47	0.403263	0.861	0.642	3.40986e-43	4
Hspa5	9.03693e-46	0.313284	0.998	0.99	1.56791e-41	4
Psmd7	1.49212e-45	0.272413	1	0.991	2.58883e-41	4
Dnaja1	3.57241e-45	0.250688	1	0.999	6.19814e-41	4
Timm8a1	5.20908e-45	0.285658	0.998	0.981	9.03775e-41	4
Nop58	1.88242e-44	0.298754	1	0.978	3.266e-40	4
Gsto1	5.00303e-44	0.304234	0.966	0.864	8.68027e-40	4
Galk1	1.59925e-43	0.324957	0.997	0.939	2.77469e-39	4
Metrn	2.30355e-43	0.27327	0.864	0.626	3.99667e-39	4
Cst3	4.64153e-43	0.309151	0.993	0.945	8.05305e-39	4
Nolc1	9.54534e-43	0.27774	1	0.964	1.65612e-38	4
Abracl	2.3647e-42	0.311498	0.998	0.96	4.10275e-38	4
Sept9	1.81599e-41	0.270659	0.893	0.688	3.15074e-37	4
Vasp	4.33479e-41	0.296903	0.898	0.673	7.52087e-37	4
Limd2	9.35308e-41	0.289273	0.995	0.932	1.62276e-36	4
Cd63	5.38413e-40	0.38367	0.9	0.78	9.34147e-36	4
Ppib	2.99257e-38	0.252015	0.998	0.992	5.19211e-34	4
Pop5	1.51218e-37	0.279954	0.975	0.879	2.62364e-33	4
Tax1bp3	1.76219e-36	0.281282	0.924	0.706	3.0574e-32	4
Nnat	4.94057e-36	0.278822	0.995	0.968	8.57189e-32	4
Laptm4a	1.00779e-35	0.255878	0.995	0.969	1.74851e-31	4
Plp1	1.23834e-35	0.285016	0.89	0.6	2.14852e-31	4
Utp11	2.15237e-34	0.264734	0.992	0.945	3.73437e-30	4
Ccnd3	3.13342e-34	0.265464	0.983	0.885	5.43649e-30	4
Ccdc86	4.62356e-34	0.256372	0.939	0.791	8.02187e-30	4
Dctd	1.34559e-31	0.254802	0.941	0.783	2.3346e-27	4
Hspa8	1.64359e-29	0.260617	1	0.999	2.85163e-25	4
Dnttip2	1.91243e-29	0.256358	0.963	0.845	3.31806e-25	4
Psmd10	5.23214e-29	0.250735	0.932	0.77	9.07777e-25	4
Dennd5b	7.82882e-27	0.403055	0.759	0.567	1.3583e-22	4
Cited2	1.64936e-23	0.260265	0.993	0.934	2.86165e-19	4
Actb	6.36826e-22	0.297948	1	1	1.10489e-17	4
Wdcp	5.05722e-09	0.333206	0.615	0.496	8.77427e-05	4
2810403D21Rik	5.0444e-07	0.273001	0.617	0.509	0.00875204	4
Hoxb1	0	1.27346	0.812	0.011	0	5
Hoxb2	0	1.16584	0.917	0.073	0	5
Hoxb3os	0	1.02623	0.885	0.042	0	5
Hoxa2	0	0.68541	0.75	0.05	0	5
Ret	7.24531e-259	0.322109	0.435	0.028	1.25706e-254	5
Crabp1	4.19836e-215	2.78956	1	0.936	7.28415e-211	5
Crabp2	5.70877e-154	1.4761	1	0.896	9.90471e-150	5
Meis1	1.7074e-149	0.51075	0.693	0.165	2.96234e-145	5
Nrp1	1.01006e-127	0.29898	0.482	0.085	1.75245e-123	5
Arid3b	2.52361e-120	0.559598	0.755	0.268	4.37846e-116	5
Mycn	7.90183e-111	0.910178	0.982	0.787	1.37097e-106	5
Mest	9.28679e-107	0.738366	1	0.993	1.61126e-102	5
Pmp22	1.63941e-106	0.439436	0.648	0.196	2.84438e-102	5
Gsta4	2.23105e-95	0.858116	0.977	0.779	3.87087e-91	5
Stmn2	1.039e-80	0.658971	0.682	0.281	1.80266e-76	5
Oaf	4.70745e-75	0.553938	0.776	0.415	8.16743e-71	5
Tubb3	4.74652e-69	0.562021	0.896	0.57	8.23521e-65	5
Meis2	4.08015e-68	0.491008	0.938	0.592	7.07906e-64	5
Foxd3	6.15207e-65	0.29177	0.409	0.115	1.06738e-60	5
Tfap2a	2.27332e-61	0.396091	0.792	0.398	3.94421e-57	5
Igfbp4	4.46098e-61	0.57383	0.971	0.822	7.7398e-57	5
Gadd45a	1.91941e-60	0.510817	0.776	0.399	3.33018e-56	5
Fst	2.95687e-60	0.459254	0.331	0.08	5.13016e-56	5
Acly	4.42622e-59	0.45231	0.917	0.642	7.67949e-55	5
Sox10	2.62094e-52	0.431787	0.872	0.484	4.54733e-48	5
Nes	9.59957e-48	0.32114	0.674	0.347	1.66552e-43	5
Zfp503	1.08355e-47	0.272262	0.643	0.275	1.87996e-43	5
Camk2d	1.67271e-47	0.31146	0.581	0.271	2.90215e-43	5
Prrx2	6.25332e-44	0.393328	0.865	0.547	1.08495e-39	5
Sox9	8.07686e-44	0.560479	0.773	0.466	1.40133e-39	5
Ywhaq	2.46524e-42	0.253873	1	0.999	4.2772e-38	5
Foxo1	1.7694e-40	0.281174	0.562	0.266	3.06991e-36	5
Hmga2	6.28521e-40	0.397328	0.997	0.964	1.09048e-35	5
Msx3	1.38826e-29	0.306892	0.289	0.1	2.40864e-25	5
Nr2f1	1.47465e-29	0.351862	0.953	0.757	2.55851e-25	5
Zeb2	4.15421e-26	0.289179	0.849	0.621	7.20755e-22	5
Id2	3.65525e-25	0.369055	0.984	0.847	6.34186e-21	5
Ccnd1	3.4598e-23	0.294396	0.961	0.86	6.00275e-19	5
Sox4	4.73015e-22	0.294679	0.958	0.926	8.20681e-18	5
Fmr1	1.39106e-21	0.264626	0.768	0.588	2.41348e-17	5
Gap43	3.97477e-21	0.25943	0.852	0.588	6.89622e-17	5
Tcf12	1.01953e-20	0.266459	0.951	0.835	1.76888e-16	5
Syce2	2.28657e-18	0.271227	0.948	0.852	3.9672e-14	5
Cadm1	8.04821e-16	0.269479	0.898	0.809	1.39636e-11	5
Wnt1	4.53568e-13	0.287308	0.396	0.234	7.8694e-09	5
Sfrp2	2.30743e-11	0.264697	0.708	0.559	4.00339e-07	5
Pax6	0	1.37101	0.8	0.041	0	6
Emx2	0	0.419622	0.387	0.007	0	6
Fezf2	0	0.385423	0.283	0.002	0	6
Barhl2	0	0.310376	0.33	0.004	0	6
Fezf1	2.64581e-304	0.31882	0.317	0.005	4.59047e-300	6
Wnt8b	2.25322e-295	0.680824	0.467	0.023	3.90933e-291	6
Foxd1	5.78058e-287	0.467387	0.337	0.008	1.00293e-282	6
Lhx5	3.1228e-274	0.630173	0.556	0.043	5.41805e-270	6
Six3	8.86429e-268	0.474804	0.352	0.011	1.53795e-263	6
Pcsk1n	5.53966e-184	0.879048	0.737	0.151	9.6113e-180	6
Epha7	1.27499e-183	0.580902	0.657	0.106	2.21211e-179	6
Hesx1	4.30525e-177	0.533174	0.251	0.009	7.46961e-173	6
Otx2	3.2152e-154	1.05613	0.93	0.258	5.57837e-150	6
Igfbp2	1.84755e-145	1.33192	0.965	0.451	3.2055e-141	6
Eras	2.84493e-140	0.334031	0.381	0.041	4.93595e-136	6
Cntnap2	4.25068e-115	0.810027	0.695	0.19	7.37493e-111	6
Gsc2	1.28379e-110	0.27187	0.283	0.028	2.22738e-106	6
Pdzph1	4.88724e-100	0.555645	0.581	0.146	8.47936e-96	6
Clu	1.24142e-93	0.281848	0.371	0.059	2.15387e-89	6
Slc2a3	1.81185e-80	0.693976	0.879	0.508	3.14356e-76	6
Fgfr2	5.53387e-80	0.367879	0.505	0.132	9.60126e-76	6
Ehbp1	9.09435e-77	0.477191	0.73	0.241	1.57787e-72	6
Irs4	2.38119e-76	0.266655	0.365	0.069	4.13136e-72	6
Otx1	3.81328e-73	0.366459	0.508	0.131	6.61605e-69	6
Lmo1	3.82086e-73	0.458105	0.508	0.144	6.62919e-69	6
Cpe	8.03306e-72	0.468128	0.762	0.315	1.39374e-67	6
Kif21a	3.39568e-71	0.534681	0.797	0.361	5.8915e-67	6
Sox2	1.04447e-64	0.603387	0.886	0.467	1.81215e-60	6
Bex1	1.3037e-61	0.649933	1	0.934	2.26191e-57	6
Bex4	4.07094e-61	0.636498	1	0.94	7.06308e-57	6
Slc2a1	5.59219e-61	0.750884	0.99	0.924	9.70245e-57	6
Gm2694	1.80996e-59	0.418558	0.679	0.267	3.14029e-55	6
Dlk1	4.12875e-58	0.304156	0.295	0.061	7.16338e-54	6
Armh4	5.03646e-56	0.285094	0.463	0.142	8.73825e-52	6
Uchl1	9.35789e-56	0.440104	0.848	0.39	1.62359e-51	6
Hopx	4.32028e-51	0.562263	0.692	0.306	7.49569e-47	6
Psip1	2.34538e-50	0.456368	1	0.998	4.06923e-46	6
Foxb1	3.6752e-49	0.457615	0.552	0.205	6.37648e-45	6
Rprm	3.48424e-48	0.292288	0.467	0.151	6.04516e-44	6
Krt18	1.00781e-47	0.270361	0.451	0.148	1.74856e-43	6
Immp1l	6.13992e-47	0.448477	0.975	0.898	1.06528e-42	6
Gm1673	1.16704e-46	0.49386	0.949	0.788	2.02482e-42	6
Palld	2.81718e-46	0.368786	0.594	0.255	4.88781e-42	6
Fabp5	6.24111e-46	0.355995	1	0.999	1.08283e-41	6
Tubb3	2.46714e-44	0.431779	0.851	0.577	4.28049e-40	6
Sfrp1	2.94433e-43	0.507354	0.937	0.788	5.10842e-39	6
Fhl1	1.91943e-42	0.570922	0.73	0.451	3.3302e-38	6
Map1b	3.64828e-42	0.486441	0.952	0.676	6.32977e-38	6
Tox3	8.13672e-42	0.326254	0.59	0.252	1.41172e-37	6
Smim14	1.05875e-41	0.318192	0.584	0.273	1.83694e-37	6
Cmtm8	2.51639e-41	0.305056	0.517	0.208	4.36594e-37	6
Gnai2	9.56421e-41	0.448791	0.978	0.937	1.65939e-36	6
Rflnb	7.46274e-39	0.337496	0.543	0.243	1.29479e-34	6
Meg3	6.60997e-38	0.772489	0.889	0.754	1.14683e-33	6
Igfbpl1	2.55163e-37	0.290353	0.441	0.165	4.42709e-33	6
Lix1	1.9029e-35	0.342247	0.787	0.454	3.30154e-31	6
Snrpn	4.9239e-35	0.445287	0.952	0.883	8.54297e-31	6
Rtn3	4.68733e-34	0.390684	0.994	0.941	8.13253e-30	6
Tpbg	9.11272e-34	0.441582	0.737	0.445	1.58106e-29	6
Acot7	2.01165e-32	0.357585	0.781	0.531	3.4902e-28	6
Tmem47	9.35153e-32	0.42988	0.813	0.597	1.62249e-27	6
H2-Ke6	2.78634e-31	0.333132	0.756	0.482	4.83431e-27	6
Wls	2.06156e-30	0.458491	0.857	0.726	3.5768e-26	6
Tenm4	2.95226e-30	0.288834	0.587	0.293	5.12216e-26	6
Tcf7l2	6.30778e-30	0.346609	0.587	0.345	1.0944e-25	6
Crabp2	6.68821e-30	0.366786	0.994	0.897	1.1604e-25	6
Shisa2	7.15201e-29	0.312197	0.343	0.137	1.24087e-24	6
Mdk	2.10323e-28	0.261434	1	1	3.6491e-24	6
Bok	1.30094e-27	0.27604	0.54	0.282	2.25713e-23	6
Hes5	9.73788e-25	0.298066	0.508	0.236	1.68952e-20	6
Apoe	3.48053e-24	0.368736	0.651	0.416	6.03871e-20	6
Dut	1.42255e-23	0.289412	0.997	0.996	2.46813e-19	6
Nol7	2.40434e-23	0.295687	0.987	0.954	4.17153e-19	6
Gsr	3.21305e-23	0.307097	0.727	0.527	5.57464e-19	6
Plp2	3.91601e-23	0.252527	0.683	0.428	6.79427e-19	6
Ifitm1	8.13187e-23	0.455862	0.638	0.379	1.41088e-18	6
Lrrc42	3.22515e-22	0.300217	0.778	0.579	5.59564e-18	6
Ptms	6.36018e-22	0.299916	0.94	0.872	1.10349e-17	6
Gsta4	1.20211e-21	0.273756	0.933	0.783	2.08567e-17	6
Pfn2	2.30441e-21	0.258299	0.81	0.597	3.99815e-17	6
Pou3f1	8.4997e-21	0.27974	0.508	0.291	1.4747e-16	6
Ptch1	1.06711e-20	0.262669	0.406	0.204	1.85144e-16	6
Tead2	1.48316e-20	0.294041	0.99	0.959	2.57328e-16	6
Ormdl2	1.09127e-19	0.276326	0.911	0.825	1.89335e-15	6
Gpc3	1.66886e-17	0.394465	0.651	0.495	2.89547e-13	6
Hmgn3	3.07756e-17	0.296408	0.848	0.766	5.33957e-13	6
Ndufa1	1.61503e-16	0.28155	0.94	0.91	2.80207e-12	6
Hnrnph3	6.00588e-15	0.253503	0.975	0.95	1.04202e-10	6
H1fx	1.05243e-14	0.253545	0.883	0.802	1.82596e-10	6
Ppdpf	1.3396e-14	0.258934	0.937	0.91	2.3242e-10	6
Hadh	1.73198e-14	0.260269	0.883	0.784	3.00499e-10	6
Pls3	2.1289e-14	0.264122	0.813	0.696	3.69365e-10	6
Ctsl	2.53695e-14	0.250563	0.968	0.949	4.4016e-10	6
H1f0	2.41912e-11	0.294589	0.876	0.84	4.19718e-07	6
Hes1	2.9932e-11	0.318448	0.689	0.579	5.1932e-07	6
Ccnd2	3.4573e-10	0.358104	0.943	0.966	5.99841e-06	6
Emb	3.59141e-07	0.265971	0.895	0.885	0.0062311	6
Msx3	0	0.929251	0.786	0.076	0	7
ccdc198	0	0.769866	0.535	0.005	0	7
Hoxd4	0	0.382552	0.395	0.002	0	7
Hoxd3	0	0.374486	0.452	0.004	0	7
Hoxb4	0	0.335396	0.388	0.002	0	7
Hoxa3	3.5514e-290	0.254613	0.338	0.007	6.16168e-286	7
Aldh1a2	3.77056e-285	0.395875	0.388	0.013	6.54193e-281	7
Hoxb2	6.00035e-243	0.732762	0.773	0.094	1.04106e-238	7
Sfrp5	3.12668e-218	0.832267	0.753	0.119	5.4248e-214	7
Mafb	1.49824e-151	0.6743	0.475	0.06	2.59944e-147	7
Pcsk9	5.88775e-147	0.269723	0.391	0.038	1.02152e-142	7
Pcbd1	5.80716e-131	0.764008	0.846	0.303	1.00754e-126	7
Tshz1	1.83087e-130	0.39559	0.502	0.08	3.17656e-126	7
Ednrb	7.22971e-127	0.514839	0.635	0.139	1.25435e-122	7
Crabp1	1.07191e-126	1.903	1	0.937	1.85976e-122	7
Pla2g7	2.52042e-124	0.620363	0.682	0.164	4.37293e-120	7
Crabp2	2.3847e-122	1.55579	1	0.897	4.13746e-118	7
Mdk	6.53402e-121	0.91996	1	1	1.13365e-116	7
Hoxa2	4.56059e-117	0.282923	0.488	0.075	7.91263e-113	7
Gadd45a	4.72306e-117	1.11362	0.89	0.398	8.19451e-113	7
Tmem37	7.64982e-101	0.663947	0.729	0.244	1.32724e-96	7
Car11	1.21198e-96	0.294757	0.371	0.056	2.10278e-92	7
Grrp1	1.76026e-96	0.880122	0.866	0.433	3.05405e-92	7
Csn3	1.73071e-93	0.377079	0.485	0.098	3.00278e-89	7
Zfp703	1.68502e-92	0.321548	0.408	0.072	2.92351e-88	7
Gng12	4.94039e-89	0.595863	0.806	0.338	8.57158e-85	7
Pax3	6.29584e-82	0.830882	0.836	0.408	1.09233e-77	7
Sox9	1.77638e-81	1.19973	0.839	0.467	3.08202e-77	7
Pls3	2.49465e-80	0.751873	0.94	0.689	4.32822e-76	7
Foxd3	7.58731e-79	0.354229	0.478	0.115	1.3164e-74	7
Tshz2	1.24728e-76	0.298879	0.408	0.086	2.16403e-72	7
Tubb6	4.19054e-75	0.638365	0.876	0.508	7.27058e-71	7
Gpx3	6.74398e-72	0.755556	0.873	0.552	1.17008e-67	7
Tagln2	3.32325e-67	0.828442	0.936	0.696	5.76584e-63	7
Ywhaq	5.71905e-66	0.421145	1	0.999	9.92256e-62	7
Cnp	2.33728e-63	0.566811	0.726	0.341	4.05517e-59	7
Spink1	4.20594e-63	0.342581	0.458	0.126	7.29731e-59	7
Meis1	1.99553e-62	0.327522	0.575	0.179	3.46225e-58	7
Meis2	4.24349e-62	0.592158	0.95	0.597	7.36245e-58	7
Tubb2b	2.49338e-61	0.64804	0.98	0.777	4.32601e-57	7
Tgfb1i1	6.12933e-61	0.545318	0.629	0.241	1.06344e-56	7
Pak3	3.93531e-55	0.419423	0.438	0.129	6.82777e-51	7
Metrn	1.28045e-53	0.528379	0.893	0.637	2.22158e-49	7
Gsta4	6.70122e-53	0.754396	0.946	0.783	1.16266e-48	7
Cdh6	1.94205e-52	0.519303	0.826	0.489	3.36946e-48	7
Rab11a	7.39561e-49	0.519936	0.977	0.892	1.28314e-44	7
Oat	8.46725e-49	0.448653	0.796	0.481	1.46907e-44	7
Tfap2b	9.1691e-49	0.789507	0.816	0.498	1.59084e-44	7
Emb	3.71048e-43	0.538494	0.973	0.881	6.43768e-39	7
Gpc3	7.02064e-42	0.392791	0.816	0.486	1.21808e-37	7
Tsc22d1	5.35458e-41	0.566128	0.98	0.903	9.29019e-37	7
Ndfip1	9.31966e-41	0.452488	0.96	0.816	1.61696e-36	7
Rcn1	1.73528e-40	0.45448	0.977	0.865	3.01071e-36	7
Tcn2	3.0817e-38	0.343964	0.589	0.291	5.34675e-34	7
Ets1	5.34902e-36	0.4112	0.739	0.422	9.28056e-32	7
Ednra	1.31054e-34	0.255168	0.378	0.137	2.27379e-30	7
Rara	5.08607e-34	0.278109	0.602	0.3	8.82434e-30	7
Meg3	5.13672e-32	0.797104	0.866	0.756	8.91221e-28	7
Hmox1	1.22087e-31	0.262658	0.505	0.23	2.1182e-27	7
Wnt1	1.35864e-30	0.399073	0.525	0.23	2.35724e-26	7
1810058I24Rik	9.17466e-29	0.360067	0.98	0.977	1.5918e-24	7
Higd1a	1.02552e-28	0.321871	1	0.998	1.77928e-24	7
Tfap2a	1.37158e-27	0.31106	0.699	0.409	2.37969e-23	7
Grb10	3.48602e-27	0.38429	0.94	0.864	6.04824e-23	7
Pmp22	1.28152e-26	0.302459	0.452	0.214	2.22343e-22	7
0610010K14Rik	2.81962e-25	0.296729	0.98	0.946	4.89204e-21	7
Sox10	1.65053e-24	0.360577	0.763	0.496	2.86367e-20	7
Zfp593	8.51862e-24	0.372675	0.94	0.822	1.47798e-19	7
Dlc1	9.46942e-24	0.327635	0.635	0.378	1.64294e-19	7
Emc6	1.79715e-23	0.287087	0.997	0.982	3.11805e-19	7
Prdx6	1.00464e-22	0.279743	0.997	0.996	1.74305e-18	7
Tes	2.88263e-22	0.279398	0.749	0.469	5.00136e-18	7
Papss1	3.53944e-22	0.313359	0.763	0.563	6.14092e-18	7
Mmd	4.07182e-22	0.337807	0.739	0.54	7.06461e-18	7
Slc2a1	1.44144e-21	0.369213	0.98	0.925	2.5009e-17	7
Hikeshi	2.27095e-21	0.280149	0.997	0.965	3.94011e-17	7
Gpi1	2.61868e-21	0.267385	1	0.99	4.54342e-17	7
Gm45716	3.74141e-21	0.321652	0.632	0.408	6.49134e-17	7
Akirin2	5.77232e-21	0.287289	0.95	0.901	1.0015e-16	7
Hsp90b1	2.56714e-20	0.315922	0.997	0.992	4.45399e-16	7
Oaf	2.73958e-20	0.285717	0.656	0.427	4.75317e-16	7
Pgrmc2	4.52226e-20	0.288634	0.766	0.56	7.84612e-16	7
Galk1	4.63694e-20	0.295425	0.983	0.943	8.0451e-16	7
Arf6	7.71298e-20	0.337595	0.91	0.792	1.3382e-15	7
Ubl3	1.33835e-19	0.262091	0.719	0.493	2.32205e-15	7
Msx1	2.83168e-19	0.401869	0.435	0.217	4.91296e-15	7
Pgm1	8.2289e-19	0.270856	0.692	0.463	1.42771e-14	7
Glul	9.04074e-19	0.279072	0.9	0.783	1.56857e-14	7
Aplp2	1.03345e-18	0.276543	0.86	0.717	1.79304e-14	7
Yaf2	6.29141e-18	0.268369	0.91	0.818	1.09156e-13	7
Arpc1b	7.97544e-18	0.282181	0.679	0.482	1.38374e-13	7
Vim	8.63043e-18	0.341701	0.93	0.787	1.49738e-13	7
Slc16a3	1.68485e-16	0.271469	0.99	0.946	2.92322e-12	7
Jpt2	1.91192e-16	0.250016	0.866	0.747	3.31718e-12	7
Cfl2	2.05229e-16	0.268514	0.95	0.909	3.56073e-12	7
Bnip3	2.39122e-16	0.318791	0.936	0.846	4.14877e-12	7
Zeb2	2.55207e-16	0.29535	0.816	0.627	4.42784e-12	7
Timm10b	3.28268e-16	0.328353	0.963	0.925	5.69545e-12	7
Tuba1c	2.41677e-15	0.312766	0.849	0.748	4.19309e-11	7
Car2	2.57221e-15	0.312572	0.552	0.369	4.46279e-11	7
Mycn	8.03368e-15	0.261143	0.933	0.793	1.39384e-10	7
Tax1bp3	2.22995e-14	0.258	0.873	0.72	3.86896e-10	7
Idh2	3.54696e-14	0.254495	0.95	0.9	6.15397e-10	7
Ccnd1	5.15309e-13	0.279548	0.92	0.864	8.94061e-09	7
Sfrp2	1.2397e-10	0.371349	0.689	0.562	2.15089e-06	7
Id2	8.37214e-10	0.285154	0.963	0.85	1.45257e-05	7
Plp1	5.88163e-09	0.302177	0.709	0.625	0.000102046	7
Ddit4	1.44e-07	0.277944	0.642	0.513	0.0024984	7
Nkx2-9	0	1.95596	0.85	0.038	0	8
Shh	0	1.36445	0.631	0.007	0	8
Foxa2	0	1.33766	0.894	0.023	0	8
Foxa1	0	1.07004	0.675	0.01	0	8
Calca	4.35809e-268	1.24034	0.569	0.026	7.56129e-264	8
Nkx6-1	4.89687e-224	1.17189	0.794	0.076	8.49607e-220	8
Tgfb2	7.2687e-216	1.41222	0.65	0.05	1.26112e-211	8
Hsd11b2	9.831e-142	0.999496	0.806	0.145	1.70568e-137	8
Ptch1	1.21463e-128	1.24797	0.863	0.197	2.10739e-124	8
Igfbp5	7.76906e-126	1.41788	0.775	0.143	1.34793e-121	8
Pid1	7.68705e-119	0.358132	0.294	0.016	1.3337e-114	8
Pcdh8	3.90453e-107	0.760271	0.506	0.063	6.77436e-103	8
Arl4a	6.6513e-93	1.64065	0.931	0.347	1.154e-88	8
Trp53i11	1.85196e-88	0.83445	0.781	0.19	3.21315e-84	8
Ifitm1	4.67414e-77	1.53094	0.9	0.379	8.10963e-73	8
Map2	1.86942e-73	0.480224	0.425	0.062	3.24344e-69	8
Foxb1	9.27576e-73	0.881862	0.756	0.209	1.60934e-68	8
Car4	1.15887e-70	1.96014	0.969	0.624	2.01065e-66	8
Upp1	2.15839e-64	0.393711	0.35	0.048	3.74481e-60	8
Ramp2	3.16271e-60	0.827449	0.769	0.308	5.48731e-56	8
Hes1	2.21983e-56	1.18404	0.925	0.575	3.8514e-52	8
Tal2	9.101e-56	0.873872	0.669	0.198	1.57902e-51	8
Tuba1a	7.66625e-55	0.921708	1	0.999	1.33009e-50	8
H3f3a	1.94219e-53	0.519084	1	1	3.36971e-49	8
Sox2	7.9402e-52	0.960841	0.9	0.478	1.37762e-47	8
Tmem47	1.15278e-49	0.84902	0.931	0.599	2.00008e-45	8
Spon1	1.7336e-46	0.658884	0.744	0.329	3.0078e-42	8
Tubb4a	3.60615e-46	0.449249	0.406	0.087	6.25666e-42	8
Gmpr	6.03938e-46	0.345236	0.35	0.067	1.04783e-41	8
Kif21a	8.63785e-45	0.788746	0.775	0.374	1.49867e-40	8
Slc2a1	4.69516e-44	1.02757	0.981	0.926	8.1461e-40	8
En1	6.14407e-43	0.983347	0.781	0.316	1.066e-38	8
Otx2	3.35083e-42	0.804516	0.769	0.281	5.81369e-38	8
Sox4	4.30856e-41	0.823576	0.969	0.927	7.47535e-37	8
Sall1	8.33038e-41	0.398914	0.488	0.144	1.44532e-36	8
Hpcal1	6.02294e-40	0.66222	0.731	0.368	1.04498e-35	8
Ehbp1	1.55705e-39	0.742856	0.681	0.256	2.70147e-35	8
Prom1	6.87731e-39	0.462972	0.6	0.21	1.19321e-34	8
Nedd9	1.6842e-38	0.363093	0.356	0.08	2.92208e-34	8
Ntn1	8.89289e-37	0.306009	0.294	0.056	1.54292e-32	8
Ftl1	1.39428e-35	0.353321	1	1	2.41907e-31	8
Pkm	1.92621e-35	0.350496	1	1	3.34197e-31	8
2700046A07Rik	2.44422e-35	0.546076	0.606	0.224	4.24071e-31	8
Olfml3	3.65955e-35	0.365688	0.475	0.148	6.34933e-31	8
Hist3h2ba	3.8391e-35	0.618041	0.65	0.272	6.66083e-31	8
Sox21	6.29206e-35	0.535039	0.656	0.248	1.09167e-30	8
6330403K07Rik	1.04348e-34	0.658767	0.719	0.364	1.81043e-30	8
Map1b	1.21926e-34	0.784337	0.944	0.683	2.11541e-30	8
Spink1	2.09165e-34	0.578984	0.444	0.134	3.62902e-30	8
Cdkn1c	2.3159e-34	1.13279	0.819	0.566	4.01809e-30	8
Cpe	2.67976e-34	0.589313	0.725	0.328	4.64938e-30	8
Prdx2	4.85029e-34	0.423701	1	0.999	8.41525e-30	8
Gpc3	7.62585e-34	0.972213	0.781	0.495	1.32309e-29	8
Cald1	8.96405e-34	0.988617	0.956	0.852	1.55526e-29	8
Cmtm8	4.2744e-32	0.480932	0.556	0.215	7.41608e-28	8
Sulf1	2.55935e-31	0.386269	0.412	0.126	4.44048e-27	8
Rfx4	9.8378e-30	0.592927	0.594	0.245	1.70686e-25	8
Fam181a	9.34545e-29	0.313636	0.406	0.12	1.62144e-24	8
H2afv	1.27661e-28	0.57622	1	0.992	2.21492e-24	8
Otx1	1.33371e-28	0.385568	0.444	0.143	2.31399e-24	8
Snrpn	1.79967e-28	0.601938	0.963	0.884	3.12242e-24	8
Gpx4	2.0892e-27	0.450537	0.994	0.998	3.62476e-23	8
Zfp503	3.67395e-27	0.5005	0.637	0.29	6.37431e-23	8
Tox3	8.42328e-27	0.447352	0.594	0.261	1.46144e-22	8
Pbxip1	1.61716e-26	0.339084	0.325	0.091	2.80577e-22	8
Malat1	5.47039e-26	0.899248	0.988	0.994	9.49112e-22	8
Btg1	8.11717e-26	0.61911	0.781	0.576	1.40833e-21	8
Samd5	1.25937e-25	0.321267	0.356	0.103	2.185e-21	8
Rgmb	3.79752e-25	0.41031	0.544	0.252	6.58869e-21	8
Tle5	5.51445e-25	0.409911	0.6	0.286	9.56758e-21	8
Gnai2	9.60564e-25	0.48176	0.981	0.938	1.66658e-20	8
Cyb5r3	1.48243e-24	0.574912	0.956	0.924	2.57202e-20	8
Psip1	2.03273e-24	0.459586	1	0.998	3.52678e-20	8
Flrt3	2.47797e-24	0.635568	0.819	0.58	4.29927e-20	8
Tead2	2.01972e-23	0.455011	0.975	0.96	3.50421e-19	8
Eef1a1	3.80358e-23	0.270868	1	1	6.59922e-19	8
Car14	4.10903e-23	0.514613	0.787	0.508	7.12917e-19	8
Pou3f4	4.11503e-23	0.269461	0.331	0.097	7.13957e-19	8
Gnb2	6.69175e-23	0.468082	1	0.992	1.16102e-18	8
Apcdd1	2.62699e-22	0.363106	0.5	0.193	4.55783e-18	8
Amot	3.43818e-22	0.453344	0.494	0.226	5.96525e-18	8
Plpp1	9.17481e-22	0.338318	0.412	0.161	1.59183e-17	8
Pnrc1	1.18907e-21	0.579186	0.838	0.743	2.06303e-17	8
Lpar6	2.71832e-21	0.624048	0.756	0.577	4.71628e-17	8
Grb10	5.16892e-21	0.646098	0.931	0.866	8.96808e-17	8
H1fx	5.21351e-21	0.567872	0.881	0.804	9.04543e-17	8
Tubb3	6.91476e-21	0.627023	0.794	0.586	1.19971e-16	8
Ywhae	8.98489e-21	0.273221	1	1	1.55888e-16	8
Vstm2b	1.30299e-20	0.349027	0.494	0.222	2.26069e-16	8
Dhcr24	2.33258e-20	0.44427	0.606	0.341	4.04702e-16	8
Calm1	6.21445e-20	0.272663	1	0.999	1.07821e-15	8
Ptms	8.94215e-20	0.540705	0.963	0.873	1.55146e-15	8
Marcksl1	1.83508e-19	0.272886	1	1	3.18386e-15	8
Ckb	3.23447e-19	0.625531	0.5	0.254	5.61181e-15	8
Timp3	4.07589e-19	0.279592	0.281	0.088	7.07167e-15	8
Igfbp2	4.21674e-19	0.531281	0.75	0.471	7.31605e-15	8
Nkx6-2	5.4706e-19	0.381192	0.275	0.079	9.4915e-15	8
Pou3f1	5.54215e-19	0.452994	0.562	0.295	9.61564e-15	8
H2-Ke6	5.66056e-19	0.49288	0.719	0.491	9.82107e-15	8
Rtn3	7.80099e-19	0.437579	0.938	0.944	1.35347e-14	8
Wdr6	1.26664e-18	0.338788	0.594	0.327	2.19762e-14	8
Palld	1.6237e-18	0.411297	0.525	0.266	2.81712e-14	8
Paip2	3.19014e-18	0.361451	1	0.995	5.5349e-14	8
Uchl1	3.75247e-18	0.381636	0.738	0.405	6.51054e-14	8
Scg5	4.13915e-18	0.306891	0.475	0.205	7.18142e-14	8
Ildr2	4.51198e-18	0.253298	0.462	0.199	7.82829e-14	8
Cthrc1	7.78639e-18	0.84031	0.544	0.325	1.35094e-13	8
Fxyd6	2.1563e-17	0.472064	0.787	0.691	3.74118e-13	8
Bex4	2.55383e-17	0.441851	0.988	0.942	4.4309e-13	8
Tle4	5.99408e-17	0.392514	0.575	0.333	1.03997e-12	8
Elavl4	7.21942e-17	0.261232	0.35	0.139	1.25257e-12	8
Itm2b	7.95034e-17	0.597784	0.787	0.7	1.37938e-12	8
Golm1	1.27687e-16	0.4446	0.756	0.594	2.21537e-12	8
Grcc10	3.77072e-16	0.40687	1	0.994	6.54219e-12	8
Tgif1	4.65013e-16	0.470196	0.831	0.717	8.06797e-12	8
H2-K1	8.26929e-16	0.40028	0.738	0.556	1.43472e-11	8
Fam181b	1.94493e-15	0.60146	0.675	0.421	3.37446e-11	8
Map1lc3b	2.22573e-15	0.377608	0.963	0.934	3.86165e-11	8
Cxcr4	2.84463e-15	0.330834	0.462	0.232	4.93543e-11	8
Mageh1	2.9232e-15	0.396503	0.787	0.639	5.07176e-11	8
Atp6v1b2	3.58739e-15	0.391207	0.713	0.532	6.22412e-11	8
Rnd3	4.93502e-15	0.309349	0.481	0.252	8.56225e-11	8
Tmed4	6.5684e-15	0.397066	0.756	0.636	1.13962e-10	8
Foxp1	8.00304e-15	0.326541	0.488	0.261	1.38853e-10	8
Bnip3l	9.97146e-15	0.307317	0.994	0.997	1.73005e-10	8
Cd24a	1.40803e-14	0.458459	0.994	0.94	2.44293e-10	8
Sgce	1.77221e-14	0.339509	0.531	0.312	3.07478e-10	8
Dcaf12l1	2.73061e-14	0.303047	0.281	0.104	4.73761e-10	8
Sox11	3.95731e-14	0.383551	0.969	0.981	6.86592e-10	8
Fzd2	4.28449e-14	0.513911	0.719	0.559	7.43359e-10	8
Gm1673	4.57771e-14	0.344072	0.887	0.794	7.94233e-10	8
Efnb3	5.27438e-14	0.305658	0.512	0.281	9.15106e-10	8
Utrn	5.97739e-14	0.35383	0.406	0.21	1.03708e-09	8
Mfap2	6.17872e-14	0.510443	0.838	0.774	1.07201e-09	8
Syt11	7.42759e-14	0.252852	0.406	0.189	1.28869e-09	8
Tmem256	1.29588e-13	0.40899	0.944	0.929	2.24835e-09	8
Rnf5	1.95098e-13	0.405809	0.825	0.731	3.38494e-09	8
Mdh1	4.74835e-13	0.288163	0.994	0.995	8.23838e-09	8
Hist1h2bc	5.97774e-13	0.281533	0.388	0.191	1.03714e-08	8
Frat2	6.71686e-13	0.342238	0.462	0.263	1.16537e-08	8
Clip3	6.80153e-13	0.33975	0.494	0.308	1.18007e-08	8
Afdn	1.09348e-12	0.27666	0.556	0.337	1.8972e-08	8
Fstl1	1.25184e-12	0.372915	0.631	0.474	2.17193e-08	8
Eef2	1.51964e-12	0.342073	1	1	2.63657e-08	8
Bsg	2.16367e-12	0.304242	0.994	0.999	3.75397e-08	8
Ppdpf	3.56569e-12	0.349224	0.912	0.911	6.18647e-08	8
Acvr2b	8.90904e-12	0.339755	0.85	0.842	1.54572e-07	8
Wls	1.0255e-11	0.393203	0.887	0.729	1.77924e-07	8
Gnas	1.21636e-11	0.34184	1	0.999	2.11038e-07	8
Atp6v1g1	1.44038e-11	0.288191	0.988	0.997	2.49905e-07	8
Btbd17	1.55753e-11	0.256788	0.35	0.163	2.70232e-07	8
Ctsz	1.94588e-11	0.427333	0.819	0.787	3.37611e-07	8
Stmn2	2.58762e-11	0.311627	0.506	0.301	4.48952e-07	8
Rnf165	2.94008e-11	0.363639	0.65	0.534	5.10104e-07	8
Ddah2	4.25603e-11	0.374069	0.919	0.899	7.3842e-07	8
Plekha1	4.43522e-11	0.258243	0.512	0.316	7.69511e-07	8
Tecr	4.70278e-11	0.292041	0.994	0.991	8.15932e-07	8
Cox6b2	4.80262e-11	0.298558	0.425	0.249	8.33254e-07	8
Mapk3	5.2594e-11	0.398875	0.7	0.625	9.12506e-07	8
Gsta4	5.645e-11	0.308722	0.906	0.788	9.79408e-07	8
Elavl2	9.28635e-11	0.252099	0.425	0.234	1.61118e-06	8
Ubc	1.0876e-10	0.36334	0.963	0.933	1.88699e-06	8
Ptov1	1.11218e-10	0.291208	1	0.998	1.92964e-06	8
Rdh10	1.31513e-10	0.283822	0.275	0.122	2.28175e-06	8
Tspan3	1.79242e-10	0.357034	0.981	0.983	3.10986e-06	8
Atat1	1.85559e-10	0.333008	0.594	0.446	3.21945e-06	8
Rtn4	1.968e-10	0.345347	0.944	0.954	3.41449e-06	8
Ip6k2	2.19289e-10	0.33111	0.6	0.451	3.80467e-06	8
Tmem263	3.48959e-10	0.276574	0.35	0.185	6.05445e-06	8
Hmgn3	4.55198e-10	0.449094	0.825	0.769	7.89769e-06	8
Vezf1	4.5826e-10	0.333104	0.756	0.69	7.95082e-06	8
Dhx40	4.86397e-10	0.319583	0.537	0.387	8.43899e-06	8
Hsbp1	4.95684e-10	0.295515	0.95	0.967	8.60012e-06	8
Srek1ip1	5.09238e-10	0.349583	0.8	0.768	8.83529e-06	8
Hnrnph3	6.37503e-10	0.279651	0.925	0.953	1.10607e-05	8
Spcs2	7.32765e-10	0.25948	0.994	0.988	1.27135e-05	8
Pafah1b3	1.05047e-09	0.339552	0.9	0.896	1.82256e-05	8
Fzd3	1.11282e-09	0.292336	0.669	0.52	1.93074e-05	8
Gsr	1.11706e-09	0.271503	0.675	0.533	1.93811e-05	8
Kdm5b	1.16116e-09	0.339098	0.75	0.688	2.01461e-05	8
Atxn7l3b	1.35307e-09	0.314771	0.981	0.988	2.34757e-05	8
Dbn1	1.58472e-09	0.335569	0.806	0.752	2.74948e-05	8
Chst2	1.59081e-09	0.278551	0.481	0.301	2.76005e-05	8
Pfn2	2.03757e-09	0.26712	0.738	0.604	3.53518e-05	8
Basp1	2.45536e-09	0.41406	0.831	0.893	4.26004e-05	8
Laptm4b	2.52091e-09	0.310157	0.706	0.619	4.37378e-05	8
Ndn	2.65973e-09	0.308641	0.9	0.916	4.61462e-05	8
Sparc	3.77351e-09	0.440961	0.744	0.624	6.54704e-05	8
Rnf145	4.45031e-09	0.281668	0.569	0.421	7.72128e-05	8
Med25	4.85189e-09	0.312972	0.8	0.743	8.41802e-05	8
Tsc22d1	4.91043e-09	0.41544	0.912	0.907	8.51959e-05	8
Crip2	5.03763e-09	0.36095	0.787	0.695	8.7403e-05	8
Pdia4	6.58329e-09	0.314432	0.875	0.896	0.00011422	8
Tut4	7.27654e-09	0.297084	0.631	0.542	0.000126248	8
Psap	7.69647e-09	0.31665	0.662	0.599	0.000133534	8
Emc10	8.23984e-09	0.270722	0.9	0.888	0.000142961	8
Tpbg	9.67508e-09	0.277539	0.644	0.455	0.000167863	8
Msmo1	1.03491e-08	0.362909	0.656	0.522	0.000179558	8
Calr	1.03609e-08	0.292024	1	0.995	0.000179762	8
H1f0	1.08438e-08	0.467899	0.881	0.841	0.000188139	8
Psme2	1.1456e-08	0.288955	0.75	0.693	0.000198762	8
Spop	1.19159e-08	0.268891	0.662	0.546	0.000206741	8
Zfp219	1.23802e-08	0.271342	0.519	0.36	0.000214797	8
Gdi1	1.28787e-08	0.276212	0.544	0.394	0.000223446	8
Fgfr1	1.40277e-08	0.295077	0.65	0.528	0.000243381	8
Sdf2	1.43162e-08	0.267052	0.662	0.569	0.000248386	8
Cdh2	2.02484e-08	0.262889	0.631	0.489	0.000351309	8
Myl12b	2.08826e-08	0.288272	0.894	0.905	0.000362314	8
Ormdl2	2.16904e-08	0.282785	0.856	0.829	0.000376329	8
Cox7a2l	2.25151e-08	0.276906	1	0.991	0.000390636	8
Maged1	2.37965e-08	0.353568	0.844	0.824	0.00041287	8
Pdia6	2.76145e-08	0.313141	0.994	0.996	0.000479112	8
Csnk1e	3.44039e-08	0.300857	0.775	0.744	0.000596908	8
Tmem218	3.64114e-08	0.275404	0.444	0.299	0.000631738	8
Camk1	4.78355e-08	0.264563	0.438	0.282	0.000829946	8
Mllt3	5.14447e-08	0.279339	0.531	0.375	0.000892565	8
Trim35	5.86964e-08	0.299508	0.75	0.72	0.00101838	8
Snn	6.93554e-08	0.260424	0.544	0.424	0.00120332	8
Dusp6	8.97799e-08	0.412426	0.562	0.444	0.00155768	8
Sms	1.25708e-07	0.275061	0.994	0.979	0.00218103	8
Kif5c	1.29009e-07	0.259165	0.469	0.32	0.00223831	8
Sh3bgrl	1.90378e-07	0.301799	0.881	0.878	0.00330306	8
Rsrp1	2.07205e-07	0.2862	0.875	0.897	0.00359502	8
Ccnd2	2.42543e-07	0.399294	0.925	0.966	0.00420811	8
Dctn3	2.64121e-07	0.254421	0.963	0.942	0.0045825	8
H19	3.3564e-07	0.369813	0.4	0.277	0.00582335	8
Vangl2	3.37671e-07	0.273134	0.562	0.47	0.0058586	8
Wbp1	3.82944e-07	0.273299	0.6	0.52	0.00664408	8
Fam32a	4.98496e-07	0.271481	0.938	0.946	0.0086489	8
Pdcd4	5.63741e-07	0.373402	0.512	0.411	0.0097809	8
Vcan	5.83931e-07	0.265524	0.45	0.329	0.0101312	8
Chmp5	5.89766e-07	0.272965	0.894	0.922	0.0102324	8
Hspa5	7.15781e-07	0.295248	0.988	0.991	0.0124188	8
Wbp2	7.68281e-07	0.284533	0.537	0.445	0.0133297	8
Notch2	9.6092e-07	0.335685	0.325	0.195	0.016672	8
Sall4	1.0513e-06	0.310787	0.644	0.565	0.0182401	8
Pigp	1.13521e-06	0.286938	0.819	0.809	0.0196959	8
Rbm4b	1.64169e-06	0.273806	0.731	0.694	0.0284833	8
Plekha5	1.78915e-06	0.253484	0.419	0.312	0.0310418	8
Pbx1	2.33925e-06	0.292611	0.675	0.661	0.040586	8
Meg3	2.71873e-06	0.470719	0.8	0.76	0.0471699	8
Armcx1	3.3807e-06	0.289204	0.6	0.527	0.0586552	8
Lrrc42	3.94392e-06	0.265491	0.669	0.587	0.068427	8
Cadm1	4.25806e-06	0.285678	0.819	0.815	0.0738773	8
Prtg	5.00569e-06	0.268727	0.925	0.964	0.0868487	8
Fkbp9	5.89679e-06	0.414121	0.544	0.503	0.102309	8
Idh1	8.37762e-06	0.258055	0.494	0.404	0.145352	8
Ifitm3	1.08572e-05	0.305449	0.375	0.269	0.188373	8
Fdft1	1.86832e-05	0.280225	0.631	0.573	0.324154	8
Lrpap1	3.99972e-05	0.318747	0.519	0.46	0.693951	8
Jam3	4.02593e-05	0.251667	0.812	0.807	0.698499	8
Ajuba	5.81304e-05	0.270994	0.5	0.436	1	8
Vim	5.96881e-05	0.464443	0.812	0.794	1	8
Npc2	7.85505e-05	0.264451	0.944	0.957	1	8
Rcn2	0.000195187	0.25188	0.9	0.914	1	8
Itm2c	0.000283152	0.251721	0.694	0.655	1	8
Gpx3	0.00452128	0.276334	0.556	0.569	1	8
Egr2	0	0.798111	0.505	0.01	0	9
Gm32255	0	0.477156	0.414	0.005	0	9
Gjb3	6.98804e-170	1.01816	0.658	0.049	1.21242e-165	9
Olig3	3.70371e-169	0.446558	0.333	0.009	6.42593e-165	9
Hoxb2	1.43996e-133	1.73487	0.838	0.115	2.49834e-129	9
Hoxa2	5.40428e-132	1.20849	0.739	0.083	9.37642e-128	9
Lratd1	1.41207e-88	0.344791	0.36	0.026	2.44995e-84	9
Epha4	4.0994e-84	1.02582	0.73	0.141	7.11245e-80	9
Msx1	3.09599e-82	1.91025	0.856	0.216	5.37155e-78	9
Nrgn	6.47505e-80	0.258207	0.288	0.018	1.12342e-75	9
Casz1	2.52406e-64	0.340837	0.351	0.034	4.37925e-60	9
Necab2	1.72214e-59	0.504232	0.459	0.067	2.98792e-55	9
Mafb	1.81885e-57	0.971132	0.468	0.074	3.15571e-53	9
Epha7	3.78199e-54	0.781907	0.595	0.127	6.56176e-50	9
Kcna1	2.9585e-52	0.256106	0.261	0.023	5.133e-48	9
Msx3	3.95207e-48	0.725999	0.541	0.104	6.85684e-44	9
Arid3b	4.5801e-47	0.768792	0.784	0.29	7.94647e-43	9
Plxna2	2.4084e-46	0.353229	0.414	0.068	4.17858e-42	9
Plac8	2.76057e-46	0.473905	0.333	0.045	4.78958e-42	9
Hoxb3os	2.13528e-45	0.527037	0.486	0.089	3.70471e-41	9
Meis2	1.93097e-42	1.09748	0.928	0.609	3.35023e-38	9
Tfap2c	2.68327e-42	0.496049	0.423	0.077	4.65547e-38	9
Pla2g7	4.19754e-42	0.81532	0.631	0.182	7.28274e-38	9
Irx2	1.48125e-41	0.897868	0.64	0.192	2.56998e-37	9
Emp1	2.56366e-41	0.304073	0.333	0.048	4.44795e-37	9
Sparc	1.25157e-40	1.26968	0.901	0.622	2.17147e-36	9
Nab2	2.16714e-39	0.508421	0.523	0.13	3.75998e-35	9
Tubb2b	4.40466e-39	1.03827	0.991	0.783	7.64209e-35	9
Lmx1a	8.693e-39	0.309255	0.288	0.039	1.50824e-34	9
Hmox1	1.99632e-38	0.732223	0.667	0.236	3.46362e-34	9
Cnih2	1.73817e-37	0.786349	0.685	0.267	3.01572e-33	9
Zic1	1.07411e-36	0.483509	0.505	0.116	1.86358e-32	9
Map1b	4.99673e-34	0.971801	0.964	0.685	8.66932e-30	9
Arf5	1.51751e-33	0.756822	1	0.973	2.63288e-29	9
Plat	8.36537e-33	0.268528	0.333	0.059	1.45139e-28	9
Zic3	2.3731e-32	0.288465	0.342	0.063	4.11733e-28	9
6330403K07Rik	9.10235e-32	0.748315	0.766	0.366	1.57926e-27	9
Msx2	9.29348e-32	0.925465	0.694	0.269	1.61242e-27	9
Crabp1	1.15254e-31	1.85984	0.982	0.94	1.99966e-27	9
Ptms	1.75083e-31	0.735512	0.991	0.874	3.03768e-27	9
Nnat	4.11815e-29	1.51213	1	0.97	7.14499e-25	9
Tuba1a	2.57693e-28	0.664623	1	0.999	4.47097e-24	9
Zic5	6.84251e-28	0.458716	0.577	0.19	1.18717e-23	9
Fst	2.26555e-27	0.401259	0.387	0.091	3.93074e-23	9
Scrn1	1.1587e-26	0.280018	0.36	0.082	2.01035e-22	9
Id2	1.44415e-26	1.05766	0.982	0.854	2.5056e-22	9
Pdlim7	2.03031e-26	0.651851	0.883	0.663	3.52259e-22	9
Wnt1	3.35988e-26	0.615456	0.649	0.237	5.8294e-22	9
Cacng4	4.43671e-25	0.34961	0.459	0.14	7.69769e-21	9
Meis1	1.6299e-24	0.500453	0.541	0.193	2.82787e-20	9
Bri3	3.11772e-24	0.625682	1	0.945	5.40925e-20	9
Nsg2	8.53782e-24	0.315348	0.414	0.116	1.48131e-19	9
Crabp2	1.18232e-23	0.956734	0.982	0.901	2.05133e-19	9
H3f3a	1.33653e-23	0.326497	1	1	2.31888e-19	9
Stmn1	9.42982e-23	0.545325	1	0.991	1.63607e-18	9
Spint1	1.1507e-22	0.286119	0.27	0.055	1.99647e-18	9
Csrp2	3.62409e-22	0.624978	0.964	0.885	6.28779e-18	9
Gjb5	7.21238e-22	0.299322	0.315	0.078	1.25135e-17	9
Pcdh8	1.35802e-21	0.255222	0.306	0.07	2.35617e-17	9
Cadm1	4.1949e-21	0.605412	0.955	0.813	7.27816e-17	9
Ccdc112	5.20419e-21	0.360355	0.523	0.209	9.02926e-17	9
Gm5089	1.00046e-20	0.274857	0.279	0.064	1.73579e-16	9
Pax6	1.2133e-20	0.322	0.324	0.077	2.10508e-16	9
Nr2f6	4.81859e-20	0.687854	0.829	0.674	8.36025e-16	9
Cdon	5.85721e-20	0.334321	0.468	0.174	1.01623e-15	9
Wls	6.92776e-20	0.71543	0.883	0.73	1.20197e-15	9
Malat1	3.20275e-19	0.779968	0.991	0.994	5.55676e-15	9
Ckb	4.80988e-19	0.624134	0.55	0.255	8.34514e-15	9
Ier5	5.33751e-19	0.508224	0.595	0.302	9.26058e-15	9
Acer2	6.40643e-19	0.320724	0.342	0.099	1.11152e-14	9
Hspa4l	6.51075e-19	0.310136	0.414	0.139	1.12962e-14	9
Myl6	3.45563e-18	0.488186	1	0.999	5.99551e-14	9
S100a10	5.42134e-18	0.794806	0.604	0.316	9.40603e-14	9
Zfp503	9.06671e-18	0.553228	0.604	0.293	1.57307e-13	9
Mxd4	9.11041e-18	0.322518	0.477	0.191	1.58066e-13	9
Gnb2	1.08991e-17	0.432507	1	0.992	1.89099e-13	9
Gabarap	3.75309e-17	0.477531	0.973	0.967	6.51161e-13	9
Rfx4	5.51737e-17	0.367328	0.577	0.249	9.57263e-13	9
Ddah2	7.71712e-17	0.567494	0.964	0.898	1.33892e-12	9
Basp1	1.85636e-16	0.647254	0.955	0.891	3.22078e-12	9
Pfn2	4.84697e-16	0.536207	0.82	0.604	8.40949e-12	9
Slc2a3	6.40688e-16	1.64236	0.775	0.523	1.11159e-11	9
Kctd12	9.10397e-16	0.344454	0.315	0.1	1.57954e-11	9
Colec12	2.20505e-15	0.27151	0.369	0.138	3.82575e-11	9
Pdia6	2.52363e-15	0.460578	0.982	0.996	4.3785e-11	9
Anxa2	2.88896e-15	0.418469	0.342	0.119	5.01235e-11	9
1500009L16Rik	2.91804e-15	0.426421	0.712	0.484	5.06279e-11	9
Calm2	4.63631e-15	0.322926	1	1	8.044e-11	9
Gpx3	1.63621e-14	0.789876	0.739	0.565	2.83882e-10	9
Ank3	1.67612e-14	0.262051	0.342	0.12	2.90806e-10	9
Sulf1	3.95462e-14	0.271393	0.351	0.129	6.86127e-10	9
Mat2b	4.61394e-14	0.475302	0.919	0.807	8.00519e-10	9
Gas1	7.45203e-14	0.488055	0.766	0.541	1.29293e-09	9
Ralgps2	1.53803e-13	0.361077	0.55	0.303	2.66849e-09	9
Nes	1.70035e-13	0.334826	0.631	0.363	2.95011e-09	9
Krt18	3.21166e-13	1.31317	0.387	0.16	5.57223e-09	9
Ddit4	5.19822e-13	0.481214	0.748	0.515	9.01891e-09	9
Crip1	6.05992e-13	0.262715	0.396	0.168	1.0514e-08	9
Ap3s1	2.25388e-12	0.353922	0.901	0.795	3.91047e-08	9
Tmem59	3.15421e-12	0.382514	0.973	0.899	5.47255e-08	9
Hspb11	4.7258e-12	0.411622	0.739	0.579	8.19926e-08	9
Ptn	5.13787e-12	0.467508	1	0.99	8.9142e-08	9
Plp2	1.23259e-11	0.42304	0.667	0.437	2.13855e-07	9
Mtch1	1.29776e-11	0.437692	0.838	0.801	2.25161e-07	9
Ajuba	1.62721e-11	0.32066	0.64	0.434	2.82321e-07	9
Rp9	1.69299e-11	0.401172	0.712	0.553	2.93733e-07	9
Lrrc42	2.68229e-11	0.361678	0.775	0.586	4.65377e-07	9
Mpst	4.99102e-11	0.372211	0.712	0.569	8.65941e-07	9
Ormdl1	5.68704e-11	0.297705	0.757	0.584	9.86702e-07	9
Mycl	7.28996e-11	0.302922	0.514	0.261	1.26481e-06	9
Spcs2	7.45822e-11	0.350837	0.991	0.989	1.294e-06	9
Armcx2	7.78644e-11	0.436253	0.793	0.734	1.35095e-06	9
Tnfaip6	7.94877e-11	0.288516	0.405	0.186	1.37911e-06	9
Cdkn1c	8.38378e-11	0.559	0.721	0.57	1.45459e-06	9
Rtn3	1.37838e-10	0.381872	0.964	0.943	2.39149e-06	9
Acaa2	3.19975e-10	0.276768	0.486	0.289	5.55157e-06	9
Psip1	3.50825e-10	0.289359	1	0.998	6.08682e-06	9
Ssbp2	3.71452e-10	0.355783	0.685	0.535	6.44469e-06	9
Aig1	6.27996e-10	0.31906	0.559	0.346	1.08957e-05	9
Rsrp1	7.24794e-10	0.370554	0.937	0.895	1.25752e-05	9
Nr2f1	7.53656e-10	0.55907	0.847	0.768	1.30759e-05	9
B2m	7.88041e-10	0.34553	0.838	0.746	1.36725e-05	9
Nradd	1.14583e-09	0.275565	0.532	0.332	1.98802e-05	9
Marc2	3.26541e-09	0.251654	0.459	0.256	5.66548e-05	9
Mgst1	4.13032e-09	0.275135	0.532	0.313	7.1661e-05	9
Hist3h2ba	6.25191e-09	0.260123	0.505	0.278	0.000108471	9
Tmem9	7.30663e-09	0.322038	0.757	0.637	0.00012677	9
Klf5	8.71541e-09	0.268244	0.297	0.132	0.000151212	9
Cyb5r3	9.37906e-09	0.362884	0.937	0.925	0.000162727	9
Igfbp2	1.04203e-08	0.827687	0.676	0.474	0.000180792	9
Edf1	1.23422e-08	0.291978	1	0.996	0.000214137	9
Spint2	1.30187e-08	0.57332	0.369	0.179	0.000225874	9
Ppp3ca	1.31956e-08	0.272371	0.532	0.349	0.000228944	9
Tsc22d1	1.35728e-08	0.431328	0.919	0.907	0.000235488	9
Gpc3	1.66683e-08	0.301379	0.649	0.5	0.000289195	9
Bcam	1.84567e-08	0.475052	0.279	0.119	0.000320224	9
Serinc3	2.02637e-08	0.264483	0.631	0.474	0.000351575	9
Erp44	2.09912e-08	0.282197	0.757	0.661	0.000364198	9
S100a11	2.34638e-08	0.574306	0.351	0.183	0.000407096	9
Ccni	2.5396e-08	0.302449	0.91	0.826	0.00044062	9
Armcx1	2.81494e-08	0.271507	0.676	0.526	0.000488393	9
Slc9a3r1	2.94635e-08	0.363802	0.676	0.531	0.000511191	9
Tceal9	3.15944e-08	0.42066	1	0.997	0.000548163	9
Mdk	4.59011e-08	0.298278	1	1	0.000796384	9
Nr6a1	4.62612e-08	0.292096	0.793	0.691	0.000802631	9
Dynll1	5.1111e-08	0.268808	1	1	0.000886775	9
Mien1	6.56731e-08	0.300383	0.829	0.736	0.00113943	9
H2afx	7.34239e-08	0.333007	0.991	0.994	0.0012739	9
Ndufa11	7.53229e-08	0.290436	0.964	0.982	0.00130685	9
Kdelr1	8.30497e-08	0.258523	0.91	0.851	0.00144091	9
Pdgfa	1.00422e-07	0.315564	0.324	0.16	0.00174233	9
Krt8	1.0059e-07	1.24319	0.27	0.121	0.00174523	9
Ccnb2	1.06966e-07	0.421021	0.883	0.864	0.00185587	9
Mkrn1	1.31553e-07	0.264786	0.775	0.66	0.00228244	9
Calr	1.46248e-07	0.268323	1	0.995	0.00253741	9
Mest	1.70965e-07	0.342212	0.973	0.994	0.00296624	9
Calm1	1.8618e-07	0.273612	1	0.999	0.00323022	9
Rhoc	1.86414e-07	0.258013	0.631	0.47	0.00323429	9
Trappc1	2.00892e-07	0.254032	0.937	0.895	0.00348548	9
Tram1	2.50035e-07	0.308499	0.838	0.789	0.00433811	9
Nrip1	2.60626e-07	0.506945	0.685	0.589	0.00452187	9
Myl12b	2.63515e-07	0.322291	0.946	0.904	0.00457199	9
Dap	2.91688e-07	0.304111	0.64	0.532	0.00506079	9
Grb10	3.31138e-07	0.302626	0.892	0.867	0.00574524	9
Timm8b	3.49898e-07	0.252825	0.982	0.99	0.00607073	9
Chd4	3.95758e-07	0.301038	0.919	0.92	0.0068664	9
Btg1	4.45389e-07	0.260149	0.694	0.579	0.0077275	9
Sec11a	4.75456e-07	0.258857	0.991	0.982	0.00824917	9
1810037I17Rik	5.20854e-07	0.287015	0.901	0.905	0.00903682	9
Prr7	5.29112e-07	0.25785	0.577	0.446	0.00918009	9
Gnai2	5.82662e-07	0.258633	0.973	0.938	0.0101092	9
Arl6ip1	5.87374e-07	0.511711	0.991	0.988	0.0101909	9
0610010K14Rik	5.88655e-07	0.297127	0.919	0.949	0.0102132	9
Efnb1	7.01928e-07	0.286698	0.577	0.412	0.0121784	9
Fstl1	8.57928e-07	0.285979	0.613	0.476	0.0148851	9
Hmg20b	9.74239e-07	0.327775	0.712	0.646	0.0169031	9
Tmsb10	1.00236e-06	0.353016	1	1	0.0173909	9
H1fx	1.00492e-06	0.293788	0.865	0.805	0.0174354	9
Rprm	1.08022e-06	0.310487	0.324	0.165	0.0187418	9
Map1lc3a	1.13629e-06	0.2677	0.703	0.644	0.0197146	9
Ap2m1	1.30397e-06	0.282267	0.955	0.938	0.0226239	9
Col18a1	1.4895e-06	0.331496	0.396	0.24	0.0258429	9
Ivns1abp	1.50653e-06	0.304921	0.937	0.944	0.0261382	9
Rcn1	1.58694e-06	0.378523	0.865	0.871	0.0275334	9
Hsbp1	1.63793e-06	0.257494	0.973	0.967	0.0284182	9
Ezr	1.85332e-06	0.288831	0.505	0.352	0.0321551	9
Serpinh1	1.96011e-06	0.286193	1	0.993	0.0340078	9
Rap1b	2.72932e-06	0.271382	0.937	0.898	0.0473537	9
Stx18	2.89884e-06	0.282454	0.559	0.437	0.050295	9
Ap2b1	4.8479e-06	0.251876	0.649	0.543	0.0841111	9
Trappc6a	4.94488e-06	0.26414	0.73	0.627	0.0857937	9
Igfbpl1	5.74905e-06	0.25119	0.324	0.177	0.099746	9
Rac3	6.89768e-06	0.276982	0.45	0.297	0.119675	9
Myl9	7.66948e-06	0.287315	0.423	0.275	0.133065	9
Fdft1	8.03238e-06	0.284645	0.685	0.573	0.139362	9
Dapk3	8.85755e-06	0.264127	0.721	0.653	0.153678	9
Hmgcs1	9.31508e-06	0.417771	0.676	0.6	0.161617	9
Pdia4	1.12219e-05	0.262919	0.937	0.894	0.1947	9
Pafah1b3	1.13374e-05	0.252505	0.91	0.896	0.196703	9
Gadd45a	1.15845e-05	0.422379	0.577	0.421	0.200991	9
Plin3	1.70498e-05	0.256161	0.676	0.598	0.295813	9
Lgals1	1.79528e-05	0.348591	0.667	0.575	0.31148	9
Klf6	2.72247e-05	0.292214	0.369	0.238	0.472348	9
Ctxn1	2.74804e-05	0.252499	0.595	0.475	0.476784	9
Car4	3.002e-05	0.465545	0.73	0.632	0.520847	9
Maged1	3.72273e-05	0.303544	0.802	0.825	0.645893	9
Tmx1	3.80656e-05	0.264177	0.622	0.56	0.660439	9
Pttg1	5.06093e-05	0.275663	0.928	0.956	0.878071	9
Dstn	5.20469e-05	0.429743	0.973	0.972	0.903013	9
Chmp2a	6.26758e-05	0.264943	0.802	0.794	1	9
Cap1	6.50698e-05	0.268983	0.829	0.838	1	9
Ywhaz	7.67475e-05	0.277666	0.928	0.956	1	9
Arpc5	8.72788e-05	0.3255	0.874	0.892	1	9
Rabac1	9.74727e-05	0.254563	0.595	0.511	1	9
Sox2	0.000111388	0.275582	0.631	0.487	1	9
Cd9	0.000167624	0.310491	0.495	0.375	1	9
Prkaca	0.000186054	0.266569	0.649	0.586	1	9
Kif23	0.000206662	0.265605	0.532	0.439	1	9
Gng12	0.000474335	0.290212	0.441	0.36	1	9
Sfrp2	0.000536704	0.402209	0.622	0.567	1	9
Serp1	0.000546653	0.257589	0.847	0.895	1	9
Rbms1	0.00076594	0.25356	0.775	0.743	1	9
Pcbd1	0.000896616	0.261463	0.405	0.329	1	9
Tuba1c	0.000925425	0.334908	0.721	0.754	1	9
Cenpa	0.000985298	0.280874	0.928	0.969	1	9
Prr13	0.00157629	0.253956	0.559	0.524	1	9
Cited1	0.00262442	0.328349	0.261	0.175	1	9
Neurog1	0	2.20148	0.907	0.03	0	10
Cartpt	0	1.27396	0.52	0.005	0	10
Tfap2e	0	0.364962	0.32	0	0	10
Insm1	9.21801e-278	0.720183	0.52	0.009	1.59933e-273	10
Dll3	4.36488e-269	1.5552	0.893	0.039	7.57307e-265	10
Gadd45g	1.24971e-260	2.70633	0.88	0.039	2.16824e-256	10
Ascl1	6.86337e-256	2.49392	0.96	0.05	1.19079e-251	10
Plk3	4.08766e-246	0.896709	0.653	0.02	7.09209e-242	10
Srrm4	1.98546e-238	0.786579	0.627	0.019	3.44478e-234	10
Cck	8.6248e-230	1.87195	0.413	0.007	1.4964e-225	10
Col16a1	2.01417e-196	0.476285	0.36	0.006	3.49459e-192	10
Elavl3	2.91757e-187	1.03586	0.587	0.022	5.06198e-183	10
Rgs16	2.84153e-163	0.778742	0.587	0.027	4.93005e-159	10
Mfng	4.64931e-158	1.05782	0.84	0.063	8.06656e-154	10
Onecut1	1.89544e-156	0.326228	0.28	0.004	3.28859e-152	10
Wnt6	9.24305e-142	0.460845	0.32	0.007	1.60367e-137	10
Cdkn1a	3.72835e-139	1.3335	0.72	0.051	6.46869e-135	10
Dll1	2.02229e-137	0.971326	0.813	0.067	3.50867e-133	10
Onecut2	9.18279e-130	1.01335	0.573	0.034	1.59321e-125	10
Lzts1	8.41176e-124	0.362485	0.28	0.007	1.45944e-119	10
Ebf3	1.41214e-107	0.292733	0.32	0.011	2.45007e-103	10
Btg2	2.76758e-95	0.803705	0.68	0.068	4.80175e-91	10
Cdc25b	1.4906e-74	1.11065	0.827	0.149	2.58619e-70	10
Btbd17	9.40044e-74	1.29805	0.853	0.16	1.63098e-69	10
Zic1	6.71983e-71	0.908721	0.76	0.115	1.16589e-66	10
Rassf4	8.39156e-71	0.643973	0.413	0.032	1.45594e-66	10
Gfra3	5.43282e-64	0.540063	0.493	0.052	9.42595e-60	10
Hes6	2.41165e-63	2.16022	1	0.368	4.18421e-59	10
Nbl1	1.01914e-62	0.271334	0.253	0.013	1.76821e-58	10
Trp53i11	3.09669e-62	1.31708	0.88	0.198	5.37275e-58	10
Map2	3.9392e-55	0.493165	0.52	0.066	6.83451e-51	10
Numbl	3.95367e-54	0.424935	0.467	0.055	6.85962e-50	10
Tmem159	1.0198e-48	0.928069	0.787	0.211	1.76935e-44	10
Igfbp2	7.68964e-48	2.05082	0.987	0.472	1.33415e-43	10
Glipr2	1.0325e-47	0.628455	0.573	0.097	1.79139e-43	10
2510009E07Rik	7.12095e-47	0.781669	0.733	0.164	1.23549e-42	10
Emp1	1.68402e-42	0.323763	0.4	0.049	2.92178e-38	10
Otx2	1.34343e-41	1.17759	0.933	0.286	2.33086e-37	10
Kcna5	2.84193e-39	0.464807	0.387	0.05	4.93075e-35	10
Ttll7	7.78198e-39	0.299297	0.373	0.047	1.35017e-34	10
Tubb3	1.23007e-38	2.71433	0.96	0.587	2.13417e-34	10
Ntf3	3.05468e-38	0.373813	0.333	0.037	5.29986e-34	10
Fam110a	4.06697e-38	0.854767	0.8	0.269	7.0562e-34	10
Bmp7	9.76552e-34	0.495172	0.507	0.102	1.69432e-29	10
Grasp	5.32161e-33	0.673586	0.667	0.195	9.23299e-29	10
Krt8	7.73443e-33	1.49635	0.533	0.119	1.34192e-28	10
Pou3f1	2.99184e-31	1.27349	0.773	0.296	5.19085e-27	10
Msx1	1.43033e-30	0.948542	0.747	0.222	2.48163e-26	10
Zfand5	4.85196e-28	1.16125	0.987	0.912	8.41816e-24	10
Tal2	8.9697e-28	0.81967	0.68	0.204	1.55624e-23	10
Jam2	1.60045e-27	0.319796	0.48	0.102	2.77678e-23	10
Krt18	7.7965e-27	0.703404	0.573	0.159	1.35269e-22	10
Tubb2b	1.15786e-26	1.16152	0.973	0.785	2.00888e-22	10
2700046A07Rik	1.01676e-25	0.567712	0.707	0.228	1.76409e-21	10
Map1b	1.29514e-25	1.29643	0.973	0.687	2.24707e-21	10
A330009N23Rik	1.38022e-25	0.265929	0.293	0.044	2.39468e-21	10
Lgals1	1.35637e-24	1.51721	0.907	0.572	2.35329e-20	10
mt-Co3	5.00188e-24	0.44932	1	0.998	8.67825e-20	10
Sept4	1.27941e-23	0.260376	0.347	0.064	2.21978e-19	10
Cd9	1.476e-23	0.592142	0.827	0.372	2.56086e-19	10
Igfbpl1	2.59081e-23	0.536013	0.573	0.174	4.49506e-19	10
Dkk1	1.048e-22	0.930016	0.387	0.084	1.81828e-18	10
Igfbp5	1.52148e-22	0.472109	0.56	0.155	2.63977e-18	10
Arl4a	2.80524e-22	0.880908	0.787	0.357	4.86709e-18	10
B230216N24Rik	3.07564e-22	0.320216	0.333	0.064	5.33624e-18	10
Cadm1	6.85488e-22	0.952892	0.947	0.814	1.18932e-17	10
Guca1a	1.3959e-21	0.2682	0.373	0.079	2.42188e-17	10
Uchl1	1.67977e-21	0.777382	0.853	0.409	2.9144e-17	10
Klf7	3.11277e-21	0.590816	0.627	0.246	5.40065e-17	10
H3f3a	3.2655e-21	0.388549	1	1	5.66564e-17	10
Cdkn1c	4.23624e-21	1.5132	0.907	0.568	7.34988e-17	10
Tuba1a	2.6724e-20	0.995168	1	0.999	4.63662e-16	10
Sp5	1.00658e-19	0.565545	0.68	0.249	1.74642e-15	10
Atoh8	2.1074e-19	0.31525	0.4	0.102	3.65634e-15	10
Rbm38	2.81413e-19	0.47454	0.773	0.386	4.88251e-15	10
Draxin	3.76814e-19	0.267662	0.293	0.057	6.53773e-15	10
Spsb4	7.26021e-19	0.666674	0.853	0.507	1.25965e-14	10
Ddah2	1.01706e-18	0.788316	0.973	0.898	1.76461e-14	10
Nkd1	6.97593e-18	0.813131	0.827	0.479	1.21032e-13	10
Fth1	2.04379e-17	0.396086	1	0.999	3.54598e-13	10
Apcdd1	3.096e-17	0.367273	0.587	0.197	5.37156e-13	10
Ddr1	3.48954e-17	0.292009	0.427	0.122	6.05435e-13	10
Tma7	3.6935e-17	0.365716	1	1	6.40822e-13	10
Scg5	6.70616e-17	0.599017	0.56	0.208	1.16352e-12	10
Calm2	8.76138e-17	0.424146	1	1	1.5201e-12	10
Ehbp1	1.9832e-16	0.395136	0.693	0.262	3.44084e-12	10
mt-Atp6	1.08042e-15	0.337679	1	0.998	1.87453e-11	10
Pcbp4	1.79844e-15	0.561628	1	0.987	3.12029e-11	10
Marcksl1	2.79411e-15	0.290215	1	1	4.84778e-11	10
Ucp2	2.87357e-15	0.366677	0.467	0.164	4.98565e-11	10
Ftl1	5.58585e-15	0.294841	1	1	9.69145e-11	10
mt-Nd1	5.84407e-15	0.420869	1	0.997	1.01395e-10	10
Carhsp1	1.36287e-14	0.564389	0.947	0.749	2.36459e-10	10
Chst2	2.93009e-14	0.427552	0.64	0.301	5.0837e-10	10
mt-Nd4	4.89479e-14	0.364947	1	0.996	8.49246e-10	10
Cd24a	5.0446e-14	0.660748	1	0.94	8.75238e-10	10
Tmsb4x	5.907e-14	0.878491	1	1	1.02487e-09	10
Cbfa2t2	6.2264e-14	0.362437	0.413	0.14	1.08028e-09	10
Hnrnpa1	7.3473e-14	0.252589	1	1	1.27476e-09	10
Fabp5	8.90844e-14	0.410907	1	0.999	1.54561e-09	10
Prkar2a	1.65367e-13	0.351911	0.52	0.223	2.86912e-09	10
Cnn3	4.89735e-13	0.448259	0.987	0.996	8.4969e-09	10
Ly6e	4.98325e-13	0.511309	0.627	0.344	8.64593e-09	10
Jund	6.88388e-13	0.502879	0.773	0.489	1.19435e-08	10
mt-Cytb	1.05614e-12	0.316105	1	0.997	1.8324e-08	10
Exoc5	1.18363e-12	0.436132	0.773	0.495	2.0536e-08	10
Laptm4b	1.24523e-12	0.487636	0.88	0.618	2.16048e-08	10
Sox11	1.24673e-12	0.568676	0.987	0.98	2.16308e-08	10
Stmn1	2.0765e-12	0.579215	1	0.991	3.60273e-08	10
Rtn4	4.23679e-12	0.475867	1	0.953	7.35082e-08	10
Ptms	4.35748e-12	0.544798	0.973	0.875	7.56024e-08	10
Crip2	9.51226e-12	0.498489	0.907	0.695	1.65038e-07	10
Ppp1r14b	1.20921e-11	0.487251	0.987	0.963	2.09798e-07	10
Lix1	1.23377e-11	0.505319	0.76	0.468	2.14058e-07	10
Emb	1.39158e-11	0.483379	0.933	0.885	2.41439e-07	10
Rnf5	1.56535e-11	0.432789	0.907	0.731	2.71589e-07	10
Rtn3	1.66141e-11	0.454131	0.973	0.943	2.88254e-07	10
Macrod2	1.99328e-11	0.376404	0.68	0.37	3.45834e-07	10
Gdpd1	2.43917e-11	0.286612	0.387	0.137	4.23197e-07	10
Snrpn	2.50984e-11	0.407658	0.973	0.885	4.35457e-07	10
Pdlim4	2.86238e-11	0.677071	0.627	0.361	4.96622e-07	10
Pim2	3.6904e-11	0.272033	0.293	0.086	6.40285e-07	10
En1	3.74449e-11	0.435055	0.733	0.324	6.4967e-07	10
mt-Co2	4.70016e-11	0.279326	1	0.996	8.15478e-07	10
Rnf121	1.30354e-10	0.398039	0.773	0.517	2.26164e-06	10
Akr1a1	1.86253e-10	0.408166	0.987	0.973	3.23148e-06	10
Ypel3	2.37537e-10	0.358173	0.56	0.299	4.12126e-06	10
Bex1	2.93246e-10	0.507168	0.987	0.936	5.08781e-06	10
Pax3	3.06978e-10	0.446799	0.693	0.426	5.32607e-06	10
Peg3	3.167e-10	0.598583	0.867	0.662	5.49475e-06	10
Atp6v0c	3.82422e-10	0.347005	1	0.99	6.63502e-06	10
Tox3	4.35161e-10	0.270134	0.56	0.266	7.55005e-06	10
Tagln3	5.95865e-10	0.386556	0.467	0.213	1.03383e-05	10
Plekha1	6.94565e-10	0.32143	0.6	0.318	1.20507e-05	10
1110008P14Rik	9.51944e-10	0.294331	0.68	0.445	1.65162e-05	10
Mospd1	1.05475e-09	0.396388	0.707	0.468	1.82999e-05	10
Id2	1.27304e-09	0.679304	0.947	0.855	2.20872e-05	10
Elavl4	1.33004e-09	0.477155	0.36	0.142	2.30762e-05	10
Trim8	1.48881e-09	0.299784	0.64	0.358	2.58309e-05	10
Lrrc42	1.61318e-09	0.424006	0.813	0.587	2.79887e-05	10
Rcor2	1.89033e-09	0.444311	0.787	0.683	3.27973e-05	10
Csrp2	2.10585e-09	0.477291	0.947	0.886	3.65365e-05	10
Lfng	3.08957e-09	0.306274	0.453	0.207	5.3604e-05	10
Igdcc3	3.39136e-09	0.413531	0.813	0.605	5.88401e-05	10
Gm1673	4.08688e-09	0.455098	0.92	0.795	7.09074e-05	10
Atp6v1g1	4.16431e-09	0.326946	1	0.997	7.22507e-05	10
Mdk	4.179e-09	0.318698	1	1	7.25057e-05	10
Hmgn3	5.34628e-09	0.356127	0.893	0.769	9.27579e-05	10
Ubald2	5.78687e-09	0.47571	0.933	0.807	0.000100402	10
Elavl2	7.08885e-09	0.387464	0.493	0.236	0.000122992	10
Tead2	8.21091e-09	0.376436	0.987	0.96	0.000142459	10
Prr13	8.34292e-09	0.279295	0.76	0.521	0.00014475	10
mt-Co1	9.13906e-09	0.263439	1	0.997	0.000158563	10
Eif4e3	1.18859e-08	0.275622	0.373	0.16	0.00020622	10
Wls	1.69337e-08	0.472311	0.867	0.731	0.0002938	10
Vstm2b	1.8471e-08	0.276421	0.467	0.227	0.000320471	10
Tfdp2	1.97321e-08	0.397029	0.613	0.412	0.000342353	10
Eny2	2.08389e-08	0.279522	1	0.997	0.000361555	10
Vim	2.2194e-08	0.642738	0.947	0.792	0.000385066	10
H2afy	2.58703e-08	0.388485	0.987	0.979	0.000448849	10
Minar2	2.82949e-08	0.288007	0.413	0.193	0.000490916	10
Gng2	2.83928e-08	0.362965	0.827	0.642	0.000492615	10
Atp5e	2.86754e-08	0.280858	1	0.998	0.000497519	10
Wscd1	4.22048e-08	0.260347	0.427	0.198	0.000732253	10
Sh3bgrl	5.59675e-08	0.387686	0.947	0.877	0.000971035	10
Psip1	5.67889e-08	0.319087	1	0.998	0.000985288	10
1810058I24Rik	6.44555e-08	0.589974	0.987	0.977	0.0011183	10
Acot7	6.88414e-08	0.356937	0.747	0.541	0.0011944	10
Amotl2	7.9078e-08	0.347131	0.533	0.323	0.001372	10
Selenow	8.65712e-08	0.304573	1	0.995	0.00150201	10
Smdt1	8.98444e-08	0.300562	0.987	0.943	0.0015588	10
Ube2s	9.61839e-08	0.332769	1	0.998	0.00166879	10
Irx1	9.6276e-08	0.283804	0.467	0.223	0.00167039	10
Eif4g2	1.11659e-07	0.259782	1	0.998	0.00193728	10
Ubl5	1.43987e-07	0.31668	1	0.998	0.00249817	10
Plp2	1.56609e-07	0.393493	0.64	0.439	0.00271717	10
Mllt11	3.32774e-07	0.421843	0.52	0.309	0.00577363	10
Ypel1	3.56204e-07	0.307378	0.627	0.429	0.00618014	10
Ap2m1	3.66283e-07	0.400059	0.933	0.938	0.00635501	10
Psmb2	5.84207e-07	0.259962	1	0.998	0.010136	10
Rprm	5.88184e-07	0.280497	0.373	0.166	0.010205	10
H2afv	6.26216e-07	0.271414	1	0.992	0.0108649	10
Pfn2	7.29815e-07	0.342939	0.787	0.606	0.0126623	10
Dynlt1f	7.74619e-07	0.373292	0.827	0.802	0.0134396	10
Dbn1	8.90102e-07	0.448136	0.84	0.752	0.0154433	10
Tubb6	1.03473e-06	0.346254	0.68	0.525	0.0179526	10
Ndufb1-ps	1.3877e-06	0.282102	0.987	0.992	0.0240766	10
Bex2	1.74945e-06	0.326509	1	0.977	0.030353	10
Atp6v1e1	2.15659e-06	0.300928	0.96	0.888	0.0374168	10
Stx7	2.2846e-06	0.261165	0.56	0.364	0.0396377	10
Wbp2	2.66256e-06	0.296265	0.627	0.445	0.0461954	10
Gtf2a2	2.73693e-06	0.252532	0.973	0.963	0.0474857	10
Rab3ip	3.01278e-06	0.264389	0.627	0.45	0.0522717	10
Arf5	3.25214e-06	0.328075	1	0.973	0.0564246	10
Tcf12	3.4452e-06	0.251996	0.907	0.841	0.0597743	10
Oaz2	4.2409e-06	0.26963	0.853	0.75	0.0735797	10
Cyth2	5.73505e-06	0.303681	0.813	0.711	0.0995031	10
Cd63	6.59053e-06	0.378949	0.867	0.791	0.114346	10
Bex4	7.2641e-06	0.325812	0.947	0.943	0.126032	10
Timm8b	7.85506e-06	0.259321	1	0.99	0.136285	10
Foxn3	8.27319e-06	0.314425	0.627	0.478	0.14354	10
Cox6a1	8.71476e-06	0.259446	0.987	0.991	0.151201	10
Rab6a	9.28071e-06	0.337514	0.853	0.752	0.16102	10
Wfikkn1	9.4133e-06	0.259245	0.373	0.199	0.163321	10
Ahsa2	9.51764e-06	0.348766	0.867	0.776	0.165131	10
Swt1	9.55945e-06	0.290399	0.627	0.502	0.165856	10
Gabarap	1.00517e-05	0.270777	0.96	0.967	0.174397	10
Vbp1	1.00966e-05	0.317756	0.987	0.973	0.175175	10
Mrpl53	1.06065e-05	0.268995	0.973	0.949	0.184022	10
Mthfd2	1.10122e-05	0.317053	0.827	0.821	0.191062	10
Rtf2	1.15966e-05	0.289464	0.72	0.664	0.201201	10
Id1	1.19935e-05	0.449299	0.933	0.876	0.208088	10
Dpysl3	1.25416e-05	0.315441	0.387	0.227	0.217597	10
Rnf165	1.50022e-05	0.275298	0.693	0.535	0.260289	10
Zfand6	1.52774e-05	0.29394	0.92	0.906	0.265064	10
Cox17	1.5749e-05	0.288671	0.933	0.937	0.273245	10
Slc2a1	1.5906e-05	0.361818	0.96	0.927	0.27597	10
Tmem234	2.11742e-05	0.282893	1	0.969	0.367372	10
Csnk1e	2.54663e-05	0.266177	0.813	0.744	0.44184	10
Gdi1	2.71369e-05	0.283363	0.547	0.396	0.470825	10
Ywhaz	2.97108e-05	0.337903	0.947	0.956	0.515483	10
Ckb	2.99719e-05	0.279205	0.427	0.258	0.520012	10
Rbmx	4.98156e-05	0.256408	0.813	0.732	0.864302	10
BC031181	5.62743e-05	0.280878	0.96	0.901	0.97636	10
Cenpw	5.73966e-05	0.255673	0.947	0.924	0.995831	10
Nr6a1	5.88245e-05	0.264623	0.787	0.692	1	10
Sh3glb1	5.92357e-05	0.329525	0.867	0.779	1	10
Myef2	6.98561e-05	0.43888	0.88	0.771	1	10
Ppp1r14a	7.03812e-05	0.272521	0.293	0.154	1	10
Pttg1	7.36226e-05	0.284772	0.907	0.956	1	10
Rtl8a	7.43185e-05	0.303954	0.8	0.701	1	10
Ppdpf	8.06651e-05	0.265188	0.88	0.912	1	10
Glul	8.32546e-05	0.257065	0.84	0.788	1	10
Serinc3	8.5485e-05	0.325433	0.613	0.475	1	10
H1fx	9.29834e-05	0.25607	0.84	0.806	1	10
Atp6v0b	0.000114134	0.290719	0.853	0.816	1	10
Trappc1	0.000115877	0.27606	0.933	0.895	1	10
Mrpl33	0.000116741	0.302997	0.893	0.922	1	10
Evl	0.000120138	0.255806	0.68	0.556	1	10
Hnrnph1	0.000127674	0.250808	0.987	0.983	1	10
Stmn2	0.00013308	0.900876	0.453	0.305	1	10
Fam49b	0.00026414	0.310616	0.947	0.915	1	10
H1f0	0.000325698	0.420286	0.853	0.842	1	10
Zfp428	0.000486538	0.252072	0.92	0.839	1	10
Cmpk1	0.000774213	0.253071	0.96	0.892	1	10
Jpt1	0.000788091	0.291146	0.973	0.99	1	10
Hspb11	0.00117008	0.251196	0.653	0.581	1	10
Ctsz	0.00187827	0.253467	0.867	0.787	1	10
Slc24a5	0.00189346	0.397007	0.76	0.628	1	10
Mtfr1	0.00267868	0.255878	0.72	0.661	1	10
Crabp1	0.00588667	0.793742	0.92	0.941	1	10
