# Supplementary material for: Single-cell transcriptomics uncovers a non-autonomous Tbx1-dependent genetic program controlling cardiac neural crest cell development
Source: Nat Commun. 2023 Mar 21;14:1551. doi: 10.1038/s41467-023-37015-9 (PMC10027855; doi:10.1038/s41467-023-37015-9)
Supplement: Supplementary file 5 — Supplementary Data 2 [file 41467_2023_37015_MOESM5_ESM.xlsx]

## Sheet: Sheet1
Supplementary Data 2: Marker genes and statistics of cell clusters from scRNA-seq of NCCs at E9.5
gene	p_val	avg_log2FC	pct.1	pct.2	p_val_adj	cluster
Twist1	0	1.03887	0.998	0.615	0	0
Col3a1	0	0.588835	0.697	0.222	0	0
Ebf1	0	0.579093	0.772	0.208	0	0
Col23a1	0	0.553858	0.841	0.388	0	0
Ebf2	0	0.436617	0.662	0.186	0	0
Six1	0	0.385407	0.615	0.15	0	0
Slc25a4	1.51075e-306	0.464638	1	0.998	2.78311e-302	0
Hapln1	6.2435e-305	0.375157	0.607	0.177	1.15018e-300	0
Col9a1	1.03547e-304	0.480907	0.754	0.287	1.90755e-300	0
Cdh11	2.72562e-289	0.581031	0.913	0.504	5.02113e-285	0
Dlx1	2.2781e-277	0.435485	0.752	0.308	4.19672e-273	0
Crym	3.42685e-271	0.343176	0.466	0.106	6.31295e-267	0
Pgm1	3.79663e-262	0.447529	0.764	0.353	6.99415e-258	0
Dnajc1	4.87153e-251	0.600444	0.97	0.728	8.97434e-247	0
Dlx2	1.47538e-237	0.507477	0.883	0.505	2.71794e-233	0
Phlda1	4.73741e-228	0.550416	0.825	0.429	8.72725e-224	0
Fli1	4.89353e-220	0.35597	0.628	0.245	9.01487e-216	0
Lpar1	7.53606e-219	0.388593	0.667	0.273	1.38829e-214	0
Col2a1	7.61264e-219	0.469434	0.86	0.512	1.4024e-214	0
Prrx1	2.34766e-214	0.589747	0.959	0.487	4.32487e-210	0
Rbp1	1.13851e-208	0.658801	0.994	0.709	2.09736e-204	0
Peg3	2.2999e-202	0.604927	0.983	0.794	4.23688e-198	0
Tmsb10	4.43375e-201	0.315251	1	1	8.16786e-197	0
Sox9	1.6568e-200	0.480824	0.834	0.471	3.05215e-196	0
Cped1	2.80721e-191	0.282085	0.523	0.189	5.17144e-187	0
Myc	7.85652e-185	0.3492	0.622	0.27	1.44733e-180	0
Bgn	9.69728e-181	0.337928	0.657	0.295	1.78643e-176	0
Ntf3	4.59302e-170	0.253177	0.413	0.126	8.46126e-166	0
Foxd2os	2.52845e-168	0.334279	0.638	0.299	4.65791e-164	0
Sh3bp5	6.18306e-168	0.341943	0.708	0.367	1.13904e-163	0
Tpm4	2.1242e-167	0.441111	0.998	0.934	3.91321e-163	0
Mfap4	2.33972e-167	0.269697	0.615	0.272	4.31023e-163	0
Inka1	2.66746e-166	0.431521	0.915	0.573	4.91399e-162	0
Hopx	1.50897e-164	0.50107	0.726	0.369	2.77982e-160	0
Col26a1	1.0524e-153	0.266514	0.567	0.245	1.93874e-149	0
Fzd2	1.05044e-148	0.407997	0.945	0.743	1.93511e-144	0
Hmcn1	5.6163e-147	0.291624	0.64	0.322	1.03464e-142	0
Igfbp4	2.08199e-140	0.480992	0.99	0.823	3.83545e-136	0
Pdlim4	3.20166e-125	0.352924	0.759	0.462	5.8981e-121	0
Lima1	7.8528e-121	0.308226	0.779	0.489	1.44664e-116	0
Ier2	1.91279e-118	0.393874	0.961	0.793	3.52374e-114	0
Tomm20	4.24765e-116	0.259319	0.999	0.999	7.82502e-112	0
Prrx2	4.85294e-116	0.368996	0.965	0.652	8.94009e-112	0
Sox11	4.84435e-113	0.314211	0.999	0.981	8.92426e-109	0
Cited1	1.29188e-111	0.286149	0.649	0.355	2.37991e-107	0
Nnat	1.91586e-111	0.415487	0.998	0.942	3.5294e-107	0
Mdfi	2.38361e-110	0.283287	0.735	0.457	4.39109e-106	0
Ncl	1.23548e-109	0.321401	1	1	2.276e-105	0
Traf4	3.46747e-108	0.337012	0.92	0.739	6.38777e-104	0
Vcan	5.75952e-105	0.315989	0.812	0.551	1.06102e-100	0
Dusp9	1.37667e-103	0.286886	0.716	0.417	2.5361e-99	0
Prdx6	4.1907e-100	0.274037	1	0.993	7.72011e-96	0
Fam162a	2.39883e-97	0.323952	0.998	0.988	4.41912e-93	0
Rsl1d1	1.03025e-96	0.269852	0.999	0.988	1.89793e-92	0
Cald1	1.32335e-96	0.313875	0.979	0.861	2.43787e-92	0
Sept11	8.05697e-96	0.336159	0.977	0.904	1.48426e-91	0
Lmo4	1.11642e-92	0.335109	0.971	0.83	2.05668e-88	0
Mef2c	4.65863e-92	0.269775	0.769	0.487	8.58212e-88	0
Srm	5.35162e-90	0.334424	0.994	0.921	9.85875e-86	0
Cd63	1.12521e-88	0.326699	0.968	0.868	2.07287e-84	0
Serpinf1	5.02151e-87	0.276564	0.895	0.605	9.25063e-83	0
Tomm5	7.63855e-87	0.280857	0.998	0.977	1.40717e-82	0
Gsto1	9.42472e-84	0.284757	0.952	0.798	1.73622e-79	0
Rbms1	1.00091e-79	0.276661	0.908	0.695	1.84388e-75	0
Mfap2	7.91005e-74	0.260268	0.927	0.758	1.45719e-69	0
Gnl3	5.77511e-70	0.259454	0.994	0.954	1.06389e-65	0
Mpp6	1.28751e-68	0.263168	0.986	0.913	2.37185e-64	0
Utp11	9.72383e-60	0.258922	0.979	0.898	1.79132e-55	0
Cdc20	3.54866e-53	0.281124	0.97	0.869	6.53734e-49	0
Snhg4	1.51687e-52	0.257275	0.928	0.798	2.79438e-48	0
Barx1	0	2.26249	0.823	0.111	0	1
Csrp2	0	1.47903	0.999	0.96	0	1
Dlx5	0	1.27557	0.948	0.086	0	1
Prrx2	0	1.24502	0.994	0.645	0	1
Rap2c	0	1.02554	0.975	0.493	0	1
Hand2	0	0.874681	0.639	0.027	0	1
Dlx6	0	0.873598	0.838	0.049	0	1
Stk26	0	0.862193	0.877	0.165	0	1
Gpc3	0	0.831822	0.986	0.776	0	1
Cthrc1	0	0.817665	0.89	0.367	0	1
Prrx1	0	0.757307	0.981	0.482	0	1
Bambi	0	0.706167	0.764	0.311	0	1
Sem1	0	0.621121	0.999	0.999	0	1
Dlx6os1	0	0.590637	0.573	0.015	0	1
Mab21l2	0	0.533315	0.69	0.118	0	1
Hand2os1	0	0.523337	0.426	0.014	0	1
Wnt5a	0	0.506466	0.654	0.175	0	1
Pcolce	0	0.424892	0.718	0.247	0	1
Capn6	0	0.269067	0.403	0.055	0	1
Dlk1	3.19706e-295	0.725736	0.586	0.164	5.88963e-291	1
Peg3	5.73282e-281	0.801258	0.986	0.793	1.0561e-276	1
Hsp90aa1	1.35515e-279	0.30721	1	1	2.49645e-275	1
Hspe1	2.44306e-273	0.357057	1	1	4.5006e-269	1
Tpm1	7.06436e-270	0.764324	0.976	0.817	1.3014e-265	1
Msx2	3.15425e-269	0.626007	0.726	0.275	5.81076e-265	1
Eva1b	6.17404e-255	0.55383	0.95	0.519	1.13738e-250	1
Twist1	2.2916e-252	0.851631	1	0.614	4.22158e-248	1
Dusp9	1.80881e-248	0.53224	0.813	0.394	3.33219e-244	1
Nhp2	4.20146e-233	0.438276	1	0.988	7.73993e-229	1
Cdk6	8.90473e-214	0.317081	0.625	0.234	1.64043e-209	1
Igfbp4	4.42497e-213	0.571299	0.996	0.822	8.15168e-209	1
Col1a2	5.64811e-206	0.42626	0.798	0.406	1.0405e-201	1
Ppfibp2	1.5005e-204	0.291875	0.636	0.241	2.76423e-200	1
Lpar1	8.06599e-202	0.322137	0.678	0.271	1.48592e-197	1
Cited1	9.70173e-195	0.363553	0.742	0.333	1.78725e-190	1
Car14	1.33901e-182	0.391485	0.765	0.389	2.46673e-178	1
H19	4.95561e-180	0.637845	0.735	0.392	9.12923e-176	1
Slc25a13	9.1729e-177	0.364471	0.806	0.451	1.68983e-172	1
Ncl	1.08171e-174	0.406363	1	1	1.99272e-170	1
Actg1	5.89707e-173	0.303225	1	1	1.08636e-168	1
Hspd1	1.63299e-167	0.311469	1	0.999	3.00829e-163	1
Hopx	5.25815e-164	0.372889	0.776	0.357	9.68656e-160	1
Pdlim4	5.27885e-163	0.393159	0.813	0.45	9.7247e-159	1
Igf2	3.01517e-159	0.362266	0.476	0.175	5.55454e-155	1
Srm	2.01484e-154	0.433543	0.998	0.92	3.71174e-150	1
Apex1	3.12091e-153	0.332775	0.999	0.989	5.74934e-149	1
Cnn2	1.12811e-147	0.386499	0.878	0.522	2.0782e-143	1
Lyar	5.3079e-146	0.349485	0.999	0.974	9.77821e-142	1
C1qbp	2.11295e-141	0.300172	0.998	0.995	3.89248e-137	1
Mrpl12	7.58855e-141	0.325461	0.999	0.981	1.39796e-136	1
Sox9	7.79356e-141	0.352741	0.832	0.472	1.43573e-136	1
Mrpl34	2.09007e-140	0.345132	0.994	0.96	3.85032e-136	1
Bgn	3.26979e-140	0.267264	0.649	0.297	6.02362e-136	1
Serpinf1	7.48819e-139	0.359783	0.925	0.598	1.37947e-134	1
Phb2	4.84384e-137	0.289195	0.999	0.996	8.92332e-133	1
Cdv3	9.12293e-135	0.342837	1	0.981	1.68063e-130	1
Tomm5	2.59493e-134	0.339682	0.998	0.977	4.78037e-130	1
Mycn	2.31306e-132	0.387831	0.92	0.695	4.26111e-128	1
Znrd2	3.02431e-132	0.36101	0.993	0.937	5.57138e-128	1
Cacybp	3.13234e-132	0.289068	1	0.996	5.7704e-128	1
Sall4	1.90423e-129	0.294774	0.692	0.372	3.50797e-125	1
Cald1	1.17311e-127	0.418936	0.984	0.86	2.1611e-123	1
Tceal8	5.25277e-126	0.324212	0.998	0.973	9.67666e-122	1
Fkbp4	8.44811e-121	0.259739	0.999	0.996	1.55631e-116	1
Mest	6.73433e-118	0.334507	1	0.97	1.2406e-113	1
Nolc1	1.71347e-115	0.336791	0.994	0.917	3.15655e-111	1
Tomm20	2.80152e-115	0.263791	1	0.999	5.16096e-111	1
Fkbp11	5.9177e-114	0.345263	0.916	0.68	1.09016e-109	1
Aprt	1.42328e-109	0.27282	0.998	0.985	2.62196e-105	1
Rbp1	3.01236e-107	0.447251	0.986	0.711	5.54937e-103	1
Timm23	1.77194e-106	0.267657	0.998	0.988	3.26427e-102	1
Mogat2	7.16318e-103	0.280574	0.818	0.523	1.3196e-98	1
Ccne1	4.02762e-101	0.340533	0.948	0.743	7.41968e-97	1
Timm8a1	3.85199e-100	0.301398	0.991	0.941	7.09613e-96	1
Txndc17	2.46961e-99	0.263414	0.995	0.977	4.54951e-95	1
Tpm4	4.71033e-98	0.303697	0.996	0.935	8.67736e-94	1
Ccnd1	1.17791e-93	0.267687	0.989	0.876	2.16994e-89	1
Gnl3	4.44969e-89	0.280831	0.999	0.952	8.19722e-85	1
Sfxn1	1.16312e-88	0.287276	0.963	0.833	2.1427e-84	1
Prdx6	2.4379e-88	0.251981	0.999	0.993	4.4911e-84	1
Llph	3.18169e-88	0.260422	0.998	0.979	5.8613e-84	1
Gja1	3.95177e-85	0.296974	0.869	0.645	7.27995e-81	1
Fndc3c1	2.20303e-83	0.272584	0.724	0.465	4.05843e-79	1
Mfap2	4.94324e-82	0.266343	0.938	0.755	9.10643e-78	1
Gnas	9.8141e-82	0.287946	1	1	1.80795e-77	1
Meg3	2.53791e-78	0.334907	0.747	0.496	4.67533e-74	1
Vegfb	6.21376e-78	0.257415	0.888	0.693	1.1447e-73	1
Ccdc86	4.7132e-75	0.252516	0.939	0.762	8.68265e-71	1
Nip7	8.51803e-74	0.260249	0.988	0.926	1.56919e-69	1
Rexo2	9.71392e-74	0.252923	0.979	0.892	1.7895e-69	1
Eif4ebp1	2.91707e-73	0.260697	0.99	0.906	5.37383e-69	1
Chchd4	6.38089e-71	0.263533	0.967	0.843	1.17549e-66	1
Rangrf	3.09487e-70	0.250791	0.947	0.807	5.70137e-66	1
Tcof1	1.72773e-69	0.250477	0.948	0.804	3.18283e-65	1
Id1	6.89384e-67	0.282531	0.993	0.896	1.26998e-62	1
2810403D21Rik	1.33705e-52	0.391815	0.668	0.46	2.46311e-48	1
Fabp7	0	1.77644	0.985	0.471	0	2
Crabp2	0	1.63727	1	0.966	0	2
Tubb2b	0	1.58449	0.999	0.581	0	2
Ckb	0	1.55848	0.99	0.434	0	2
Hes5	0	1.40552	0.867	0.148	0	2
Ptn	0	1.39515	0.996	0.902	0	2
Sox2	0	1.27543	0.966	0.304	0	2
Olig3	0	1.26052	0.868	0.156	0	2
Msx3	0	1.19625	0.894	0.17	0	2
Map1b	0	1.19487	0.985	0.537	0	2
Zic1	0	1.17677	0.914	0.167	0	2
Vim	0	1.0633	0.998	0.937	0	2
Gnai2	0	0.95243	0.998	0.953	0	2
Wnt1	0	0.950739	0.63	0.124	0	2
Pantr1	0	0.905273	0.86	0.235	0	2
Pax3	0	0.890718	0.837	0.281	0	2
Crip2	0	0.875095	0.886	0.418	0	2
Rfx4	0	0.786122	0.759	0.144	0	2
Zic5	0	0.72918	0.743	0.141	0	2
Pou3f2	0	0.665319	0.722	0.15	0	2
Arl4a	0	0.647439	0.732	0.235	0	2
Mir124-2hg	0	0.638099	0.674	0.103	0	2
Nppc	0	0.614462	0.433	0.017	0	2
Rprm	0	0.603628	0.66	0.127	0	2
Casz1	0	0.588775	0.601	0.112	0	2
Cck	0	0.587589	0.495	0.077	0	2
Fgf15	0	0.524736	0.356	0.033	0	2
Sox1	0	0.451785	0.466	0.069	0	2
Emid1	0	0.419567	0.485	0.074	0	2
Wnt3	0	0.401257	0.416	0.05	0	2
Sparc	7.33758e-303	0.816229	0.897	0.391	1.35173e-298	2
Pax6	1.74539e-300	0.497312	0.51	0.093	3.21535e-296	2
Pcdh8	4.87437e-296	0.472811	0.47	0.078	8.97956e-292	2
Zic4	5.99516e-289	0.342788	0.405	0.055	1.10443e-284	2
Zic2	2.79139e-288	0.517601	0.629	0.152	5.14229e-284	2
Tuba1a	1.16972e-286	0.717731	1	0.998	2.15485e-282	2
Uchl1	1.13021e-285	0.56452	0.674	0.199	2.08208e-281	2
Fzd10	2.78047e-285	0.446545	0.524	0.106	5.12218e-281	2
Id3	1.14774e-279	1.24276	0.995	0.96	2.11438e-275	2
Dpysl5	1.79959e-275	0.392048	0.501	0.099	3.3152e-271	2
Fst	2.7014e-270	0.879035	0.46	0.085	4.97652e-266	2
Zcchc18	4.03051e-269	0.530242	0.603	0.152	7.42501e-265	2
Wnt4	2.30279e-268	0.449188	0.464	0.083	4.24219e-264	2
Fhl1	1.65131e-266	0.509791	0.571	0.155	3.04204e-262	2
Nrarp	9.52627e-264	0.436908	0.512	0.108	1.75493e-259	2
Efnb3	4.55005e-255	0.583745	0.692	0.242	8.3821e-251	2
Ptms	1.127e-254	0.738567	0.987	0.927	2.07617e-250	2
Tspan13	3.19559e-253	0.634907	0.775	0.347	5.88692e-249	2
Apba2	2.55602e-248	0.347025	0.409	0.071	4.70871e-244	2
Irx2	4.70318e-244	0.494439	0.563	0.138	8.6642e-240	2
Igfbp2	5.7273e-242	0.678124	0.688	0.252	1.05508e-237	2
H2-K1	2.46472e-241	0.681109	0.773	0.347	4.54051e-237	2
Nes	1.38002e-240	0.784737	0.901	0.554	2.54227e-236	2
Cntfr	1.678e-239	0.583335	0.711	0.289	3.09121e-235	2
Sox3	9.32314e-237	0.31029	0.376	0.06	1.71751e-232	2
Bex1	4.39084e-235	0.764617	0.966	0.835	8.08881e-231	2
Draxin	9.64467e-223	0.342815	0.369	0.063	1.77674e-218	2
Hoxd4	2.53999e-221	0.779153	0.5	0.136	4.67918e-217	2
Psip1	1.00595e-214	0.544458	0.998	0.992	1.85316e-210	2
Msx1	4.1604e-213	0.806125	0.839	0.392	7.66428e-209	2
Rtn3	1.80774e-211	0.630952	0.94	0.809	3.33022e-207	2
Ppp1r1a	1.63744e-200	0.449789	0.557	0.183	3.01649e-196	2
Gkap1	1.78334e-200	0.595325	0.805	0.459	3.28528e-196	2
Cd24a	4.95361e-199	0.67629	0.966	0.746	9.12553e-195	2
Hoxb4	3.77436e-197	0.502512	0.462	0.118	6.95313e-193	2
Dek	7.39207e-196	0.514823	0.998	0.99	1.36177e-191	2
Tmsb4x	1.14262e-195	0.558197	1	0.998	2.10494e-191	2
Lfng	1.67594e-194	0.297223	0.364	0.069	3.08741e-190	2
Hspa4l	1.9291e-194	0.392322	0.493	0.136	3.55379e-190	2
Tox3	5.19431e-191	0.539738	0.618	0.246	9.56896e-187	2
Ildr2	9.64548e-190	0.330525	0.429	0.102	1.77689e-185	2
Irx1	5.96173e-189	0.334073	0.386	0.082	1.09827e-184	2
Kcnh2	1.83579e-187	0.408075	0.427	0.108	3.3819e-183	2
Dach1	2.4016e-182	0.406954	0.551	0.187	4.42422e-178	2
Fat3	3.03808e-181	0.250962	0.304	0.051	5.59676e-177	2
Pea15a	9.67752e-179	0.478428	0.625	0.267	1.78279e-174	2
Kif21a	1.52951e-178	0.503803	0.679	0.315	2.81766e-174	2
Hoxc4	1.24307e-176	0.273357	0.278	0.044	2.28999e-172	2
Hmgb2	8.98363e-176	0.344639	1	0.998	1.65496e-171	2
Wscd1	4.5065e-175	0.314485	0.422	0.108	8.30187e-171	2
Nol7	6.89821e-175	0.53954	0.985	0.964	1.27079e-170	2
H2afv	2.42927e-172	0.533519	0.994	0.983	4.4752e-168	2
Pou3f4	2.13054e-171	0.260474	0.324	0.063	3.92488e-167	2
Plxna2	7.7935e-171	0.397258	0.558	0.201	1.43572e-166	2
Afdn	1.35146e-169	0.456929	0.639	0.281	2.48966e-165	2
Gnb2	1.65197e-167	0.461964	0.997	0.988	3.04326e-163	2
Syt11	2.77835e-167	0.389054	0.48	0.15	5.11827e-163	2
Scrn1	4.29123e-167	0.271417	0.359	0.079	7.9053e-163	2
Pdpn	8.20289e-165	0.290062	0.375	0.089	1.51114e-160	2
Jpt1	5.93291e-161	0.576761	0.99	0.98	1.09296e-156	2
H1fx	1.32253e-160	0.584412	0.975	0.946	2.43637e-156	2
Gpx3	5.76428e-159	0.454887	0.593	0.264	1.0619e-154	2
Fez1	1.41364e-158	0.378073	0.514	0.183	2.60421e-154	2
H2-Ke6	1.09794e-155	0.426283	0.581	0.249	2.02262e-151	2
Nog	1.35477e-155	0.282597	0.293	0.055	2.49576e-151	2
Tubb2a	3.60113e-155	0.43514	0.678	0.34	6.63401e-151	2
Col18a1	1.60146e-154	0.3394	0.49	0.164	2.95021e-150	2
Ralgps2	4.24065e-154	0.540561	0.814	0.577	7.81213e-150	2
Trim2	7.42791e-150	0.382126	0.517	0.207	1.36837e-145	2
Fam117a	1.7555e-149	0.444556	0.562	0.257	3.23398e-145	2
Sfrp2	1.25613e-148	0.797205	0.814	0.56	2.31404e-144	2
Hoxd3	5.69004e-148	0.361241	0.419	0.127	1.04822e-143	2
Hotairm1	2.15012e-147	0.514831	0.493	0.188	3.96095e-143	2
Gas1	2.13838e-145	0.565493	0.877	0.69	3.93932e-141	2
Pfn2	1.20302e-144	0.475291	0.78	0.503	2.21621e-140	2
Msi1	6.43923e-143	0.491231	0.72	0.459	1.18623e-138	2
Gm1673	4.88504e-140	0.507678	0.968	0.935	8.99922e-136	2
Ly6h	1.48676e-139	0.310294	0.381	0.1	2.73891e-135	2
Chd3	4.47572e-138	0.418386	0.612	0.301	8.24516e-134	2
Fxyd6	5.61703e-137	0.507962	0.817	0.615	1.03477e-132	2
Zfp503	5.6739e-136	0.512436	0.769	0.425	1.04525e-131	2
Cdon	2.35433e-135	0.361042	0.489	0.184	4.33715e-131	2
C130026L21Rik	8.1217e-134	0.26337	0.366	0.103	1.49618e-129	2
Bex4	2.35891e-132	0.501956	0.952	0.856	4.34559e-128	2
Gsr	4.43271e-132	0.439529	0.647	0.376	8.16594e-128	2
Pou3f3	2.68267e-131	0.319298	0.466	0.162	4.94202e-127	2
Fzd3	3.13151e-126	0.474353	0.764	0.536	5.76887e-122	2
Tle5	3.66755e-124	0.290031	0.419	0.146	6.75637e-120	2
Mapk12	4.33117e-124	0.282777	0.407	0.139	7.97887e-120	2
Slc2a1	4.75519e-124	0.70162	0.857	0.749	8.76001e-120	2
Axin2	1.16319e-122	0.400841	0.563	0.268	2.14284e-118	2
Gsta4	1.84542e-122	0.497082	0.833	0.599	3.39963e-118	2
Golm1	5.87649e-120	0.459718	0.84	0.688	1.08257e-115	2
Celsr2	2.92536e-119	0.274632	0.429	0.147	5.38909e-115	2
Hoxb2	8.78107e-119	0.519622	0.774	0.44	1.61765e-114	2
Mkrn1	3.46648e-117	0.436693	0.791	0.599	6.38596e-113	2
Cdh2	4.97327e-116	0.453804	0.748	0.507	9.16175e-112	2
Fam171b	1.97842e-115	0.31641	0.317	0.092	3.64464e-111	2
Ezr	2.51367e-115	0.285144	0.519	0.218	4.63069e-111	2
Dnajc9	6.34137e-112	0.406476	0.982	0.968	1.16821e-107	2
Malat1	8.06072e-112	0.467261	0.991	0.992	1.48495e-107	2
Mir100hg	2.41597e-111	0.262108	0.35	0.109	4.45071e-107	2
Tspan18	4.1657e-111	0.295323	0.459	0.179	7.67405e-107	2
0610010K14Rik	5.21739e-111	0.414999	0.943	0.902	9.61148e-107	2
Mycl	1.1998e-102	0.250871	0.42	0.159	2.21027e-98	2
Vangl2	4.57583e-102	0.409889	0.665	0.462	8.42959e-98	2
Irx5	2.0678e-101	0.291958	0.377	0.135	3.8093e-97	2
Marcksl1	9.77582e-101	0.301607	0.998	0.999	1.8009e-96	2
Metrn	5.99273e-100	0.482703	0.904	0.806	1.10398e-95	2
Nkd1	2.06955e-99	0.346778	0.614	0.345	3.81253e-95	2
Ncald	4.2571e-98	0.313349	0.464	0.206	7.84243e-94	2
Mapk8ip1	1.09671e-97	0.296876	0.495	0.229	2.02036e-93	2
Dhx32	2.4229e-97	0.299514	0.48	0.229	4.46346e-93	2
Taldo1	4.81918e-97	0.363801	0.978	0.976	8.87788e-93	2
Hoxb3os	1.66663e-95	0.473173	0.561	0.279	3.07027e-91	2
Zfp219	7.83065e-94	0.346815	0.575	0.335	1.44256e-89	2
Rfc4	1.02845e-91	0.384045	0.958	0.916	1.89462e-87	2
Nusap1	1.23069e-91	0.586911	0.761	0.615	2.26717e-87	2
Cenpf	1.80508e-91	0.692391	0.927	0.887	3.32531e-87	2
Tubb4b	3.24509e-91	0.353433	0.997	0.994	5.9781e-87	2
Mien1	1.00123e-90	0.375313	0.769	0.623	1.84447e-86	2
Cxadr	1.14093e-88	0.258675	0.41	0.176	2.10182e-84	2
Hoxa2	1.374e-87	0.331387	0.603	0.316	2.53119e-83	2
Hmgb3	3.81665e-85	0.287008	0.998	0.998	7.03103e-81	2
Tgfb1i1	2.36669e-84	0.294405	0.328	0.122	4.35991e-80	2
Dtx4	7.06598e-84	0.266976	0.405	0.179	1.30169e-79	2
Gas5	2.54768e-83	0.276961	1	0.999	4.69334e-79	2
Tpbg	7.88913e-83	0.316357	0.552	0.319	1.45334e-78	2
H1f0	5.77711e-82	0.556017	0.847	0.748	1.06426e-77	2
Syne2	9.73302e-82	0.345708	0.568	0.351	1.79302e-77	2
Gabarap	1.22801e-81	0.318202	0.976	0.973	2.26224e-77	2
Hnrnph3	1.3042e-81	0.364448	0.959	0.947	2.4026e-77	2
Fgfr2	8.90712e-81	0.25627	0.4	0.171	1.64087e-76	2
Cachd1	1.43524e-80	0.30656	0.477	0.257	2.644e-76	2
Epha7	7.92411e-79	0.404557	0.47	0.235	1.45978e-74	2
Ccnd1	9.40306e-79	0.496345	0.938	0.892	1.73223e-74	2
Hmgcs1	3.92525e-78	0.475264	0.753	0.596	7.2311e-74	2
Tshz1	1.44949e-75	0.341136	0.484	0.273	2.67025e-71	2
H2-D1	1.67978e-75	0.284754	0.57	0.348	3.09449e-71	2
Jund	5.57441e-71	0.361717	0.826	0.713	1.02692e-66	2
Khdrbs3	6.19648e-70	0.370189	0.802	0.708	1.14152e-65	2
Ptbp2	9.30877e-69	0.340434	0.803	0.712	1.71486e-64	2
Cenpm	1.56636e-68	0.354485	0.803	0.738	2.88554e-64	2
Mtch1	1.76787e-68	0.32636	0.972	0.956	3.25678e-64	2
Tfdp2	7.16901e-68	0.330755	0.753	0.64	1.32067e-63	2
Qk	3.41417e-67	0.335878	0.909	0.876	6.28959e-63	2
Siva1	4.0303e-67	0.277759	0.992	0.992	7.42461e-63	2
Rnf165	1.1191e-66	0.309304	0.641	0.485	2.0616e-62	2
Foxp1	1.39422e-66	0.295086	0.472	0.271	2.56844e-62	2
Meis1	4.04859e-66	0.291199	0.596	0.368	7.45831e-62	2
Wls	5.25973e-66	0.288412	0.728	0.599	9.68948e-62	2
Id2	9.65865e-65	0.546667	0.904	0.853	1.77932e-60	2
Mki67	5.1724e-64	0.460639	0.842	0.779	9.52859e-60	2
Emb	1.73119e-63	0.338522	0.762	0.64	3.1892e-59	2
Prc1	4.65508e-63	0.605326	0.636	0.491	8.57559e-59	2
Arl6ip1	6.86806e-63	0.522581	0.975	0.974	1.26523e-58	2
D030056L22Rik	1.04452e-62	0.32319	0.783	0.688	1.92421e-58	2
Pnp	3.62168e-60	0.321201	0.846	0.792	6.67185e-56	2
Tecr	6.59731e-60	0.283115	0.979	0.976	1.21536e-55	2
Prxl2a	6.79984e-60	0.252822	0.506	0.315	1.25267e-55	2
Celf2	7.14906e-60	0.285112	0.466	0.263	1.317e-55	2
Vezf1	8.11199e-60	0.333941	0.778	0.708	1.49439e-55	2
Hpf1	3.14712e-59	0.313199	0.929	0.925	5.79762e-55	2
Efnb1	1.29127e-58	0.312603	0.515	0.324	2.37877e-54	2
Mcm6	1.74715e-58	0.339035	0.926	0.921	3.21861e-54	2
Ormdl2	5.25176e-58	0.294258	0.749	0.653	9.67479e-54	2
Prdx4	8.52973e-58	0.275657	0.989	0.983	1.57135e-53	2
Jam3	1.74507e-57	0.324275	0.828	0.793	3.21477e-53	2
Trappc1	2.95992e-56	0.28665	0.835	0.78	5.45277e-52	2
Mpst	7.36986e-56	0.300606	0.611	0.461	1.35768e-51	2
Spag9	2.59844e-55	0.304122	0.663	0.542	4.78685e-51	2
Spop	3.13245e-54	0.286693	0.742	0.658	5.7706e-50	2
Jpt2	2.19086e-53	0.303366	0.723	0.638	4.036e-49	2
Mcm7	4.23853e-53	0.290642	0.972	0.973	7.80821e-49	2
Top2a	2.00547e-52	0.540427	0.901	0.89	3.69448e-48	2
Msi2	2.35789e-52	0.333594	0.672	0.573	4.34371e-48	2
Cenpv	5.82014e-52	0.283883	0.435	0.272	1.07219e-47	2
Ormdl1	3.64648e-51	0.268902	0.702	0.589	6.71754e-47	2
Pbx1	5.33054e-50	0.288088	0.801	0.745	9.81992e-46	2
Nsd2	9.80346e-50	0.32247	0.841	0.804	1.80599e-45	2
Cdca8	1.08091e-47	0.303473	0.965	0.952	1.99126e-43	2
Ift27	1.75213e-47	0.257151	0.665	0.572	3.22778e-43	2
Med25	9.50728e-47	0.281644	0.709	0.636	1.75143e-42	2
Rbmx	1.04486e-46	0.287972	0.819	0.78	1.92484e-42	2
Prtg	2.71128e-45	0.312112	0.932	0.919	4.99472e-41	2
Pla2g12a	6.28132e-45	0.285529	0.653	0.551	1.15715e-40	2
Ccnb1	3.27716e-44	0.366531	0.886	0.865	6.03719e-40	2
Zfhx4	8.3518e-44	0.291857	0.603	0.485	1.53857e-39	2
Msmo1	1.80455e-43	0.375753	0.575	0.425	3.32434e-39	2
Commd3	3.44172e-43	0.269071	0.548	0.426	6.34034e-39	2
Rrm2	1.9589e-41	0.32328	0.987	0.965	3.60868e-37	2
Spc25	2.28985e-41	0.340246	0.776	0.751	4.21836e-37	2
Cdca3	3.36155e-41	0.29006	0.874	0.873	6.19266e-37	2
Cenpb	3.79774e-41	0.268793	0.659	0.573	6.99619e-37	2
Idi1	3.42218e-40	0.340824	0.68	0.584	6.30434e-36	2
Pcm1	3.6501e-39	0.284487	0.865	0.866	6.72422e-35	2
Ccnd3	8.08581e-39	0.306038	0.861	0.855	1.48957e-34	2
Sfrp1	8.60942e-39	0.358207	0.741	0.662	1.58603e-34	2
Zfp422	1.35267e-38	0.261169	0.885	0.87	2.4919e-34	2
Acat2	4.21526e-38	0.266048	0.887	0.868	7.76536e-34	2
Nmt2	9.57076e-38	0.265305	0.595	0.509	1.76313e-33	2
Gins2	1.46354e-36	0.265474	0.812	0.802	2.69612e-32	2
Racgap1	1.14854e-35	0.252604	0.638	0.56	2.11584e-31	2
Pbk	4.70976e-35	0.255322	0.746	0.695	8.67631e-31	2
Pcna	1.55823e-32	0.268082	0.975	0.969	2.87057e-28	2
Ccnd2	1.48516e-29	0.309022	0.953	0.956	2.73596e-25	2
Pimreg	6.60554e-29	0.250155	0.77	0.737	1.21687e-24	2
Rfc3	3.79094e-27	0.258587	0.934	0.935	6.98367e-23	2
Hist1h1e	1.41626e-26	0.473625	0.753	0.741	2.60903e-22	2
Smc4	8.9451e-26	0.289284	0.884	0.906	1.64787e-21	2
Hist1h2ae	2.4471e-24	0.488539	0.84	0.811	4.50805e-20	2
Hist1h3c	8.9569e-24	0.393011	0.675	0.63	1.65004e-19	2
Hist1h4d	2.72719e-22	0.400689	0.646	0.633	5.02404e-18	2
Kpna2	4.41837e-22	0.283315	0.558	0.515	8.13952e-18	2
Id1	2.94678e-17	0.35162	0.94	0.91	5.42856e-13	2
Hist1h1a	1.9417e-15	0.300623	0.6	0.57	3.57701e-11	2
Ube2c	2.24254e-13	0.353286	0.921	0.928	4.13121e-09	2
Hist1h2ap	3.55032e-13	0.328878	0.931	0.916	6.54041e-09	2
Hist1h1b	6.40812e-10	0.345703	0.83	0.823	1.1805e-05	2
Meox1	0	2.1097	0.98	0.172	0	3
Kitl	0	0.798915	0.891	0.33	0	3
Hoxb3	0	0.599102	0.723	0.133	0	3
Alx1	2.80084e-245	0.518124	0.615	0.152	5.15971e-241	3
Plvap	1.42695e-244	0.404423	0.584	0.13	2.62873e-240	3
Hoxd4	1.78186e-195	0.328121	0.595	0.14	3.28254e-191	3
Crabp1	5.67244e-188	0.789416	1	0.994	1.04498e-183	3
Eif4e3	2.80305e-174	0.352457	0.619	0.194	5.16378e-170	3
Tfap2b	8.11329e-167	0.442908	0.827	0.323	1.49463e-162	3
Foxc1	1.64739e-163	0.377461	0.719	0.271	3.03482e-159	3
Dlk1	1.88445e-163	0.702118	0.615	0.204	3.47153e-159	3
Tshz2	1.50638e-155	0.338842	0.64	0.216	2.77506e-151	3
Inka1	2.21677e-140	0.58637	0.964	0.603	4.08374e-136	3
Igfbp3	2.29698e-139	0.367073	0.371	0.087	4.23149e-135	3
Pdlim1	5.80207e-136	0.571915	0.856	0.477	1.06886e-131	3
Plpp3	5.05059e-133	0.393811	0.698	0.291	9.3042e-129	3
Emilin1	9.91615e-132	0.378966	0.809	0.402	1.82675e-127	3
Eva1b	1.27777e-131	0.552317	0.946	0.564	2.35392e-127	3
Serpinf1	8.52351e-129	0.501754	0.964	0.628	1.5702e-124	3
Pfn1	4.16953e-128	0.343043	1	1	7.6811e-124	3
Crmp1	5.68717e-125	0.335625	0.78	0.374	1.04769e-120	3
Oaf	6.85642e-118	0.412767	0.84	0.468	1.26309e-113	3
Snai1	1.77673e-116	0.448046	0.828	0.443	3.2731e-112	3
Prrx1	1.22129e-115	0.545907	0.958	0.536	2.24986e-111	3
Vcam1	1.18735e-111	0.25966	0.433	0.134	2.18734e-107	3
Rbp1	5.80276e-109	0.641975	0.991	0.739	1.06899e-104	3
Elovl6	9.8863e-109	0.419508	0.851	0.523	1.82126e-104	3
Foxp2	4.97541e-108	0.259389	0.535	0.196	9.16569e-104	3
Meg3	7.25842e-103	0.711564	0.812	0.515	1.33715e-98	3
Vamp8	6.45296e-93	0.272988	0.678	0.327	1.18876e-88	3
Igfbp4	2.63905e-92	0.490186	0.995	0.84	4.86166e-88	3
Cotl1	1.11363e-88	0.365107	0.964	0.772	2.05153e-84	3
Phlda1	1.33213e-86	0.375652	0.833	0.469	2.45405e-82	3
Tbx3	8.67927e-82	0.254677	0.528	0.223	1.59889e-77	3
Pdgfra	5.46918e-80	0.252381	0.583	0.272	1.00753e-75	3
Dlc1	6.01747e-80	0.270249	0.693	0.36	1.10854e-75	3
Hspd1	9.09076e-78	0.280442	1	0.999	1.6747e-73	3
Zfp503	1.03182e-77	0.25989	0.851	0.429	1.90083e-73	3
Rbms1	6.59062e-76	0.356013	0.953	0.712	1.21412e-71	3
Prdx6	2.55499e-74	0.298185	1	0.993	4.7068e-70	3
Meis2	7.87642e-74	0.382546	0.994	0.899	1.45099e-69	3
Slc25a5	1.183e-72	0.270189	1	0.999	2.17933e-68	3
Anxa5	1.6352e-72	0.254687	0.693	0.375	3.01237e-68	3
Fbln1	1.56688e-64	0.34825	0.915	0.707	2.88651e-60	3
Tcf12	5.29431e-63	0.332376	0.976	0.879	9.75318e-59	3
Ier2	6.64994e-61	0.376304	0.975	0.809	1.22505e-56	3
Gstp1	3.30534e-57	0.272618	0.877	0.655	6.0891e-53	3
Eif4ebp1	6.63057e-57	0.293676	0.993	0.914	1.22148e-52	3
Pa2g4	2.62211e-56	0.264072	0.999	0.988	4.83045e-52	3
Rbpms	3.53954e-55	0.268588	0.9	0.675	6.52054e-51	3
Ost4	5.16321e-53	0.26536	0.995	0.968	9.51167e-49	3
Cnn2	1.36017e-52	0.263489	0.879	0.558	2.50571e-48	3
Mef2c	5.43546e-50	0.277221	0.802	0.513	1.00132e-45	3
Twist1	3.24103e-46	0.429689	0.993	0.655	5.97062e-42	3
Srm	9.13628e-39	0.254976	0.995	0.928	1.68309e-34	3
Tiparp	8.05485e-34	0.284653	0.767	0.58	1.48386e-29	3
Fdps	1.0135e-30	0.403475	0.963	0.903	1.86707e-26	3
Tfap2b	0	1.37961	0.961	0.316	0	4
Sox10	0	1.02774	0.945	0.213	0	4
Cdh6	0	1.002	0.928	0.348	0	4
Foxd3	0	0.932382	0.749	0.06	0	4
Ednrb	0	0.898944	0.883	0.198	0	4
Ngfr	0	0.492793	0.634	0.077	0	4
Erbb3	0	0.475037	0.644	0.102	0	4
Phactr1	1.14378e-298	0.844022	0.889	0.294	2.10706e-294	4
Npr3	7.34083e-295	0.383262	0.567	0.091	1.35233e-290	4
Cnp	2.04029e-290	0.599725	0.7	0.16	3.75862e-286	4
Fam89a	6.99667e-282	0.382247	0.492	0.07	1.28893e-277	4
Nrp1	5.77648e-280	0.518066	0.637	0.132	1.06414e-275	4
Plp1	2.24574e-276	0.796291	0.902	0.339	4.1371e-272	4
Ets1	2.97441e-234	0.630087	0.802	0.283	5.47945e-230	4
Tnik	3.72644e-233	0.343742	0.533	0.1	6.86484e-229	4
Crabp1	2.47913e-227	1.41254	1	0.994	4.56705e-223	4
Nkain4	1.02472e-225	0.436279	0.603	0.132	1.88773e-221	4
Zeb2	1.13399e-212	0.821239	0.96	0.557	2.08904e-208	4
2610204G07Rik	1.77682e-164	0.284138	0.354	0.061	3.27326e-160	4
Tmsb4x	1.09912e-154	0.544238	1	0.998	2.02481e-150	4
Arpc1b	4.32033e-149	0.534512	0.8	0.391	7.95892e-145	4
Tfap2c	1.71199e-144	0.280164	0.377	0.08	3.15384e-140	4
Fam181b	5.46633e-143	0.298398	0.695	0.239	1.00701e-138	4
Fam210b	3.83894e-142	0.310318	0.527	0.151	7.07209e-138	4
Pkdcc	1.60537e-129	0.667881	0.924	0.618	2.95741e-125	4
Pdlim1	3.60371e-129	0.666332	0.829	0.484	6.63876e-125	4
Metrn	8.40066e-128	0.592918	0.96	0.806	1.54757e-123	4
Crabp2	4.58031e-119	0.811883	1	0.967	8.43785e-115	4
Nrp2	4.21731e-115	0.315046	0.569	0.203	7.76912e-111	4
Cuedc2	1.37198e-106	0.620098	0.967	0.865	2.52746e-102	4
Sub1	1.32336e-105	0.312813	1	0.999	2.43789e-101	4
Ndfip1	5.51028e-105	0.47912	0.986	0.879	1.0151e-100	4
Gsta4	8.99552e-105	0.5853	0.892	0.605	1.65716e-100	4
Cadm1	1.58938e-99	0.544306	0.933	0.745	2.92795e-95	4
Grrp1	2.72933e-93	0.444203	0.662	0.341	5.02797e-89	4
Hoxb2	1.00933e-92	0.397934	0.879	0.447	1.85938e-88	4
Rhob	5.61169e-92	0.470115	0.743	0.442	1.03379e-87	4
Zfp503	5.58053e-86	0.384863	0.827	0.436	1.02804e-81	4
Arhgap28	2.30777e-82	0.272003	0.605	0.286	4.25137e-78	4
Alx1	4.62309e-81	0.295846	0.459	0.171	8.51665e-77	4
Itm2a	3.1015e-80	0.450869	0.695	0.406	5.71359e-76	4
Myl9	7.32052e-79	0.43191	0.531	0.235	1.34859e-74	4
Ednra	1.12355e-71	0.251442	0.448	0.186	2.0698e-67	4
Psat1	1.32582e-66	0.358918	0.953	0.815	2.44243e-62	4
Meis3	3.31919e-66	0.255879	0.675	0.361	6.11462e-62	4
Sox4	3.79214e-66	0.390732	0.989	0.901	6.98588e-62	4
Lmo4	4.04644e-65	0.449198	0.988	0.844	7.45436e-61	4
Ppp1r14b	9.39311e-65	0.278943	1	0.999	1.7304e-60	4
Nes	6.63032e-64	0.297219	0.881	0.573	1.22144e-59	4
Nr2f1	5.42794e-63	0.397468	0.996	0.945	9.99935e-59	4
Papss1	2.75254e-61	0.328124	0.871	0.664	5.07073e-57	4
Ost4	5.79454e-60	0.33865	0.99	0.969	1.06747e-55	4
Pfn1	4.22761e-59	0.257386	1	1	7.7881e-55	4
Lef1	1.90499e-58	0.328287	0.587	0.325	3.50937e-54	4
Dnajc1	1.5367e-57	0.387872	0.958	0.757	2.83091e-53	4
Gstp1	6.38814e-56	0.322933	0.861	0.659	1.17682e-51	4
Vim	2.53588e-55	0.335221	0.999	0.94	4.67159e-51	4
Fign	3.7377e-55	0.318117	0.763	0.517	6.88559e-51	4
Nrip1	2.57901e-52	0.332551	0.904	0.735	4.75105e-48	4
Gap43	4.49559e-49	0.494467	0.847	0.658	8.28178e-45	4
Grb10	6.64495e-49	0.310743	0.994	0.956	1.22413e-44	4
Dnajc19	1.4475e-48	0.278703	0.992	0.947	2.66658e-44	4
Acot1	7.79777e-47	0.283432	0.721	0.503	1.43651e-42	4
Pls3	2.42057e-45	0.316888	0.782	0.566	4.45917e-41	4
Hoxa2	2.52668e-42	0.268583	0.598	0.331	4.65465e-38	4
Ciao2a	6.0178e-40	0.257878	0.972	0.903	1.1086e-35	4
Psmd10	7.84494e-40	0.257374	0.908	0.748	1.4452e-35	4
Dbi	1.17766e-39	0.278795	0.999	0.996	2.16948e-35	4
Timm10b	1.04181e-38	0.30266	0.979	0.938	1.91921e-34	4
Cotl1	8.80218e-37	0.258616	0.906	0.779	1.62154e-32	4
Nnat	4.58632e-34	0.32343	0.996	0.949	8.44893e-30	4
Tcf12	2.97497e-33	0.262188	0.965	0.881	5.48049e-29	4
Col1a2	9.00717e-31	0.300923	0.662	0.463	1.6593e-26	4
Meg3	3.17509e-23	0.26111	0.707	0.528	5.84916e-19	4
Hopx	5.78339e-184	0.919461	0.891	0.399	1.06542e-179	5
Meox1	9.52832e-181	0.708262	0.729	0.209	1.75531e-176	5
Arid3b	3.33134e-166	0.49323	0.782	0.313	6.137e-162	5
Inka1	6.68139e-126	0.618487	0.969	0.61	1.23085e-121	5
Meis1	4.61986e-121	0.444021	0.827	0.363	8.51071e-117	5
Hoxa2	5.82968e-113	0.400954	0.778	0.319	1.07394e-108	5
Pfn1	4.34808e-101	0.333699	1	1	8.01004e-97	5
Gng11	7.61294e-100	0.496797	0.768	0.402	1.40246e-95	5
Nme2	3.33469e-99	0.264049	1	1	6.14316e-95	5
Meis2	8.18599e-95	0.532242	0.997	0.901	1.50802e-90	5
Dlx1	2.22717e-94	0.352446	0.753	0.362	4.10289e-90	5
Tmsb10	1.10359e-92	0.306082	1	1	2.03304e-88	5
Eva1b	1.84121e-88	0.511557	0.922	0.574	3.39188e-84	5
Phlda1	1.23724e-87	0.493351	0.834	0.477	2.27925e-83	5
Mef2c	2.04166e-85	0.49764	0.843	0.516	3.76114e-81	5
Ier2	5.57289e-85	0.499843	0.981	0.812	1.02664e-80	5
Dlx2	9.76888e-80	0.397465	0.91	0.549	1.79962e-75	5
Rbp1	1.00707e-77	0.593346	0.991	0.744	1.85523e-73	5
Twist1	1.74695e-74	0.657829	0.986	0.662	3.21824e-70	5
Dnajc1	6.80323e-73	0.450046	0.97	0.758	1.25329e-68	5
Sfrp1	6.55391e-64	0.35738	0.904	0.654	1.20736e-59	5
Mecom	9.26659e-63	0.252495	0.583	0.281	1.70709e-58	5
Tpm4	1.01696e-62	0.403333	0.995	0.942	1.87345e-58	5
Mt1	1.89198e-61	0.384386	0.695	0.4	3.4854e-57	5
Fabp5	3.89742e-61	0.281919	1	0.999	7.17982e-57	5
Traf4	3.08947e-59	0.352012	0.958	0.758	5.69143e-55	5
Litaf	2.08803e-57	0.328528	0.868	0.63	3.84656e-53	5
Foxd2os	3.25475e-57	0.263187	0.631	0.341	5.99591e-53	5
Lmo4	3.049e-56	0.439955	0.992	0.845	5.61687e-52	5
Cnn2	3.42265e-55	0.352195	0.863	0.566	6.30521e-51	5
Nr2f1	4.16698e-55	0.390158	0.998	0.945	7.67642e-51	5
Nnat	7.91651e-54	0.348161	1	0.949	1.45838e-49	5
Mycn	8.3437e-51	0.387437	0.9	0.724	1.53708e-46	5
Vasp	1.2326e-50	0.281154	0.798	0.554	2.2707e-46	5
Slc25a5	1.94826e-50	0.251042	0.998	0.999	3.58909e-46	5
Dusp6	2.02171e-45	0.269022	0.642	0.379	3.7244e-41	5
Oaf	3.24708e-44	0.251258	0.759	0.482	5.98178e-40	5
Fdps	2.61721e-42	0.370953	0.975	0.903	4.82142e-38	5
Ccdc85b	1.01954e-40	0.283631	0.928	0.769	1.8782e-36	5
Cdh11	4.58427e-37	0.262929	0.815	0.562	8.44514e-33	5
Igfbp4	9.33452e-30	0.258172	0.991	0.843	1.71961e-25	5
Hes5	0	1.73576	0.84	0.197	0	6
Msx3	0	1.30096	0.892	0.218	0	6
Atoh1	0	1.27536	0.5	0.04	0	6
Irx2	0	0.932267	0.762	0.152	0	6
Epha4	5.30972e-304	1.25158	0.818	0.225	9.78157e-300	6
Ckb	3.16239e-280	1.80734	0.998	0.47	5.82576e-276	6
Sox2	8.81803e-278	1.40717	0.955	0.348	1.62446e-273	6
Rnd2	3.99542e-266	1.04276	0.658	0.139	7.36036e-262	6
Olig3	1.56578e-252	1.15426	0.812	0.207	2.88449e-248	6
Tubb2b	3.65549e-247	1.57948	1	0.608	6.73415e-243	6
Casz1	2.98739e-246	0.798015	0.66	0.14	5.50337e-242	6
Epha7	1.12792e-242	1.0691	0.759	0.229	2.07785e-238	6
Pou3f2	9.71369e-241	1.0522	0.747	0.186	1.78946e-236	6
Car4	3.21558e-240	0.785472	0.47	0.069	5.92373e-236	6
Mfng	1.59394e-225	0.619534	0.476	0.072	2.93635e-221	6
Rfx4	2.34104e-221	0.815409	0.729	0.187	4.31266e-217	6
Gnai2	1.47456e-214	1.10515	0.995	0.956	2.71644e-210	6
Map1b	5.28389e-212	1.31894	0.995	0.566	9.73399e-208	6
Hoxb2	7.52813e-211	1.39488	0.894	0.454	1.38683e-206	6
Ly6h	5.22543e-203	0.8374	0.54	0.107	9.62628e-199	6
Gm38534	2.59385e-192	0.511417	0.385	0.054	4.77839e-188	6
Zic1	5.66646e-192	0.793272	0.785	0.225	1.04388e-187	6
Sparc	7.66681e-192	1.13903	0.894	0.425	1.41238e-187	6
Efnb3	9.54731e-192	0.739925	0.76	0.266	1.75881e-187	6
Ptn	1.81518e-191	1.22157	0.998	0.908	3.34392e-187	6
Tuba1a	2.39715e-190	0.969771	1	0.998	4.41603e-186	6
Hist3h2ba	2.6869e-182	0.513214	0.483	0.095	4.9498e-178	6
6330403K07Rik	1.48576e-178	0.911414	0.818	0.388	2.73707e-174	6
Tmem35a	2.02854e-173	0.295151	0.28	0.029	3.73698e-169	6
Ptms	9.31631e-172	0.891007	0.993	0.931	1.71625e-167	6
Nr2f6	2.54419e-167	1.22136	0.944	0.835	4.68691e-163	6
Nsg2	1.50777e-163	0.365443	0.384	0.064	2.77762e-159	6
Cnih2	1.89928e-160	0.819039	0.743	0.343	3.49885e-156	6
Vim	1.86157e-159	1.04428	1	0.941	3.42939e-155	6
Pax7	1.19802e-156	0.285667	0.306	0.04	2.20699e-152	6
Rps27	3.62434e-154	0.331999	1	1	6.67676e-150	6
Zic2	3.62947e-151	0.543843	0.632	0.183	6.6862e-147	6
Adcyap1r1	5.70091e-150	0.402817	0.309	0.044	1.05022e-145	6
Msx1	7.60274e-149	1.04069	0.863	0.419	1.40058e-144	6
Nkd1	1.05335e-147	1.12964	0.75	0.353	1.94049e-143	6
Celsr2	3.74772e-147	0.532201	0.552	0.157	6.90404e-143	6
Wnt1	8.17408e-146	0.745428	0.59	0.16	1.50583e-141	6
Fabp7	7.38927e-144	1.57583	0.877	0.512	1.36125e-139	6
Plat	3.13034e-142	0.35831	0.375	0.071	5.76672e-138	6
Rassf4	5.51804e-142	0.777498	0.363	0.067	1.01653e-137	6
Pantr1	4.49462e-140	0.827246	0.729	0.285	8.27999e-136	6
Eef1a1	5.19649e-140	0.297247	1	1	9.57298e-136	6
H3f3a	3.86775e-139	0.385862	1	1	7.12517e-135	6
Hoxb3os	4.23301e-139	0.936961	0.714	0.286	7.79805e-135	6
Mycl	8.56971e-138	0.540978	0.549	0.167	1.57871e-133	6
Malat1	1.46257e-136	1.03843	0.991	0.992	2.69435e-132	6
Nav2	6.65844e-136	0.574814	0.483	0.124	1.22662e-131	6
Zic5	9.09908e-135	0.57264	0.62	0.19	1.67623e-130	6
Lfng	2.90943e-130	0.383827	0.399	0.086	5.35975e-126	6
Kif21a	3.77392e-130	0.689017	0.722	0.336	6.95232e-126	6
Sox1	2.90462e-129	0.412524	0.431	0.098	5.35089e-125	6
Hspa4l	3.8065e-129	0.457962	0.53	0.157	7.01233e-125	6
Zfp503	6.40308e-129	0.9113	0.811	0.445	1.17957e-124	6
Fam81a	3.16193e-127	0.41974	0.413	0.1	5.82491e-123	6
Pax6	5.21547e-126	0.52963	0.472	0.123	9.60794e-122	6
H2afv	1.42827e-124	0.63385	0.995	0.984	2.63116e-120	6
Rps4x	8.60033e-124	0.27171	1	1	1.58435e-119	6
Zcchc18	5.64421e-122	0.525628	0.573	0.184	1.03978e-117	6
Dll1	1.19338e-120	0.482374	0.302	0.052	2.19844e-116	6
Nuak1	1.69881e-117	0.397505	0.418	0.109	3.12954e-113	6
Kif1a	6.16424e-116	0.284011	0.351	0.073	1.13558e-111	6
Thsd7a	6.77419e-116	0.33106	0.293	0.052	1.24794e-111	6
Nes	2.02126e-112	0.780872	0.872	0.579	3.72356e-108	6
Gnb2	9.20936e-111	0.55329	0.995	0.989	1.69655e-106	6
Hoxa2	2.99748e-109	0.594506	0.714	0.327	5.52195e-105	6
Jund	2.00973e-108	0.789996	0.887	0.716	3.70232e-104	6
Tmsb4x	2.51906e-108	1.18682	1	0.998	4.64062e-104	6
Pfn2	5.07662e-108	0.647253	0.807	0.519	9.35215e-104	6
Onecut2	6.0522e-108	0.722293	0.297	0.056	1.11494e-103	6
Ralgps2	3.15041e-106	0.676977	0.825	0.592	5.80368e-102	6
Dll3	1.51249e-105	0.880488	0.278	0.051	2.7863e-101	6
Ccdc182	1.27381e-104	0.493177	0.273	0.048	2.34662e-100	6
Fzd3	2.54667e-103	0.641495	0.811	0.547	4.69148e-99	6
Rtn3	3.39739e-101	0.623701	0.922	0.819	6.25867e-97	6
Lrrn1	7.31643e-101	0.260044	0.266	0.048	1.34783e-96	6
Itgb8	1.29749e-100	0.32071	0.333	0.076	2.39024e-96	6
Vat1	1.02884e-99	0.473159	0.446	0.146	1.89533e-95	6
Ildr2	3.34452e-94	0.364639	0.42	0.124	6.16127e-90	6
Gabarap	9.51645e-94	0.554412	0.995	0.972	1.75312e-89	6
Wwtr1	1.24422e-93	0.430926	0.533	0.221	2.29211e-89	6
Camk2n1	5.64061e-93	0.310736	0.255	0.048	1.03911e-88	6
Rprm	3.39896e-91	0.528818	0.502	0.174	6.26157e-87	6
Cdon	1.11276e-90	0.491712	0.514	0.202	2.04994e-86	6
Sfrp2	1.27065e-90	0.986128	0.792	0.578	2.34078e-86	6
Arf5	1.9076e-89	0.49796	0.991	0.972	3.51418e-85	6
Mapk8ip1	4.68059e-89	0.451727	0.557	0.242	8.62258e-85	6
Gadd45g	5.15181e-89	1.20944	0.321	0.077	9.49066e-85	6
H1fx	2.94213e-88	0.684187	0.964	0.949	5.42e-84	6
Afdn	4.8772e-88	0.484265	0.628	0.306	8.98478e-84	6
Uchl1	4.95485e-87	0.473046	0.575	0.237	9.12782e-83	6
Mkrn1	5.9707e-86	0.612963	0.814	0.61	1.09992e-81	6
Tubb2a	6.49192e-86	0.498147	0.674	0.362	1.19594e-81	6
Gm27032	4.36049e-85	0.293969	0.252	0.05	8.03289e-81	6
Cck	9.0801e-84	1.85188	0.378	0.113	1.67274e-79	6
Crabp1	4.55329e-83	1.15355	1	0.994	8.38807e-79	6
Ddah2	1.12201e-82	0.604011	0.983	0.957	2.06696e-78	6
Gamt	2.13035e-82	0.596499	0.681	0.434	3.92453e-78	6
Skil	2.91379e-82	0.518237	0.564	0.277	5.36778e-78	6
Kbtbd11	6.06886e-82	0.312182	0.345	0.097	1.11801e-77	6
Trp53i11	1.23295e-81	0.497294	0.45	0.157	2.27134e-77	6
Gprc5b	1.46002e-81	0.357804	0.382	0.123	2.68965e-77	6
Crip2	8.67573e-81	0.500111	0.774	0.457	1.59824e-76	6
Nrarp	1.38601e-80	0.380796	0.425	0.141	2.55331e-76	6
Ddr1	2.28611e-80	0.265866	0.33	0.088	4.21147e-76	6
Axin2	2.95093e-80	0.49714	0.592	0.285	5.4362e-76	6
Gkap1	5.53393e-80	0.491035	0.767	0.484	1.01946e-75	6
Atp5e	2.28795e-79	0.359604	1	0.998	4.21486e-75	6
Crip1	2.3586e-78	0.440594	0.507	0.219	4.345e-74	6
Id2	2.82413e-78	0.8024	0.932	0.854	5.20262e-74	6
Srrm4	3.23413e-78	0.491232	0.26	0.057	5.95792e-74	6
Stmn1	4.79743e-78	0.496683	0.998	0.997	8.83782e-74	6
H2-Ke6	5.97293e-78	0.410062	0.573	0.271	1.10033e-73	6
Cdc25b	1.8778e-77	0.536513	0.448	0.175	3.45929e-73	6
H2-K1	3.13704e-77	0.505962	0.688	0.381	5.77905e-73	6
Fez1	1.82068e-76	0.406486	0.5	0.205	3.35406e-72	6
Hoxaas2	2.5968e-76	0.343127	0.347	0.106	4.78383e-72	6
Tspan13	4.11632e-76	0.441787	0.689	0.382	7.58308e-72	6
Wnt4	1.63674e-75	0.326104	0.378	0.114	3.01521e-71	6
Rem2	2.30254e-74	0.263462	0.278	0.069	4.24173e-70	6
Mtch1	4.38594e-74	0.456563	0.972	0.957	8.07977e-70	6
Pcdh8	1.33312e-73	0.280969	0.37	0.111	2.45588e-69	6
Pea15a	3.21054e-73	0.453447	0.578	0.294	5.91446e-69	6
Nr2f1	3.73014e-73	0.529924	0.988	0.946	6.87166e-69	6
Dach1	1.30385e-72	0.406194	0.503	0.214	2.40195e-68	6
Snx10	2.83436e-72	0.515128	0.589	0.325	5.22145e-68	6
Mpst	8.92234e-71	0.484569	0.693	0.465	1.64367e-66	6
Cyb5r3	2.23437e-69	0.489515	0.894	0.822	4.11616e-65	6
Meis2	2.63227e-69	0.635278	0.953	0.905	4.84917e-65	6
Wscd1	8.12356e-69	0.277754	0.387	0.131	1.49652e-64	6
Fgfr2	3.01178e-68	0.334181	0.455	0.182	5.5483e-64	6
Cdh2	3.07853e-68	0.479079	0.745	0.523	5.67126e-64	6
Fzd10	3.5169e-68	0.310001	0.406	0.142	6.47884e-64	6
Arl4a	9.13992e-68	0.426481	0.571	0.279	1.68376e-63	6
Mir124-2hg	2.53191e-67	0.313749	0.441	0.157	4.66428e-63	6
Tox3	3.9462e-67	0.496943	0.559	0.274	7.2697e-63	6
Btg2	2.37898e-66	0.35267	0.281	0.077	4.38256e-62	6
Grcc10	2.42498e-66	0.452237	0.983	0.965	4.46729e-62	6
Crabp2	1.88883e-65	0.498272	0.997	0.968	3.4796e-61	6
Psip1	2.08003e-65	0.406195	0.995	0.993	3.83183e-61	6
Eya4	4.17506e-65	0.271873	0.276	0.076	7.69129e-61	6
Slc2a3	1.29027e-64	0.28172	0.399	0.148	2.37694e-60	6
Fst	2.94652e-64	0.274036	0.368	0.116	5.42807e-60	6
Tfdp2	5.23537e-64	0.531376	0.79	0.644	9.64459e-60	6
Cd24a	1.4417e-63	0.534929	0.92	0.764	2.6559e-59	6
Golm1	3.02066e-63	0.489592	0.826	0.699	5.56466e-59	6
Srgap3	2.75175e-62	0.26922	0.326	0.106	5.06927e-58	6
Celsr1	8.28093e-62	0.252261	0.339	0.113	1.52551e-57	6
Gm1673	3.23468e-61	0.475582	0.969	0.937	5.95892e-57	6
Pax3	8.82621e-61	0.41192	0.655	0.331	1.62596e-56	6
Rnf165	9.38401e-61	0.45046	0.7	0.491	1.72872e-56	6
Dpysl5	2.60089e-60	0.250523	0.378	0.134	4.79135e-56	6
Ftl1	3.28723e-59	0.2706	1	1	6.05573e-55	6
Hes6	5.76041e-59	1.19251	0.589	0.378	1.06118e-54	6
Ubl5	6.0477e-58	0.342403	0.991	0.994	1.11411e-53	6
March9	8.60829e-58	0.250772	0.323	0.11	1.58582e-53	6
Jam2	2.62451e-57	0.25399	0.306	0.098	4.83488e-53	6
Ezr	2.85702e-56	0.318056	0.505	0.239	5.2632e-52	6
Msi2	4.12845e-56	0.422494	0.736	0.575	7.60544e-52	6
Efnb1	5.83109e-56	0.430952	0.576	0.332	1.0742e-51	6
Syt11	8.12805e-56	0.314964	0.422	0.176	1.49735e-51	6
Igfbp5	1.63434e-55	0.746119	0.354	0.13	3.01078e-51	6
Minar2	3.14051e-55	0.273753	0.326	0.115	5.78545e-51	6
Cacng4	2.21166e-53	0.297134	0.354	0.137	4.07432e-49	6
Nr2f2	2.26206e-53	0.513064	0.844	0.743	4.16718e-49	6
Pou3f3	4.03248e-53	0.340334	0.422	0.186	7.42864e-49	6
Slit2	8.44447e-53	0.304705	0.436	0.196	1.55564e-48	6
Msi1	2.50496e-52	0.41993	0.665	0.48	4.61464e-48	6
Hsdl2	5.60983e-52	0.292461	0.373	0.159	1.03344e-47	6
Meis1	1.40542e-51	0.425315	0.625	0.381	2.58907e-47	6
Gpi1	3.20014e-51	0.363577	0.991	0.985	5.8953e-47	6
Id3	4.0375e-49	0.809652	0.948	0.966	7.43788e-45	6
0610010K14Rik	1.03047e-48	0.38378	0.915	0.906	1.89833e-44	6
Col18a1	3.51835e-48	0.282758	0.42	0.19	6.4815e-44	6
Fth1	1.37767e-46	0.256193	1	1	2.53793e-42	6
Rgs2	2.65651e-46	0.334141	0.398	0.189	4.89383e-42	6
Ppp1r1a	8.90873e-46	0.276059	0.446	0.216	1.64117e-41	6
Zbtb18	2.57884e-45	0.331785	0.332	0.14	4.75073e-41	6
Hsbp1	3.52979e-44	0.368727	0.95	0.937	6.50258e-40	6
Cep41	8.41312e-44	0.305782	0.385	0.19	1.54986e-39	6
Igfbp2	1.41714e-43	0.410562	0.53	0.292	2.61066e-39	6
Trappc1	1.78328e-43	0.359718	0.839	0.783	3.28517e-39	6
Prtg	1.87523e-43	0.391859	0.932	0.92	3.45454e-39	6
Prmt2	4.731e-43	0.335099	0.516	0.32	8.71545e-39	6
Spag9	1.36545e-42	0.426942	0.67	0.55	2.51544e-38	6
Igfbpl1	1.82233e-42	0.477616	0.307	0.119	3.35709e-38	6
Fam110a	1.85966e-42	0.610735	0.45	0.256	3.42587e-38	6
Lrrc42	2.54154e-42	0.373215	0.774	0.657	4.68203e-38	6
Srgap1	6.51106e-42	0.281827	0.418	0.209	1.19947e-37	6
Prr7	7.03185e-42	0.372376	0.608	0.434	1.29541e-37	6
Mtcl1	1.09185e-41	0.34299	0.347	0.161	2.0114e-37	6
Jpt1	1.60975e-41	0.443524	0.972	0.982	2.96548e-37	6
Msx2	4.18935e-41	0.489935	0.582	0.343	7.71761e-37	6
Snhg11	8.63459e-41	0.26221	0.332	0.144	1.59066e-36	6
Akr1b3	2.65129e-39	0.467389	0.934	0.973	4.8842e-35	6
Cntfr	3.04619e-39	0.298688	0.55	0.328	5.61169e-35	6
Prkar2a	2.39906e-38	0.718505	0.547	0.396	4.41955e-34	6
Bri3	3.24506e-38	0.37982	0.976	0.986	5.97806e-34	6
Ncald	6.25298e-38	0.266583	0.429	0.225	1.15192e-33	6
Pcm1	1.56748e-37	0.40485	0.863	0.866	2.88762e-33	6
Tagln3	8.15406e-36	0.332794	0.545	0.377	1.50214e-31	6
1500009L16Rik	1.10371e-35	0.357386	0.618	0.485	2.03325e-31	6
Bnip3l	1.26791e-35	0.318395	0.962	0.968	2.33574e-31	6
Taldo1	1.28945e-35	0.301097	0.972	0.977	2.37542e-31	6
Dtx4	1.80988e-35	0.250094	0.38	0.196	3.33415e-31	6
Ndufa1	2.34741e-35	0.335482	0.936	0.941	4.3244e-31	6
Rtn1	3.41039e-35	0.487064	0.615	0.471	6.28262e-31	6
Ptprs	3.0989e-34	0.328946	0.63	0.502	5.70879e-30	6
Mien1	3.7159e-34	0.328921	0.722	0.636	6.84542e-30	6
Hnrnph3	1.58565e-33	0.317609	0.939	0.949	2.92108e-29	6
Gsta4	9.19834e-33	0.320783	0.771	0.619	1.69452e-28	6
Bex1	1.80332e-32	0.326067	0.92	0.847	3.32208e-28	6
Notch1	2.19905e-32	0.277945	0.382	0.203	4.05109e-28	6
Nol7	3.1991e-32	0.289624	0.957	0.968	5.89338e-28	6
Clybl	1.16382e-31	0.273568	0.399	0.231	2.14398e-27	6
Selenow	7.74842e-31	0.295003	0.99	0.992	1.42741e-26	6
Calm2	6.30721e-30	0.259034	1	0.999	1.16191e-25	6
Rsrp1	7.58382e-30	0.31162	0.863	0.845	1.39709e-25	6
Pou3f1	3.1979e-29	0.524875	0.375	0.212	5.89118e-25	6
Bcl2	2.43367e-28	0.296475	0.358	0.207	4.48331e-24	6
Btg1	3.85348e-28	0.353661	0.62	0.522	7.09888e-24	6
Tsc22d1	4.67659e-28	0.317263	0.861	0.855	8.61522e-24	6
Zeb1	1.31943e-27	0.370517	0.477	0.333	2.43065e-23	6
Anapc13	1.4815e-27	0.289786	0.917	0.932	2.72922e-23	6
Ddit4	2.35076e-27	0.310797	0.467	0.315	4.33057e-23	6
Ormdl2	2.43015e-27	0.303204	0.714	0.662	4.47682e-23	6
Ppp1r9a	1.00056e-26	0.258907	0.415	0.265	1.84324e-22	6
Cdc42se2	1.6755e-26	0.280164	0.637	0.571	3.08661e-22	6
Ptbp2	2.37139e-26	0.301108	0.753	0.722	4.36858e-22	6
Rab3ip	2.76357e-26	0.251318	0.566	0.442	5.09104e-22	6
Elavl2	2.97608e-26	0.330527	0.352	0.202	5.48254e-22	6
C530008M17Rik	3.33137e-26	0.309046	0.54	0.42	6.13705e-22	6
Myl12b	1.17957e-25	0.28423	0.854	0.862	2.173e-21	6
Chmp2a	1.51915e-25	0.306594	0.762	0.755	2.79857e-21	6
Tubb3	1.71197e-25	1.12106	0.476	0.305	3.1538e-21	6
Cenpb	2.96981e-24	0.271772	0.649	0.579	5.47099e-20	6
Efnb2	5.64873e-24	0.276297	0.484	0.354	1.04061e-19	6
H1f0	1.10466e-23	0.489901	0.793	0.758	2.03501e-19	6
Fam172a	1.39015e-23	0.266519	0.497	0.383	2.56094e-19	6
Wfikkn1	2.69248e-23	0.291998	0.378	0.241	4.96009e-19	6
Ctnnb1	5.68277e-23	0.279872	0.958	0.973	1.04688e-18	6
Jam3	2.74392e-22	0.277405	0.807	0.797	5.05484e-18	6
Ncam1	3.05078e-22	0.259538	0.427	0.301	5.62016e-18	6
Puf60	4.81599e-22	0.300005	0.905	0.946	8.87202e-18	6
Ttc3	1.37741e-21	0.273963	0.962	0.969	2.53747e-17	6
Pnrc2	1.82883e-21	0.266886	0.641	0.576	3.36906e-17	6
Id1	1.89433e-21	0.646512	0.892	0.916	3.48973e-17	6
Selenom	2.57274e-21	0.564676	0.547	0.469	4.73951e-17	6
Hmgn3	3.95576e-21	0.2915	0.786	0.775	7.28731e-17	6
Cox7a2l	7.51186e-21	0.253068	0.965	0.98	1.38383e-16	6
Akap9	3.73615e-20	0.355574	0.734	0.722	6.88274e-16	6
Fmc1	6.18545e-20	0.260699	0.785	0.784	1.13948e-15	6
Vangl2	6.21311e-20	0.250897	0.573	0.482	1.14458e-15	6
Tead1	6.2154e-20	0.286939	0.609	0.552	1.145e-15	6
Pnp	7.19758e-20	0.266984	0.786	0.8	1.32594e-15	6
Kmt2e	8.45422e-20	0.278872	0.674	0.645	1.55744e-15	6
Ormdl1	9.96779e-20	0.270546	0.644	0.601	1.83627e-15	6
Nrm	3.65272e-19	0.270756	0.55	0.487	6.72904e-15	6
Bnip3	8.17916e-19	0.310449	0.736	0.693	1.50676e-14	6
Hmgcs1	1.91024e-18	0.338384	0.679	0.612	3.51905e-14	6
Cxxc5	3.44228e-18	0.294386	0.571	0.508	6.34137e-14	6
Ssbp2	5.7786e-18	0.273837	0.681	0.655	1.06453e-13	6
Armcx3	5.48416e-17	0.337255	0.474	0.394	1.01029e-12	6
E2f1	7.42544e-17	0.300258	0.505	0.437	1.36791e-12	6
Vezf1	8.74813e-17	0.262405	0.715	0.717	1.61158e-12	6
Tmem47	1.09186e-16	0.250512	0.523	0.449	2.01143e-12	6
Chd7	1.28126e-16	0.281192	0.802	0.826	2.36034e-12	6
B2m	2.29809e-15	0.252167	0.582	0.549	4.23355e-11	6
Kdm5b	5.59168e-15	0.253574	0.753	0.778	1.0301e-10	6
Rtn4	5.78323e-15	0.254765	0.962	0.963	1.06539e-10	6
Cadm1	8.02542e-15	0.421485	0.767	0.76	1.47844e-10	6
Smad7	1.60258e-14	0.265137	0.398	0.31	2.95227e-10	6
Ubc	3.63727e-14	0.252675	0.974	0.984	6.70059e-10	6
Dst	3.27453e-12	0.293302	0.375	0.3	6.03234e-08	6
Msmo1	3.64554e-11	0.280209	0.507	0.44	6.71581e-07	6
Rnf121	8.97354e-11	0.252994	0.573	0.554	1.65311e-06	6
Nusap1	7.47301e-10	0.506071	0.592	0.637	1.37668e-05	6
Kcnq1ot1	9.48539e-08	0.26644	0.872	0.898	0.0017474	6
Pttg1	2.67506e-07	0.25252	0.856	0.943	0.00492799	6
Arl6ip1	2.8393e-07	0.365843	0.938	0.977	0.00523056	6
Nnat	0.00347748	0.265504	0.939	0.954	1	6
Sox10	0	1.07351	0.938	0.236	0	7
Prdm12	0	0.415162	0.42	0.019	0	7
Prss12	0	0.39332	0.473	0.026	0	7
Foxd3	2.18894e-300	0.654891	0.655	0.087	4.03247e-296	7
Phactr1	2.23887e-269	1.18121	0.94	0.31	4.12444e-265	7
Tnik	2.25346e-261	0.530926	0.644	0.107	4.15132e-257	7
Fhdc1	4.76104e-255	0.255342	0.341	0.023	8.77078e-251	7
Rflna	3.44532e-251	0.533869	0.429	0.043	6.34698e-247	7
Gfra2	2.13426e-228	0.319465	0.373	0.035	3.93174e-224	7
Plp1	4.48447e-224	0.987723	0.925	0.355	8.26129e-220	7
Gap43	2.73154e-222	1.6133	0.987	0.655	5.03204e-218	7
Fam210b	2.9894e-221	0.680125	0.689	0.154	5.50708e-217	7
Tfap2b	1.76871e-212	1.02663	0.936	0.338	3.25831e-208	7
Cdh6	7.85601e-198	0.928458	0.921	0.367	1.44723e-193	7
Nrp2	1.08145e-195	0.663179	0.744	0.204	1.99225e-191	7
Erbb3	6.289e-190	0.410451	0.599	0.122	1.15856e-185	7
Itga4	1.47112e-178	0.368308	0.458	0.075	2.7101e-174	7
Rgcc	8.75501e-167	0.824375	0.493	0.096	1.61285e-162	7
Ina	7.97478e-165	0.351543	0.571	0.121	1.46911e-160	7
Rgs16	7.8527e-151	0.268044	0.429	0.071	1.44662e-146	7
Heyl	5.14978e-139	0.278707	0.365	0.059	9.48692e-135	7
Ednrb	2.36668e-133	0.600993	0.716	0.229	4.3599e-129	7
Lmo4	3.93387e-130	0.931432	0.998	0.848	7.24698e-126	7
Celf2	1.19394e-125	0.503485	0.748	0.262	2.19948e-121	7
2610204G07Rik	7.85958e-125	0.262196	0.38	0.069	1.44789e-120	7
Ngfr	2.58074e-113	0.33411	0.45	0.105	4.75424e-109	7
Cited2	1.06433e-112	0.819702	0.991	0.907	1.96071e-108	7
Npr3	6.68793e-112	0.325908	0.456	0.112	1.23205e-107	7
Cpne5	8.49583e-109	0.305408	0.497	0.136	1.5651e-104	7
Tspan18	1.42921e-102	0.354179	0.61	0.192	2.63288e-98	7
Cuedc2	8.29535e-100	0.752112	0.977	0.868	1.52817e-95	7
Pdlim1	4.6206e-93	0.63504	0.859	0.493	8.51208e-89	7
Zeb2	1.71148e-89	0.641255	0.904	0.572	3.15289e-85	7
Dnajc1	6.31185e-88	0.650441	0.977	0.762	1.16277e-83	7
Nrip1	1.00132e-87	0.628345	0.957	0.737	1.84463e-83	7
Shisa2	1.28806e-84	0.257098	0.399	0.106	2.37287e-80	7
Gltp	3.27382e-82	0.483684	0.768	0.422	6.03103e-78	7
Itm2a	1.28436e-78	0.500385	0.761	0.411	2.36605e-74	7
Nnat	2.70372e-77	0.582741	1	0.95	4.9808e-73	7
Dnajc19	2.96982e-77	0.48338	0.991	0.949	5.47101e-73	7
Nrep	8.03254e-75	0.476826	0.846	0.539	1.47975e-70	7
Fign	9.79657e-73	0.514157	0.81	0.522	1.80472e-68	7
Arpc1b	2.94032e-72	0.452886	0.74	0.407	5.41665e-68	7
Timp3	1.78209e-71	0.251373	0.362	0.101	3.28297e-67	7
Cnp	2.59489e-69	0.325846	0.507	0.188	4.7803e-65	7
Igfbp5	1.54699e-67	0.44748	0.416	0.129	2.84987e-63	7
Ndfip1	5.92982e-63	0.457501	0.968	0.883	1.09239e-58	7
Pkdcc	7.01557e-62	0.477272	0.887	0.63	1.29241e-57	7
Nr2f2	8.0646e-60	0.46717	0.938	0.739	1.48566e-55	7
Ccdc160	2.29538e-56	0.254337	0.475	0.19	4.22855e-52	7
Pax3	2.01685e-55	0.282912	0.725	0.331	3.71545e-51	7
Pls3	1.07167e-53	0.465661	0.81	0.571	1.97423e-49	7
Nr2f1	1.38034e-53	0.461329	0.996	0.946	2.54287e-49	7
Fabp5	1.6529e-53	0.314147	1	0.999	3.04497e-49	7
Selenop	4.8405e-53	0.387355	0.456	0.197	8.91717e-49	7
Mt1	1.93328e-51	0.538453	0.691	0.406	3.56149e-47	7
Olfr889	5.79114e-50	0.477134	0.309	0.097	1.06684e-45	7
Igdcc3	2.54523e-48	0.451565	0.91	0.749	4.68882e-44	7
Vcan	2.17031e-46	0.45659	0.808	0.588	3.99815e-42	7
Psat1	6.16226e-46	0.379858	0.942	0.82	1.13521e-41	7
Flrt3	2.19718e-44	0.320462	0.608	0.341	4.04765e-40	7
H19	1.56666e-43	0.360345	0.736	0.44	2.8861e-39	7
Rtl8a	7.47138e-43	0.3418	0.689	0.444	1.37638e-38	7
Khdrbs3	8.62886e-43	0.408371	0.872	0.711	1.58961e-38	7
Grrp1	8.71841e-43	0.330585	0.616	0.353	1.6061e-38	7
Oat	1.13126e-42	0.375144	0.876	0.712	2.084e-38	7
Ugdh	1.24918e-42	0.319547	0.64	0.389	2.30123e-38	7
Sox4	6.20789e-42	0.418218	0.985	0.904	1.14362e-37	7
Papss1	1.89669e-41	0.322943	0.861	0.671	3.49408e-37	7
Arpc1a	1.56693e-40	0.327679	0.987	0.949	2.88661e-36	7
Acot1	6.42577e-39	0.341091	0.751	0.508	1.18375e-34	7
Mef2c	7.20521e-38	0.341907	0.776	0.526	1.32734e-33	7
Pkig	6.49126e-36	0.300301	0.977	0.909	1.19582e-31	7
Metrn	2.63286e-35	0.293793	0.94	0.812	4.85025e-31	7
Calm2	3.85552e-34	0.280293	1	1	7.10263e-30	7
Crabp2	4.00145e-34	0.260223	1	0.968	7.37147e-30	7
Cadm1	6.59935e-33	0.410582	0.891	0.753	1.21573e-28	7
Gamt	2.84172e-32	0.262197	0.672	0.438	5.23502e-28	7
Mettl26	3.0086e-32	0.29854	0.838	0.692	5.54244e-28	7
Cotl1	1.22026e-29	0.280149	0.915	0.783	2.24797e-25	7
S100a11	6.09306e-27	0.254419	0.661	0.464	1.12246e-22	7
Josd2	2.8676e-26	0.261944	0.755	0.584	5.28269e-22	7
Aldh2	5.10683e-26	0.252892	0.84	0.665	9.4078e-22	7
Zfhx3	8.15654e-26	0.271043	0.655	0.466	1.5026e-21	7
Id2	9.2522e-26	0.3559	0.953	0.854	1.70444e-21	7
Litaf	2.47438e-25	0.257586	0.834	0.637	4.55831e-21	7
Cthrc1	3.58108e-24	0.264453	0.687	0.452	6.59706e-20	7
Cst3	4.20811e-23	0.268323	0.974	0.942	7.75217e-19	7
Ldhb	1.59709e-22	0.288407	0.783	0.629	2.94216e-18	7
Rspo1	0	2.2689	0.905	0.068	0	8
Rspo3	0	1.43425	0.676	0.084	0	8
Krt18	0	1.2976	0.684	0.066	0	8
Metrnl	0	1.01144	0.622	0.042	0	8
Cntnap2	0	0.791887	0.614	0.035	0	8
Cp	0	0.687165	0.614	0.063	0	8
Rmst	0	0.644736	0.47	0.027	0	8
Cx3cl1	0	0.580153	0.499	0.022	0	8
Pcp4l1	0	0.519633	0.401	0.01	0	8
Gm48898	0	0.503426	0.432	0.015	0	8
Folr1	0	0.474537	0.329	0.008	0	8
Lmx1a	0	0.458901	0.478	0.014	0	8
Ube2ql1	0	0.410439	0.422	0.019	0	8
March1	0	0.271589	0.262	0.005	0	8
Ezr	9.08308e-299	1.42595	0.915	0.225	1.67328e-294	8
Fam181b	2.2389e-294	2.02816	0.923	0.246	4.12451e-290	8
Mafb	9.2302e-273	1.96467	0.799	0.168	1.70039e-268	8
Zcchc18	1.64879e-243	0.954679	0.83	0.18	3.0374e-239	8
Zic2	1.6583e-240	0.993527	0.825	0.184	3.05492e-236	8
Pltp	8.93138e-229	0.339445	0.36	0.027	1.64534e-224	8
Tmem255a	1.00716e-223	0.327895	0.334	0.023	1.85539e-219	8
Tpbg	1.99581e-223	1.29484	0.902	0.323	3.67669e-219	8
Pla2g7	9.06964e-212	0.860141	0.663	0.13	1.67081e-207	8
Msx1	2.90574e-211	1.75779	0.972	0.424	5.35296e-207	8
Wls	7.65556e-208	1.69304	0.977	0.598	1.41031e-203	8
Ntrk2	3.08001e-206	0.517875	0.45	0.052	5.674e-202	8
Gm5089	8.66896e-206	0.609529	0.545	0.079	1.597e-201	8
Large2	4.07258e-202	0.491012	0.512	0.073	7.50251e-198	8
Colec12	7.26643e-198	1.51835	0.781	0.244	1.33862e-193	8
Zic3	4.95701e-195	0.310819	0.314	0.024	9.1318e-191	8
Zic5	4.67154e-187	0.813179	0.787	0.192	8.60591e-183	8
Slit2	2.71962e-184	0.915785	0.722	0.188	5.01009e-180	8
Adamts3	5.20703e-178	0.310502	0.296	0.024	9.59239e-174	8
Wnt1	1.5683e-177	1.12342	0.717	0.164	2.88913e-173	8
Pou6f2	2.93302e-174	0.316437	0.278	0.021	5.40322e-170	8
Wnt4	2.53985e-171	0.58604	0.591	0.11	4.67891e-167	8
Gadd45b	1.4662e-154	0.3818	0.303	0.031	2.70104e-150	8
Sparc	3.16718e-148	1.12007	0.946	0.433	5.83458e-144	8
Fgfr2	2.0872e-147	0.614592	0.661	0.178	3.84503e-143	8
Crip2	1.26441e-144	0.981006	0.92	0.457	2.32929e-140	8
Nptx2	8.42652e-144	0.370723	0.324	0.039	1.55233e-139	8
Dtna	3.90017e-141	0.292999	0.386	0.055	7.1849e-137	8
Efnb1	3.50663e-140	0.873374	0.799	0.327	6.45991e-136	8
Nefm	3.23031e-134	0.5384	0.393	0.062	5.95089e-130	8
Samd5	9.35885e-134	0.285953	0.29	0.032	1.72409e-129	8
Apoe	2.5768e-133	0.74805	0.643	0.187	4.74699e-129	8
Eya4	4.98077e-133	0.391812	0.427	0.073	9.17557e-129	8
Wnt3a	1.21856e-126	0.302973	0.396	0.063	2.24482e-122	8
Slc2a3	9.08964e-126	0.681963	0.568	0.145	1.67449e-121	8
Ly6h	8.46004e-125	0.490153	0.54	0.117	1.55851e-120	8
Srgap1	2.74602e-122	0.57304	0.648	0.203	5.05872e-118	8
Mest	1.27699e-121	1.04059	0.995	0.974	2.35247e-117	8
Zic1	9.39329e-119	0.790488	0.761	0.239	1.73043e-114	8
Map1b	1.33703e-117	1.15014	0.954	0.578	2.46308e-113	8
Nog	1.73463e-113	0.439469	0.393	0.071	3.19554e-109	8
Slc9a3r1	1.02491e-112	0.59869	0.627	0.201	1.88809e-108	8
Ncald	6.07616e-111	0.632041	0.64	0.22	1.11935e-106	8
Bmp7	1.21094e-110	0.269899	0.288	0.04	2.23079e-106	8
Plxna2	1.78565e-110	0.633389	0.666	0.227	3.28953e-106	8
Col18a1	3.35303e-108	0.502852	0.614	0.186	6.17696e-104	8
H2-K1	3.94574e-106	0.778155	0.812	0.382	7.26885e-102	8
Prr7	2.54366e-103	0.742345	0.802	0.428	4.68594e-99	8
Krt8	9.04734e-103	0.619549	0.306	0.048	1.6667e-98	8
Pfn2	1.4606e-102	0.749496	0.879	0.523	2.69072e-98	8
Fzd10	2.3218e-100	0.45716	0.535	0.142	4.27722e-96	8
Ldb2	7.34475e-100	0.334603	0.414	0.093	1.35305e-95	8
Clec2l	1.91383e-98	0.334156	0.378	0.075	3.52566e-94	8
Msx2	1.7081e-95	0.767085	0.807	0.338	3.14666e-91	8
Col4a5	7.64226e-94	0.282525	0.344	0.066	1.40786e-89	8
Kif1a	1.30588e-93	0.287059	0.38	0.078	2.40569e-89	8
Cdon	4.75757e-93	0.496024	0.604	0.205	8.76439e-89	8
Bex1	2.24432e-92	0.870382	0.979	0.846	4.13449e-88	8
Bex3	1.39325e-89	0.508553	1	0.998	2.56664e-85	8
Plp2	9.93476e-88	0.438196	0.54	0.174	1.83018e-83	8
Ptn	1.804e-87	0.890064	0.995	0.91	3.32333e-83	8
Adcyap1r1	9.41007e-87	0.29699	0.296	0.051	1.73352e-82	8
Anxa3	1.00311e-86	0.66029	0.365	0.085	1.84793e-82	8
Igfbpl1	1.42552e-86	0.261618	0.468	0.116	2.62609e-82	8
Arl4c	9.74936e-85	0.467428	0.473	0.138	1.79603e-80	8
H2-Ke6	6.20637e-84	0.473981	0.666	0.274	1.14334e-79	8
Gnb2	1.9507e-83	0.577921	1	0.989	3.59358e-79	8
Hpgds	4.75125e-83	0.284534	0.265	0.044	8.75276e-79	8
Tmem132c	5.75614e-83	0.50368	0.604	0.238	1.0604e-78	8
Lyrm9	1.09983e-82	0.583101	0.686	0.332	2.02611e-78	8
Ikzf2	1.97506e-82	0.367452	0.398	0.101	3.63846e-78	8
Gas1	2.51222e-82	0.871585	0.902	0.705	4.62801e-78	8
Id3	2.96197e-81	0.952247	1	0.963	5.45655e-77	8
Olig3	3.82175e-81	0.673093	0.676	0.227	7.04043e-77	8
Scrn1	2.74791e-80	0.305268	0.409	0.101	5.0622e-76	8
Gabarap	2.18177e-79	0.616802	1	0.973	4.01926e-75	8
Dhx32	9.92231e-79	0.444059	0.607	0.245	1.82789e-74	8
Pdlim7	3.28887e-78	0.689267	0.905	0.743	6.05875e-74	8
Gnai2	7.15148e-78	0.62363	0.992	0.957	1.31745e-73	8
Rfx4	1.6313e-77	0.440417	0.622	0.204	3.00519e-73	8
Cited2	5.22029e-76	0.900329	0.974	0.908	9.61682e-72	8
Ptms	2.15817e-75	0.643088	0.992	0.932	3.97579e-71	8
Cd9	8.77691e-75	0.358967	0.47	0.146	1.61688e-70	8
Axin2	1.88753e-74	0.505024	0.658	0.289	3.47721e-70	8
Fhl2	9.20084e-73	0.344568	0.316	0.072	1.69498e-68	8
Hspa4l	3.75912e-72	0.358742	0.514	0.166	6.92505e-68	8
Dab2	1.01467e-71	0.479371	0.499	0.186	1.86923e-67	8
Fgfr3	7.74048e-71	0.272662	0.306	0.065	1.42595e-66	8
Nrxn2	3.98689e-70	0.275171	0.337	0.079	7.34464e-66	8
Tubb2b	5.869e-70	0.635982	0.995	0.617	1.08119e-65	8
Gatm	2.05573e-69	0.292179	0.396	0.11	3.78706e-65	8
Nes	4.08044e-69	0.687463	0.874	0.586	7.51698e-65	8
Minar2	2.17601e-66	0.356508	0.401	0.117	4.00865e-62	8
Arf5	3.59672e-66	0.524055	1	0.972	6.62587e-62	8
Vim	6.60814e-66	0.71695	0.985	0.943	1.21735e-61	8
Hist3h2ba	9.0606e-65	0.278992	0.396	0.108	1.66914e-60	8
Grcc10	1.79103e-64	0.563215	0.982	0.966	3.29944e-60	8
Cmtm8	1.06478e-63	0.256281	0.283	0.064	1.96155e-59	8
Tspan13	3.53204e-63	0.478426	0.73	0.387	6.50673e-59	8
Pdia6	1.315e-62	0.485287	1	0.997	2.42249e-58	8
Ckb	9.76539e-62	0.443839	0.897	0.487	1.79898e-57	8
Ccdc90b	1.23659e-60	0.494137	0.825	0.612	2.27804e-56	8
Dach1	1.9469e-60	0.381954	0.55	0.219	3.58658e-56	8
Tuba1a	2.57915e-60	0.419776	1	0.998	4.7513e-56	8
Tmem37	3.47245e-59	0.375411	0.416	0.144	6.39694e-55	8
Nkd1	1.2056e-58	0.461572	0.702	0.365	2.22095e-54	8
Hs6st1	1.00279e-57	0.327591	0.427	0.143	1.84734e-53	8
Cacng4	1.39982e-57	0.285746	0.424	0.139	2.57875e-53	8
Lrrc42	3.53487e-57	0.518105	0.848	0.656	6.51193e-53	8
Ccn2	4.06351e-57	0.406132	0.398	0.134	7.48579e-53	8
Bambi	1.00928e-56	0.721562	0.686	0.382	1.85929e-52	8
6330403K07Rik	2.77439e-56	0.555722	0.704	0.403	5.11098e-52	8
Ggh	3.1157e-56	0.325371	0.437	0.159	5.73975e-52	8
Tagln2	4.19342e-56	0.706575	0.743	0.497	7.72512e-52	8
H3f3a	2.03031e-55	0.253173	1	1	3.74024e-51	8
Cables1	2.75207e-55	0.269067	0.344	0.104	5.06986e-51	8
Hoxb3os	2.75372e-55	0.694638	0.607	0.301	5.0729e-51	8
Golm1	1.38354e-54	0.521441	0.861	0.7	2.54876e-50	8
Aprt	5.56657e-54	0.611558	0.992	0.987	1.02547e-49	8
Myl12b	1.12884e-53	0.477059	0.941	0.858	2.07954e-49	8
Bex4	5.28495e-53	0.543345	0.941	0.864	9.73594e-49	8
Gpx3	6.42182e-53	0.543467	0.578	0.293	1.18303e-48	8
Id1	6.44491e-52	0.749901	0.987	0.91	1.18728e-47	8
Sec61g	1.30871e-51	0.284037	1	1	2.41091e-47	8
Crip1	2.38513e-51	0.36853	0.517	0.225	4.39389e-47	8
Nrip1	3.97498e-51	0.608006	0.884	0.743	7.32271e-47	8
Ftl1	5.76939e-51	0.280616	1	1	1.06284e-46	8
Hes1	1.2909e-50	0.734603	0.751	0.513	2.3781e-46	8
Marc2	1.97713e-50	0.386542	0.666	0.39	3.64228e-46	8
C130026L21Rik	3.62997e-50	0.257214	0.38	0.125	6.68713e-46	8
Efnb3	4.39776e-50	0.377582	0.607	0.285	8.10156e-46	8
Kank1	9.6115e-50	0.270186	0.368	0.123	1.77063e-45	8
Mtss1	2.17769e-49	0.31443	0.447	0.183	4.01174e-45	8
Sp5	2.30271e-49	0.355397	0.267	0.068	4.24205e-45	8
Med10	7.98685e-49	0.475012	0.928	0.904	1.47134e-44	8
Cmtm7	1.60347e-48	0.640553	0.812	0.657	2.95392e-44	8
Uchl1	2.5259e-48	0.336868	0.563	0.245	4.65322e-44	8
Mapk8ip1	6.95452e-48	0.330326	0.542	0.25	1.28116e-43	8
Bcl2	1.1482e-47	0.420029	0.46	0.205	2.11521e-43	8
Nefl	2.74641e-47	0.329486	0.319	0.1	5.05944e-43	8
Gsta4	4.1066e-47	0.52115	0.859	0.618	7.56518e-43	8
Ywhae	4.30181e-47	0.26428	1	1	7.9248e-43	8
Atp5e	7.39434e-47	0.317482	0.997	0.999	1.36219e-42	8
Cox6c	7.64542e-47	0.275586	1	1	1.40844e-42	8
Rhoc	1.24799e-46	0.494743	0.733	0.521	2.29905e-42	8
Cnih2	1.43347e-46	0.440671	0.632	0.357	2.64074e-42	8
Prxl2a	3.76003e-46	0.364863	0.602	0.327	6.92673e-42	8
Kcnmb4	7.41532e-46	0.253011	0.306	0.095	1.36605e-41	8
Trappc1	8.80679e-46	0.452593	0.884	0.782	1.62239e-41	8
Car4	9.7294e-46	0.272251	0.301	0.086	1.79235e-41	8
Arhgap29	4.52944e-45	0.347995	0.429	0.186	8.34413e-41	8
Id2	5.5893e-45	0.677908	0.949	0.855	1.02966e-40	8
Fabp7	2.45981e-44	0.630042	0.794	0.525	4.53147e-40	8
Epha7	1.12506e-43	0.407028	0.535	0.252	2.07259e-39	8
Myl6	5.11557e-43	0.408363	0.997	0.997	9.4239e-39	8
Afdn	1.8487e-42	0.318229	0.607	0.314	3.40568e-38	8
Arf1	6.82525e-42	0.334529	1	0.995	1.25735e-37	8
H2afv	8.30078e-42	0.385595	0.992	0.984	1.52917e-37	8
0610010K14Rik	2.19169e-41	0.406531	0.941	0.905	4.03752e-37	8
Anapc13	2.59086e-41	0.386939	0.967	0.929	4.77288e-37	8
Slc2a1	4.5389e-41	0.533883	0.871	0.757	8.36156e-37	8
Rtn3	7.09665e-41	0.402994	0.92	0.822	1.30735e-36	8
Taldo1	7.42602e-41	0.365535	0.979	0.976	1.36802e-36	8
Trim8	8.28447e-41	0.303571	0.465	0.223	1.52616e-36	8
Malat1	2.22741e-40	0.513772	1	0.991	4.10333e-36	8
Acadl	2.25907e-40	0.399698	0.65	0.44	4.16166e-36	8
Hspa5	2.52677e-40	0.469189	1	0.997	4.65482e-36	8
Zfhx4	3.9357e-40	0.488761	0.694	0.491	7.25034e-36	8
Ptpn13	1.13286e-39	0.326888	0.517	0.272	2.08696e-35	8
Tmsb4x	1.52539e-39	0.319972	1	0.998	2.81008e-35	8
Calr	1.92559e-38	0.397741	0.997	0.996	3.54733e-34	8
Cxadr	1.99665e-38	0.294632	0.44	0.195	3.67823e-34	8
Anxa2	2.51742e-38	0.507137	0.27	0.088	4.63759e-34	8
Wfikkn1	2.88564e-38	0.3515	0.488	0.239	5.31593e-34	8
Pea15a	3.13353e-38	0.32832	0.566	0.301	5.77259e-34	8
Maged2	3.39545e-38	0.450928	0.792	0.628	6.2551e-34	8
Hsbp1	4.0474e-38	0.381794	0.964	0.937	7.45612e-34	8
Mgst1	1.12587e-37	0.266879	0.411	0.179	2.07408e-33	8
Cdkn1c	1.13987e-37	1.31768	0.856	0.769	2.09987e-33	8
Rac3	1.62956e-37	0.31292	0.491	0.254	3.00197e-33	8
Bsg	3.0143e-37	0.331641	1	0.996	5.55294e-33	8
Itih5	3.79617e-37	0.287841	0.357	0.147	6.9933e-33	8
Spcs2	6.61171e-37	0.317712	0.997	0.991	1.21801e-32	8
Arl4a	7.31086e-37	0.331802	0.558	0.286	1.34681e-32	8
Nectin2	1.84852e-36	0.439173	0.648	0.458	3.40534e-32	8
Mtch1	1.96539e-36	0.369672	0.977	0.957	3.62064e-32	8
Serp1	2.00468e-36	0.431003	0.92	0.851	3.69302e-32	8
Cdk2ap2	5.28042e-36	0.371562	0.771	0.617	9.7276e-32	8
Nectin3	5.52431e-35	0.409144	0.802	0.679	1.01769e-30	8
Crabp2	2.45596e-34	0.407008	0.997	0.969	4.52438e-30	8
Wwtr1	3.76051e-34	0.261525	0.463	0.231	6.92761e-30	8
Armcx1	1.10658e-33	0.354188	0.589	0.38	2.03855e-29	8
Nudt14	1.18999e-33	0.2956	0.604	0.383	2.1922e-29	8
Igfbp2	1.69716e-33	1.05527	0.54	0.297	3.1265e-29	8
Nol7	1.92922e-33	0.347406	0.982	0.966	3.554e-29	8
Mpst	3.35463e-33	0.324492	0.676	0.471	6.17989e-29	8
Maged1	6.11204e-33	0.381701	0.972	0.947	1.12596e-28	8
Ubl5	2.34844e-32	0.287424	0.995	0.994	4.3263e-28	8
Tubb2a	3.06949e-32	0.311178	0.604	0.372	5.65461e-28	8
Cyba	3.12799e-32	0.418748	0.694	0.54	5.76238e-28	8
Ormdl2	5.35412e-32	0.352628	0.789	0.66	9.86336e-28	8
Pcca	5.61445e-32	0.298635	0.401	0.198	1.03429e-27	8
Snx6	6.13323e-32	0.399283	0.951	0.945	1.12986e-27	8
Gkap1	1.57324e-31	0.357838	0.702	0.494	2.89821e-27	8
Hs2st1	2.21134e-31	0.368209	0.65	0.481	4.07373e-27	8
Prcp	1.37308e-30	0.308672	0.422	0.224	2.52948e-26	8
Pdlim2	3.76947e-30	0.286983	0.339	0.153	6.94412e-26	8
Ddah2	3.83621e-30	0.368607	0.972	0.958	7.06707e-26	8
Amotl2	4.42164e-30	0.322062	0.512	0.308	8.14554e-26	8
Atxn10	5.00571e-30	0.358855	0.972	0.963	9.22152e-26	8
Edf1	5.09661e-30	0.28282	0.995	0.992	9.38897e-26	8
Cenpw	5.14279e-30	0.43366	0.974	0.956	9.47405e-26	8
Ostf1	2.142e-29	0.253315	0.422	0.221	3.946e-25	8
Jam3	5.07785e-29	0.384269	0.83	0.796	9.35441e-25	8
Cd63	6.19201e-29	0.441288	0.943	0.884	1.14069e-24	8
Gm1673	7.32862e-29	0.378155	0.951	0.939	1.35008e-24	8
Med25	8.94518e-29	0.343745	0.751	0.64	1.64788e-24	8
Ndufb11	1.35071e-28	0.297828	0.992	0.984	2.48827e-24	8
Lamtor4	2.7198e-28	0.309998	0.853	0.761	5.01041e-24	8
Anapc11	5.38154e-28	0.34484	0.946	0.904	9.91387e-24	8
Rnaseh2c	5.57734e-28	0.307116	0.969	0.964	1.02746e-23	8
Serpinh1	1.19409e-27	0.365162	0.997	0.989	2.19975e-23	8
Gpi1	2.70997e-27	0.304574	0.985	0.986	4.9923e-23	8
H1fx	2.80222e-27	0.370986	0.974	0.949	5.16225e-23	8
Ndufc1	5.75529e-27	0.26246	1	0.996	1.06024e-22	8
Selenom	7.58784e-27	0.315362	0.64	0.466	1.39783e-22	8
Tead1	8.85776e-27	0.379828	0.681	0.55	1.63178e-22	8
Fzd3	1.23779e-26	0.329919	0.717	0.558	2.28026e-22	8
Erp29	1.25603e-26	0.312788	0.977	0.949	2.31385e-22	8
Ppp1r1a	1.27065e-26	0.268051	0.434	0.222	2.34079e-22	8
Ptov1	1.52438e-26	0.266573	1	0.993	2.80822e-22	8
Etfb	2.52366e-26	0.294695	0.977	0.965	4.64908e-22	8
Laptm4a	2.72533e-26	0.359154	0.931	0.886	5.0206e-22	8
Stx18	5.76214e-26	0.312811	0.661	0.524	1.0615e-21	8
Tmem165	6.65127e-26	0.312274	0.889	0.805	1.2253e-21	8
Gde1	6.73015e-26	0.306305	0.661	0.522	1.23983e-21	8
Fut8	1.17014e-25	0.325316	0.47	0.296	2.15563e-21	8
Psip1	1.73753e-25	0.279223	0.992	0.993	3.20087e-21	8
Cyb5r3	4.43674e-25	0.305191	0.874	0.824	8.17337e-21	8
Notch2	7.07864e-25	0.370816	0.434	0.257	1.30403e-20	8
Ajuba	1.90254e-24	0.281881	0.548	0.366	3.50486e-20	8
Hmgn3	2.91639e-24	0.332801	0.856	0.772	5.37257e-20	8
Rbms2	3.72726e-24	0.336383	0.581	0.436	6.86636e-20	8
Rab11a	2.11872e-23	0.329894	0.815	0.727	3.9031e-19	8
Pelo	2.59828e-23	0.320878	0.738	0.647	4.78655e-19	8
B9d1	3.44042e-23	0.309362	0.789	0.71	6.33794e-19	8
Dbi	4.69019e-23	0.269778	1	0.996	8.64027e-19	8
Zfp608	8.93671e-23	0.289049	0.596	0.431	1.64632e-18	8
Creld2	1.07709e-22	0.309724	0.715	0.605	1.98421e-18	8
Bnip3l	1.81821e-22	0.297302	0.982	0.967	3.34951e-18	8
Mdh1	2.21376e-22	0.267534	0.982	0.989	4.07819e-18	8
Nrp2	2.90059e-22	0.457728	0.398	0.226	5.34346e-18	8
Ebpl	3.06107e-22	0.324025	0.763	0.671	5.6391e-18	8
Chmp2a	3.14058e-22	0.328565	0.805	0.753	5.78557e-18	8
Lamp1	3.23974e-22	0.275061	0.969	0.946	5.96824e-18	8
Atp6v0d1	3.68461e-22	0.288751	0.686	0.573	6.78779e-18	8
Smdt1	3.9954e-22	0.289229	0.92	0.919	7.36033e-18	8
Sin3b	3.99985e-22	0.283988	0.915	0.88	7.36852e-18	8
Cox7a2l	6.40145e-22	0.259333	0.977	0.979	1.17928e-17	8
Prmt2	8.88736e-22	0.269991	0.488	0.325	1.63723e-17	8
Mien1	1.16928e-21	0.25952	0.756	0.637	2.15404e-17	8
Atp6v0c	1.79325e-21	0.30109	0.969	0.981	3.30353e-17	8
Tmbim6	1.97884e-21	0.305214	0.887	0.868	3.64542e-17	8
Ormdl1	2.52683e-21	0.277752	0.707	0.599	4.65493e-17	8
Mast4	4.75859e-21	0.294562	0.524	0.374	8.76628e-17	8
Fmc1	6.44993e-21	0.279645	0.848	0.781	1.18821e-16	8
H2-D1	7.17436e-21	0.270625	0.535	0.369	1.32166e-16	8
Rraga	1.88097e-20	0.288206	0.874	0.846	3.46512e-16	8
Mageh1	1.90925e-20	0.29284	0.697	0.575	3.51723e-16	8
mt-Nd5	2.64386e-20	0.265724	0.995	0.985	4.87051e-16	8
Ndufa6	3.45724e-20	0.258005	0.982	0.968	6.36893e-16	8
2610318N02Rik	3.66713e-20	0.294805	0.841	0.806	6.75558e-16	8
Cd24a	5.25693e-20	0.331187	0.889	0.769	9.68432e-16	8
Psap	5.47451e-20	0.265957	0.591	0.454	1.00851e-15	8
Cdh11	8.00955e-20	0.413008	0.722	0.574	1.47552e-15	8
Slc25a11	2.83404e-19	0.26486	0.812	0.759	5.22087e-15	8
Cd81	3.91342e-19	0.282059	0.961	0.937	7.20929e-15	8
Dap	7.45255e-19	0.288602	0.661	0.544	1.37291e-14	8
Rsrp1	9.41564e-19	0.318193	0.859	0.845	1.73455e-14	8
Hoxb2	1.07558e-18	0.428246	0.63	0.476	1.98144e-14	8
Arl6ip1	1.13221e-18	0.463634	0.985	0.974	2.08576e-14	8
Mettl26	1.33118e-18	0.280728	0.769	0.697	2.45231e-14	8
Gpc6	1.86382e-18	0.295768	0.568	0.442	3.43352e-14	8
Asph	2.41375e-18	0.325438	0.602	0.506	4.44661e-14	8
Mpc2	2.90743e-18	0.254535	0.815	0.763	5.35607e-14	8
Kdelr1	4.93706e-18	0.267366	0.874	0.83	9.09506e-14	8
Dtnbp1	7.42805e-18	0.255396	0.71	0.624	1.3684e-13	8
Sdf2l1	7.70756e-18	0.308863	0.83	0.777	1.41989e-13	8
Rsu1	8.88578e-18	0.278373	0.704	0.618	1.63694e-13	8
Sri	1.35005e-17	0.260543	0.828	0.778	2.48706e-13	8
1810037I17Rik	2.12681e-17	0.303835	0.897	0.901	3.918e-13	8
Hsp90b1	4.45616e-17	0.261877	1	0.998	8.20913e-13	8
Rcn1	4.68038e-17	0.270294	0.913	0.872	8.62219e-13	8
Cope	1.05031e-16	0.259722	0.925	0.897	1.93489e-12	8
Ctsl	1.16112e-16	0.328117	0.964	0.956	2.13901e-12	8
Mea1	1.57994e-16	0.262096	0.748	0.695	2.91056e-12	8
Pdia4	5.02464e-16	0.279016	0.887	0.86	9.25639e-12	8
App	5.08505e-16	0.295313	0.612	0.526	9.36768e-12	8
Hspb11	6.23375e-16	0.261989	0.62	0.524	1.14838e-11	8
Cenpm	1.17707e-15	0.263055	0.774	0.745	2.16841e-11	8
Ccnd3	1.6777e-15	0.280035	0.882	0.855	3.09066e-11	8
Nsg1	1.76486e-15	0.27522	0.643	0.536	3.25123e-11	8
Msmo1	2.10295e-15	0.341743	0.566	0.439	3.87406e-11	8
Itm2c	2.15017e-15	0.269871	0.799	0.746	3.96105e-11	8
Dnajb11	4.1293e-15	0.251459	0.843	0.82	7.60701e-11	8
Itgb1	4.1881e-15	0.313581	0.856	0.797	7.71532e-11	8
Qdpr	2.19375e-14	0.256581	0.756	0.706	4.04133e-10	8
Rfc5	2.64659e-14	0.263985	0.851	0.824	4.87555e-10	8
Dnajc3	4.5665e-14	0.272717	0.722	0.668	8.4124e-10	8
Pcm1	5.36038e-14	0.251321	0.892	0.865	9.8749e-10	8
Ubc	8.46602e-14	0.268179	0.977	0.984	1.55961e-09	8
Hdac1	8.86798e-14	0.261524	0.846	0.862	1.63366e-09	8
Mdk	1.6835e-13	0.269846	1	1	3.10135e-09	8
P4ha1	1.87581e-13	0.252829	0.648	0.582	3.45562e-09	8
Grb10	2.75202e-13	0.274368	0.938	0.961	5.06977e-09	8
Zfp931	4.64526e-13	0.252938	0.35	0.235	8.5575e-09	8
Fjx1	9.35609e-13	0.292098	0.617	0.541	1.72358e-08	8
Cst3	1.75565e-12	0.342678	0.954	0.943	3.23425e-08	8
Fam111a	2.03084e-12	0.260095	0.563	0.461	3.74122e-08	8
Hmgcs1	1.36711e-11	0.280241	0.676	0.613	2.51849e-07	8
Map1lc3a	8.75334e-11	0.254224	0.702	0.669	1.61254e-06	8
Myh10	9.63178e-11	0.256159	0.779	0.748	1.77437e-06	8
Arpc5	1.30498e-10	0.255871	0.882	0.904	2.40404e-06	8
S100a11	7.28102e-10	0.423161	0.532	0.472	1.34131e-05	8
Eno3	2.43579e-09	0.271744	0.622	0.573	4.48721e-05	8
Tpm1	1.38214e-08	0.546165	0.846	0.847	0.000254618	8
S100a10	1.59024e-08	0.443352	0.357	0.287	0.000292954	8
Kcnq1ot1	3.31617e-08	0.298139	0.925	0.895	0.000610905	8
Myl9	1.3668e-05	0.259339	0.329	0.257	0.251793	8
En2	0	0.551303	0.352	0.005	0	9
Pdzph1	0	0.355484	0.312	0.004	0	9
Sp9	1.32466e-180	0.391947	0.347	0.017	2.44029e-176	9
Sox21	7.14534e-140	0.449735	0.324	0.02	1.31631e-135	9
Ndnf	1.07767e-128	0.469257	0.375	0.031	1.98528e-124	9
Sox3	5.85295e-110	0.614958	0.58	0.09	1.07823e-105	9
Pcdh17	1.578e-108	0.346785	0.33	0.028	2.907e-104	9
Fst	3.06641e-108	1.1961	0.665	0.122	5.64895e-104	9
Fam181a	9.1628e-107	0.344999	0.335	0.029	1.68797e-102	9
Pantr1	2.44206e-102	1.27694	0.92	0.302	4.49877e-98	9
Fez1	4.26841e-99	0.929509	0.795	0.213	7.86326e-95	9
Pou3f2	7.34644e-97	0.874547	0.847	0.211	1.35336e-92	9
Irx1	1.76697e-88	0.602197	0.585	0.112	3.2551e-84	9
Irx3	5.16263e-84	1.00577	0.688	0.183	9.51061e-80	9
Irx5	4.3903e-83	0.867416	0.648	0.156	8.0878e-79	9
Ildr2	2.90615e-80	0.614794	0.619	0.134	5.35372e-76	9
Mfsd2a	1.52569e-77	0.353317	0.375	0.052	2.81063e-73	9
Gnai2	2.80237e-77	1.15068	1	0.958	5.16253e-73	9
Lix1	3.14564e-75	0.956851	0.761	0.268	5.7949e-71	9
Map1b	1.35406e-73	1.32685	0.994	0.586	2.49446e-69	9
Ly6h	1.3472e-72	0.687611	0.591	0.127	2.48182e-68	9
Hes5	2.76747e-71	1.12274	0.818	0.228	5.09823e-67	9
Rprm	4.38853e-71	0.817897	0.688	0.186	8.08455e-67	9
Gm2694	6.37949e-69	0.359986	0.352	0.05	1.17523e-64	9
Fhl1	1.11337e-67	0.736551	0.665	0.199	2.05105e-63	9
Sfrp2	6.60343e-65	1.54285	0.909	0.586	1.21648e-60	9
Bex1	1.12147e-60	1.08417	0.983	0.849	2.06597e-56	9
Sox2	2.12142e-58	0.979358	0.909	0.378	3.90808e-54	9
Plch1	6.77289e-57	0.36912	0.432	0.088	1.2477e-52	9
Rfx4	4.80264e-56	0.570202	0.716	0.213	8.84742e-52	9
Nckap5	6.91685e-56	0.288903	0.261	0.034	1.27422e-51	9
Sox1	1.94286e-55	0.387587	0.5	0.112	3.57915e-51	9
Tspan13	1.03849e-53	0.684854	0.83	0.393	1.91311e-49	9
Syt11	1.27714e-53	0.572313	0.608	0.184	2.35275e-49	9
Ckb	4.00785e-52	1.07731	0.977	0.496	7.38326e-48	9
Tubb2b	6.53352e-52	1.04842	1	0.627	1.20361e-47	9
Pou3f3	1.63323e-50	0.539233	0.614	0.193	3.00874e-46	9
Tmsb4x	4.69487e-50	0.776122	1	0.998	8.64889e-46	9
Boc	7.8031e-50	0.325827	0.438	0.102	1.43749e-45	9
Nrarp	9.97919e-50	0.533625	0.545	0.152	1.83837e-45	9
Mycl	6.18235e-49	0.454918	0.597	0.184	1.13891e-44	9
Bex4	2.08679e-45	0.760826	0.966	0.866	3.84429e-41	9
Irx2	3.03097e-45	0.522799	0.597	0.184	5.58366e-41	9
Tle5	3.09136e-43	0.49148	0.534	0.173	5.6949e-39	9
Mir124-2hg	7.81288e-43	0.386637	0.568	0.168	1.43929e-38	9
Chd3	1.91863e-42	0.525475	0.727	0.333	3.53451e-38	9
Pax3	6.43866e-42	0.812924	0.756	0.344	1.18613e-37	9
Dek	7.74762e-42	0.557164	1	0.991	1.42727e-37	9
Fabp7	1.84728e-40	0.666764	0.938	0.528	3.40305e-36	9
Adgrv1	9.74325e-40	0.290232	0.369	0.086	1.7949e-35	9
Ppp1r1a	1.01614e-39	0.464653	0.602	0.224	1.87194e-35	9
Dtx4	8.43546e-37	0.441652	0.545	0.201	1.55398e-32	9
Ccnd1	8.63152e-37	0.83968	0.943	0.897	1.5901e-32	9
Uchl1	1.82997e-36	0.475524	0.642	0.252	3.37117e-32	9
Fgfbp3	1.24424e-34	0.495203	0.386	0.115	2.29215e-30	9
Fzd3	1.53481e-34	0.588939	0.852	0.559	2.82743e-30	9
Mn1	1.61702e-34	0.391582	0.534	0.206	2.97887e-30	9
Jam2	2.13598e-34	0.296561	0.392	0.106	3.9349e-30	9
Celf2	3.41899e-33	0.523597	0.625	0.282	6.29846e-29	9
Afdn	4.99786e-33	0.465902	0.676	0.32	9.20707e-29	9
H2-K1	9.87446e-33	0.561094	0.75	0.394	1.81907e-28	9
Celsr2	2.33638e-32	0.374922	0.506	0.177	4.30409e-28	9
Malat1	6.22757e-32	0.745501	0.994	0.992	1.14724e-27	9
Cdh2	1.15616e-31	0.568345	0.807	0.532	2.12988e-27	9
Gm1673	1.87108e-31	0.583311	0.989	0.938	3.4469e-27	9
Kif21a	3.75346e-31	0.531847	0.688	0.355	6.91462e-27	9
Gkap1	1.60917e-30	0.535967	0.801	0.497	2.96442e-26	9
Sparc	2.16881e-30	0.572359	0.835	0.448	3.99539e-26	9
Nr2f6	6.21972e-30	0.630853	0.932	0.841	1.1458e-25	9
Apoe	1.28533e-29	0.380623	0.511	0.201	2.36784e-25	9
Rtn3	1.70396e-29	0.580574	0.943	0.824	3.13903e-25	9
Fgf15	2.28415e-29	0.453181	0.29	0.07	4.20786e-25	9
Itgb8	8.27019e-29	0.278023	0.33	0.089	1.52354e-24	9
Pdpn	8.485e-29	0.283851	0.392	0.12	1.56311e-24	9
Srgap3	9.75274e-29	0.293656	0.381	0.116	1.79665e-24	9
Klf3	2.22302e-28	0.421592	0.551	0.255	4.09525e-24	9
Qk	5.95773e-28	0.57952	0.938	0.879	1.09753e-23	9
Gsta4	1.73314e-27	0.551842	0.869	0.624	3.19279e-23	9
C130026L21Rik	3.6497e-27	0.272438	0.403	0.131	6.72348e-23	9
Pea15a	1.54105e-26	0.417523	0.619	0.307	2.83892e-22	9
Efnb3	4.56921e-26	0.405324	0.619	0.293	8.4174e-22	9
Nes	5.08407e-26	0.578782	0.869	0.593	9.36587e-22	9
Pcdh8	6.34337e-26	0.321999	0.386	0.123	1.16857e-21	9
Psip1	7.71917e-26	0.462833	1	0.993	1.42203e-21	9
Bex3	5.77256e-25	0.43583	1	0.998	1.06342e-20	9
Msx3	1.72631e-24	0.737041	0.568	0.257	3.18021e-20	9
Arl4a	2.19473e-24	0.492225	0.591	0.292	4.04314e-20	9
Mapk12	3.74073e-24	0.302599	0.432	0.168	6.89118e-20	9
Tox3	5.87621e-24	0.487806	0.585	0.287	1.08251e-19	9
Gsr	7.24991e-24	0.345632	0.693	0.405	1.33558e-19	9
Tubb2a	1.06006e-23	0.398806	0.676	0.377	1.95284e-19	9
Ptms	1.34762e-23	0.48726	0.983	0.934	2.48258e-19	9
Id2	2.99603e-23	0.800115	0.938	0.858	5.51929e-19	9
Pfn2	5.1391e-23	0.410996	0.778	0.534	9.46725e-19	9
H2afv	4.42567e-22	0.421916	1	0.984	8.15298e-18	9
Cntfr	5.45855e-22	0.412606	0.619	0.337	1.00557e-17	9
Prom1	8.56357e-22	0.26126	0.415	0.165	1.57758e-17	9
Dpysl3	9.21318e-22	0.407256	0.472	0.219	1.69725e-17	9
Golm1	1.50951e-21	0.457173	0.864	0.704	2.78081e-17	9
Idi1	7.10564e-21	0.629555	0.778	0.592	1.309e-16	9
Jpt1	7.20993e-21	0.428224	0.989	0.981	1.32821e-16	9
Dnajc9	2.5221e-20	0.397961	0.989	0.969	4.64621e-16	9
Prtg	2.67714e-20	0.481136	0.949	0.92	4.93184e-16	9
Igdcc3	3.57376e-20	0.457565	0.881	0.756	6.58359e-16	9
Hmgcs1	4.93211e-20	0.616298	0.795	0.612	9.08594e-16	9
Efnb1	8.81252e-20	0.427106	0.597	0.343	1.62344e-15	9
Zeb2	1.15978e-19	0.487457	0.801	0.586	2.13654e-15	9
Msmo1	2.26093e-19	0.592909	0.67	0.44	4.16509e-15	9
Crabp2	3.19033e-18	0.445002	1	0.969	5.87723e-14	9
Mpst	4.17701e-18	0.382334	0.682	0.476	7.69489e-14	9
H2-Ke6	4.89213e-18	0.378661	0.534	0.286	9.01228e-14	9
Prc1	4.98563e-18	0.764859	0.693	0.506	9.18453e-14	9
Cd24a	5.34812e-18	0.470532	0.909	0.771	9.85232e-14	9
Hspa4l	1.0922e-17	0.263059	0.415	0.177	2.01205e-13	9
Jund	1.57938e-17	0.444408	0.864	0.725	2.90953e-13	9
Zfp219	3.01409e-17	0.312871	0.597	0.361	5.55255e-13	9
Msi1	3.37797e-17	0.373211	0.688	0.488	6.2229e-13	9
Supt16	1.23322e-16	0.350556	0.994	0.979	2.27184e-12	9
Prpf4b	1.39226e-16	0.367596	0.966	0.959	2.56481e-12	9
Acat2	2.05462e-16	0.381026	0.926	0.869	3.78501e-12	9
Metrn	4.63013e-16	0.380544	0.881	0.818	8.52962e-12	9
Ccnd2	5.16585e-16	0.613958	0.955	0.956	9.51652e-12	9
Mageh1	5.3211e-16	0.367005	0.739	0.577	9.80253e-12	9
Spcs2	7.07296e-16	0.300458	0.989	0.991	1.30298e-11	9
Rgma	7.7773e-16	0.354499	0.426	0.221	1.43274e-11	9
Hnrnph3	1.50102e-15	0.330502	0.949	0.948	2.76519e-11	9
Slc9a3r1	2.01144e-15	0.261552	0.438	0.216	3.70547e-11	9
Nol7	2.23518e-15	0.371769	0.983	0.967	4.11765e-11	9
Fzd10	2.26369e-15	0.278718	0.364	0.156	4.17017e-11	9
Mllt3	2.55791e-15	0.387246	0.597	0.412	4.71219e-11	9
Zfp36l1	3.49264e-15	0.45561	0.858	0.744	6.43415e-11	9
Mtch1	4.82893e-15	0.340154	0.972	0.957	8.89585e-11	9
Tmem47	6.21639e-15	0.356182	0.631	0.45	1.14518e-10	9
Adgrl2	7.84671e-15	0.503106	0.722	0.611	1.44552e-10	9
Mkrn1	1.38157e-14	0.319028	0.744	0.621	2.54513e-10	9
Rgs2	2.08991e-14	0.306304	0.398	0.199	3.85004e-10	9
Hnrnpu	2.8902e-14	0.315009	0.994	0.997	5.32432e-10	9
Id3	3.49239e-14	0.620381	0.989	0.964	6.43368e-10	9
Zmynd11	4.47511e-14	0.386492	0.71	0.607	8.24404e-10	9
Fxyd6	4.77078e-14	0.321466	0.79	0.637	8.78873e-10	9
Gli3	5.23154e-14	0.334854	0.614	0.443	9.63754e-10	9
Casz1	6.40742e-14	0.29121	0.381	0.17	1.18037e-09	9
Ptn	1.08672e-13	0.660304	0.886	0.915	2.00196e-09	9
Slc2a1	1.08706e-13	0.351342	0.864	0.761	2.00258e-09	9
H1fx	1.49653e-13	0.346556	0.977	0.949	2.7569e-09	9
Ednrb	2.40927e-13	0.318624	0.477	0.251	4.43836e-09	9
Cenpv	6.50645e-13	0.28857	0.477	0.289	1.19862e-08	9
Siva1	1.46297e-12	0.250923	1	0.991	2.69509e-08	9
Pnp	1.6127e-12	0.306109	0.875	0.798	2.97092e-08	9
Zfp41	2.57152e-12	0.255372	0.489	0.31	4.73724e-08	9
Plxna2	4.79911e-12	0.277864	0.443	0.243	8.84091e-08	9
Thrap3	6.18198e-12	0.34874	0.943	0.896	1.13884e-07	9
Chd4	6.72522e-12	0.340178	0.989	0.975	1.23892e-07	9
Nsd2	7.83839e-12	0.33417	0.869	0.808	1.44399e-07	9
Ormdl1	8.82814e-12	0.304538	0.722	0.601	1.62632e-07	9
Dpysl2	9.473e-12	0.344391	0.847	0.822	1.74512e-07	9
Cenpf	1.1168e-11	0.561214	0.898	0.892	2.05737e-07	9
Tspan3	1.32025e-11	0.307369	0.989	0.968	2.43217e-07	9
Top2a	1.34393e-11	0.590858	0.886	0.891	2.47579e-07	9
Efnb2	1.42012e-11	0.343626	0.528	0.359	2.61614e-07	9
Nusap1	1.4735e-11	0.488682	0.739	0.632	2.71449e-07	9
Lpar4	2.23278e-11	0.291647	0.494	0.332	4.11323e-07	9
Spc25	2.64324e-11	0.39499	0.79	0.754	4.86938e-07	9
Dhx9	3.08325e-11	0.328328	0.909	0.881	5.67995e-07	9
Hnrnpd	4.43242e-11	0.288344	0.994	0.997	8.1654e-07	9
BC005561	4.68972e-11	0.346488	0.869	0.8	8.6394e-07	9
Atp6v1g1	5.72187e-11	0.344606	0.983	0.985	1.05408e-06	9
Cul3	6.20424e-11	0.329388	0.795	0.751	1.14294e-06	9
Syne2	6.24197e-11	0.267479	0.551	0.375	1.1499e-06	9
Zfp638	7.17304e-11	0.326022	0.818	0.779	1.32142e-06	9
Arl6ip1	1.06512e-10	0.435074	0.989	0.974	1.96216e-06	9
Ubr5	1.67511e-10	0.31392	0.676	0.568	3.08588e-06	9
Cdc42se2	2.8394e-10	0.28137	0.693	0.573	5.23075e-06	9
Sall2	2.86803e-10	0.290116	0.46	0.308	5.28349e-06	9
Bnip3l	3.91515e-10	0.289619	0.983	0.967	7.21249e-06	9
Zfand5	4.74184e-10	0.287525	0.909	0.882	8.73541e-06	9
Strbp	4.99179e-10	0.255254	0.784	0.737	9.19588e-06	9
Rfc4	6.21276e-10	0.288825	0.915	0.922	1.14451e-05	9
Kif15	7.14071e-10	0.289223	0.773	0.71	1.31546e-05	9
Knl1	7.70497e-10	0.310897	0.608	0.487	1.41941e-05	9
Ormdl2	8.43915e-10	0.314464	0.75	0.664	1.55466e-05	9
Rnd3	9.63942e-10	0.283495	0.591	0.449	1.77577e-05	9
Ckap5	1.41496e-09	0.321456	0.778	0.736	2.60664e-05	9
Ndufa1	3.11433e-09	0.257911	0.96	0.94	5.73721e-05	9
Kif23	3.8782e-09	0.345083	0.568	0.447	7.14442e-05	9
Wdr76	4.82483e-09	0.28412	0.545	0.412	8.8883e-05	9
Rsrp1	6.34379e-09	0.313395	0.875	0.845	0.000116865	9
Pafah1b3	7.07411e-09	0.27257	0.926	0.94	0.000130319	9
Tecr	7.60393e-09	0.250154	0.983	0.976	0.00014008	9
Vangl2	8.31141e-09	0.281287	0.602	0.486	0.000153113	9
Taf15	1.17604e-08	0.286491	0.858	0.804	0.00021665	9
Smarcd1	1.89652e-08	0.284644	0.892	0.866	0.000349377	9
Ptx3	1.95298e-08	0.547179	0.318	0.189	0.000359777	9
Anapc11	2.00056e-08	0.256004	0.898	0.906	0.000368543	9
Tfrc	2.38618e-08	0.300818	0.585	0.477	0.000439582	9
Gins2	2.50587e-08	0.28841	0.818	0.803	0.000461631	9
Hmgn3	3.12534e-08	0.263935	0.824	0.775	0.00057575	9
Fndc3c1	3.12694e-08	0.344566	0.591	0.512	0.000576045	9
Brd8	3.46186e-08	0.28035	0.75	0.712	0.000637744	9
Hist1h4d	3.7639e-08	0.351996	0.733	0.633	0.000693386	9
Aig1	4.18448e-08	0.268934	0.449	0.327	0.000770865	9
D030056L22Rik	4.42991e-08	0.270111	0.756	0.699	0.000816077	9
Mki67	4.70225e-08	0.457231	0.807	0.787	0.000866248	9
Ubap2l	4.92741e-08	0.257781	0.903	0.925	0.000907727	9
Khdrbs3	5.43072e-08	0.333258	0.744	0.719	0.00100045	9
Suz12	6.42928e-08	0.269707	0.642	0.588	0.0011844	9
Arglu1	6.52369e-08	0.264187	0.989	0.984	0.00120179	9
Ccnd3	7.40319e-08	0.297241	0.858	0.856	0.00136382	9
Tle4	7.61413e-08	0.287188	0.71	0.629	0.00140267	9
Hist1h1e	1.16394e-07	0.478886	0.801	0.741	0.00214421	9
Psmg4	1.25088e-07	0.250829	0.983	0.968	0.00230438	9
Ptprf	1.58414e-07	0.27589	0.625	0.572	0.0029183	9
Kif11	2.21476e-07	0.292713	0.534	0.437	0.00408003	9
2610318N02Rik	2.93348e-07	0.256426	0.824	0.807	0.00540406	9
Acsl3	3.09406e-07	0.276726	0.636	0.584	0.00569988	9
Abce1	4.43975e-07	0.275115	0.852	0.85	0.00817891	9
Pnrc2	4.8867e-07	0.294189	0.636	0.579	0.00900227	9
Chd1	6.11563e-07	0.259912	0.869	0.854	0.0112662	9
Pwwp2a	1.07398e-06	0.258229	0.608	0.549	0.0197849	9
Gm26917	1.19305e-06	0.477723	0.71	0.685	0.0219783	9
Taf13	1.5551e-06	0.281345	0.67	0.63	0.0286481	9
Cyp51	1.56199e-06	0.2561	0.58	0.492	0.0287749	9
Kcnq1ot1	1.70041e-06	0.406956	0.92	0.896	0.0313249	9
Vezf1	1.7284e-06	0.259971	0.75	0.716	0.0318406	9
Eif1b	3.3618e-06	0.253275	0.989	0.972	0.0619311	9
Nr2f1	5.49183e-06	0.266098	0.977	0.948	0.10117	9
Ddx21	6.66053e-06	0.258456	0.841	0.865	0.1227	9
Hmgcr	2.35766e-05	0.263626	0.597	0.558	0.434329	9
Incenp	2.67009e-05	0.335332	0.636	0.626	0.491884	9
Igfbp5	2.91651e-05	0.250582	0.25	0.143	0.537279	9
Hist1h2ae	3.23338e-05	0.309842	0.915	0.813	0.595653	9
Aspm	3.31607e-05	0.25389	0.472	0.385	0.610887	9
Kpna2	5.77726e-05	0.270876	0.568	0.519	1	9
Cks2	0.000151973	0.261109	0.955	0.966	1	9
Hist1h1b	0.000865286	0.385232	0.852	0.823	1	9
Hist1h2ap	0.00124226	0.299182	0.926	0.918	1	9
Hist1h1a	0.00228153	0.25314	0.597	0.574	1	9
Btbd17	0	2.64868	0.904	0.042	0	10
Nhlh2	0	2.10796	0.717	0.029	0	10
Neurog2	0	1.94569	0.657	0.033	0	10
Dll3	0	1.9275	0.795	0.052	0	10
Srrm4	0	1.76595	0.873	0.055	0	10
Elavl3	0	1.48784	0.705	0.035	0	10
Plk3	0	1.44562	0.741	0.041	0	10
Neurod1	0	1.13498	0.536	0.015	0	10
Uncx	0	1.07007	0.38	0.003	0	10
Onecut1	0	1.06599	0.584	0.017	0	10
Nhlh1	0	0.671961	0.373	0.007	0	10
Gm16551	0	0.615097	0.343	0.004	0	10
Neurod4	0	0.601026	0.307	0.003	0	10
Gadd45g	7.33181e-305	3.10701	0.886	0.078	1.35067e-300	10
Neurog1	1.82632e-302	1.45383	0.596	0.03	3.36445e-298	10
D930028M14Rik	1.11398e-295	0.722785	0.277	0.004	2.05218e-291	10
Celf3	5.90944e-286	0.481966	0.343	0.008	1.08864e-281	10
Rgs8	2.9676e-285	0.428389	0.307	0.006	5.46691e-281	10
Slc1a2	3.09557e-283	1.13638	0.614	0.035	5.70266e-279	10
Onecut2	6.13093e-279	2.25166	0.753	0.059	1.12944e-274	10
Chrna3	1.49178e-271	0.548957	0.337	0.008	2.74815e-267	10
Miat	1.95957e-267	1.33337	0.723	0.056	3.60993e-263	10
Insm1	3.51584e-233	0.982104	0.476	0.024	6.47688e-229	10
Igfbpl1	1.4395e-229	2.26915	0.898	0.116	2.65184e-225	10
Btg2	6.09077e-224	1.24022	0.759	0.078	1.12204e-219	10
Dll1	8.27837e-224	1.28095	0.669	0.057	1.52504e-219	10
Srrm3	1.50423e-212	0.463492	0.301	0.009	2.7711e-208	10
Map2	3.28246e-208	1.57626	0.735	0.079	6.04696e-204	10
Rgs16	4.90381e-208	1.55111	0.723	0.078	9.0338e-204	10
Frrs1l	2.75416e-181	0.404923	0.289	0.01	5.07371e-177	10
Prdm13	1.62461e-171	0.614432	0.386	0.022	2.99285e-167	10
Trp53i11	1.90286e-171	1.75578	0.892	0.163	3.50544e-167	10
Mfng	1.91724e-161	0.994302	0.693	0.088	3.53195e-157	10
Ascl1	5.93119e-157	1.73307	0.53	0.051	1.09264e-152	10
Mir124-2hg	6.30251e-141	1.27285	0.837	0.163	1.16105e-136	10
Nav2	9.65537e-135	1.25015	0.759	0.137	1.77871e-130	10
Tubb3	3.87725e-126	3.61651	0.952	0.304	7.14267e-122	10
Lzts1	3.15021e-125	0.398868	0.265	0.014	5.80332e-121	10
Elavl4	2.68014e-123	1.5566	0.645	0.105	4.93736e-119	10
Prmt8	6.37396e-123	0.462025	0.361	0.028	1.17421e-118	10
Dcc	9.49482e-118	0.848398	0.452	0.049	1.74914e-113	10
Emid1	1.46355e-111	0.842454	0.657	0.116	2.69616e-107	10
Igfbp2	3.90583e-111	1.87071	0.922	0.296	7.19533e-107	10
Tox3	4.39936e-104	1.31173	0.886	0.282	8.1045e-100	10
Tmsb4x	4.40075e-103	3.00884	1	0.998	8.10707e-99	10
Hes6	2.85513e-102	2.09851	0.928	0.382	5.25972e-98	10
Msx3	6.69996e-102	1.85852	0.873	0.251	1.23427e-97	10
Dpysl4	4.34693e-101	0.967347	0.645	0.129	8.00791e-97	10
Tuba1a	5.75071e-97	2.09896	1	0.998	1.0594e-92	10
Ckb	6.56392e-94	2.55164	0.994	0.496	1.2092e-89	10
Pou3f2	1.53566e-92	1.17431	0.819	0.212	2.82899e-88	10
Cdkn1c	1.67359e-92	3.02003	0.988	0.769	3.08308e-88	10
Olfm2	1.78376e-92	0.651654	0.446	0.061	3.28604e-88	10
Stmn3	3.91167e-92	0.993567	0.476	0.07	7.20608e-88	10
Tubb2b	4.83235e-91	2.12532	1	0.627	8.90215e-87	10
Nfasc	1.29265e-89	0.445647	0.289	0.025	2.38133e-85	10
4930578M01Rik	1.14671e-88	0.565957	0.44	0.062	2.11246e-84	10
Scg5	9.95681e-87	0.773025	0.512	0.087	1.83424e-82	10
Stmn2	3.39722e-84	2.37425	0.44	0.066	6.25836e-80	10
Sapcd1	2.76909e-83	0.936018	0.331	0.037	5.10121e-79	10
Brsk2	3.80749e-80	0.403201	0.349	0.041	7.01416e-76	10
Nckap5	1.14676e-77	0.550815	0.307	0.033	2.11257e-73	10
Eya2	4.37975e-77	0.547788	0.301	0.031	8.06837e-73	10
Vim	6.55531e-75	1.48982	1	0.944	1.20762e-70	10
Olig3	1.68038e-73	1.18934	0.813	0.236	3.0956e-69	10
Rassf4	4.64717e-73	0.795875	0.458	0.08	8.56102e-69	10
Map1b	1.45441e-72	1.96417	0.994	0.587	2.67931e-68	10
Pax3	1.53776e-72	1.21899	0.873	0.342	2.83287e-68	10
Mkrn1	1.12091e-70	1.38858	0.922	0.618	2.06495e-66	10
Gm27032	1.63317e-70	0.457048	0.386	0.057	3.00862e-66	10
Fam110a	2.55149e-70	1.14299	0.735	0.26	4.70035e-66	10
Malat1	3.91712e-70	1.71809	1	0.991	7.21612e-66	10
Frmd4b	2.51157e-69	0.594895	0.476	0.093	4.62682e-65	10
Pou3f1	2.46648e-68	1.35386	0.687	0.214	4.54374e-64	10
Tagln3	1.73442e-67	1.39928	0.813	0.38	3.19516e-63	10
H3f3a	7.50973e-67	0.572897	1	1	1.38344e-62	10
Chst15	3.17908e-66	0.359842	0.295	0.036	5.85649e-62	10
Pcdh8	3.32703e-65	0.772291	0.536	0.12	6.12905e-61	10
Rprm	5.11109e-65	0.918835	0.669	0.186	9.41565e-61	10
Jund	1.85599e-64	1.15653	0.964	0.723	3.41911e-60	10
Cck	2.06348e-63	2.60833	0.53	0.123	3.80135e-59	10
Fgd4	3.30901e-63	0.610657	0.458	0.093	6.09586e-59	10
Sox11	3.74971e-63	1.24845	1	0.984	6.90771e-59	10
Gse1	1.43063e-62	0.644393	0.5	0.115	2.63551e-58	10
Numbl	2.06778e-62	0.53185	0.422	0.078	3.80926e-58	10
Rnd2	5.49045e-62	1.00039	0.602	0.166	1.01145e-57	10
Crabp2	1.61417e-61	1.43005	1	0.969	2.97362e-57	10
Spsb4	1.20602e-60	1.09256	0.825	0.434	2.22173e-56	10
Hoxb4	7.39368e-59	0.892937	0.578	0.154	1.36206e-54	10
Tfdp2	2.60932e-58	1.3703	0.892	0.649	4.8069e-54	10
Syt11	4.73228e-58	0.842808	0.614	0.184	8.71781e-54	10
Eef1a1	5.98425e-56	0.37812	1	1	1.10242e-51	10
Cdc25b	3.8478e-55	0.828789	0.596	0.186	7.08842e-51	10
Meis3	7.40432e-55	0.845519	0.777	0.38	1.36402e-50	10
2510009E07Rik	2.69277e-54	0.549563	0.434	0.094	4.96061e-50	10
Camk2n1	2.3348e-53	0.414422	0.337	0.057	4.30117e-49	10
Ccdc182	9.83605e-52	0.754654	0.337	0.058	1.812e-47	10
Ddr1	5.12036e-50	0.475615	0.434	0.097	9.43273e-46	10
Sox2	5.439e-50	1.07896	0.843	0.38	1.00197e-45	10
Rtn1	4.8919e-49	1.8405	0.789	0.475	9.01186e-45	10
Btg1	2.17067e-48	1.06852	0.831	0.523	3.99881e-44	10
Slc2a1	2.58195e-48	1.52385	0.88	0.76	4.75647e-44	10
Hoxd3	4.64019e-48	0.706769	0.536	0.158	8.54815e-44	10
Dpysl3	8.65359e-48	1.04397	0.602	0.217	1.59416e-43	10
Celsr2	1.56383e-46	0.674666	0.56	0.176	2.88089e-42	10
Nova2	1.62279e-46	0.413812	0.283	0.046	2.9895e-42	10
Kcnh2	6.17812e-46	0.546971	0.506	0.142	1.13813e-41	10
Stmn1	1.00754e-45	0.936573	1	0.997	1.85609e-41	10
Apba2	2.17481e-45	0.55558	0.434	0.108	4.00644e-41	10
Phf21b	1.86665e-44	0.50754	0.349	0.074	3.43875e-40	10
Zic1	1.61421e-43	0.767813	0.717	0.254	2.9737e-39	10
Uchl1	3.44628e-43	0.907745	0.645	0.252	6.34873e-39	10
Pantr1	7.00111e-43	0.714422	0.747	0.307	1.28974e-38	10
Zc3h12c	1.74479e-42	0.401364	0.301	0.056	3.21426e-38	10
Rnf165	8.65014e-42	0.887683	0.777	0.5	1.59353e-37	10
Slain1	1.10054e-41	0.38188	0.367	0.082	2.02741e-37	10
Chd3	3.58291e-41	0.860556	0.693	0.334	6.60044e-37	10
Hoxc4	3.63198e-41	0.442195	0.331	0.069	6.69083e-37	10
Zeb1	7.06604e-41	0.810092	0.687	0.336	1.30171e-36	10
Irx5	5.6545e-40	0.6828	0.5	0.159	1.04167e-35	10
Gabarap	5.89351e-40	0.793534	0.988	0.974	1.0857e-35	10
Rps27	6.65899e-40	0.335388	1	1	1.22672e-35	10
Ptn	1.16223e-39	1.18026	0.958	0.913	2.14105e-35	10
Ina	1.52715e-39	1.77529	0.452	0.14	2.81331e-35	10
Irx2	3.73941e-39	0.677151	0.56	0.186	6.88874e-35	10
Ddah2	5.10214e-39	1.04236	0.964	0.958	9.39915e-35	10
Pou3f4	6.46553e-39	0.432214	0.373	0.091	1.19108e-34	10
Spag9	9.15339e-39	0.659654	0.831	0.552	1.68624e-34	10
Gm38534	2.93702e-38	0.430745	0.331	0.071	5.41058e-34	10
Tubb2a	3.19792e-38	1.06844	0.717	0.376	5.89121e-34	10
Bicd1	1.06726e-37	0.498243	0.331	0.076	1.9661e-33	10
Gpm6b	3.01997e-37	0.459616	0.367	0.092	5.56338e-33	10
Soga3	4.75815e-37	0.726172	0.524	0.199	8.76546e-33	10
Prdx2	5.18368e-37	0.400548	1	1	9.54937e-33	10
H2afv	1.67841e-36	0.714163	0.982	0.985	3.09197e-32	10
Pax6	2.40443e-36	0.627413	0.464	0.141	4.42945e-32	10
Elavl2	3.65488e-36	0.733157	0.536	0.205	6.73302e-32	10
C530008M17Rik	4.40492e-36	0.711861	0.717	0.422	8.11474e-32	10
Hs6st1	2.09009e-35	0.474226	0.464	0.15	3.85036e-31	10
Draxin	3.38595e-35	0.4171	0.373	0.097	6.2376e-31	10
Rtn3	6.48495e-35	0.667882	0.928	0.824	1.19466e-30	10
Dpysl5	1.03977e-34	0.469025	0.458	0.145	1.91547e-30	10
Tpt1	2.22171e-34	0.252591	1	1	4.09284e-30	10
Irx3	3.07681e-34	0.668071	0.506	0.187	5.6681e-30	10
Ptms	1.00419e-33	0.730013	0.964	0.934	1.84992e-29	10
Notch1	1.63146e-33	0.639977	0.524	0.209	3.00548e-29	10
Tcf12	2.56138e-33	0.935534	0.934	0.887	4.71858e-29	10
Cd24a	3.14028e-33	0.843262	0.952	0.771	5.78502e-29	10
Plekha1	3.23616e-33	0.531405	0.542	0.227	5.96165e-29	10
Plxna2	4.64578e-33	0.651476	0.572	0.24	8.55846e-29	10
Lrrn1	1.2196e-32	0.293117	0.277	0.058	2.24676e-28	10
Zbtb18	4.39857e-32	0.500138	0.44	0.147	8.10305e-28	10
Ftl1	7.03748e-32	0.418577	1	1	1.29644e-27	10
Crabp1	1.33609e-31	1.9002	1	0.994	2.46134e-27	10
Map1a	1.39899e-31	0.497017	0.373	0.109	2.57722e-27	10
Npdc1	1.58244e-31	0.540552	0.422	0.139	2.91518e-27	10
Pdpn	5.56424e-31	0.414026	0.398	0.12	1.02504e-26	10
Srgap3	6.41448e-31	0.42389	0.386	0.116	1.18168e-26	10
Rcor2	7.1352e-31	0.692414	0.801	0.649	1.31445e-26	10
mt-Co2	8.53043e-31	0.349264	1	0.997	1.57148e-26	10
Mycl	1.18256e-30	0.538396	0.494	0.187	2.17852e-26	10
Tppp3	1.74446e-30	0.319422	0.289	0.068	3.21365e-26	10
Slc31a2	2.32032e-30	0.394657	0.307	0.078	4.27448e-26	10
Gdpd1	3.60524e-30	0.562649	0.446	0.161	6.64157e-26	10
Hoxd4	5.16621e-30	0.599651	0.5	0.176	9.51719e-26	10
Kif21a	1.14143e-29	0.71019	0.657	0.356	2.10274e-25	10
Kcnq1ot1	1.58092e-29	0.991357	0.922	0.896	2.91238e-25	10
Paip2	1.61292e-29	0.488673	1	0.992	2.97133e-25	10
Chrna4	5.30479e-29	0.393729	0.271	0.063	9.77248e-25	10
Nkd1	6.04569e-28	0.633761	0.675	0.374	1.11374e-23	10
Csnk1e	8.81917e-28	0.65818	0.898	0.851	1.62467e-23	10
H2-D1	2.28087e-27	0.755361	0.633	0.371	4.20182e-23	10
Dst	4.12033e-27	0.792375	0.572	0.3	7.59048e-23	10
Tcf4	5.89452e-27	0.819579	0.88	0.845	1.08589e-22	10
mt-Co3	8.17989e-27	0.402244	1	0.996	1.5069e-22	10
Rbmx	1.96327e-26	0.630561	0.849	0.784	3.61673e-22	10
Marcksl1	3.14113e-26	0.382128	1	0.999	5.78659e-22	10
Hist3h2ba	3.28173e-26	0.489318	0.367	0.116	6.04561e-22	10
Fzd3	3.36021e-26	0.706871	0.753	0.561	6.19019e-22	10
Npc2	4.23949e-26	0.735069	0.934	0.939	7.80998e-22	10
Pcbp4	5.58167e-26	0.602931	0.964	0.981	1.02825e-21	10
Gng3	6.76517e-26	0.488842	0.343	0.11	1.24628e-21	10
Gnai2	9.40403e-26	0.588636	0.97	0.958	1.73241e-21	10
Sox4	1.50284e-25	0.96174	0.922	0.908	2.76854e-21	10
Gabarapl2	2.24876e-25	0.591026	0.934	0.918	4.14267e-21	10
Adgrg1	5.70974e-25	0.328198	0.277	0.073	1.05185e-20	10
Atp6v1g1	8.52657e-25	0.50031	0.994	0.985	1.57077e-20	10
Rfx4	1.70614e-24	0.488186	0.536	0.217	3.14305e-20	10
Baz2b	1.75031e-24	0.692188	0.705	0.522	3.22441e-20	10
Sdccag8	2.79711e-24	0.421801	0.386	0.142	5.15283e-20	10
Mllt11	3.65599e-24	0.855212	0.542	0.302	6.73507e-20	10
Syne2	5.43839e-24	0.570087	0.62	0.374	1.00186e-19	10
Gm42418	1.23494e-23	0.483025	0.994	0.999	2.275e-19	10
Grina	2.41321e-23	0.431108	0.361	0.13	4.44562e-19	10
Ptbp2	4.35089e-23	0.573601	0.801	0.722	8.01522e-19	10
Nin	8.86559e-23	0.470792	0.446	0.2	1.63322e-18	10
mt-Co1	1.23827e-22	0.403161	1	0.994	2.28114e-18	10
Pnrc1	1.38116e-22	0.613315	0.831	0.749	2.54436e-18	10
Dach1	2.52078e-22	0.50312	0.488	0.229	4.64378e-18	10
Ucp2	2.85545e-22	0.346507	0.325	0.107	5.26031e-18	10
Jpt1	3.61531e-22	0.660535	0.976	0.981	6.66012e-18	10
Tubb5	3.89797e-22	0.262695	1	1	7.18085e-18	10
St8sia2	7.93328e-22	0.352753	0.277	0.082	1.46147e-17	10
Kdm5b	7.96943e-22	0.582149	0.849	0.775	1.46813e-17	10
Wscd1	8.03837e-22	0.373434	0.386	0.144	1.48083e-17	10
Hes5	8.05736e-22	0.898989	0.542	0.234	1.48433e-17	10
Hdhd3	1.07333e-21	0.554273	0.41	0.179	1.97728e-17	10
Atp5e	2.03533e-21	0.364194	1	0.998	3.74949e-17	10
Gpx3	2.60154e-21	0.559512	0.548	0.302	4.79256e-17	10
Gsk3b	3.15732e-21	0.735051	0.849	0.838	5.81642e-17	10
Cotl1	6.38826e-21	0.794243	0.855	0.789	1.17685e-16	10
Cox7a2l	1.10064e-20	0.437388	0.976	0.979	2.0276e-16	10
Chd7	1.77655e-20	0.575592	0.855	0.824	3.27276e-16	10
Ralgps2	2.08799e-20	0.58773	0.741	0.605	3.8465e-16	10
Rb1	2.5884e-20	0.286011	0.301	0.099	4.76836e-16	10
Skil	2.7568e-20	0.493088	0.524	0.292	5.07857e-16	10
Jam2	4.62251e-20	0.307374	0.319	0.107	8.5156e-16	10
Ppdpf	1.01152e-19	0.435168	0.934	0.898	1.86341e-15	10
Meis2	2.15326e-19	0.686925	0.946	0.907	3.96674e-15	10
Cyb5r3	3.13838e-19	0.526183	0.855	0.826	5.78152e-15	10
Tmem47	5.46424e-19	0.498137	0.633	0.45	1.00662e-14	10
Pfn2	6.28501e-19	0.544848	0.705	0.536	1.15782e-14	10
Dbn1	6.42562e-19	0.645937	0.849	0.798	1.18373e-14	10
Vat1	8.00099e-19	0.553904	0.38	0.162	1.47394e-14	10
Crmp1	1.0574e-18	1.03131	0.602	0.409	1.94795e-14	10
mt-Atp6	2.10012e-18	0.295737	1	0.998	3.86884e-14	10
Trappc1	2.1963e-18	0.46347	0.831	0.786	4.04603e-14	10
Tspan18	3.17538e-18	0.431264	0.446	0.211	5.84968e-14	10
Cdh2	4.2171e-18	0.514745	0.705	0.534	7.76875e-14	10
Pakap.1	5.57397e-18	0.528841	0.53	0.331	1.02684e-13	10
Fabp7	6.25425e-18	0.404616	0.795	0.532	1.15216e-13	10
Selenow	6.52397e-18	0.434898	0.994	0.992	1.20185e-13	10
Igfbp5	1.28615e-17	0.730349	0.355	0.141	2.36935e-13	10
Hoxb3	1.66227e-17	0.407229	0.422	0.184	3.06223e-13	10
Kdm7a	1.97936e-17	0.467726	0.476	0.268	3.64637e-13	10
Cox4i1	2.64701e-17	0.284372	1	1	4.87632e-13	10
Ttc3	2.74628e-17	0.460994	0.988	0.968	5.05919e-13	10
Igsf8	2.85973e-17	0.489519	0.398	0.191	5.26819e-13	10
Eef2	3.12207e-17	0.374367	1	0.999	5.75147e-13	10
Hnrnph3	4.18317e-17	0.456363	0.916	0.949	7.70623e-13	10
Epha4	7.15711e-17	0.519538	0.506	0.26	1.31848e-12	10
Hnrnpa1	9.06322e-17	0.268647	1	1	1.66963e-12	10
Tmem59	1.69211e-16	0.501228	0.922	0.905	3.11721e-12	10
Kmt2e	1.74432e-16	0.481592	0.741	0.645	3.21339e-12	10
Hotairm1	2.2858e-16	0.614109	0.434	0.223	4.21091e-12	10
Gpc2	2.37362e-16	0.334125	0.373	0.175	4.37269e-12	10
Mien1	2.75859e-16	0.47611	0.723	0.641	5.08188e-12	10
Nsg2	3.7783e-16	0.261082	0.253	0.083	6.96039e-12	10
Podxl2	3.78871e-16	0.589249	0.398	0.201	6.97956e-12	10
Dctn3	3.92046e-16	0.478357	0.928	0.943	7.22227e-12	10
Atp5g2	4.31213e-16	0.262307	0.994	0.999	7.94381e-12	10
Mir100hg	4.7137e-16	0.395833	0.331	0.137	8.68358e-12	10
Rufy3	4.82957e-16	0.499606	0.464	0.271	8.89704e-12	10
Ogt	5.40199e-16	0.483156	0.669	0.548	9.95154e-12	10
Axin2	5.83687e-16	0.479431	0.524	0.302	1.07527e-11	10
Hoxb2	6.36341e-16	0.492009	0.735	0.478	1.17227e-11	10
Zfand5	6.39864e-16	0.504218	0.892	0.882	1.17876e-11	10
Tgfb1i1	6.91365e-16	0.460115	0.337	0.144	1.27363e-11	10
Zic5	8.39809e-16	0.304943	0.47	0.214	1.5471e-11	10
Rtn4	9.56259e-16	0.55157	0.952	0.963	1.76162e-11	10
Vezf1	9.92209e-16	0.463496	0.765	0.716	1.82785e-11	10
Amn1	1.02913e-15	0.509129	0.548	0.387	1.89586e-11	10
Ccng2	1.31954e-15	0.304334	0.307	0.125	2.43085e-11	10
Eif4e3	1.35628e-15	0.362837	0.428	0.23	2.49854e-11	10
Atxn7l3b	2.15999e-15	0.330096	0.994	0.992	3.97913e-11	10
Rbm39	2.54771e-15	0.340363	1	0.997	4.6934e-11	10
Ddx5	2.66361e-15	0.355957	1	0.999	4.9069e-11	10
Magi1	2.74191e-15	0.321603	0.295	0.118	5.05115e-11	10
Phc2	2.85889e-15	0.535288	0.771	0.747	5.26665e-11	10
Selenok	2.87566e-15	0.43377	0.964	0.97	5.29754e-11	10
Afap1	2.94996e-15	0.481876	0.337	0.155	5.43441e-11	10
Gm1673	7.86565e-15	0.485819	0.952	0.939	1.44901e-10	10
Efnb3	1.2237e-14	0.365634	0.524	0.295	2.25429e-10	10
Ago1	1.49229e-14	0.425286	0.428	0.237	2.7491e-10	10
Susd6	1.62191e-14	0.335166	0.355	0.17	2.98789e-10	10
Tle5	1.79937e-14	0.408244	0.373	0.177	3.3148e-10	10
5330434G04Rik	1.88222e-14	0.3294	0.295	0.123	3.46743e-10	10
Setbp1	2.88064e-14	0.416726	0.422	0.23	5.30672e-10	10
Tsg101	5.72173e-14	0.378799	0.892	0.916	1.05406e-09	10
Prkar2a	7.78819e-14	0.541208	0.548	0.404	1.43474e-09	10
Rsrp1	9.38078e-14	0.440597	0.849	0.846	1.72813e-09	10
4632427E13Rik	1.16244e-13	0.469115	0.657	0.566	2.14145e-09	10
Dcaf8	1.2736e-13	0.394779	0.687	0.605	2.34622e-09	10
Serinc1	1.28402e-13	0.450535	0.675	0.594	2.36542e-09	10
mt-Nd4	1.95506e-13	0.277435	1	0.995	3.60162e-09	10
Mtcl1	3.18048e-13	0.318268	0.349	0.17	5.85908e-09	10
Pnisr	3.40997e-13	0.446292	0.873	0.893	6.28185e-09	10
Zfp811	4.40746e-13	0.263103	0.271	0.109	8.11942e-09	10
Celsr1	4.9573e-13	0.257874	0.295	0.124	9.13234e-09	10
Fbxo16	6.18775e-13	0.337601	0.289	0.128	1.13991e-08	10
Peli2	6.6719e-13	0.468164	0.47	0.313	1.2291e-08	10
Tbpl1	1.02415e-12	0.439167	0.765	0.775	1.8867e-08	10
Arid4b	1.0407e-12	0.473095	0.789	0.798	1.91719e-08	10
Hoxb3os	1.10699e-12	0.395485	0.53	0.311	2.03929e-08	10
Atp6v0b	1.34962e-12	0.53263	0.801	0.813	2.48626e-08	10
Foxn3	1.96149e-12	0.457831	0.596	0.488	3.61346e-08	10
Ndufa1	2.31526e-12	0.357809	0.91	0.941	4.26518e-08	10
Ypel3	2.64108e-12	0.42291	0.482	0.323	4.86539e-08	10
Ptprs	2.69231e-12	0.458782	0.602	0.509	4.95977e-08	10
Skap2	2.76195e-12	0.309801	0.38	0.203	5.08807e-08	10
Smim14	3.07162e-12	0.352795	0.367	0.197	5.65854e-08	10
Akap9	5.67583e-12	0.511045	0.717	0.723	1.0456e-07	10
Dynlt1f	5.95782e-12	0.342093	0.843	0.835	1.09755e-07	10
Akr1b8	6.20827e-12	0.279524	0.271	0.119	1.14369e-07	10
Msi1	6.5636e-12	0.391022	0.608	0.49	1.20915e-07	10
Pbx1	9.65423e-12	0.511166	0.759	0.752	1.7785e-07	10
Rbfox2	9.87791e-12	0.479397	0.675	0.669	1.81971e-07	10
Map4k4	1.05864e-11	0.450243	0.783	0.779	1.95023e-07	10
Nkain4	1.71782e-11	0.597445	0.331	0.169	3.16457e-07	10
Afdn	2.13145e-11	0.346984	0.5	0.324	3.92656e-07	10
Ubc	2.34954e-11	0.370388	1	0.983	4.32832e-07	10
Ppp1r14a	3.67523e-11	0.963181	0.404	0.256	6.77051e-07	10
Tead1	3.70697e-11	0.443472	0.633	0.555	6.82898e-07	10
Gdi1	4.00624e-11	0.427836	0.416	0.264	7.3803e-07	10
Fyn	4.37094e-11	0.417634	0.482	0.339	8.05214e-07	10
Sbk1	4.50759e-11	0.365545	0.373	0.217	8.30388e-07	10
H1f0	5.41502e-11	0.64745	0.765	0.761	9.97555e-07	10
Calm1	8.10818e-11	0.339404	1	1	1.49369e-06	10
Mtch1	8.36126e-11	0.360017	0.928	0.958	1.54031e-06	10
Calm2	1.75076e-10	0.323049	1	1	3.22525e-06	10
Chmp5	1.86476e-10	0.429983	0.873	0.894	3.43526e-06	10
Iqgap2	1.89816e-10	0.374743	0.482	0.352	3.4968e-06	10
Bnip3	2.00091e-10	0.440005	0.741	0.695	3.68608e-06	10
Fis1	2.15239e-10	0.330303	0.946	0.96	3.96513e-06	10
Slc37a3	2.15365e-10	0.339669	0.313	0.164	3.96745e-06	10
Klf7	2.23892e-10	0.677183	0.343	0.199	4.12453e-06	10
Hoxa2	3.0837e-10	0.34381	0.53	0.35	5.68079e-06	10
Peli1	4.32442e-10	0.371546	0.675	0.633	7.96645e-06	10
Slc24a5	4.56759e-10	0.412001	0.795	0.833	8.41442e-06	10
Bcl7a	4.61352e-10	0.380047	0.578	0.51	8.49903e-06	10
Evl	6.39224e-10	0.370161	0.753	0.802	1.17758e-05	10
Cntfr	6.89663e-10	0.356709	0.506	0.34	1.2705e-05	10
Tspan13	6.90918e-10	0.373261	0.554	0.399	1.27281e-05	10
Ip6k2	7.38446e-10	0.409039	0.548	0.449	1.36036e-05	10
Daam1	9.51138e-10	0.295621	0.313	0.169	1.75219e-05	10
Hsbp1	1.25793e-09	0.338345	0.867	0.939	2.31736e-05	10
Pbrm1	1.26264e-09	0.383505	0.855	0.916	2.32603e-05	10
Riok3	1.50217e-09	0.332268	0.578	0.501	2.76729e-05	10
Reep3	1.65959e-09	0.357387	0.554	0.458	3.0573e-05	10
Meis1	1.79017e-09	0.390332	0.536	0.395	3.29785e-05	10
Zfp292	1.88908e-09	0.348897	0.753	0.775	3.48007e-05	10
Synrg	1.99356e-09	0.268921	0.319	0.173	3.67254e-05	10
Dusp4	2.47231e-09	0.446371	0.307	0.172	4.55449e-05	10
Dpysl2	2.6609e-09	0.544718	0.759	0.824	4.90191e-05	10
Arl4a	2.93112e-09	0.392504	0.452	0.296	5.39972e-05	10
Foxp1	3.19403e-09	0.306061	0.434	0.294	5.88404e-05	10
Ypel1	3.95581e-09	0.347792	0.53	0.437	7.28739e-05	10
Gpi1	4.27702e-09	0.327588	0.976	0.986	7.87912e-05	10
Actb	4.57968e-09	0.255575	1	1	8.4367e-05	10
Carhsp1	4.80398e-09	0.404786	0.663	0.674	8.84988e-05	10
Fam49b	4.82277e-09	0.38402	0.831	0.859	8.88451e-05	10
Tle1	5.15942e-09	0.39793	0.476	0.369	9.50469e-05	10
Ssbp3	6.93396e-09	0.413223	0.861	0.878	0.000127737	10
Wbp1	7.13909e-09	0.305331	0.554	0.472	0.000131516	10
Rasl11b	7.93122e-09	0.279155	0.313	0.179	0.000146109	10
Ebf1	8.46455e-09	1.10167	0.434	0.312	0.000155934	10
Ebf3	8.50143e-09	0.357278	0.289	0.157	0.000156613	10
H2-K1	8.63443e-09	0.370116	0.548	0.399	0.000159063	10
Myef2	1.30287e-08	0.359619	0.807	0.86	0.000240015	10
Mgst1	1.34554e-08	0.267833	0.331	0.186	0.000247875	10
Pnrc2	1.36629e-08	0.337238	0.627	0.58	0.000251698	10
Zfand6	1.40617e-08	0.361396	0.771	0.812	0.000259045	10
Tia1	1.73348e-08	0.338989	0.741	0.801	0.000319342	10
App	1.92602e-08	0.639852	0.578	0.529	0.000354811	10
Cspp1	2.0427e-08	0.395561	0.663	0.659	0.000376306	10
2700081O15Rik	2.12908e-08	0.300415	0.404	0.279	0.000392219	10
Ncstn	2.2039e-08	0.253706	0.295	0.167	0.000406002	10
Gkap1	2.59202e-08	0.342796	0.608	0.501	0.000477503	10
Dync1i2	2.63686e-08	0.395586	0.807	0.879	0.000485763	10
Crip2	2.84988e-08	0.308541	0.608	0.476	0.000525005	10
Eif3f	3.05635e-08	0.260143	1	0.997	0.00056304	10
Pigp	3.20713e-08	0.355029	0.711	0.719	0.000590817	10
Greb1l	3.30282e-08	0.296626	0.289	0.163	0.000608446	10
Enc1	4.20187e-08	0.380205	0.289	0.166	0.000774068	10
Atp6v1e1	4.37329e-08	0.377081	0.801	0.864	0.000805648	10
Map1lc3b	5.23114e-08	0.412324	0.892	0.947	0.000963681	10
Cxadr	5.52778e-08	0.270966	0.337	0.204	0.00101833	10
Narf	5.84542e-08	0.270271	0.361	0.238	0.00107684	10
Hsf2	5.91941e-08	0.346497	0.518	0.437	0.00109047	10
Ctnnb1	6.00676e-08	0.256569	0.952	0.972	0.00110657	10
Myl12b	6.27675e-08	0.3465	0.795	0.863	0.0011563	10
Cadm1	7.08605e-08	0.85247	0.717	0.762	0.00130539	10
Auts2	7.17229e-08	0.372125	0.735	0.752	0.00132128	10
Vta1	7.27625e-08	0.297112	0.729	0.778	0.00134043	10
Map1lc3a	8.3978e-08	0.319905	0.687	0.671	0.00154704	10
Srsf5	8.81769e-08	0.250064	0.946	0.978	0.00162439	10
Arpc1a	9.47819e-08	0.287905	0.928	0.951	0.00174607	10
Ndufb1-ps	9.6001e-08	0.270338	0.964	0.992	0.00176853	10
Gnb2	9.67162e-08	0.262911	0.982	0.989	0.00178171	10
Cep170	1.00222e-07	0.325117	0.458	0.373	0.00184629	10
Arf5	1.04361e-07	0.294196	0.952	0.974	0.00192253	10
Mapk8ip1	1.08248e-07	0.277482	0.398	0.261	0.00199415	10
Slc25a11	1.13227e-07	0.312149	0.753	0.762	0.00208588	10
Olfm1	1.16402e-07	0.563013	0.343	0.226	0.00214435	10
Vangl2	1.49735e-07	0.305812	0.554	0.487	0.00275841	10
Ttc5	1.7326e-07	0.331057	0.62	0.605	0.00319179	10
Rbpj	1.81898e-07	0.378881	0.627	0.625	0.00335092	10
Bnip3l	1.82692e-07	0.279355	0.928	0.968	0.00336555	10
Atat1	1.97727e-07	0.394751	0.446	0.358	0.00364253	10
Fam32a	2.64475e-07	0.285638	0.934	0.93	0.00487216	10
Tmcc1	2.86492e-07	0.348036	0.392	0.293	0.00527775	10
Amotl2	3.36264e-07	0.360478	0.416	0.316	0.00619466	10
BC005561	3.65495e-07	0.29894	0.753	0.802	0.00673315	10
Rbm4	3.9531e-07	0.31349	0.627	0.608	0.0072824	10
Mxd4	4.73165e-07	0.364888	0.373	0.266	0.00871664	10
Phip	4.90903e-07	0.291311	0.837	0.834	0.00904341	10
Basp1	4.96802e-07	0.555405	0.976	0.996	0.00915209	10
Rbm5	5.33807e-07	0.306479	0.705	0.719	0.00983379	10
Zbtb16	5.47372e-07	0.250759	0.301	0.187	0.0100837	10
Khdrbs1	5.90491e-07	0.253422	0.958	0.979	0.010878	10
Jkamp	6.07032e-07	0.362315	0.627	0.611	0.0111827	10
Krit1	6.0934e-07	0.350411	0.572	0.553	0.0112253	10
Zeb2	7.15693e-07	0.301315	0.651	0.589	0.0131845	10
Atp6v1f	7.16314e-07	0.285133	0.892	0.943	0.0131959	10
Tsc22d1	8.05394e-07	0.344413	0.837	0.856	0.014837	10
Stx16	8.17974e-07	0.335873	0.5	0.456	0.0150687	10
Kif1b	8.23488e-07	0.365233	0.614	0.602	0.0151703	10
Clic1	8.30568e-07	0.577706	0.898	0.959	0.0153007	10
Ahsa2	9.02855e-07	0.340633	0.747	0.787	0.0166324	10
Cecr2	1.01516e-06	0.331767	0.53	0.484	0.0187013	10
Agpat4	1.05097e-06	0.310284	0.47	0.406	0.019361	10
Dctn2	1.13702e-06	0.285006	0.861	0.908	0.0209461	10
Cfl2	1.14088e-06	0.274893	0.867	0.898	0.0210173	10
Golm1	1.16133e-06	0.346129	0.705	0.707	0.021394	10
Cox19	1.22923e-06	0.276052	0.753	0.797	0.0226448	10
Atp6v1b2	1.27585e-06	0.331946	0.482	0.419	0.0235038	10
Gng2	1.34098e-06	0.421363	0.711	0.749	0.0247036	10
Pak1	1.40429e-06	0.301713	0.392	0.289	0.0258698	10
Zkscan3	1.5868e-06	0.364624	0.572	0.565	0.0292321	10
2610008E11Rik	1.62962e-06	0.309051	0.325	0.22	0.0300209	10
Rnf5	1.6346e-06	0.382161	0.542	0.518	0.0301125	10
Chic2	2.01375e-06	0.340891	0.789	0.846	0.0370973	10
5031425E22Rik	2.11543e-06	0.282362	0.367	0.271	0.0389704	10
Chd6	3.00482e-06	0.285133	0.596	0.574	0.0553548	10
Sh3bgrl	3.39e-06	0.349387	0.819	0.874	0.0624505	10
Tcaf1	3.72919e-06	0.469396	0.536	0.533	0.0686991	10
Rnf121	3.93295e-06	0.462742	0.578	0.555	0.0724529	10
Ankra2	4.12023e-06	0.274566	0.386	0.286	0.0759029	10
Msantd4	4.22904e-06	0.322379	0.464	0.411	0.0779074	10
Tfap2b	4.60853e-06	0.913233	0.452	0.369	0.0848984	10
Cuedc1	6.65048e-06	0.253971	0.428	0.338	0.122515	10
Paip1	7.76365e-06	0.328565	0.639	0.658	0.143022	10
BC031181	7.84339e-06	0.308376	0.801	0.854	0.144491	10
Lrrc42	7.91106e-06	0.306224	0.639	0.665	0.145738	10
Akirin2	9.67147e-06	0.307404	0.813	0.897	0.178168	10
Kif5c	9.70425e-06	0.435202	0.464	0.412	0.178772	10
Palld	9.9404e-06	0.302332	0.434	0.361	0.183122	10
Tmed4	1.01885e-05	0.325581	0.584	0.61	0.187693	10
Upf3b	1.09801e-05	0.309572	0.663	0.733	0.202275	10
Ube2d1	1.10897e-05	0.384378	0.693	0.743	0.204294	10
Cyth2	1.21389e-05	0.433373	0.645	0.716	0.223624	10
Hnrnph1	1.31092e-05	0.250087	0.94	0.967	0.241497	10
Hmgcs1	1.38284e-05	0.379647	0.627	0.616	0.254747	10
Igdcc3	1.39733e-05	0.305022	0.753	0.758	0.257416	10
Wwtr1	1.52032e-05	0.365956	0.337	0.24	0.280073	10
Cirbp	1.6454e-05	0.294465	0.584	0.578	0.303116	10
Cenpb	1.85188e-05	0.333198	0.584	0.584	0.341153	10
[truncated: 1,034 more rows]
