# Supplementary material for: Single-cell transcriptomics uncovers a non-autonomous Tbx1-dependent genetic program controlling cardiac neural crest cell development
Source: Nat Commun. 2023 Mar 21;14:1551. doi: 10.1038/s41467-023-37015-9 (PMC10027855; doi:10.1038/s41467-023-37015-9)
Supplement: Supplementary file 6 — Supplementary Data 3 [file 41467_2023_37015_MOESM6_ESM.xlsx]

## Sheet: Sheet1
Supplementary Data 3: Marker genes and statistics of cell clusters from scRNA-seq of NCCs at E10.5
gene	p_val	avg_log2FC	pct.1	pct.2	p_val_adj	cluster
Barx1	0	1.78642	0.691	0.157	0	0
3110099E03Rik	0	0.954344	0.456	0.042	0	0
Dlx6os1	0	0.792965	0.649	0.07	0	0
Dlx5	0	0.786644	0.776	0.157	0	0
Dlx3	0	0.581613	0.595	0.058	0	0
Hspe1	0	0.527729	1	0.989	0	0
Eif5a	0	0.480962	1	0.997	0	0
Npm1	0	0.470857	1	1	0	0
Prr16	0	0.459184	0.459	0.07	0	0
Dlx6	0	0.426766	0.539	0.131	0	0
Ptma	0	0.380914	1	1	0	0
Gapdh	0	0.376478	1	0.999	0	0
Dlx4	0	0.261587	0.309	0.016	0	0
Hsp90ab1	2.21352e-266	0.258378	1	1	4.35334e-262	0
Hmgb1	2.57819e-264	0.379177	1	1	5.07053e-260	0
Lypd1	3.0358e-258	0.413197	0.254	0.032	5.9705e-254	0
Cited1	3.92533e-253	0.688641	0.743	0.349	7.71995e-249	0
Rps2	6.94376e-248	0.333967	1	1	1.36563e-243	0
Anp32b	3.68514e-245	0.441975	0.999	0.966	7.24757e-241	0
Rarg	8.04448e-225	0.339746	0.591	0.241	1.58211e-220	0
Mif	3.70649e-224	0.392484	1	0.993	7.28955e-220	0
Eef1d	1.23731e-222	0.436175	0.999	0.941	2.43341e-218	0
Ran	2.7275e-219	0.350128	1	0.997	5.36417e-215	0
Set	2.39182e-217	0.339577	1	0.999	4.704e-213	0
Nme1	4.03147e-216	0.366458	1	0.991	7.92868e-212	0
H2afz	4.26648e-214	0.36516	1	0.999	8.3909e-210	0
Fkbp4	1.51405e-212	0.413498	0.996	0.948	2.97769e-208	0
Pclaf	9.04475e-211	0.521957	0.997	0.838	1.77883e-206	0
Rps6ka6	3.61955e-208	0.525979	0.781	0.455	7.11857e-204	0
Stk26	5.07881e-206	0.437839	0.738	0.384	9.98849e-202	0
Csrp2	6.61248e-205	0.493565	0.988	0.925	1.30048e-200	0
Sem1	1.00364e-196	0.351892	1	0.99	1.97385e-192	0
Hmgn1	3.16838e-196	0.271754	1	0.998	6.23125e-192	0
Dlx2	2.54271e-192	0.366259	0.694	0.341	5.00076e-188	0
Hspd1	1.18711e-191	0.436777	0.994	0.978	2.33468e-187	0
Dctpp1	8.61504e-186	0.427781	0.99	0.903	1.69432e-181	0
Selenoh	1.09289e-185	0.381091	0.998	0.955	2.14939e-181	0
Nasp	5.9376e-182	0.380251	0.999	0.984	1.16775e-177	0
Dut	8.28677e-182	0.445974	0.994	0.895	1.62976e-177	0
Bcl7c	1.79105e-179	0.415462	0.967	0.825	3.52246e-175	0
Eva1b	2.22507e-177	0.39982	0.865	0.522	4.37605e-173	0
Dlx1	2.69067e-177	0.335029	0.667	0.319	5.29175e-173	0
Rrm2	3.00693e-173	0.446548	0.965	0.72	5.91374e-169	0
Enpp2	8.15321e-173	0.378175	0.361	0.117	1.60349e-168	0
Gsc	8.93365e-172	0.545102	0.447	0.165	1.75698e-167	0
Pdlim4	5.02562e-169	0.377576	0.748	0.429	9.88389e-165	0
Lpar1	7.52032e-169	0.424666	0.901	0.567	1.47902e-164	0
Ranbp1	1.32672e-163	0.306785	1	0.996	2.60927e-159	0
Mab21l2	6.84919e-162	0.373816	0.864	0.505	1.34703e-157	0
Ybx1	9.09738e-160	0.252233	1	0.999	1.78918e-155	0
Rps27l	5.43983e-158	0.337302	0.997	0.977	1.06985e-153	0
Twist2	1.53232e-152	0.388507	0.792	0.46	3.01361e-148	0
Ncl	4.24601e-151	0.381594	0.998	0.994	8.35064e-147	0
Siva1	4.54203e-146	0.358962	0.993	0.918	8.93282e-142	0
Rpl22l1	1.07806e-145	0.309366	0.999	0.979	2.12021e-141	0
Tuba1b	3.46097e-145	0.311699	1	0.984	6.80669e-141	0
Lsm2	2.46515e-144	0.370565	0.988	0.871	4.84821e-140	0
Eno3	2.15772e-143	0.371103	0.785	0.483	4.24358e-139	0
Eno1	4.58508e-143	0.343056	0.994	0.943	9.01747e-139	0
Twist1	1.24665e-139	0.383053	0.957	0.648	2.45178e-135	0
Gsto1	2.91946e-138	0.346154	0.893	0.643	5.7417e-134	0
Hmgn5	2.04112e-136	0.370311	0.902	0.663	4.01428e-132	0
Kctd12	8.4684e-130	0.350216	0.541	0.273	1.66548e-125	0
Gpc3	4.80937e-129	0.414009	0.968	0.755	9.45859e-125	0
Dek	9.22293e-128	0.327954	0.997	0.941	1.81387e-123	0
Phgdh	1.71246e-125	0.310251	0.87	0.619	3.3679e-121	0
Park7	2.69858e-125	0.292902	0.997	0.963	5.3073e-121	0
Hint1	3.55666e-125	0.255297	1	0.996	6.99489e-121	0
Ppa1	4.34024e-124	0.339616	0.98	0.903	8.53596e-120	0
Car14	7.17338e-124	0.266253	0.614	0.324	1.41079e-119	0
Tpi1	5.09587e-120	0.323316	0.988	0.933	1.00221e-115	0
Birc5	1.28836e-117	0.371658	0.982	0.76	2.53382e-113	0
Spc24	2.21342e-117	0.340986	0.961	0.754	4.35314e-113	0
Cenpv	2.80153e-117	0.283972	0.657	0.376	5.50977e-113	0
Tnfaip8	2.37474e-116	0.297432	0.786	0.507	4.67039e-112	0
Lyar	1.46115e-115	0.335433	0.962	0.848	2.87364e-111	0
Apex1	1.03465e-114	0.320951	0.983	0.913	2.03485e-110	0
Cks1b	5.17214e-113	0.317115	0.997	0.928	1.0172e-108	0
Dhfr	6.97396e-113	0.325322	0.873	0.618	1.37157e-108	0
Tk1	9.47798e-113	0.283142	0.744	0.462	1.86403e-108	0
Ccne1	4.43055e-111	0.32523	0.676	0.405	8.71357e-107	0
Ldha	4.33388e-108	0.340926	0.994	0.948	8.52345e-104	0
Prdx6	6.01036e-108	0.308846	0.99	0.933	1.18206e-103	0
Foxd1	1.45894e-107	0.308254	0.322	0.126	2.86929e-103	0
Nudc	1.61722e-107	0.280476	0.994	0.95	3.18059e-103	0
Lsm3	8.60936e-107	0.304905	0.983	0.881	1.6932e-102	0
Nhp2	2.89629e-106	0.326166	0.978	0.886	5.69613e-102	0
Mrpl12	1.07099e-105	0.306382	0.98	0.883	2.10631e-101	0
Gtf3a	1.02717e-104	0.290986	0.804	0.559	2.02014e-100	0
Srsf7	1.1911e-104	0.263405	0.998	0.983	2.34254e-100	0
Ccnd1	9.66532e-102	0.281148	0.931	0.683	1.90088e-97	0
Slc25a13	2.06381e-101	0.250294	0.647	0.392	4.0589e-97	0
Eif1ax	7.71395e-101	0.267099	0.988	0.942	1.5171e-96	0
Cdca8	2.72722e-100	0.329899	0.957	0.723	5.36362e-96	0
Snrpa1	3.56548e-100	0.295367	0.987	0.915	7.01224e-96	0
Lig1	6.2557e-96	0.303171	0.942	0.751	1.23031e-91	0
Gmnn	9.12762e-94	0.304925	0.944	0.74	1.79513e-89	0
Mcm5	2.07011e-93	0.287175	0.861	0.625	4.07128e-89	0
Cacybp	1.12325e-92	0.266245	0.993	0.961	2.2091e-88	0
Aprt	6.90358e-92	0.260945	0.979	0.89	1.35773e-87	0
C1qbp	2.81753e-90	0.284711	0.98	0.902	5.54123e-86	0
Hat1	3.91624e-90	0.294351	0.91	0.688	7.70206e-86	0
Lsm5	2.12576e-89	0.26702	0.974	0.891	4.18072e-85	0
Sms	6.43671e-88	0.27663	0.964	0.866	1.26591e-83	0
Lsm4	3.19355e-87	0.25727	0.991	0.942	6.28075e-83	0
Zfp36l1	4.48613e-86	0.342192	0.876	0.668	8.82287e-82	0
Hmga2	6.05038e-85	0.260409	0.986	0.851	1.18993e-80	0
Mrpl18	2.41742e-84	0.250307	0.988	0.94	4.75435e-80	0
Trps1	2.77636e-84	0.318419	0.64	0.428	5.46027e-80	0
Ier2	1.44588e-82	0.281099	0.875	0.67	2.84362e-78	0
Hist1h1b	2.09e-82	0.418281	0.951	0.754	4.1104e-78	0
Fbl	4.19845e-82	0.265422	0.967	0.868	8.2571e-78	0
Ccdc34	4.40563e-81	0.250529	0.993	0.917	8.66456e-77	0
Hdgf	1.33521e-80	0.250019	0.984	0.924	2.62596e-76	0
Pcna	2.33546e-79	0.267809	0.948	0.78	4.59314e-75	0
Ybx3	5.22218e-79	0.276534	0.921	0.764	1.02705e-74	0
Hells	6.05501e-79	0.303682	0.907	0.723	1.19084e-74	0
Eif4ebp1	8.87507e-79	0.280798	0.785	0.562	1.74546e-74	0
Ppil1	2.19136e-76	0.254631	0.893	0.706	4.30975e-72	0
Rap2c	6.00887e-76	0.293815	0.842	0.659	1.18176e-71	0
Snhg1	4.8161e-75	0.262521	0.956	0.855	9.47182e-71	0
Mpp6	1.65323e-74	0.25626	0.901	0.722	3.25142e-70	0
Cenpa	7.51284e-73	0.269551	0.955	0.739	1.47755e-68	0
Cdc20	4.75969e-71	0.256746	0.783	0.544	9.36088e-67	0
Cks2	8.30233e-69	0.283505	0.94	0.751	1.63282e-64	0
Slbp	2.22171e-67	0.257209	0.925	0.767	4.36945e-63	0
Hist1h2ap	3.33115e-67	0.331118	0.8	0.56	6.55138e-63	0
Ube2c	1.84688e-62	0.295622	0.887	0.673	3.63226e-58	0
Hist1h2an	2.05732e-62	0.25626	0.697	0.476	4.04613e-58	0
Hmx1	1.75598e-59	0.555595	0.269	0.13	3.45349e-55	0
Hist1h2ae	4.94969e-56	0.310672	0.832	0.622	9.73456e-52	0
Gas1	4.67301e-50	0.313096	0.791	0.645	9.1904e-46	0
Hist1h3c	2.27129e-48	0.270932	0.83	0.625	4.46694e-44	0
Tshz1	7.88732e-43	0.321339	0.635	0.486	1.5512e-38	0
Hist1h1a	8.44672e-43	0.265719	0.725	0.546	1.66122e-38	0
Pou3f3	0	1.15075	0.835	0.201	0	1
Pantr1	0	1.14851	0.869	0.294	0	1
Emx2	0	1.03784	0.568	0.125	0	1
Col23a1	0	0.729729	0.777	0.333	0	1
Cyp26a1	0	0.687888	0.39	0.033	0	1
Cdh11	3.40905e-300	0.837238	0.908	0.542	6.70458e-296	1
Nr2f1	2.26297e-285	0.812102	0.995	0.876	4.45058e-281	1
Pou3f4	2.10016e-276	0.904501	0.624	0.202	4.13038e-272	1
Ebf1	5.46752e-250	0.402723	0.84	0.387	1.0753e-245	1
Ccnd2	2.12366e-242	0.741321	0.998	0.847	4.17659e-238	1
E330013P04Rik	3.67671e-199	0.29165	0.274	0.049	7.23099e-195	1
Gap43	1.90047e-193	0.534641	0.941	0.65	3.73765e-189	1
Adgrl2	6.42077e-187	0.667695	0.892	0.642	1.26277e-182	1
Mecom	4.75848e-168	0.617845	0.822	0.473	9.35849e-164	1
Dlx1	2.28309e-166	0.522536	0.68	0.35	4.49015e-162	1
Fzd4	6.09889e-163	0.437934	0.507	0.201	1.19947e-158	1
Smoc1	8.21819e-162	0.353175	0.357	0.103	1.61627e-157	1
Dnajc1	1.015e-154	0.583971	0.838	0.59	1.9962e-150	1
Meis2	9.81907e-151	0.520061	0.996	0.935	1.93112e-146	1
Lpar1	7.83879e-146	0.511972	0.902	0.599	1.54165e-141	1
Zfp703	1.72283e-143	0.511061	0.742	0.444	3.38829e-139	1
Foxd2os	6.33098e-139	0.356119	0.458	0.183	1.24511e-134	1
Pfn1	2.7201e-134	0.333084	1	0.994	5.34961e-130	1
Ldb2	2.04698e-130	0.34765	0.445	0.178	4.0258e-126	1
Ssbp2	2.16197e-128	0.448055	0.827	0.576	4.25195e-124	1
Vcan	9.18569e-128	0.562573	0.927	0.73	1.80655e-123	1
Col2a1	5.34332e-124	0.437716	0.812	0.534	1.05087e-119	1
Limch1	3.87688e-121	0.482675	0.793	0.498	7.62467e-117	1
Lrig3	2.72693e-113	0.433134	0.723	0.463	5.36305e-109	1
Dusp6	3.11107e-113	0.389367	0.505	0.247	6.11853e-109	1
Col3a1	2.1332e-111	0.41005	0.899	0.618	4.19537e-107	1
Reep5	1.58907e-109	0.474823	0.768	0.539	3.12522e-105	1
Sem1	2.12201e-108	0.34127	0.997	0.991	4.17335e-104	1
Rap2c	1.97856e-105	0.475836	0.866	0.672	3.89124e-101	1
Sox9	2.58904e-101	0.429304	0.724	0.447	5.09186e-97	1
Ebf2	3.51561e-101	0.450014	0.495	0.235	6.91416e-97	1
Plpp3	6.74968e-101	0.470838	0.748	0.503	1.32746e-96	1
Vcam1	3.66885e-100	0.424907	0.484	0.252	7.21553e-96	1
Cped1	1.3104e-98	0.307295	0.548	0.293	2.57716e-94	1
Il17rd	3.02291e-97	0.329408	0.544	0.298	5.94515e-93	1
Fzd2	8.87416e-97	0.385981	0.939	0.771	1.74528e-92	1
Prrx1	4.54887e-95	0.641321	0.906	0.618	8.94626e-91	1
Tnfaip6	2.25941e-94	0.257198	0.435	0.202	4.44359e-90	1
Cd63	7.67346e-94	0.352944	0.981	0.905	1.50914e-89	1
Ankrd44	1.01224e-93	0.26064	0.39	0.174	1.99078e-89	1
Dlx2	1.70382e-92	0.35915	0.632	0.385	3.3509e-88	1
Rab11fip2	1.7622e-90	0.417308	0.674	0.46	3.46572e-86	1
Tcf4	2.33718e-87	0.458721	0.953	0.896	4.59653e-83	1
Mfap2	4.04717e-87	0.346116	0.97	0.842	7.95957e-83	1
Ier2	2.9167e-84	0.372662	0.865	0.691	5.73627e-80	1
Selenoh	6.68413e-84	0.307428	0.995	0.96	1.31457e-79	1
Tpm2	3.91486e-83	0.340903	0.728	0.509	7.69935e-79	1
Marcks	1.54989e-81	0.2843	1	0.998	3.04817e-77	1
Ptn	4.62449e-81	0.483343	0.997	0.905	9.09498e-77	1
Ptx3	5.00665e-81	0.326288	0.346	0.152	9.84658e-77	1
Col1a2	2.28413e-80	0.411404	0.753	0.504	4.49221e-76	1
Hoxa2	9.56433e-77	0.36988	0.738	0.53	1.88102e-72	1
Gsto1	7.78933e-76	0.340368	0.853	0.674	1.53193e-71	1
Net1	8.78973e-75	0.379508	0.669	0.485	1.72868e-70	1
Lin28b	7.17466e-74	0.352907	0.62	0.418	1.41104e-69	1
Apoe	7.31483e-74	0.357454	0.673	0.456	1.43861e-69	1
Lima1	8.12378e-74	0.32913	0.814	0.59	1.5977e-69	1
Col26a1	9.94568e-74	0.304777	0.67	0.443	1.95602e-69	1
Eno3	4.64624e-70	0.338361	0.746	0.518	9.13777e-66	1
Eva1b	1.39211e-66	0.295021	0.813	0.564	2.73786e-62	1
Fli1	4.97488e-66	0.308219	0.628	0.417	9.78409e-62	1
Dtnbp1	2.08329e-64	0.316145	0.773	0.603	4.0972e-60	1
Stk26	7.04338e-64	0.296592	0.659	0.431	1.38522e-59	1
Dixdc1	4.40208e-63	0.266745	0.575	0.379	8.65758e-59	1
Cxcl12	5.74252e-63	0.381168	0.685	0.457	1.12938e-58	1
Inka1	3.2562e-62	0.266686	0.723	0.502	6.40398e-58	1
Mfap4	2.80954e-61	0.277208	0.876	0.652	5.52553e-57	1
Pclaf	3.76467e-61	0.343124	0.98	0.857	7.40398e-57	1
Sh3bgrl	1.23605e-60	0.296031	0.96	0.875	2.43095e-56	1
Farp1	2.14297e-60	0.278965	0.662	0.469	4.21457e-56	1
Bcl2l11	7.89878e-60	0.263933	0.555	0.355	1.55345e-55	1
Wwtr1	2.13732e-59	0.25246	0.536	0.346	4.20347e-55	1
Sept11	3.68957e-59	0.312723	0.95	0.863	7.25628e-55	1
Pcdh18	5.47502e-57	0.254243	0.557	0.364	1.07677e-52	1
Dnm3os	5.26118e-53	0.279041	0.622	0.418	1.03472e-48	1
Tpm4	5.49304e-53	0.27594	0.982	0.895	1.08032e-48	1
Fgfr1	6.44747e-53	0.262175	0.743	0.566	1.26802e-48	1
Tln2	3.92268e-52	0.251141	0.663	0.479	7.71473e-48	1
Mest	4.37418e-51	0.291018	0.997	0.873	8.6027e-47	1
Twist2	4.66196e-51	0.308522	0.703	0.507	9.16868e-47	1
Tril	1.62034e-50	0.284941	0.522	0.342	3.18672e-46	1
Hmgn3	4.71355e-49	0.262022	0.839	0.706	9.27014e-45	1
H2afx	5.75183e-43	0.265268	0.974	0.889	1.13121e-38	1
Tmem37	9.99969e-41	0.275224	0.277	0.149	1.96664e-36	1
Gas1	1.74523e-40	0.365998	0.808	0.656	3.43234e-36	1
Tsc22d1	2.29381e-40	0.289408	0.936	0.88	4.51123e-36	1
Mafb	1.08609e-24	0.265561	0.321	0.212	2.13601e-20	1
Rfxap	1.2429e-24	0.377086	0.626	0.523	2.44442e-20	1
Kctd12	2.11143e-24	0.27181	0.432	0.317	4.15254e-20	1
Hist1h1b	2.18605e-21	0.270257	0.899	0.782	4.2993e-17	1
Dlx5	6.26399e-15	0.29312	0.358	0.289	1.23194e-10	1
Bdnf	0	1.10482	0.468	0.064	0	2
Prrx1	0	1.0964	0.996	0.61	0	2
Prrx2	0	0.907247	0.967	0.574	0	2
Shox2	0	0.838956	0.481	0.083	0	2
Eya4	0	0.745809	0.532	0.092	0	2
Tbx2	0	0.638239	0.614	0.152	0	2
Slitrk6	0	0.631971	0.52	0.081	0	2
Tbx3	0	0.582223	0.543	0.123	0	2
Phactr3	0	0.483952	0.51	0.073	0	2
Efemp1	0	0.445619	0.347	0.027	0	2
Six2	0	0.372436	0.359	0.022	0	2
Peg3	3.90157e-291	1.02387	0.999	0.807	7.67321e-287	2
Hoxd4	8.17465e-259	0.58774	0.62	0.181	1.60771e-254	2
Cald1	4.90606e-245	0.764348	0.998	0.915	9.64874e-241	2
Ldha	4.54704e-217	0.80905	0.999	0.953	8.94266e-213	2
Wnt5a	1.70809e-215	0.706292	0.728	0.345	3.35931e-211	2
Alx1	1.05238e-212	0.388399	0.35	0.07	2.06972e-208	2
Meox1	1.34877e-212	0.331994	0.326	0.06	2.65262e-208	2
Igfbp5	1.36515e-209	1.51555	0.654	0.286	2.68484e-205	2
Scube1	2.24346e-202	0.429338	0.509	0.164	4.41221e-198	2
Hoxb3	6.0395e-200	0.37141	0.659	0.231	1.18779e-195	2
Col26a1	1.72719e-194	0.583484	0.795	0.429	3.39686e-190	2
Serpinf1	2.72335e-194	0.537407	0.833	0.474	5.35601e-190	2
Aldoa	3.36777e-182	0.693127	0.994	0.95	6.62339e-178	2
Pdgfrl	4.11806e-181	0.406657	0.309	0.066	8.09899e-177	2
Twist1	1.03396e-171	0.856521	0.962	0.682	2.03348e-167	2
Bmp4	2.30373e-159	0.460231	0.455	0.148	4.53075e-155	2
Rnf150	7.109e-159	0.285254	0.349	0.092	1.39813e-154	2
Mif	1.54967e-157	0.485832	0.999	0.994	3.04774e-153	2
Igfbp4	4.214e-157	0.551139	0.989	0.783	8.28768e-153	2
Rps12	3.24783e-151	0.250714	1	1	6.38752e-147	2
Crym	1.19118e-149	0.54772	0.358	0.105	2.3427e-145	2
Kitl	2.59892e-149	0.408586	0.46	0.164	5.11129e-145	2
Gpc3	3.57708e-148	0.619091	0.985	0.776	7.03504e-144	2
Rbp1	3.63649e-147	0.594759	0.99	0.802	7.15188e-143	2
Gm15050	5.37546e-146	0.270042	0.409	0.126	1.05719e-141	2
Eno1	2.50757e-143	0.497664	0.996	0.948	4.93164e-139	2
Pgk1	1.86899e-137	0.609066	0.996	0.958	3.67574e-133	2
Mpped2	1.44137e-136	0.483493	0.597	0.271	2.83474e-132	2
Slco3a1	8.15144e-135	0.354121	0.419	0.151	1.60314e-130	2
Hoxa3	2.236e-133	0.286554	0.5	0.184	4.39753e-129	2
Dnm3os	7.36521e-130	0.443915	0.732	0.405	1.44852e-125	2
Ptx3	2.24435e-127	0.375617	0.408	0.147	4.41395e-123	2
Mef2c	5.51552e-127	0.346496	0.488	0.195	1.08474e-122	2
Cped1	3.53554e-126	0.368572	0.601	0.29	6.95335e-122	2
Tshz2	5.44678e-126	0.411897	0.764	0.422	1.07122e-121	2
Lhfpl2	1.13747e-123	0.332406	0.532	0.234	2.23707e-119	2
Col1a2	1.35061e-123	0.756131	0.769	0.506	2.65624e-119	2
Ifitm2	4.43957e-121	0.455132	0.998	0.906	8.73129e-117	2
Tpm1	3.20489e-116	0.654936	0.969	0.816	6.30306e-112	2
Usp29	1.71752e-114	0.367544	0.657	0.339	3.37785e-110	2
Cxcl12	5.09517e-113	0.564945	0.771	0.449	1.00207e-108	2
Peg10	1.23805e-112	0.438477	0.625	0.335	2.43487e-108	2
Eva1b	1.30378e-112	0.419606	0.867	0.56	2.56415e-108	2
Mdk	1.1662e-110	0.37848	1	0.989	2.29356e-106	2
Cnn2	3.48126e-109	0.42793	0.808	0.517	6.84659e-105	2
Tpi1	5.61977e-107	0.576387	0.989	0.939	1.10524e-102	2
Plxna2	1.19314e-105	0.324479	0.477	0.21	2.34655e-101	2
Mir100hg	1.72842e-101	0.517705	0.862	0.613	3.39928e-97	2
Mest	3.02421e-100	0.466047	0.999	0.875	5.94771e-96	2
Slc16a3	7.86271e-99	0.389448	0.55	0.284	1.54636e-94	2
Foxp2	3.32706e-98	0.508611	0.768	0.538	6.54332e-94	2
Igdcc3	1.77364e-97	0.416963	0.915	0.737	3.48822e-93	2
Pkm	5.13651e-96	0.384708	1	0.995	1.0102e-91	2
Fam162a	1.65241e-94	0.524805	0.957	0.863	3.24979e-90	2
Igf1	5.56565e-91	0.53599	0.493	0.245	1.0946e-86	2
Mab21l2	1.0024e-90	0.473398	0.839	0.549	1.97142e-86	2
Pgam1	1.9944e-89	0.411793	0.993	0.966	3.92238e-85	2
Hmcn1	6.4188e-89	0.379935	0.668	0.397	1.26239e-84	2
Inka1	1.2768e-87	0.354645	0.776	0.498	2.51108e-83	2
Filip1l	2.93251e-85	0.378948	0.62	0.35	5.76736e-81	2
Gas1	2.0645e-84	0.49633	0.897	0.645	4.06026e-80	2
Pfkl	7.69345e-84	0.361582	0.76	0.525	1.51307e-79	2
Lrba	1.10023e-82	0.352571	0.52	0.279	2.16382e-78	2
Eif4ebp1	3.75983e-82	0.339594	0.819	0.582	7.39445e-78	2
Elovl6	4.89098e-82	0.332338	0.715	0.463	9.61909e-78	2
Vcam1	7.55715e-82	0.260253	0.503	0.254	1.48627e-77	2
Serpinh1	2.70507e-81	0.357872	0.994	0.897	5.32006e-77	2
Hmx1	6.7863e-80	0.909268	0.332	0.136	1.33466e-75	2
Pdgfra	1.6267e-79	0.354125	0.742	0.464	3.19924e-75	2
Pdgfrb	8.73556e-77	0.262847	0.573	0.322	1.71802e-72	2
Fbxl7	4.43594e-76	0.45689	0.671	0.438	8.72416e-72	2
Rcn3	3.48845e-74	0.335531	0.778	0.552	6.86074e-70	2
Plpp3	6.26638e-74	0.462333	0.741	0.508	1.23241e-69	2
Socs2	7.27577e-73	0.391457	0.367	0.164	1.43093e-68	2
Svil	1.75264e-71	0.262164	0.569	0.332	3.44691e-67	2
Fzd2	1.41522e-66	0.36559	0.951	0.772	2.78331e-62	2
Six1	1.57386e-66	0.260567	0.384	0.184	3.09531e-62	2
Ppfibp2	3.32312e-66	0.263828	0.6	0.363	6.53559e-62	2
Fli1	4.95588e-66	0.250125	0.675	0.414	9.74672e-62	2
Id2	2.23122e-65	0.390122	0.928	0.781	4.38814e-61	2
Rai14	3.0968e-65	0.276215	0.733	0.496	6.09048e-61	2
Jun	8.5973e-64	0.456156	0.78	0.572	1.69083e-59	2
Pdlim7	6.10984e-57	0.280954	0.839	0.661	1.20162e-52	2
Bnip3	2.70947e-56	0.317159	0.542	0.344	5.32872e-52	2
Arid5b	1.09631e-55	0.27373	0.669	0.45	2.15612e-51	2
Ddit4	6.4811e-55	0.250534	0.362	0.186	1.27464e-50	2
Fdps	7.64353e-55	0.374165	0.921	0.814	1.50325e-50	2
Actn1	1.11053e-54	0.254701	0.764	0.55	2.18408e-50	2
Ptprk	5.06804e-54	0.279987	0.521	0.324	9.9673e-50	2
Sema3a	1.90369e-53	0.315934	0.465	0.272	3.74399e-49	2
Id1	2.30831e-53	0.329573	0.862	0.666	4.53976e-49	2
Mfap4	3.18425e-52	0.313714	0.867	0.658	6.26247e-48	2
Lpar1	4.03981e-52	0.281464	0.886	0.607	7.9451e-48	2
Gas2	6.72951e-52	0.251102	0.41	0.23	1.32349e-47	2
Tpm4	1.77381e-50	0.257515	0.983	0.897	3.48855e-46	2
Mfap2	3.1934e-49	0.298755	0.971	0.845	6.28046e-45	2
Casd1	6.24572e-49	0.279418	0.735	0.552	1.22835e-44	2
Galk1	1.42323e-43	0.271254	0.869	0.72	2.79908e-39	2
Higd1a	8.06391e-43	0.341213	0.941	0.844	1.58593e-38	2
Gpi1	2.82812e-41	0.265424	0.894	0.775	5.56207e-37	2
Flrt3	1.2384e-40	0.262344	0.5	0.322	2.43556e-36	2
Hmgcs1	3.19558e-39	0.264402	0.843	0.692	6.28476e-35	2
H2afx	8.37989e-37	0.252094	0.972	0.891	1.64807e-32	2
Zfhx4	7.68178e-32	0.423469	0.865	0.748	1.51078e-27	2
Zfp462	7.77241e-31	0.284649	0.825	0.716	1.5286e-26	2
Zfhx3	3.65722e-14	0.463	0.83	0.77	7.19266e-10	2
H19	0	1.30642	0.992	0.666	0	3
Hand2	0	1.23763	0.943	0.276	0	3
Plagl1	0	1.1954	0.826	0.226	0	3
Igf2	0	1.18352	0.974	0.497	0	3
Dlk1	0	1.18197	0.931	0.379	0	3
Hand2os1	0	1.14225	0.878	0.225	0	3
Fndc3c1	3.60629e-285	1.00885	0.968	0.595	7.09248e-281	3
5033428I22Rik	4.71373e-271	0.520821	0.561	0.124	9.27049e-267	3
Hand1	1.44326e-259	0.808946	0.428	0.073	2.83847e-255	3
Bambi	1.55673e-237	0.797366	0.766	0.294	3.06162e-233	3
Col9a1	1.11761e-230	1.09698	0.917	0.524	2.198e-226	3
Peg3	3.5545e-222	1.14422	0.991	0.814	6.99063e-218	3
Foxf1	5.57947e-214	0.534258	0.369	0.068	1.09731e-209	3
Top2a	8.41283e-212	0.973023	0.994	0.744	1.65455e-207	3
Gata3	8.64004e-210	0.404779	0.424	0.086	1.69924e-205	3
Meg3	1.97174e-208	0.841222	0.973	0.619	3.87783e-204	3
Cgnl1	9.34215e-200	0.500172	0.522	0.146	1.83732e-195	3
Hist1h1b	5.94859e-193	1.3112	0.977	0.78	1.16991e-188	3
Gnas	4.27692e-190	0.745055	1	0.999	8.41143e-186	3
Runx1t1	4.24001e-189	0.782662	0.909	0.566	8.33883e-185	3
Hist1h2ae	8.03448e-188	1.09392	0.948	0.639	1.58014e-183	3
Tceal9	8.35768e-188	0.628274	0.999	0.985	1.64371e-183	3
Hist1h3c	4.04009e-183	0.977608	0.956	0.64	7.94565e-179	3
Isl1	9.13935e-183	0.439626	0.42	0.095	1.79744e-178	3
Cavin2	1.17186e-180	0.424697	0.342	0.065	2.30469e-176	3
Ndnf	5.43298e-180	0.495231	0.409	0.096	1.0685e-175	3
Hist1h2ab	2.26163e-177	0.82301	0.872	0.47	4.44796e-173	3
Gsc	7.97692e-177	0.811981	0.579	0.19	1.56882e-172	3
Hist1h2ap	1.9907e-174	0.917902	0.924	0.58	3.91511e-170	3
Gm34030	3.71082e-171	0.297588	0.426	0.104	7.29806e-167	3
Hist1h3e	8.09215e-171	0.947579	0.942	0.687	1.59148e-166	3
Hist1h4d	3.13538e-170	0.975396	0.942	0.725	6.16635e-166	3
Rgs5	6.34663e-167	0.377871	0.322	0.062	1.24819e-162	3
Rps6ka3	4.80441e-165	0.733331	0.832	0.509	9.44883e-161	3
Phactr2	5.5587e-165	0.573377	0.718	0.339	1.09323e-160	3
Hist1h1e	9.02449e-164	0.971861	0.984	0.902	1.77485e-159	3
Bcl11a	1.30875e-163	0.666292	0.884	0.568	2.57391e-159	3
Id2	1.88284e-163	0.828508	0.966	0.782	3.70298e-159	3
Hist1h1a	2.40984e-163	0.952756	0.885	0.553	4.73943e-159	3
Mki67	4.22702e-163	0.867446	0.955	0.668	8.31327e-159	3
Foxp1	1.81377e-158	0.6801	0.924	0.671	3.56714e-154	3
Lrrc17	7.0857e-156	0.259232	0.345	0.077	1.39354e-151	3
Hist1h1c	6.12681e-155	0.794324	0.897	0.589	1.20496e-150	3
Hist1h1d	3.84374e-154	0.834013	0.912	0.585	7.55948e-150	3
Igfbp4	7.80322e-150	0.66987	0.976	0.792	1.53466e-145	3
Gpc6	2.21026e-149	0.626175	0.823	0.485	4.34691e-145	3
Hist1h4h	2.53302e-148	0.650758	0.882	0.534	4.98169e-144	3
Pdgfc	9.4363e-147	0.487439	0.586	0.233	1.85584e-142	3
Hist2h2bb	1.80178e-146	0.708013	0.863	0.51	3.54356e-142	3
Id1	4.14004e-146	0.702586	0.96	0.662	8.14222e-142	3
Maged2	6.83901e-144	0.661775	0.943	0.726	1.34503e-139	3
Rbpms	1.15339e-140	0.510435	0.831	0.489	2.26836e-136	3
Dgkk	5.93407e-139	0.261144	0.301	0.067	1.16705e-134	3
Hist1h2an	1.60794e-137	0.602577	0.859	0.49	3.16234e-133	3
Cdk1	8.59849e-137	0.646713	0.957	0.635	1.69106e-132	3
Dusp9	7.97893e-135	0.610566	0.805	0.494	1.56922e-130	3
Hist1h2bm	3.43228e-133	0.590328	0.833	0.476	6.75026e-129	3
Hist2h2ac	4.14145e-133	0.722581	0.83	0.48	8.145e-129	3
Nrk	1.02084e-132	0.42449	0.425	0.132	2.00769e-128	3
Smc4	3.00729e-130	0.591207	0.982	0.781	5.91443e-126	3
Rhoc	8.41019e-129	0.518012	0.94	0.69	1.65403e-124	3
Kif11	1.36888e-128	0.572256	0.782	0.434	2.69217e-124	3
Pmp22	1.37513e-128	0.446725	0.436	0.141	2.70447e-124	3
Dkk1	2.80873e-128	0.510144	0.336	0.086	5.52393e-124	3
Hist1h2be	6.68825e-127	0.576635	0.854	0.513	1.31538e-122	3
Mpped2	5.30228e-125	0.566248	0.623	0.28	1.0428e-120	3
Hist1h2bl	6.35613e-124	0.51053	0.757	0.4	1.25006e-119	3
Rspo2	3.01782e-122	0.274991	0.298	0.072	5.93514e-118	3
Synpo2	1.91086e-121	0.250968	0.302	0.073	3.75809e-117	3
Grb10	8.93352e-120	0.517202	0.994	0.92	1.75696e-115	3
Hmga2	4.62825e-119	0.638672	0.986	0.871	9.10237e-115	3
Rian	3.08511e-118	0.410266	0.679	0.327	6.06749e-114	3
Capn6	2.51403e-117	0.50678	0.706	0.372	4.94434e-113	3
Hist1h2af	3.08951e-117	0.37795	0.58	0.257	6.07614e-113	3
Mis18bp1	2.6699e-115	0.555293	0.816	0.481	5.2509e-111	3
Dact1	7.6933e-115	0.461258	0.648	0.318	1.51304e-110	3
Hist1h2bn	2.30438e-114	0.443335	0.683	0.338	4.53202e-110	3
Ptch1	3.49798e-114	0.819266	0.682	0.396	6.87947e-110	3
Epha3	1.73185e-113	0.484711	0.659	0.323	3.40603e-109	3
Hist1h3i	1.86104e-111	0.527394	0.799	0.452	3.66011e-107	3
Prc1	2.70537e-111	0.698737	0.821	0.495	5.32066e-107	3
Hist1h3f	4.37628e-111	0.539745	0.769	0.443	8.60682e-107	3
Ahnak	1.1906e-110	0.325407	0.512	0.201	2.34155e-106	3
Fgfr2	4.21704e-110	0.387528	0.571	0.252	8.29366e-106	3
Mdk	1.28476e-109	0.397326	1	0.989	2.52673e-105	3
Unc5b	2.15876e-109	0.279697	0.336	0.098	4.24564e-105	3
Id3	1.05139e-108	0.427653	0.989	0.834	2.06777e-104	3
Aurkb	4.59946e-108	0.456924	0.795	0.448	9.04577e-104	3
Sgo2a	1.85981e-105	0.507648	0.742	0.422	3.65769e-101	3
Itm2a	2.33874e-104	0.588382	0.701	0.397	4.5996e-100	3
Bex3	1.30171e-102	0.562198	1	0.99	2.56008e-98	3
Incenp	1.88064e-102	0.491505	0.807	0.499	3.69866e-98	3
Pkdcc	5.34942e-102	0.544306	0.813	0.504	1.05207e-97	3
Hmgb2	1.13099e-101	0.459018	1	0.967	2.22433e-97	3
Shisa2	1.73656e-101	0.315853	0.346	0.109	3.4153e-97	3
Gja1	5.83816e-101	0.668127	0.842	0.606	1.14819e-96	3
Nusap1	1.95085e-100	0.705989	0.786	0.491	3.83674e-96	3
Des	1.71293e-99	0.282177	0.343	0.109	3.36882e-95	3
Bmp4	2.6891e-99	0.356737	0.435	0.161	5.28865e-95	3
Depdc1a	4.45992e-99	0.410411	0.591	0.299	8.77133e-95	3
H3f3b	1.01336e-98	0.328884	1	1	1.99298e-94	3
Klhdc10	1.0905e-98	0.40311	0.766	0.473	2.14469e-94	3
Col3a1	4.92257e-98	0.572465	0.905	0.633	9.68121e-94	3
Nhsl2	6.80533e-98	0.325864	0.522	0.237	1.3384e-93	3
Cpa2	1.30786e-97	0.37421	0.289	0.083	2.57216e-93	3
Anln	2.94461e-97	0.375453	0.62	0.32	5.79116e-93	3
Hist1h2bb	3.161e-97	0.347682	0.575	0.276	6.21674e-93	3
Usp29	1.88601e-96	0.392181	0.655	0.35	3.70922e-92	3
Pla2g4a	1.99412e-96	0.399763	0.431	0.175	3.92183e-92	3
Cenpe	9.68563e-96	0.669479	0.86	0.587	1.90487e-91	3
Maged1	2.41591e-95	0.412638	0.99	0.91	4.75137e-91	3
Tshz2	2.50477e-95	0.48346	0.75	0.435	4.92613e-91	3
Creb5	7.92817e-94	0.272865	0.361	0.122	1.55923e-89	3
Spc25	3.60915e-93	0.463921	0.837	0.538	7.09812e-89	3
Fbn2	4.3479e-92	0.494365	0.874	0.624	8.55102e-88	3
Ndc80	1.02359e-91	0.352384	0.669	0.368	2.01309e-87	3
Ndn	3.39502e-91	0.62949	0.912	0.769	6.67699e-87	3
Fbxo5	3.43729e-91	0.442048	0.862	0.544	6.76012e-87	3
Flrt2	2.74588e-90	0.404797	0.553	0.275	5.40031e-86	3
Cdca2	3.85567e-89	0.375503	0.62	0.328	7.58294e-85	3
Cntln	4.2715e-89	0.378245	0.679	0.387	8.40076e-85	3
Sema3a	2.18049e-88	0.365609	0.555	0.269	4.28836e-84	3
Nnat	2.96573e-88	0.455912	0.993	0.925	5.83271e-84	3
Hist1h2ak	3.98349e-88	0.404814	0.618	0.329	7.83433e-84	3
Msx2	3.61985e-87	0.384028	0.407	0.159	7.11916e-83	3
Kif20b	1.60549e-85	0.440228	0.794	0.496	3.15751e-81	3
Tut4	1.71526e-85	0.400503	0.989	0.917	3.37341e-81	3
Hjurp	6.41328e-85	0.375607	0.726	0.443	1.2613e-80	3
Smc2	2.16183e-84	0.414198	0.992	0.847	4.25167e-80	3
Crispld1	3.90178e-84	0.283967	0.47	0.208	7.67363e-80	3
Lix1	1.23469e-83	0.446302	0.671	0.375	2.42826e-79	3
Gpc3	1.65184e-83	0.488844	0.982	0.783	3.24867e-79	3
Ckap2l	3.72403e-83	0.406215	0.73	0.432	7.32405e-79	3
Ntng1	6.04892e-83	0.342374	0.364	0.138	1.18964e-78	3
Vcan	4.33917e-82	0.53778	0.935	0.74	8.53384e-78	3
Esco2	6.65964e-81	0.340531	0.73	0.436	1.30975e-76	3
Pbx1	1.30423e-80	0.412623	0.973	0.872	2.56502e-76	3
Slf2	5.08457e-80	0.374358	0.692	0.429	9.99983e-76	3
Limch1	1.43347e-79	0.630497	0.746	0.519	2.81921e-75	3
Hist1h2bj	2.4681e-79	0.36596	0.65	0.363	4.85402e-75	3
Hist1h3b	1.68507e-77	0.282534	0.475	0.223	3.31404e-73	3
Rps6ka6	2.76921e-75	0.41496	0.765	0.504	5.44621e-71	3
Spdl1	3.22245e-74	0.339301	0.66	0.389	6.3376e-70	3
Hist1h2bh	5.74809e-73	0.271985	0.513	0.253	1.13048e-68	3
Trim59	6.94211e-73	0.419236	0.891	0.665	1.36531e-68	3
Kif2c	2.29936e-72	0.368804	0.686	0.42	4.52214e-68	3
Tgfbi	9.47507e-72	0.271064	0.52	0.258	1.86346e-67	3
Hmmr	1.42302e-70	0.511882	0.758	0.495	2.79865e-66	3
Snai1	2.80867e-70	0.298904	0.461	0.226	5.52381e-66	3
Pclaf	3.01737e-70	0.428258	0.999	0.861	5.93427e-66	3
Sgo1	7.5773e-70	0.340789	0.694	0.433	1.49023e-65	3
Arhgap28	4.75251e-69	0.366566	0.762	0.508	9.34676e-65	3
H2afv	2.08465e-68	0.335322	0.997	0.974	4.09989e-64	3
Kif4	2.13225e-68	0.36108	0.686	0.424	4.19349e-64	3
Impa2	5.65497e-68	0.255739	0.543	0.288	1.11216e-63	3
Plk1	7.39215e-68	0.43583	0.707	0.452	1.45381e-63	3
Spc24	1.2225e-66	0.360492	0.975	0.782	2.4043e-62	3
C430049B03Rik	5.93193e-66	0.295282	0.583	0.33	1.16663e-61	3
Mest	6.6242e-66	0.430927	0.999	0.879	1.30278e-61	3
Pbk	6.89282e-66	0.307796	0.714	0.459	1.35561e-61	3
Filip1l	1.79706e-65	0.292989	0.636	0.358	3.53428e-61	3
Kif23	2.78778e-65	0.396153	0.622	0.38	5.48272e-61	3
Lpp	2.84631e-65	0.344848	0.702	0.45	5.59784e-61	3
Hist1h3d	1.56372e-64	0.292404	0.515	0.278	3.07536e-60	3
Fn1	6.4425e-64	0.371382	0.829	0.606	1.26705e-59	3
Bub3	6.4862e-64	0.407977	0.927	0.796	1.27564e-59	3
Myh10	8.99673e-64	0.416634	0.939	0.809	1.76939e-59	3
Col1a1	3.85813e-63	0.289526	0.46	0.224	7.58778e-59	3
Zfp503	4.66262e-63	0.431849	0.825	0.602	9.16997e-59	3
Cited1	7.29268e-62	0.501207	0.645	0.416	1.43425e-57	3
Tgfb2	1.10593e-61	0.293903	0.398	0.174	2.17504e-57	3
Cenpf	1.45502e-61	0.620331	0.908	0.688	2.86159e-57	3
Smad7	1.56455e-61	0.304743	0.728	0.488	3.07701e-57	3
Arhgap29	1.60236e-61	0.35768	0.441	0.223	3.15137e-57	3
Plk4	1.85477e-61	0.276625	0.78	0.526	3.64778e-57	3
Dleu2	2.27026e-61	0.259299	0.501	0.27	4.46492e-57	3
Atad2	5.72379e-61	0.441154	0.898	0.697	1.1257e-56	3
Col11a1	7.19046e-61	0.288084	0.619	0.366	1.41415e-56	3
Cdo1	1.51893e-60	0.256832	0.405	0.187	2.98727e-56	3
Pwwp3b	1.96044e-59	0.30185	0.568	0.336	3.8556e-55	3
Ank3	2.66148e-59	0.321314	0.697	0.462	5.23433e-55	3
Mecom	1.58592e-58	0.442872	0.744	0.501	3.11902e-54	3
Flrt3	2.23228e-58	0.272171	0.567	0.321	4.39023e-54	3
Prrx2	2.99536e-57	0.427625	0.829	0.604	5.89098e-53	3
Arhgap11a	6.41048e-57	0.317807	0.575	0.348	1.26075e-52	3
Tyms	7.56497e-57	0.377928	0.959	0.785	1.4878e-52	3
Rbms3	1.21689e-56	0.281101	0.45	0.231	2.39325e-52	3
Ldhb	4.10466e-56	0.369212	0.991	0.937	8.07263e-52	3
Tpx2	5.63928e-56	0.487547	0.86	0.654	1.10908e-51	3
Knl1	5.89386e-56	0.326022	0.705	0.463	1.15915e-51	3
Kif15	6.64381e-56	0.325652	0.848	0.609	1.30664e-51	3
Chd3	1.9005e-55	0.384785	0.891	0.706	3.73771e-51	3
Unc5c	3.22965e-55	0.284933	0.612	0.371	6.35174e-51	3
Robo2	6.47471e-55	0.264868	0.371	0.176	1.27338e-50	3
Dact3	6.22858e-53	0.305115	0.687	0.469	1.22497e-48	3
Rad21	1.5123e-52	0.332939	0.89	0.742	2.97423e-48	3
Twist2	2.10015e-52	0.301542	0.773	0.509	4.13036e-48	3
Clmp	6.57163e-52	0.290731	0.768	0.538	1.29244e-47	3
Ccnf	1.16024e-51	0.280941	0.555	0.334	2.28184e-47	3
Aurka	1.29712e-51	0.350822	0.643	0.421	2.55105e-47	3
Acsl3	2.26334e-51	0.320473	0.795	0.585	4.45131e-47	3
Ncaph	4.86604e-51	0.255366	0.619	0.395	9.57004e-47	3
Bub1	2.92094e-50	0.303794	0.742	0.518	5.74461e-46	3
Nuf2	3.18854e-50	0.267681	0.63	0.409	6.27091e-46	3
Mad2l1	7.94062e-50	0.290156	0.747	0.533	1.56168e-45	3
Cald1	7.95826e-50	0.27002	0.991	0.919	1.56515e-45	3
Tes	2.71269e-49	0.267848	0.761	0.542	5.33505e-45	3
Ncapg	2.80562e-49	0.267613	0.662	0.434	5.51782e-45	3
Nfib	4.13414e-49	0.278465	0.573	0.351	8.13062e-45	3
Dek	5.66704e-49	0.29537	0.999	0.949	1.11454e-44	3
Dbf4	6.29604e-49	0.330476	0.849	0.644	1.23824e-44	3
Cks1b	2.98037e-48	0.292677	0.996	0.938	5.86149e-44	3
Birc5	1.28715e-47	0.351683	0.974	0.792	2.53144e-43	3
Brd8	7.48977e-47	0.298897	0.893	0.733	1.47301e-42	3
Igdcc3	1.94329e-46	0.341936	0.884	0.747	3.82187e-42	3
G2e3	3.17648e-46	0.302997	0.651	0.451	6.24718e-42	3
Cks2	3.23836e-46	0.424105	0.942	0.778	6.36888e-42	3
Ccdc34	4.89838e-46	0.27891	0.99	0.928	9.63364e-42	3
Slc38a2	9.86317e-46	0.278706	0.962	0.886	1.93979e-41	3
Ptn	2.96576e-45	0.355707	0.996	0.91	5.83276e-41	3
H2afx	7.16866e-45	0.371047	0.991	0.891	1.40986e-40	3
Bub1b	7.67419e-45	0.324534	0.74	0.532	1.50928e-40	3
H1fx	7.79405e-45	0.33657	0.98	0.897	1.53286e-40	3
Brd3	1.20475e-44	0.270899	0.98	0.905	2.36937e-40	3
Rbms1	6.10799e-44	0.300265	0.895	0.718	1.20126e-39	3
Thrap3	2.67279e-43	0.28443	0.972	0.885	5.25658e-39	3
Pdgfra	3.27774e-43	0.273379	0.698	0.479	6.44633e-39	3
Tacc3	3.87727e-43	0.310963	0.766	0.568	7.62542e-39	3
Kif20a	5.74387e-43	0.274144	0.577	0.378	1.12965e-38	3
Smchd1	6.26769e-43	0.28017	0.945	0.839	1.23267e-38	3
Tnrc6a	9.01155e-43	0.281971	0.916	0.801	1.7723e-38	3
Cenpq	4.11126e-42	0.2566	0.759	0.54	8.08561e-38	3
Plod2	6.94362e-42	0.29909	0.548	0.36	1.3656e-37	3
Rrm1	2.03404e-41	0.297458	0.938	0.783	4.00034e-37	3
Adnp	5.85421e-41	0.281503	0.912	0.798	1.15135e-36	3
Asap1	5.92355e-41	0.279928	0.84	0.659	1.16498e-36	3
Ube2c	1.03833e-40	0.558406	0.878	0.704	2.04209e-36	3
Dock1	1.60421e-40	0.251902	0.631	0.434	3.155e-36	3
Cdca8	2.04928e-40	0.330767	0.963	0.756	4.03033e-36	3
Smc1a	2.78478e-40	0.271708	0.98	0.914	5.47683e-36	3
Kif22	6.43447e-40	0.262519	0.658	0.452	1.26547e-35	3
Ctnna1	3.48757e-38	0.256161	0.918	0.785	6.85901e-34	3
Ebf3	4.05194e-38	0.324262	0.724	0.518	7.96896e-34	3
Rest	1.28348e-37	0.267847	0.871	0.693	2.52422e-33	3
Gng11	1.79979e-37	0.287979	0.549	0.357	3.53965e-33	3
Dlgap5	8.34071e-37	0.267148	0.657	0.469	1.64037e-32	3
Cxcl12	2.67925e-36	0.484188	0.645	0.474	5.26929e-32	3
Cdk5rap2	3.93806e-36	0.25534	0.725	0.539	7.74499e-32	3
Gmnn	4.13853e-36	0.27664	0.951	0.768	8.13924e-32	3
Ptprd	5.64577e-36	0.255991	0.595	0.398	1.11035e-31	3
Stag1	6.81284e-36	0.254713	0.883	0.737	1.33988e-31	3
Prrx1	2.36472e-35	0.390336	0.829	0.642	4.6507e-31	3
6330403K07Rik	3.72277e-35	0.252253	0.915	0.792	7.32157e-31	3
Ckap5	6.93473e-35	0.273445	0.871	0.733	1.36385e-30	3
Dnmt1	1.17558e-34	0.290088	0.917	0.776	2.31201e-30	3
Baz1b	1.85724e-34	0.268764	0.957	0.86	3.65264e-30	3
Aspm	5.12138e-33	0.279824	0.581	0.399	1.00722e-28	3
Nid1	6.94241e-33	0.254385	0.509	0.334	1.36536e-28	3
Cdca3	8.88172e-32	0.283747	0.846	0.668	1.74677e-27	3
Ppp1r12a	1.41069e-31	0.262443	0.776	0.628	2.7744e-27	3
Ccnb1	9.59243e-31	0.30021	0.74	0.558	1.88654e-26	3
Hsd11b2	2.2423e-29	0.267379	0.433	0.272	4.40993e-25	3
Fstl1	3.00455e-27	0.294511	0.833	0.702	5.90906e-23	3
Arl6ip1	3.2897e-27	0.473274	0.937	0.897	6.46985e-23	3
Clspn	5.71381e-25	0.257636	0.81	0.64	1.12374e-20	3
Plagl1	0	1.78996	0.888	0.238	0	4
Igf2	1.04759e-277	1.37277	0.973	0.512	2.0603e-273	4
Hand1	6.5005e-267	0.956901	0.487	0.079	1.27845e-262	4
Fndc3c1	1.07343e-239	1.28593	0.939	0.608	2.11112e-235	4
Col9a2	2.82042e-235	0.561353	0.345	0.044	5.54691e-231	4
Hand2	1.54318e-233	1.09602	0.836	0.305	3.03497e-229	4
Dlk1	1.49312e-231	1.26567	0.896	0.398	2.93651e-227	4
Maged2	3.86237e-231	1.29529	0.955	0.732	7.59612e-227	4
Ndnf	1.13029e-212	0.910665	0.471	0.1	2.22295e-208	4
Cavin2	1.2508e-209	0.723304	0.4	0.069	2.45995e-205	4
Isl1	1.3853e-208	0.607946	0.491	0.099	2.72447e-204	4
Hand2os1	1.73217e-207	0.922857	0.75	0.255	3.40666e-203	4
Cgnl1	1.85077e-206	0.838808	0.557	0.154	3.63992e-202	4
H19	7.27481e-200	1.21025	0.984	0.677	1.43074e-195	4
Col9a1	1.92473e-198	1.39818	0.898	0.537	3.78537e-194	4
Gata3	3.16455e-188	0.590784	0.445	0.095	6.22372e-184	4
Bambi	4.6881e-185	1.05969	0.729	0.311	9.22008e-181	4
Nrk	4.57938e-180	0.805877	0.499	0.135	9.00627e-176	4
Mdk	1.99438e-161	0.615496	1	0.989	3.92236e-157	4
Capn6	2.73935e-161	0.918353	0.733	0.38	5.38747e-157	4
Runx1t1	3.27302e-156	0.955469	0.878	0.578	6.43704e-152	4
Itm2a	6.21245e-155	1.13633	0.747	0.402	1.2218e-150	4
5033428I22Rik	2.32832e-153	0.647123	0.491	0.143	4.57911e-149	4
Tgfb2	8.19739e-151	0.748571	0.541	0.17	1.61218e-146	4
Des	1.29066e-148	0.6002	0.417	0.11	2.53833e-144	4
Col3a1	1.13189e-140	0.906284	0.926	0.639	2.22608e-136	4
6330403K07Rik	2.64158e-140	0.855224	0.933	0.794	5.1952e-136	4
Gnas	4.3314e-140	0.929222	1	0.999	8.51856e-136	4
Foxf1	6.32844e-140	0.556397	0.353	0.078	1.24461e-135	4
Pmp22	1.2513e-129	0.672366	0.465	0.147	2.46093e-125	4
Phactr2	1.41228e-128	0.855543	0.666	0.354	2.77753e-124	4
Gja1	1.22492e-125	1.09484	0.825	0.614	2.40906e-121	4
Gsc	2.80065e-122	0.955327	0.551	0.204	5.50804e-118	4
Gm34030	4.54101e-120	0.498429	0.396	0.116	8.9308e-116	4
H3f3a	1.22187e-116	0.330642	1	1	2.40305e-112	4
Nnat	1.36124e-116	0.706988	0.992	0.927	2.67714e-112	4
Synpo2	2.57901e-116	0.427041	0.322	0.078	5.07214e-112	4
Chd3	1.55503e-110	0.730271	0.89	0.712	3.05828e-106	4
Tceal9	1.75158e-109	0.582506	0.997	0.986	3.44482e-105	4
Grb10	5.00413e-107	0.631384	0.985	0.923	9.84162e-103	4
Bcl11a	3.51868e-104	0.817849	0.798	0.584	6.92018e-100	4
Rps6ka3	1.63453e-102	0.806602	0.757	0.524	3.21463e-98	4
Rgs5	1.74334e-101	0.355578	0.299	0.071	3.42862e-97	4
Rhoc	5.80353e-101	0.646584	0.886	0.701	1.14138e-96	4
Sparc	5.99077e-99	0.6027	0.794	0.444	1.17821e-94	4
Peg3	8.84526e-99	0.880521	0.961	0.822	1.7396e-94	4
Islr	1.49008e-98	0.321004	0.257	0.058	2.93055e-94	4
Foxp1	1.51649e-98	0.694125	0.872	0.683	2.98249e-94	4
Lrrc17	6.62044e-96	0.439855	0.31	0.088	1.30204e-91	4
Ldhb	3.1419e-95	0.685811	0.975	0.939	6.17918e-91	4
Cald1	3.36437e-89	0.538562	0.985	0.921	6.61671e-85	4
Tshz2	8.54401e-87	0.789531	0.699	0.449	1.68035e-82	4
mt-Co3	8.81691e-87	0.339552	1	0.998	1.73402e-82	4
Gm42418	5.63839e-86	0.474179	1	1	1.1089e-81	4
9130024F11Rik	7.86333e-86	0.525476	0.269	0.072	1.54648e-81	4
Sfr1	9.19013e-86	0.524075	0.985	0.983	1.80742e-81	4
Maged1	8.51013e-85	0.517274	0.969	0.914	1.67369e-80	4
Pdgfc	9.49513e-84	0.582646	0.511	0.249	1.86741e-79	4
Bex3	8.79454e-80	0.570283	0.995	0.991	1.72962e-75	4
Ccdc80	3.26373e-79	0.347306	0.313	0.099	6.41878e-75	4
Meg3	2.02888e-78	0.542401	0.906	0.634	3.99019e-74	4
Cited1	3.19339e-78	0.896518	0.659	0.422	6.28044e-74	4
Gpc6	2.39638e-76	0.667429	0.705	0.504	4.71296e-72	4
Igfbp4	6.64487e-76	0.561856	0.953	0.799	1.30685e-71	4
Ahnak	3.0319e-74	0.543832	0.463	0.214	5.96284e-70	4
Ptch1	2.94659e-73	0.712061	0.635	0.409	5.79506e-69	4
Ndn	3.28802e-72	0.707412	0.873	0.777	6.46655e-68	4
Dact1	1.3371e-70	0.553991	0.57	0.334	2.62967e-66	4
H2afv	1.85837e-70	0.444185	0.995	0.975	3.65485e-66	4
mt-Cytb	8.39048e-70	0.334351	1	0.997	1.65016e-65	4
Id1	4.68709e-69	0.52362	0.901	0.676	9.2181e-65	4
Sox4	1.95148e-68	0.451621	0.988	0.96	3.83798e-64	4
mt-Atp6	1.47286e-66	0.277384	1	0.998	2.89667e-62	4
Rbpms	1.748e-63	0.564509	0.68	0.511	3.43779e-59	4
Creb5	3.29541e-62	0.389798	0.334	0.132	6.48108e-58	4
Cd24a	3.92947e-62	0.453445	0.969	0.898	7.72809e-58	4
Tes	2.36306e-61	0.505428	0.731	0.551	4.64743e-57	4
Mfap4	3.12567e-61	0.482363	0.848	0.672	6.14726e-57	4
Maf	7.30929e-55	0.464601	0.287	0.105	1.43752e-50	4
Tgfbi	3.51679e-54	0.424854	0.487	0.268	6.91648e-50	4
Hmga2	2.66786e-53	0.547811	0.952	0.877	5.24687e-49	4
Sema3a	1.20358e-52	0.541425	0.484	0.283	2.36708e-48	4
Ebf3	6.43206e-52	0.602686	0.691	0.526	1.26499e-47	4
Gap43	7.68718e-52	0.73909	0.781	0.686	1.51184e-47	4
Serf1	2.48112e-51	0.397406	0.947	0.91	4.87963e-47	4
Fgfr2	2.52719e-51	0.425986	0.473	0.27	4.97022e-47	4
Id2	3.89239e-51	0.573759	0.862	0.795	7.65515e-47	4
Dkk1	1.06675e-50	0.50759	0.269	0.099	2.09797e-46	4
Mir100hg	1.19718e-50	0.514202	0.773	0.636	2.35449e-46	4
Arhgap29	1.9944e-50	0.470555	0.421	0.231	3.92239e-46	4
Rcn3	3.85557e-50	0.469458	0.71	0.572	7.58274e-46	4
Limch1	2.00124e-49	0.578969	0.695	0.53	3.93584e-45	4
Gm8797	3.04204e-49	0.25749	1	1	5.98279e-45	4
C430049B03Rik	1.35792e-48	0.453652	0.527	0.342	2.67061e-44	4
Pdcd4	2.81115e-48	0.443468	0.733	0.617	5.52869e-44	4
Atpif1	4.79425e-48	0.28771	0.999	0.997	9.42886e-44	4
Fn1	7.7365e-48	0.498738	0.741	0.62	1.52154e-43	4
Ptms	2.08868e-47	0.353195	0.979	0.972	4.1078e-43	4
Snhg18	1.73532e-46	0.425524	0.471	0.299	3.41285e-42	4
Psme2	3.32016e-46	0.396406	0.782	0.687	6.52976e-42	4
Vamp8	1.51001e-45	0.407499	0.547	0.381	2.96974e-41	4
Fbn2	6.15007e-45	0.487438	0.759	0.64	1.20953e-40	4
Ptov1	3.3603e-44	0.322984	0.985	0.974	6.60869e-40	4
Lix1	9.59116e-44	0.497298	0.583	0.391	1.88629e-39	4
mt-Nd2	1.00784e-43	0.275094	1	0.997	1.98212e-39	4
Ptn	1.35362e-42	0.4483	0.992	0.913	2.66216e-38	4
Tmem176b	3.24172e-42	0.452472	0.552	0.391	6.3755e-38	4
Shisa2	3.61694e-42	0.329357	0.282	0.121	7.11343e-38	4
Klhdc10	1.02155e-41	0.413996	0.623	0.493	2.00908e-37	4
Pkdcc	1.15348e-41	0.491641	0.683	0.524	2.26855e-37	4
Unc5b	1.16479e-41	0.28453	0.265	0.111	2.2908e-37	4
Rest	1.72865e-41	0.398539	0.81	0.703	3.39974e-37	4
Pla2g4a	2.61522e-41	0.431922	0.354	0.189	5.14335e-37	4
Mecom	6.70928e-41	0.457896	0.706	0.511	1.31951e-36	4
Scand1	9.13329e-41	0.342553	0.959	0.955	1.79624e-36	4
Fam110b	1.33426e-40	0.402965	0.401	0.238	2.62409e-36	4
Bmp4	7.09067e-40	0.39856	0.353	0.175	1.39452e-35	4
Commd3	2.2344e-39	0.42798	0.694	0.603	4.39439e-35	4
Grcc10	2.70519e-39	0.342966	0.965	0.958	5.3203e-35	4
Csrp2	3.27367e-38	0.36071	0.979	0.936	6.43832e-34	4
Gabarap	2.71322e-37	0.267699	0.984	0.983	5.3361e-33	4
Vcan	3.54728e-36	0.469172	0.852	0.752	6.97643e-32	4
Pfdn5	1.32674e-35	0.272805	0.993	0.992	2.60931e-31	4
Robo2	2.01808e-35	0.374984	0.34	0.184	3.96896e-31	4
Nfib	1.14898e-34	0.407882	0.507	0.362	2.2597e-30	4
Scx	4.18614e-34	0.288161	0.356	0.197	8.23288e-30	4
Kdm5b	4.32045e-34	0.350562	0.902	0.865	8.49703e-30	4
Dap	4.93509e-34	0.399493	0.599	0.499	9.70584e-30	4
Cox7a2l	1.59471e-33	0.300362	0.967	0.962	3.13632e-29	4
Jun	1.86505e-33	0.538709	0.699	0.591	3.668e-29	4
Pafah1b3	2.23108e-33	0.285103	0.96	0.94	4.38786e-29	4
Plod2	3.62668e-33	0.485343	0.495	0.37	7.1326e-29	4
Col5a2	3.83074e-33	0.36166	0.599	0.474	7.53391e-29	4
Gpc3	4.36115e-33	0.416691	0.928	0.794	8.57707e-29	4
Paip2	4.36749e-33	0.278016	0.972	0.97	8.58954e-29	4
Itgb1	4.94512e-33	0.311041	0.836	0.744	9.72557e-29	4
Mfap2	8.9648e-33	0.343217	0.926	0.856	1.76311e-28	4
Krt18	1.76568e-32	0.270697	0.251	0.113	3.47257e-28	4
Smarca2	6.40119e-32	0.43939	0.616	0.519	1.25892e-27	4
Nynrin	1.96341e-31	0.364014	0.592	0.491	3.86144e-27	4
Mmp14	2.11164e-31	0.363615	0.501	0.367	4.15297e-27	4
Mpped2	2.94049e-31	0.485122	0.463	0.303	5.78307e-27	4
Klf3	4.8164e-31	0.354877	0.564	0.438	9.47242e-27	4
Ank3	1.07978e-30	0.386586	0.59	0.478	2.1236e-26	4
Serpinh1	3.78882e-30	0.302268	0.964	0.905	7.45147e-26	4
Igfbp2	4.76913e-30	0.256636	0.73	0.623	9.37944e-26	4
Cdo1	1.72254e-29	0.371248	0.342	0.199	3.38771e-25	4
Rps6ka6	1.8252e-29	0.408368	0.635	0.522	3.58962e-25	4
Gpx8	2.37233e-29	0.359207	0.644	0.574	4.66566e-25	4
Hsd11b2	2.5491e-29	0.359772	0.426	0.277	5.01331e-25	4
Eid1	4.05968e-29	0.258833	0.989	0.983	7.98417e-25	4
Tut4	5.91091e-29	0.318551	0.937	0.924	1.1625e-24	4
Crispld1	1.30721e-28	0.322166	0.36	0.225	2.5709e-24	4
Rcn2	1.48825e-28	0.289577	0.857	0.854	2.92694e-24	4
Myo6	1.50556e-28	0.271529	0.254	0.124	2.96098e-24	4
Arhgap28	3.07771e-28	0.442035	0.622	0.527	6.05294e-24	4
Foxp2	6.3641e-28	0.488364	0.658	0.561	1.25163e-23	4
Rian	6.76076e-28	0.335395	0.497	0.352	1.32964e-23	4
Twist1	2.24029e-27	0.335007	0.914	0.704	4.40599e-23	4
1810058I24Rik	2.59973e-27	0.315188	0.961	0.947	5.11288e-23	4
Ndufa6	3.24269e-27	0.276045	0.94	0.933	6.37739e-23	4
Nedd4	4.11763e-27	0.250382	1	0.993	8.09815e-23	4
Msx2	4.5317e-27	0.367756	0.313	0.174	8.91249e-23	4
Ctnna1	4.90101e-27	0.313126	0.806	0.797	9.63881e-23	4
Sesn3	7.05062e-27	0.348273	0.686	0.611	1.38665e-22	4
Sparcl1	8.94081e-27	0.352286	0.277	0.149	1.75839e-22	4
Col1a1	1.12565e-26	0.312206	0.381	0.237	2.21382e-22	4
Svbp	1.7013e-26	0.286018	0.862	0.876	3.34595e-22	4
Gng11	1.85525e-26	0.366774	0.499	0.367	3.64871e-22	4
Acsl3	2.80233e-26	0.364961	0.663	0.601	5.51134e-22	4
Ppp3ca	3.94037e-26	0.400753	0.608	0.512	7.74952e-22	4
Arf5	4.9858e-26	0.283821	0.934	0.919	9.80558e-22	4
Myh10	7.00857e-26	0.350345	0.846	0.82	1.37838e-21	4
Rbms3	1.23604e-25	0.329462	0.373	0.243	2.43091e-21	4
Tro	1.61782e-25	0.382647	0.513	0.424	3.18177e-21	4
Sat1	8.28882e-25	0.443883	0.334	0.212	1.63016e-20	4
Smarca1	9.51092e-25	0.346075	0.394	0.275	1.87051e-20	4
Wasf2	1.16916e-24	0.318873	0.722	0.683	2.29939e-20	4
Mtch1	1.19515e-24	0.281426	0.941	0.941	2.35051e-20	4
Mest	3.34193e-24	0.311941	0.988	0.884	6.57257e-20	4
Akap12	8.48518e-24	0.376035	0.451	0.324	1.66878e-19	4
Cpxm1	2.03952e-23	0.309145	0.447	0.348	4.01112e-19	4
Tmem134	2.41533e-23	0.288844	0.766	0.739	4.75023e-19	4
Pcdh18	2.66148e-23	0.351925	0.476	0.386	5.23432e-19	4
Tle4	6.55806e-23	0.514167	0.556	0.465	1.28977e-18	4
Ppdpf	1.38893e-22	0.257444	0.94	0.935	2.73161e-18	4
B230219D22Rik	1.6452e-22	0.289746	0.862	0.851	3.23561e-18	4
Rdx	2.76015e-22	0.251757	0.973	0.956	5.42839e-18	4
Laptm4a	5.32659e-22	0.261662	0.889	0.858	1.04758e-17	4
Lipa	5.48145e-22	0.26817	0.346	0.234	1.07804e-17	4
Tpd52l1	7.64569e-22	0.294672	0.394	0.287	1.50368e-17	4
Tle5	9.84158e-22	0.331839	0.793	0.785	1.93554e-17	4
Igf1	1.15012e-21	0.38248	0.398	0.268	2.26193e-17	4
Usp29	1.62995e-21	0.299881	0.481	0.373	3.20562e-17	4
Ugdh	2.21533e-21	0.317223	0.503	0.425	4.3569e-17	4
Gng10	4.03158e-21	0.274368	0.695	0.658	7.9289e-17	4
Ccnd3	9.85713e-21	0.295597	0.743	0.721	1.9386e-16	4
Filip1l	1.13625e-20	0.272461	0.503	0.377	2.23467e-16	4
Clmp	1.34016e-20	0.316283	0.634	0.556	2.63569e-16	4
Col11a1	1.60168e-20	0.297252	0.479	0.385	3.15003e-16	4
Drap1	1.80182e-20	0.263128	0.949	0.933	3.54365e-16	4
Slf2	2.35707e-20	0.305132	0.523	0.45	4.63566e-16	4
Map1lc3a	3.31941e-20	0.267205	0.801	0.794	6.52829e-16	4
Palld	3.42496e-20	0.311238	0.6	0.525	6.73587e-16	4
Mcm4	4.02996e-20	0.299061	0.777	0.73	7.92572e-16	4
Tead2	4.76721e-20	0.271146	0.91	0.89	9.37566e-16	4
Supt4a	9.48468e-20	0.254896	0.904	0.906	1.86535e-15	4
Pwwp3b	2.5798e-19	0.317491	0.437	0.353	5.07369e-15	4
Flrt2	4.08299e-19	0.387307	0.393	0.296	8.03001e-15	4
Cdh11	4.8984e-19	0.308867	0.684	0.59	9.63368e-15	4
Kif26b	7.70063e-19	0.266533	0.269	0.168	1.51448e-14	4
Pnrc1	7.8667e-19	0.268387	0.777	0.747	1.54714e-14	4
Dzip1	1.25734e-18	0.257084	0.354	0.256	2.47281e-14	4
Aff2	1.35599e-18	0.291427	0.35	0.249	2.66683e-14	4
Smad7	2.20148e-18	0.266356	0.579	0.507	4.32965e-14	4
Tmsb15b2	2.26895e-18	0.267402	0.488	0.412	4.46235e-14	4
Idh2	3.00178e-18	0.272232	0.902	0.893	5.90361e-14	4
Aldh2	3.04253e-18	0.302014	0.647	0.63	5.98375e-14	4
Tmem256	3.28287e-18	0.263346	0.866	0.854	6.45641e-14	4
Ddr2	6.02133e-18	0.282378	0.499	0.419	1.18422e-13	4
Tmem165	1.11774e-17	0.26867	0.711	0.714	2.19825e-13	4
Sipa1l1	2.95337e-17	0.289915	0.487	0.426	5.80839e-13	4
Flrt3	3.74257e-17	0.290132	0.43	0.339	7.36051e-13	4
Fndc3a	5.19198e-17	0.275224	0.662	0.649	1.02111e-12	4
Sap30l	5.33349e-17	0.269567	0.722	0.709	1.04894e-12	4
Sri	6.43764e-17	0.256575	0.773	0.751	1.26609e-12	4
Mthfd2l	6.56321e-17	0.253186	0.606	0.577	1.29079e-12	4
Snai1	6.86518e-17	0.294085	0.337	0.243	1.35017e-12	4
Adgrl2	7.04659e-17	0.280852	0.729	0.675	1.38585e-12	4
Arid4b	9.17461e-17	0.266336	0.844	0.872	1.80437e-12	4
Sdhaf4	1.05577e-16	0.263275	0.675	0.671	2.07637e-12	4
Btbd7	1.30418e-16	0.277329	0.684	0.674	2.56493e-12	4
Plscr3	1.60206e-16	0.253227	0.485	0.42	3.15077e-12	4
Zfp503	1.8642e-16	0.286752	0.703	0.619	3.66632e-12	4
Nrp2	6.13821e-16	0.489438	0.373	0.283	1.2072e-11	4
Fstl1	1.01595e-15	0.267741	0.742	0.713	1.99808e-11	4
Ptprd	1.1497e-15	0.378417	0.475	0.414	2.26112e-11	4
Dusp9	1.18184e-15	0.282137	0.586	0.52	2.32433e-11	4
Aff4	1.61882e-15	0.254087	0.618	0.59	3.18373e-11	4
Wasf1	2.2933e-15	0.280566	0.492	0.437	4.51023e-11	4
Calu	2.58839e-15	0.255724	0.711	0.708	5.09059e-11	4
Rnf11	2.75669e-15	0.257488	0.571	0.533	5.42159e-11	4
Flywch2	2.82579e-15	0.269237	0.5	0.446	5.55748e-11	4
Zdbf2	3.33055e-15	0.282882	0.561	0.525	6.5502e-11	4
Scaper	4.30902e-15	0.363136	0.316	0.233	8.47455e-11	4
Hbp1	4.47342e-15	0.292922	0.481	0.428	8.79788e-11	4
Fblim1	5.05448e-15	0.255978	0.393	0.314	9.94064e-11	4
Rrbp1	5.64057e-15	0.258176	0.836	0.82	1.10933e-10	4
Mdfi	8.49263e-15	0.276016	0.465	0.405	1.67025e-10	4
Tenm3	8.78714e-15	0.286692	0.523	0.48	1.72817e-10	4
Nenf	1.15192e-14	0.251435	0.722	0.727	2.26548e-10	4
Tm9sf3	2.43614e-14	0.254739	0.806	0.822	4.79115e-10	4
Sox12	7.02365e-14	0.258003	0.575	0.549	1.38134e-09	4
Tmem223	9.04974e-14	0.263082	0.825	0.839	1.77981e-09	4
Nid1	1.27003e-13	0.338614	0.41	0.347	2.49777e-09	4
Lbh	3.9431e-13	0.252854	0.414	0.338	7.75489e-09	4
Dnm3os	2.57778e-12	0.289708	0.504	0.444	5.06972e-08	4
Igsf3	3.20638e-12	0.288053	0.503	0.474	6.30599e-08	4
Lpar4	6.23665e-12	0.289627	0.4	0.343	1.22656e-07	4
Tanc1	3.95912e-11	0.267344	0.349	0.293	7.78641e-07	4
Sulf2	1.9251e-10	0.252567	0.591	0.586	3.7861e-06	4
Ppp1r12a	2.19352e-09	0.259053	0.635	0.644	4.31399e-05	4
Asb4	2.33352e-09	0.258359	0.311	0.238	4.58934e-05	4
Unc5c	2.51374e-09	0.279532	0.44	0.392	4.94378e-05	4
Rnd3	2.8843e-09	0.267049	0.586	0.564	5.67256e-05	4
Rab28	5.85641e-09	0.253945	0.463	0.448	0.000115178	4
Msx1	1.30978e-07	0.485069	0.408	0.363	0.00257595	4
Cxcl12	2.4866e-06	0.361135	0.508	0.49	0.048904	4
Col2a1	9.59041e-06	0.30644	0.567	0.576	0.188615	4
Sema6a	0.00106226	0.286519	0.42	0.436	1	4
Hes5	0	2.78645	0.91	0.029	0	5
Fabp7	0	2.67629	0.947	0.179	0	5
Ckb	0	2.63523	0.995	0.394	0	5
Sox2	0	1.98833	0.935	0.137	0	5
Zic1	0	1.74127	0.908	0.107	0	5
Msx3	0	1.63537	0.826	0.052	0	5
Rfx4	0	1.55812	0.827	0.041	0	5
Olig3	0	1.31188	0.76	0.085	0	5
Pax3	0	1.22909	0.732	0.098	0	5
Zic5	0	1.21038	0.749	0.061	0	5
Casz1	0	1.18866	0.65	0.07	0	5
C130071C03Rik	0	1.15044	0.692	0.03	0	5
Pea15a	0	1.13274	0.768	0.214	0	5
Pou3f2	0	1.05852	0.777	0.136	0	5
Wnt1	0	1.04321	0.498	0.045	0	5
Dtx4	0	0.854789	0.581	0.086	0	5
Nrarp	0	0.806345	0.505	0.043	0	5
Zic2	0	0.756315	0.576	0.062	0	5
Pax6	0	0.742082	0.491	0.022	0	5
Zic4	0	0.714549	0.491	0.05	0	5
Ildr2	0	0.695189	0.47	0.057	0	5
Fgfr3	0	0.64216	0.408	0.03	0	5
Mir9-3hg	0	0.638592	0.383	0.023	0	5
Wnt3	0	0.60692	0.403	0.011	0	5
Sox1	0	0.562051	0.357	0.007	0	5
Nppc	0	0.503816	0.255	0.004	0	5
Lfng	0	0.427382	0.301	0.007	0	5
Pantr1	4.34765e-299	1.5371	0.958	0.341	8.55051e-295	5
Kif21a	9.28997e-298	1.27242	0.872	0.304	1.82706e-293	5
Crip2	1.60808e-296	1.12946	0.824	0.234	3.16262e-292	5
Adgrv1	7.85985e-295	0.542987	0.394	0.04	1.5458e-290	5
Fzd10	5.169e-285	0.863845	0.57	0.101	1.01659e-280	5
Mir124-2hg	9.64208e-283	0.624806	0.682	0.12	1.89631e-278	5
Ppp1r1a	1.75378e-281	0.833547	0.54	0.09	3.44917e-277	5
Gnai2	2.98131e-277	1.20002	0.997	0.959	5.86334e-273	5
Irx2	1.048e-259	0.772575	0.498	0.081	2.06111e-255	5
Vim	1.16673e-257	1.54153	0.998	0.807	2.29461e-253	5
Pla2g7	6.3468e-250	0.600625	0.416	0.054	1.24823e-245	5
Tubb2b	4.22545e-234	1.20092	0.998	0.756	8.3102e-230	5
Fam81a	6.47342e-224	0.438582	0.276	0.024	1.27313e-219	5
Gm5089	5.84502e-211	0.385049	0.318	0.034	1.14954e-206	5
Tspan18	1.13676e-189	0.711397	0.611	0.159	2.23567e-185	5
Map1b	7.40623e-185	0.751395	0.988	0.652	1.45658e-180	5
Jam2	2.34305e-184	0.482134	0.407	0.07	4.60807e-180	5
Nes	8.73526e-184	1.29655	0.858	0.489	1.71796e-179	5
Hmgb2	2.40651e-182	0.88871	0.998	0.969	4.73289e-178	5
Celsr1	7.16299e-182	0.494096	0.393	0.069	1.40875e-177	5
Adgrg1	8.22441e-181	0.490009	0.408	0.071	1.61749e-176	5
Fat3	9.43827e-180	0.570599	0.439	0.092	1.85622e-175	5
Celsr2	8.11691e-177	0.718446	0.617	0.174	1.59635e-172	5
Irx1	9.48214e-177	0.632133	0.403	0.074	1.86485e-172	5
Srgap3	1.72709e-171	0.644989	0.567	0.151	3.39667e-167	5
Hspa4l	1.59651e-168	0.670081	0.533	0.141	3.13985e-164	5
Draxin	3.06289e-165	0.768434	0.578	0.16	6.02378e-161	5
Fez1	1.73351e-163	0.846359	0.702	0.286	3.40929e-159	5
Tmsb4x	7.97051e-163	0.809748	0.998	0.993	1.56756e-158	5
Notch1	3.13838e-161	0.902225	0.681	0.275	6.17226e-157	5
H2-K1	6.85853e-158	0.638095	0.478	0.123	1.34887e-153	5
Rnd2	1.61027e-157	1.06777	0.67	0.232	3.16692e-153	5
Nav2	1.43105e-156	0.674061	0.646	0.193	2.81444e-152	5
Rprm	1.57695e-153	0.501495	0.364	0.068	3.10138e-149	5
Tuba1a	1.81262e-153	0.357814	1	0.997	3.56489e-149	5
Ccdc182	5.63034e-151	0.567696	0.312	0.049	1.10732e-146	5
Pou3f3	6.06323e-151	0.732222	0.746	0.266	1.19245e-146	5
Tox3	6.9211e-150	0.93736	0.794	0.404	1.36117e-145	5
Id3	1.45377e-148	1.71499	0.961	0.842	2.85914e-144	5
Zfp536	1.92839e-147	0.61894	0.45	0.115	3.79257e-143	5
Pcdh8	3.67823e-147	0.403025	0.263	0.035	7.23397e-143	5
Ednrb	3.04011e-145	0.500943	0.456	0.103	5.97898e-141	5
Itgb8	6.32697e-144	0.515533	0.379	0.082	1.24433e-139	5
Fzd3	1.78618e-143	0.896838	0.877	0.613	3.51288e-139	5
Msi1	1.60179e-142	0.852221	0.724	0.368	3.15024e-138	5
Wscd1	1.76484e-140	0.33955	0.28	0.042	3.47091e-136	5
Dpysl5	3.70924e-140	0.459957	0.481	0.12	7.29497e-136	5
Scrn1	2.64785e-139	0.484567	0.371	0.078	5.20753e-135	5
Emid1	5.28224e-138	0.408765	0.326	0.06	1.03886e-133	5
Celf2	3.54761e-126	0.705806	0.632	0.243	6.97708e-122	5
Crabp2	1.67245e-124	0.873925	0.972	0.913	3.2892e-120	5
Arl4a	3.90406e-122	0.756171	0.629	0.277	7.67812e-118	5
Ntrk2	1.61801e-119	0.585494	0.374	0.089	3.18214e-115	5
Psip1	1.40772e-117	0.569597	0.994	0.987	2.76856e-113	5
Rtn3	1.68708e-115	0.749282	0.899	0.773	3.31798e-111	5
Id1	3.02471e-115	1.43355	0.917	0.677	5.9487e-111	5
Slain1	5.22379e-112	0.329504	0.276	0.052	1.02736e-107	5
Pdpn	1.09907e-110	0.462803	0.41	0.118	2.16153e-106	5
Tubb4b	2.39634e-109	0.793932	0.966	0.907	4.71288e-105	5
Msx1	1.59105e-105	0.68567	0.745	0.341	3.12912e-101	5
Tdrkh	2.16134e-105	0.397101	0.372	0.1	4.25072e-101	5
Trim2	5.23325e-104	0.613793	0.583	0.25	1.02922e-99	5
Akr1b3	7.12989e-102	0.796251	0.855	0.702	1.40224e-97	5
Apba2	2.17438e-99	0.391309	0.413	0.12	4.27635e-95	5
Btg2	4.48836e-99	0.481688	0.425	0.13	8.82726e-95	5
Efnb3	6.82259e-99	0.732205	0.542	0.239	1.3418e-94	5
Nol7	7.63838e-98	0.621051	0.953	0.91	1.50224e-93	5
Npas3	2.3968e-97	0.427347	0.304	0.073	4.7138e-93	5
Plch1	7.03509e-97	0.285982	0.262	0.053	1.38359e-92	5
Ran	9.63065e-96	0.409994	1	0.998	1.89406e-91	5
Slc35f1	1.04379e-95	0.385217	0.29	0.068	2.05283e-91	5
Dek	2.2935e-95	0.588276	0.992	0.952	4.51064e-91	5
Fkbp3	2.59673e-95	0.451796	0.997	0.994	5.10699e-91	5
Cdon	2.77578e-95	0.594199	0.484	0.187	5.45913e-91	5
Gpm6b	6.56172e-95	0.480874	0.464	0.154	1.29049e-90	5
Pou3f4	3.6848e-92	0.39241	0.628	0.241	7.2469e-88	5
Vangl2	3.12747e-91	0.700887	0.717	0.469	6.15079e-87	5
Hsp90aa1	1.78855e-90	0.388827	1	1	3.51754e-86	5
Ddr1	2.11706e-90	0.403069	0.379	0.11	4.16362e-86	5
Col4a5	1.47518e-89	0.381676	0.343	0.096	2.90123e-85	5
Hoxb3	2.86903e-88	0.552767	0.609	0.266	5.64253e-84	5
Axin2	1.46569e-87	0.700732	0.646	0.354	2.88258e-83	5
Ldha	1.61833e-84	0.596092	0.992	0.956	3.18277e-80	5
Mfng	7.68729e-84	0.287139	0.274	0.062	1.51186e-79	5
Syt11	3.03184e-81	0.697835	0.679	0.396	5.96272e-77	5
Ezr	2.67675e-80	0.30245	0.399	0.133	5.26435e-76	5
Csrnp3	1.3985e-79	0.412845	0.315	0.093	2.75043e-75	5
Cnbp	1.1492e-76	0.470973	0.988	0.964	2.26012e-72	5
Hoxb2	3.612e-76	0.738733	0.737	0.505	7.10373e-72	5
Tuba1b	6.85755e-76	0.415241	0.997	0.987	1.34868e-71	5
Cntfr	8.73782e-75	0.583464	0.598	0.32	1.71847e-70	5
Ezh2	1.99136e-73	0.543915	0.984	0.967	3.91641e-69	5
Zcchc18	1.10869e-71	0.503082	0.5	0.235	2.18045e-67	5
Dach2	5.05816e-71	0.377178	0.343	0.11	9.94788e-67	5
Lrrn1	2.92757e-70	0.346941	0.294	0.087	5.75765e-66	5
Zbtb18	4.69915e-69	0.49396	0.46	0.199	9.24183e-65	5
Jpt1	1.59109e-68	0.536415	0.97	0.946	3.12919e-64	5
Dach1	4.43492e-68	0.567177	0.637	0.374	8.72216e-64	5
Hoxb3os	5.42761e-68	0.770363	0.583	0.341	1.06745e-63	5
Metrn	6.6095e-68	0.588641	0.815	0.644	1.29989e-63	5
Cacng4	8.68775e-68	0.405248	0.319	0.106	1.70862e-63	5
Eml1	1.77801e-67	0.479562	0.421	0.185	3.4968e-63	5
Nkd1	1.05519e-66	0.736408	0.579	0.333	2.07524e-62	5
Gm42418	1.52054e-66	0.786267	1	1	2.99044e-62	5
Ranbp1	2.12334e-66	0.363568	1	0.997	4.17598e-62	5
Elavl2	4.32708e-66	0.305775	0.544	0.248	8.51007e-62	5
Ago1	7.36937e-66	0.510876	0.64	0.392	1.44933e-61	5
Rnf165	1.29281e-65	0.536484	0.606	0.349	2.54257e-61	5
C530008M17Rik	1.78571e-65	0.581534	0.67	0.443	3.51196e-61	5
Gkap1	4.56421e-65	0.555727	0.762	0.586	8.97644e-61	5
Trp53i11	6.8399e-65	0.324232	0.523	0.225	1.3452e-60	5
Ssb	4.08373e-63	0.403813	0.988	0.987	8.03146e-59	5
Stox2	1.6899e-62	0.560322	0.674	0.458	3.32353e-58	5
D030056L22Rik	8.46709e-62	0.551982	0.631	0.432	1.66522e-57	5
Fjx1	5.1922e-61	0.520774	0.55	0.314	1.02115e-56	5
Golm1	8.90503e-61	0.565075	0.793	0.673	1.75135e-56	5
Cenpf	1.84752e-60	0.988461	0.836	0.702	3.63351e-56	5
Hmgn2	5.34851e-60	0.391729	0.975	0.967	1.05189e-55	5
Pkm	1.20153e-59	0.388327	1	0.996	2.36306e-55	5
Mycl	8.22957e-59	0.403058	0.388	0.167	1.61851e-54	5
H1fx	4.48402e-56	0.549086	0.945	0.903	8.81872e-52	5
Tmem47	7.42805e-56	0.537165	0.612	0.408	1.46088e-51	5
Igfbp2	3.13708e-55	0.337969	0.822	0.618	6.1697e-51	5
Ptn	6.01339e-55	0.484076	0.991	0.914	1.18265e-50	5
H2afz	9.62585e-55	0.320162	1	1	1.89312e-50	5
Uchl1	1.424e-53	0.366774	0.586	0.336	2.80058e-49	5
Vat1	1.92516e-53	0.479337	0.463	0.221	3.78621e-49	5
Cxxc4	1.97233e-52	0.372284	0.379	0.162	3.87899e-48	5
Sfrp2	7.61982e-52	0.786843	0.55	0.35	1.49859e-47	5
Msi2	1.88256e-50	0.566257	0.771	0.656	3.70244e-46	5
Dnajc9	5.39028e-50	0.450712	0.93	0.866	1.06011e-45	5
Sinhcaf	7.1545e-50	0.460478	0.903	0.864	1.40708e-45	5
Hnrnpa2b1	1.46207e-49	0.387842	0.997	0.998	2.87546e-45	5
Rrm2	3.83425e-49	0.55075	0.902	0.768	7.54082e-45	5
Pgam1	1.31223e-48	0.388063	0.984	0.969	2.58075e-44	5
Cdh2	5.02995e-48	0.464446	0.74	0.553	9.8924e-44	5
Shroom3	7.10731e-47	0.294852	0.268	0.098	1.39779e-42	5
Ak4	8.92657e-47	0.285401	0.259	0.094	1.75559e-42	5
Hnrnpdl	1.24662e-46	0.399107	0.972	0.957	2.45173e-42	5
Cdc25b	2.81682e-46	0.394268	0.321	0.137	5.53983e-42	5
Cecr2	7.02106e-46	0.45665	0.534	0.342	1.38083e-41	5
Ralgps2	3.23509e-45	0.517266	0.759	0.687	6.36245e-41	5
Mif	4.34323e-45	0.322731	0.997	0.994	8.54183e-41	5
Pbk	6.95619e-44	0.532496	0.623	0.476	1.36807e-39	5
Ccna2	2.66475e-43	0.495266	0.748	0.609	5.24077e-39	5
Cenpm	2.84198e-43	0.467786	0.738	0.62	5.58932e-39	5
Taldo1	1.47446e-42	0.394609	0.935	0.911	2.89982e-38	5
Mphosph8	2.89824e-42	0.455314	0.866	0.831	5.69997e-38	5
Ddx39	7.09357e-42	0.443933	0.864	0.816	1.39509e-37	5
Tox	2.40455e-41	0.373904	0.405	0.21	4.72902e-37	5
Lbr	3.028e-41	0.495631	0.642	0.507	5.95517e-37	5
Tpbg	3.11626e-41	0.336479	0.445	0.247	6.12874e-37	5
Ccnb1	8.3719e-41	0.639467	0.701	0.568	1.6465e-36	5
0610010K14Rik	5.94399e-40	0.42057	0.836	0.805	1.169e-35	5
Lars2	6.74773e-40	0.86166	0.928	0.926	1.32708e-35	5
Taf1d	2.16985e-39	0.448139	0.861	0.806	4.26745e-35	5
H2-Ke6	5.81107e-39	0.321624	0.394	0.205	1.14286e-34	5
Cdca8	1.16033e-38	0.545523	0.88	0.77	2.28202e-34	5
E2f1	7.87351e-38	0.397172	0.463	0.279	1.54848e-33	5
Hoxd3	9.14716e-38	0.278658	0.355	0.162	1.79897e-33	5
Psmg4	1.58794e-37	0.406094	0.871	0.838	3.123e-33	5
Med22	1.79092e-37	0.372278	0.517	0.347	3.5222e-33	5
Chd7	5.42096e-37	0.428274	0.826	0.763	1.06614e-32	5
2510009E07Rik	5.99585e-37	0.302478	0.308	0.136	1.1792e-32	5
Ccdc34	6.48283e-37	0.395044	0.967	0.932	1.27498e-32	5
Hoxd4	9.01023e-37	0.511054	0.427	0.227	1.77204e-32	5
Qk	4.0491e-36	0.397137	0.903	0.875	7.96337e-32	5
Zeb2	4.31579e-36	0.319313	0.679	0.47	8.48786e-32	5
Cachd1	1.87736e-35	0.455442	0.569	0.425	3.6922e-31	5
Dnph1	2.36119e-35	0.406694	0.636	0.522	4.64376e-31	5
Kcnh2	2.613e-35	0.250043	0.298	0.132	5.13898e-31	5
Nop58	3.08857e-35	0.393857	0.921	0.873	6.07429e-31	5
Hs6st1	4.59726e-35	0.33282	0.386	0.209	9.04143e-31	5
Racgap1	5.05963e-35	0.473041	0.626	0.489	9.95077e-31	5
Epha4	1.05853e-34	0.510531	0.537	0.368	2.08182e-30	5
Mki67	1.61834e-34	0.619339	0.808	0.69	3.18279e-30	5
Hoxb4	1.43529e-33	0.296398	0.445	0.231	2.82279e-29	5
Nsd2	8.9576e-33	0.425148	0.86	0.837	1.76169e-28	5
Kif1b	1.83065e-32	0.43167	0.765	0.711	3.60033e-28	5
Smc2	2.22474e-32	0.428621	0.914	0.858	4.3754e-28	5
Prkar2a	2.93336e-32	0.63822	0.615	0.508	5.76903e-28	5
Map7d2	2.98633e-32	0.297869	0.287	0.135	5.87321e-28	5
Kif15	7.49307e-32	0.434883	0.724	0.627	1.47366e-27	5
Mrpl23	8.55504e-32	0.347742	0.886	0.883	1.68252e-27	5
Ncald	8.61674e-32	0.303483	0.332	0.172	1.69465e-27	5
Wasf3	4.09957e-31	0.304647	0.352	0.198	8.06263e-27	5
Msx2	6.90336e-31	0.275764	0.346	0.173	1.35768e-26	5
Aplp2	1.09492e-30	0.432565	0.799	0.745	2.15338e-26	5
Exosc7	1.6078e-30	0.415268	0.746	0.695	3.16206e-26	5
Jam3	1.77988e-30	0.371822	0.64	0.54	3.50049e-26	5
Tmpo	1.85143e-30	0.328387	0.952	0.922	3.6412e-26	5
Hmgb3	2.45104e-30	0.258957	0.994	0.987	4.82047e-26	5
Spag9	2.67988e-30	0.385438	0.737	0.682	5.27052e-26	5
Pcna	2.76641e-30	0.540834	0.879	0.814	5.44071e-26	5
Alad	3.15507e-30	0.39141	0.74	0.672	6.20508e-26	5
Ube2c	6.62815e-30	0.715102	0.794	0.717	1.30356e-25	5
A430005L14Rik	7.23067e-30	0.381149	0.593	0.483	1.42206e-25	5
Cbx3	9.16979e-30	0.28127	0.994	0.985	1.80342e-25	5
Rfc4	2.49318e-29	0.357888	0.835	0.801	4.90333e-25	5
Cdc42se2	2.61279e-29	0.420642	0.603	0.509	5.13858e-25	5
Emb	2.74107e-29	0.360459	0.477	0.326	5.39087e-25	5
Nmral1	2.886e-29	0.363605	0.802	0.738	5.67589e-25	5
Jpt2	7.31668e-29	0.379679	0.562	0.448	1.43897e-24	5
Irx5	2.12526e-28	0.259354	0.266	0.122	4.17975e-24	5
Epb41l5	3.72071e-28	0.284784	0.288	0.147	7.31753e-24	5
Zfp91	5.5574e-28	0.319487	0.907	0.9	1.09297e-23	5
Pak1ip1	7.65651e-28	0.352878	0.727	0.684	1.5058e-23	5
Dctpp1	9.22866e-28	0.326782	0.95	0.921	1.815e-23	5
Mcm7	1.12515e-27	0.379249	0.871	0.828	2.21282e-23	5
AY036118	1.58738e-27	0.432028	0.85	0.797	3.1219e-23	5
Bex1	3.81778e-27	0.421426	0.796	0.745	7.50842e-23	5
Prdx4	5.06183e-27	0.328397	0.927	0.91	9.9551e-23	5
Eif3d	7.74773e-27	0.33855	0.875	0.857	1.52375e-22	5
Fsd1l	9.11746e-27	0.267638	0.301	0.156	1.79313e-22	5
H2afv	1.78444e-26	0.27539	0.981	0.976	3.50946e-22	5
Spc25	2.01254e-26	0.522731	0.646	0.563	3.95806e-22	5
Ktn1	3.13627e-26	0.356207	0.875	0.861	6.16809e-22	5
Nucks1	3.35849e-26	0.270584	0.994	0.982	6.60514e-22	5
Nasp	6.50176e-26	0.287173	1	0.987	1.2787e-21	5
Snx10	9.45337e-26	0.273441	0.329	0.18	1.85919e-21	5
Cdca3	1.00387e-25	0.417936	0.757	0.681	1.97431e-21	5
Cxadr	1.3788e-25	0.327767	0.413	0.265	2.71169e-21	5
Dhx32	4.69145e-25	0.280902	0.324	0.186	9.22667e-21	5
Rbmx	4.69883e-25	0.338768	0.746	0.704	9.24119e-21	5
Prc1	6.54352e-25	0.717695	0.632	0.521	1.28691e-20	5
Mir99ahg	6.91873e-25	0.41533	0.587	0.492	1.36071e-20	5
Nusap1	1.60377e-24	0.593373	0.637	0.513	3.15413e-20	5
Skap2	2.34646e-24	0.278861	0.301	0.164	4.61478e-20	5
Ptbp2	3.1696e-24	0.38303	0.751	0.729	6.23365e-20	5
Slc16a3	3.68415e-24	0.316848	0.45	0.31	7.24562e-20	5
Jtb	4.81194e-24	0.341453	0.643	0.576	9.46364e-20	5
Acot7	5.02806e-24	0.278651	0.425	0.277	9.88869e-20	5
Tspan13	5.09924e-24	0.308269	0.607	0.494	1.00287e-19	5
Kmt5a	7.42187e-24	0.334053	0.818	0.782	1.45966e-19	5
Ccnb2	7.82934e-24	0.402046	0.707	0.625	1.5398e-19	5
Baz1a	1.01824e-23	0.385463	0.656	0.571	2.00257e-19	5
Anp32e	2.51964e-23	0.287326	0.955	0.943	4.95538e-19	5
Khdrbs3	3.53e-23	0.351643	0.66	0.578	6.94246e-19	5
Srsf10	3.70259e-23	0.261936	0.958	0.953	7.28188e-19	5
Smc4	4.95794e-23	0.44078	0.852	0.798	9.75079e-19	5
Arl6ip1	5.2619e-23	0.601623	0.903	0.901	1.03486e-18	5
Cox6a1	6.17477e-23	0.253181	0.947	0.965	1.21439e-18	5
Pa2g4	6.69148e-23	0.30979	0.899	0.867	1.31601e-18	5
Reep3	8.45124e-23	0.306948	0.575	0.474	1.66211e-18	5
Cks2	1.39829e-22	0.455469	0.83	0.792	2.75001e-18	5
Ndufa12	1.47852e-22	0.288906	0.924	0.934	2.9078e-18	5
Esco2	1.53394e-22	0.5348	0.542	0.461	3.0168e-18	5
Nr2f6	1.62297e-22	0.549083	0.696	0.659	3.19189e-18	5
Tfdp2	2.23551e-22	0.401374	0.738	0.717	4.39657e-18	5
Mxd3	3.95146e-22	0.308852	0.34	0.216	7.77133e-18	5
Efnb1	4.77186e-22	0.367218	0.455	0.338	9.38482e-18	5
Cdca7	1.63321e-21	0.391927	0.707	0.656	3.21204e-17	5
Gpsm2	2.15586e-21	0.332551	0.394	0.276	4.23994e-17	5
Ptms	2.2801e-21	0.255428	0.972	0.972	4.48427e-17	5
Actl6a	2.883e-21	0.281164	0.888	0.885	5.67e-17	5
Nudt21	4.16548e-21	0.270736	0.919	0.936	8.19225e-17	5
Epha7	4.17005e-21	0.593976	0.447	0.346	8.20123e-17	5
Zfp422	8.4291e-21	0.295648	0.833	0.844	1.65775e-16	5
Prtg	2.00887e-20	0.341818	0.469	0.363	3.95084e-16	5
Pnrc2	2.57596e-20	0.332443	0.592	0.531	5.06613e-16	5
Bola1	2.64471e-20	0.300072	0.743	0.709	5.20135e-16	5
Hmgcs1	3.11167e-20	0.389156	0.769	0.709	6.11972e-16	5
Anapc11	3.3654e-20	0.296115	0.813	0.831	6.61874e-16	5
Pimreg	4.48451e-20	0.379619	0.587	0.502	8.81969e-16	5
Cdc20	5.63024e-20	0.497012	0.664	0.594	1.1073e-15	5
Zc3h15	8.78786e-20	0.279627	0.958	0.969	1.72831e-15	5
Clcn3	2.65911e-19	0.283453	0.396	0.271	5.22968e-15	5
Unc5c	2.83081e-19	0.3962	0.503	0.388	5.56736e-15	5
Asf1b	4.14301e-19	0.341749	0.52	0.448	8.14806e-15	5
Hells	4.24799e-19	0.369428	0.788	0.763	8.35453e-15	5
Pttg1	1.11429e-18	0.347148	0.794	0.775	2.19148e-14	5
Spire1	1.43305e-18	0.331323	0.433	0.326	2.81839e-14	5
Slc2a1	2.12193e-18	0.394252	0.402	0.295	4.1732e-14	5
Ccdc115	2.14839e-18	0.316412	0.526	0.449	4.22524e-14	5
Cep55	3.01897e-18	0.255589	0.333	0.221	5.93741e-14	5
Vezf1	3.12328e-18	0.311138	0.769	0.783	6.14256e-14	5
Tfrc	3.94019e-18	0.341666	0.467	0.373	7.74917e-14	5
Gar1	7.93349e-18	0.311856	0.723	0.692	1.56028e-13	5
Ubr5	1.40792e-17	0.339665	0.601	0.543	2.76896e-13	5
Zfp41	1.55503e-17	0.287083	0.467	0.371	3.05827e-13	5
Vta1	1.58983e-17	0.280461	0.645	0.602	3.12672e-13	5
Trappc1	1.68895e-17	0.27194	0.749	0.758	3.32166e-13	5
Cisd1	2.35001e-17	0.28851	0.801	0.793	4.62177e-13	5
Smad3	3.89435e-17	0.287605	0.315	0.205	7.65901e-13	5
Afdn	6.11243e-17	0.329571	0.587	0.517	1.20213e-12	5
Usp1	7.74701e-17	0.320609	0.802	0.771	1.5236e-12	5
Top2a	8.06383e-17	0.599728	0.829	0.765	1.58591e-12	5
Pgp	8.53923e-17	0.287845	0.782	0.751	1.67941e-12	5
Dkc1	1.34958e-16	0.290148	0.791	0.756	2.65422e-12	5
Tra2a	1.37383e-16	0.254009	0.913	0.913	2.70191e-12	5
Knl1	1.81026e-16	0.386508	0.562	0.482	3.56024e-12	5
Peli2	1.9776e-16	0.258635	0.385	0.267	3.88934e-12	5
Ormdl1	2.9299e-16	0.26489	0.519	0.436	5.76223e-12	5
Msn	2.93813e-16	0.272875	0.592	0.516	5.77841e-12	5
Ift74	4.23277e-16	0.271228	0.802	0.797	8.32459e-12	5
Oard1	5.41771e-16	0.287172	0.682	0.662	1.0655e-11	5
Upf3b	5.64982e-16	0.309139	0.687	0.657	1.11115e-11	5
Tpx2	6.62348e-16	0.39105	0.732	0.671	1.30264e-11	5
Hat1	8.14904e-16	0.284179	0.769	0.737	1.60267e-11	5
Lockd	8.75802e-16	0.255145	0.35	0.243	1.72244e-11	5
Mrps6	9.43303e-16	0.348853	0.643	0.622	1.85519e-11	5
Hk2	9.53511e-16	0.272124	0.374	0.273	1.87527e-11	5
Pfn2	9.87063e-16	0.259313	0.676	0.63	1.94126e-11	5
Srsf1	1.05351e-15	0.251948	0.922	0.914	2.07195e-11	5
Tmem123	2.84522e-15	0.268048	0.391	0.295	5.5957e-11	5
Med19	3.18246e-15	0.263729	0.745	0.748	6.25894e-11	5
Fam98b	3.52553e-15	0.285321	0.685	0.695	6.93365e-11	5
Hpf1	5.62248e-15	0.250104	0.799	0.827	1.10577e-10	5
Pnp	8.37253e-15	0.286528	0.569	0.523	1.64663e-10	5
Knstrn	9.74586e-15	0.300478	0.629	0.581	1.91672e-10	5
Mdm1	1.25815e-14	0.302083	0.389	0.306	2.4744e-10	5
Cdk5rap3	1.56843e-14	0.319801	0.551	0.508	3.08464e-10	5
Tex9	1.61307e-14	0.283727	0.516	0.447	3.17243e-10	5
Efnb2	1.96231e-14	0.32263	0.498	0.416	3.85927e-10	5
Ipo5	3.8676e-14	0.289012	0.667	0.639	7.60641e-10	5
Twf1	4.099e-14	0.278862	0.53	0.46	8.0615e-10	5
Nop56	4.34188e-14	0.284702	0.861	0.87	8.53917e-10	5
Zfp423	4.53678e-14	0.250074	0.357	0.264	8.92248e-10	5
Nmt2	4.55141e-14	0.285549	0.449	0.366	8.95126e-10	5
Mrps23	5.03574e-14	0.265244	0.609	0.585	9.9038e-10	5
Cdkn1b	6.77636e-14	0.273068	0.472	0.394	1.33271e-09	5
Ccdc90b	6.8995e-14	0.265435	0.567	0.521	1.35692e-09	5
Med25	1.18448e-13	0.274021	0.492	0.438	2.32952e-09	5
Yae1d1	1.93046e-13	0.254554	0.699	0.705	3.79664e-09	5
Prmt5	2.14537e-13	0.27443	0.625	0.592	4.2193e-09	5
Cisd2	2.1761e-13	0.276243	0.729	0.747	4.27973e-09	5
Cenpv	2.53649e-13	0.334328	0.498	0.436	4.98851e-09	5
Nde1	3.24702e-13	0.306559	0.578	0.539	6.38592e-09	5
2310033P09Rik	3.88368e-13	0.279394	0.667	0.665	7.63804e-09	5
Btg1	5.11108e-13	0.289915	0.678	0.675	1.0052e-08	5
Mad2l1	1.01586e-12	0.266318	0.597	0.552	1.99789e-08	5
Mtln	1.4613e-12	0.254653	0.379	0.297	2.87393e-08	5
Phgdh	1.71039e-12	0.258196	0.709	0.674	3.36383e-08	5
Glcci1	2.03464e-12	0.250475	0.336	0.249	4.00154e-08	5
Ect2	2.20274e-12	0.280193	0.444	0.373	4.33212e-08	5
Sltm	2.50972e-12	0.257278	0.85	0.877	4.93587e-08	5
Rif1	2.94725e-12	0.294938	0.738	0.732	5.79636e-08	5
H1f0	3.24333e-12	0.424749	0.821	0.82	6.37865e-08	5
Aspm	3.92238e-12	0.427117	0.48	0.413	7.71414e-08	5
Gm47283	5.58814e-12	0.340547	0.785	0.785	1.09902e-07	5
Rfc3	7.00315e-12	0.267381	0.783	0.796	1.37731e-07	5
Tipin	7.49917e-12	0.255092	0.723	0.716	1.47486e-07	5
Kif22	8.34461e-12	0.289442	0.522	0.47	1.64114e-07	5
Pwwp2a	1.45678e-11	0.253391	0.592	0.571	2.86505e-07	5
Ahi1	1.51478e-11	0.276581	0.629	0.629	2.97912e-07	5
Hes6	1.73915e-11	0.37832	0.519	0.467	3.42039e-07	5
Idi1	1.93744e-11	0.278996	0.634	0.578	3.81036e-07	5
Scoc	3.10632e-11	0.2525	0.531	0.495	6.10921e-07	5
Ncapg	6.05679e-11	0.263947	0.506	0.454	1.19119e-06	5
Msmo1	6.43858e-11	0.333071	0.526	0.463	1.26628e-06	5
Fads2	1.84669e-10	0.258821	0.45	0.396	3.63188e-06	5
Wdr76	2.06014e-10	0.270599	0.417	0.36	4.05167e-06	5
Rnaseh2a	2.56044e-10	0.250836	0.547	0.523	5.03562e-06	5
Inip	3.30643e-10	0.25933	0.495	0.461	6.50276e-06	5
Ckap5	3.5015e-10	0.294659	0.741	0.747	6.8864e-06	5
Cenpa	4.28909e-10	0.257808	0.816	0.787	8.43536e-06	5
Zfp553	4.6547e-10	0.259824	0.514	0.483	9.15441e-06	5
Kif20b	1.6357e-09	0.28838	0.567	0.524	3.21692e-05	5
Gli3	1.63667e-09	0.275194	0.508	0.477	3.21884e-05	5
Agpat5	2.27143e-09	0.25519	0.45	0.41	4.46722e-05	5
Psmc3ip	4.91768e-09	0.251092	0.587	0.581	9.6716e-05	5
Cep57	6.09306e-09	0.254722	0.597	0.59	0.000119832	5
Kif18a	3.09376e-08	0.256966	0.344	0.287	0.00060845	5
Aurkb	4.52723e-08	0.281678	0.525	0.48	0.00089037	5
Melk	9.09838e-08	0.251279	0.452	0.424	0.00178938	5
Ckap2l	9.57395e-08	0.276337	0.505	0.46	0.00188291	5
Alkbh1	1.08071e-07	0.250036	0.628	0.645	0.00212543	5
Kif23	7.52412e-07	0.273613	0.445	0.401	0.0147977	5
Cenpe	8.46193e-07	0.251239	0.651	0.613	0.0166421	5
Hist1h1e	6.12579e-06	0.621728	0.894	0.912	0.120476	5
Nr2f2	8.66605e-06	0.357297	0.668	0.692	0.170435	5
Hist1h2bm	2.49247e-05	0.328475	0.52	0.512	0.490194	5
Hmmr	2.84923e-05	0.250915	0.547	0.52	0.560357	5
Ccnd1	2.86135e-05	0.317793	0.738	0.74	0.562741	5
Hist1h2bj	0.000109291	0.273065	0.405	0.391	1	5
Hist1h3c	0.000164183	0.521802	0.668	0.672	1	5
Tuba1c	0.000257279	0.28023	0.452	0.454	1	5
Hist1h3f	0.000351766	0.387145	0.467	0.476	1	5
Hist1h4d	0.000423884	0.376935	0.727	0.748	1	5
Hist1h3i	0.000573082	0.42805	0.467	0.489	1	5
Hist1h3e	0.000589282	0.397224	0.693	0.714	1	5
Hist1h2bl	0.00091812	0.312846	0.43	0.437	1	5
Xist	0.00326326	0.345652	0.495	0.487	1	5
Hist1h1d	0.00389854	0.468106	0.584	0.62	1	5
Phactr1	0	2.02045	0.969	0.102	0	6
Cdh6	0	1.9103	0.967	0.181	0	6
Plp1	0	1.89227	0.961	0.085	0	6
Sox10	0	1.81263	0.972	0.018	0	6
Zeb2	0	1.70128	0.984	0.449	0	6
Pls3	0	1.65472	0.944	0.341	0	6
Ednrb	0	1.59413	0.947	0.07	0	6
Arpc1b	0	1.47969	0.925	0.273	0	6
Erbb3	0	1.26613	0.869	0.018	0	6
Fabp7	0	1.18843	0.894	0.183	0	6
Rgcc	0	1.12575	0.601	0.059	0	6
Foxd3	0	1.08212	0.76	0.009	0	6
Fam210b	0	1.06307	0.846	0.175	0	6
Tnik	0	1.0019	0.797	0.067	0	6
Tfap2b	0	0.958365	0.743	0.143	0	6
Itga4	0	0.9454	0.676	0.051	0	6
Spon1	0	0.934263	0.705	0.079	0	6
Itga6	0	0.905009	0.786	0.102	0	6
Egfl8	0	0.844399	0.637	0.01	0	6
Pdlim1	0	0.824417	0.671	0.113	0	6
Postn	0	0.807657	0.615	0.082	0	6
Cnp	0	0.790331	0.743	0.113	0	6
Mt1	0	0.766763	0.593	0.053	0	6
Npr3	0	0.742579	0.674	0.04	0	6
Heyl	0	0.723196	0.615	0.03	0	6
Insc	0	0.637186	0.616	0.034	0	6
S100a16	0	0.592354	0.495	0.041	0	6
Gfra1	0	0.561384	0.541	0.04	0	6
Prdm12	0	0.558363	0.321	0.01	0	6
Cdh19	0	0.555014	0.541	0.009	0	6
Arhgef26	0	0.519203	0.605	0.08	0	6
Opcml	0	0.516908	0.363	0.015	0	6
L1cam	0	0.469045	0.505	0.033	0	6
Gm12688	0	0.463163	0.438	0.005	0	6
Megf10	0	0.440744	0.448	0.018	0	6
Camk2b	0	0.426498	0.354	0.015	0	6
Fhdc1	0	0.420232	0.452	0.016	0	6
Mgll	0	0.394697	0.292	0.013	0	6
Gfra2	0	0.383562	0.431	0.011	0	6
Gpr37	0	0.360673	0.326	0.003	0	6
Adgrg6	0	0.339046	0.365	0.015	0	6
Sntb1	0	0.326563	0.363	0.006	0	6
1700019D03Rik	0	0.32643	0.368	0.021	0	6
Ndst3	0	0.31988	0.349	0.013	0	6
Cmtm5	0	0.285745	0.315	0.005	0	6
Afap1l2	0	0.285356	0.312	0.006	0	6
Prss12	0	0.276101	0.309	0.014	0	6
Tmem132e	0	0.270737	0.332	0.018	0	6
Stard13	0	0.264202	0.332	0.014	0	6
Mstn	0	0.259669	0.257	0.007	0	6
Bcar3	0	0.257944	0.315	0.018	0	6
Lgi4	0	0.253489	0.3	0.015	0	6
Moxd1	1.39944e-307	0.368087	0.379	0.033	2.75229e-303	6
Ass1	2.84623e-297	0.309321	0.293	0.017	5.59768e-293	6
Slc9a3r1	3.60123e-286	0.31977	0.421	0.045	7.08255e-282	6
Celf2	1.63658e-285	0.850784	0.852	0.228	3.21866e-281	6
Flrt1	5.65625e-284	0.28762	0.284	0.017	1.11242e-279	6
Metrn	8.10621e-283	1.26545	0.984	0.632	1.59425e-278	6
Olfr889	9.99977e-282	0.50532	0.31	0.023	1.96665e-277	6
Rasa3	1.94925e-269	0.524767	0.616	0.12	3.83359e-265	6
Sparc	2.61671e-265	1.24195	0.984	0.435	5.14629e-261	6
Lama4	1.28482e-263	0.430647	0.491	0.074	2.52686e-259	6
Mef2c	7.4649e-257	0.982194	0.738	0.2	1.46812e-252	6
Ajap1	1.63988e-256	0.335362	0.292	0.022	3.22515e-252	6
Ngfr	1.29279e-255	0.51272	0.591	0.11	2.54253e-251	6
Alcam	3.07988e-252	0.551272	0.502	0.08	6.05721e-248	6
Nkain4	1.23375e-250	0.875663	0.814	0.223	2.42642e-246	6
Gpm6b	2.26364e-235	0.530892	0.663	0.14	4.45191e-231	6
Fam181b	3.24147e-234	0.452923	0.601	0.119	6.37499e-230	6
Tspan18	6.00913e-230	0.521275	0.696	0.154	1.18182e-225	6
Tspan7	6.62759e-229	0.743968	0.757	0.244	1.30345e-224	6
Ctsk	1.4365e-217	0.258093	0.268	0.023	2.82516e-213	6
Adam12	4.31105e-215	0.253791	0.279	0.025	8.47854e-211	6
Dbi	2.40216e-214	0.89212	0.998	0.97	4.72433e-210	6
Vim	1.48344e-205	1.28008	1	0.807	2.91747e-201	6
Fam89a	5.3386e-205	0.468731	0.48	0.089	1.04994e-200	6
Timp3	1.20393e-202	0.718127	0.702	0.212	2.36776e-198	6
Sox8	2.54681e-194	0.341189	0.353	0.05	5.0088e-190	6
Cyfip2	3.95144e-189	0.417897	0.538	0.115	7.7713e-185	6
Nell2	2.69918e-187	0.342995	0.348	0.047	5.30847e-183	6
Dnajc1	8.80498e-180	0.928201	0.959	0.605	1.73167e-175	6
Cuedc2	1.72722e-178	0.926498	0.964	0.727	3.39692e-174	6
Rhob	8.99193e-178	0.832026	0.788	0.318	1.76844e-173	6
Car11	1.26796e-171	0.38581	0.27	0.032	2.4937e-167	6
Lmo4	2.15644e-167	1.33353	0.978	0.816	4.24107e-163	6
Itprid2	8.31374e-163	0.302822	0.421	0.084	1.63506e-158	6
Cyp2j6	4.27724e-158	0.293531	0.393	0.074	8.41205e-154	6
Notch1	1.89978e-156	0.567919	0.744	0.271	3.7363e-152	6
Fabp5	2.1306e-153	0.695398	1	0.99	4.19026e-149	6
Nrp2	4.58899e-153	0.601813	0.73	0.26	9.02517e-149	6
Lbh	1.82117e-152	0.6263	0.777	0.315	3.58169e-148	6
Ets1	1.90002e-152	0.593163	0.651	0.22	3.73678e-148	6
Psat1	1.81626e-150	0.739398	0.856	0.477	3.57203e-146	6
Cotl1	2.65324e-150	0.744756	0.945	0.617	5.21813e-146	6
Plxna4	3.40376e-148	0.291302	0.309	0.048	6.69417e-144	6
Anxa5	1.36598e-143	0.634548	0.777	0.334	2.68648e-139	6
Nes	3.25966e-143	0.727005	0.894	0.487	6.41077e-139	6
Ndfip1	2.68717e-142	0.673281	0.977	0.814	5.28486e-138	6
Pmepa1	3.72989e-142	0.65116	0.708	0.292	7.33558e-138	6
Tom1l1	3.80262e-142	0.2549	0.329	0.058	7.47862e-138	6
Mxra7	5.90202e-142	0.383538	0.766	0.286	1.16075e-137	6
Prps2	1.05457e-141	0.320102	0.471	0.117	2.07402e-137	6
Nrp1	1.10787e-141	0.603184	0.588	0.181	2.17884e-137	6
Slitrk6	2.86377e-140	0.462478	0.47	0.117	5.63218e-136	6
Nrip1	6.31719e-140	0.823966	0.924	0.6	1.2424e-135	6
Spata13	2.0914e-139	0.375872	0.349	0.067	4.11316e-135	6
Ubl3	4.7813e-139	0.598986	0.797	0.366	9.40339e-135	6
Pax3	7.28609e-138	0.368609	0.485	0.115	1.43296e-133	6
Sorbs1	9.77541e-137	0.271817	0.374	0.076	1.92253e-132	6
Col4a2	5.15342e-134	0.588842	0.75	0.338	1.01352e-129	6
Dpysl3	5.50884e-134	0.693983	0.78	0.336	1.08342e-129	6
Pdp1	1.62059e-133	0.310256	0.36	0.074	3.18722e-129	6
Pard3b	9.69655e-133	0.268834	0.368	0.075	1.90702e-128	6
Col25a1	1.80925e-131	0.465394	0.457	0.124	3.55825e-127	6
Ldhb	3.48678e-131	0.698591	0.994	0.939	6.85746e-127	6
Acot1	7.04008e-131	0.554902	0.724	0.302	1.38457e-126	6
Tnfrsf19	7.50894e-129	0.361462	0.438	0.111	1.47678e-124	6
Tmsb4x	1.526e-124	0.368452	1	0.993	3.00118e-120	6
Col4a1	2.96491e-124	0.776809	0.866	0.516	5.8311e-120	6
Cthrc1	3.53948e-124	0.774264	0.63	0.246	6.96109e-120	6
Msn	1.37241e-123	0.636091	0.872	0.497	2.69912e-119	6
Col5a2	3.75812e-123	0.813438	0.838	0.46	7.39109e-119	6
Ppic	4.48864e-122	0.606951	0.914	0.601	8.82781e-118	6
Qk	1.40422e-120	0.652296	0.988	0.869	2.76168e-116	6
Rplp1	2.07538e-119	0.321298	1	1	4.08166e-115	6
Ss18l2	7.90302e-119	0.640636	0.894	0.56	1.55429e-114	6
Serpine2	7.345e-118	0.531808	0.722	0.323	1.44454e-113	6
Tacc1	9.40587e-115	0.456725	0.668	0.27	1.84985e-110	6
Fgfbp3	3.41513e-114	0.491762	0.34	0.077	6.71654e-110	6
Cadm1	1.8416e-112	0.733045	0.927	0.624	3.62187e-108	6
Rplp0	1.44271e-110	0.320474	1	1	2.83738e-106	6
S100a11	3.8927e-109	0.613433	0.852	0.475	7.65577e-105	6
Fign	6.21045e-108	0.664984	0.878	0.536	1.22141e-103	6
Eid1	5.77264e-107	0.534386	1	0.982	1.13531e-102	6
Gltp	6.37591e-107	0.410267	0.661	0.274	1.25395e-102	6
Tpt1	3.91655e-106	0.318803	1	1	7.70268e-102	6
Rbms3	1.26146e-104	0.393476	0.612	0.229	2.4809e-100	6
Ggct	1.38949e-102	0.268471	0.429	0.123	2.73271e-98	6
Nedd9	1.58037e-102	0.280355	0.342	0.083	3.10811e-98	6
Col18a1	2.4927e-102	0.610442	0.721	0.353	4.90239e-98	6
Pxn	2.07126e-100	0.304347	0.46	0.143	4.07354e-96	6
S100a10	7.81598e-98	0.478085	0.643	0.272	1.53717e-93	6
Zbtb20	4.10805e-97	0.436079	0.655	0.26	8.0793e-93	6
Dnajc19	1.18763e-96	0.572082	0.961	0.801	2.3357e-92	6
Gpd2	4.33657e-96	0.267075	0.473	0.152	8.52873e-92	6
Coro1c	1.56099e-95	0.533847	0.817	0.472	3.07e-91	6
Dclk1	3.21447e-95	0.51242	0.771	0.386	6.32189e-91	6
Wdfy1	5.57465e-93	0.490991	0.729	0.373	1.09637e-88	6
Fyn	2.38988e-89	0.42817	0.761	0.385	4.70017e-85	6
Nudt4	2.84929e-89	0.594609	0.942	0.757	5.6037e-85	6
Gab1	1.28901e-86	0.326581	0.513	0.191	2.53509e-82	6
Cst3	1.94883e-84	0.633348	0.984	0.912	3.83276e-80	6
Homer2	2.35443e-83	0.446231	0.633	0.289	4.63046e-79	6
Map1a	4.27939e-83	0.256703	0.515	0.182	8.41627e-79	6
Klhl13	2.15802e-82	0.391501	0.515	0.2	4.24418e-78	6
Megf9	6.51389e-82	0.281903	0.466	0.162	1.28109e-77	6
Ktn1	6.05037e-81	0.490995	0.973	0.855	1.18993e-76	6
Mycn	4.47348e-80	0.402979	0.599	0.268	8.79799e-76	6
Npm1	7.34327e-78	0.363254	1	1	1.4442e-73	6
Hspd1	8.8927e-78	0.49059	0.998	0.981	1.74893e-73	6
Sox5	1.79423e-77	0.380433	0.574	0.249	3.52872e-73	6
Pabpc1	2.21723e-77	0.428186	0.997	0.961	4.36063e-73	6
Arpc1a	5.43292e-76	0.49418	0.973	0.874	1.06849e-71	6
Cfap410	5.45879e-76	0.411957	0.574	0.261	1.07358e-71	6
Gamt	2.03631e-75	0.367037	0.647	0.302	4.00481e-71	6
Map2k1	3.62663e-75	0.385301	0.697	0.364	7.13248e-71	6
Ppp1r18	1.14763e-74	0.316633	0.599	0.264	2.25704e-70	6
Filip1l	1.22902e-74	0.401651	0.725	0.363	2.41712e-70	6
Lamb1	2.60855e-74	0.338371	0.527	0.225	5.13023e-70	6
Grb10	8.9348e-74	0.531024	0.994	0.923	1.75721e-69	6
Cdh2	7.74139e-73	0.474537	0.846	0.546	1.5225e-68	6
Fkbp1a	1.2311e-71	0.441867	0.986	0.937	2.42121e-67	6
Mvb12b	9.19239e-71	0.269919	0.549	0.231	1.80787e-66	6
Col1a2	2.24104e-69	0.670892	0.803	0.523	4.40746e-65	6
Cyba	3.72527e-69	0.338217	0.665	0.333	7.32649e-65	6
Sfrp1	4.87987e-69	0.776034	0.774	0.528	9.59724e-65	6
Ptpn13	2.3623e-67	0.319669	0.501	0.21	4.64594e-63	6
Sept8	3.99903e-66	0.252278	0.468	0.187	7.8649e-62	6
Nnat	2.84588e-65	0.507944	0.998	0.927	5.59699e-61	6
Myl9	1.83707e-64	0.374025	0.548	0.248	3.61297e-60	6
Plod1	5.45843e-64	0.255114	0.471	0.19	1.07351e-59	6
mt-Nd1	7.91845e-64	0.322474	1	0.997	1.55732e-59	6
Pcbp4	8.14499e-64	0.393643	0.972	0.86	1.60187e-59	6
Ywhab	1.59175e-63	0.360189	0.997	0.965	3.1305e-59	6
Tspo	2.18819e-62	0.266537	0.537	0.242	4.30351e-58	6
Jun	3.4268e-62	0.54999	0.853	0.582	6.73948e-58	6
Zfp36l2	1.71566e-60	0.371387	0.647	0.349	3.37418e-56	6
Map3k1	2.80309e-60	0.301333	0.501	0.224	5.51285e-56	6
Ctsl	3.23235e-60	0.444545	0.938	0.776	6.35706e-56	6
Clcn5	1.14829e-59	0.38725	0.758	0.467	2.25835e-55	6
Prxl2a	2.08556e-59	0.341316	0.643	0.344	4.10166e-55	6
Josd2	9.04625e-59	0.309438	0.704	0.389	1.77913e-54	6
Kif1b	3.77184e-58	0.389951	0.908	0.701	7.41809e-54	6
Mmp14	2.14474e-57	0.306232	0.672	0.357	4.21806e-53	6
Spire1	7.63352e-57	0.281105	0.622	0.313	1.50128e-52	6
Cdc42se1	9.87949e-57	0.349187	0.655	0.37	1.943e-52	6
Nectin3	1.61802e-56	0.387691	0.822	0.563	3.18216e-52	6
Litaf	2.43891e-55	0.297931	0.666	0.364	4.7966e-51	6
Rasa2	2.6252e-55	0.324771	0.59	0.313	5.16299e-51	6
Abat	2.37516e-54	0.260926	0.404	0.165	4.67123e-50	6
Rexo2	2.87019e-54	0.384043	0.877	0.649	5.64481e-50	6
Sh3pxd2a	3.4385e-54	0.310605	0.507	0.242	6.76249e-50	6
Ssr4	6.71076e-54	0.387503	0.961	0.842	1.31981e-49	6
Cxxc5	1.96358e-53	0.321636	0.749	0.442	3.86178e-49	6
Itgb1	2.6765e-53	0.39875	0.956	0.737	5.26388e-49	6
Timm10b	6.14392e-53	0.434358	0.97	0.845	1.20832e-48	6
Abcg2	2.34708e-52	0.293031	0.619	0.327	4.61601e-48	6
Hip1	6.77184e-52	0.343369	0.71	0.429	1.33182e-47	6
Map4k4	8.50731e-52	0.388025	0.975	0.873	1.67313e-47	6
Gnl3	9.51243e-52	0.412514	0.922	0.751	1.87081e-47	6
Myh9	8.22651e-50	0.391482	0.676	0.401	1.61791e-45	6
Eif5a	1.45621e-49	0.308628	1	0.998	2.86393e-45	6
Arhgap28	2.27605e-49	0.373626	0.791	0.517	4.47632e-45	6
Iqgap1	2.70787e-49	0.259546	0.569	0.287	5.32558e-45	6
Nhp2	3.85597e-49	0.390989	0.984	0.902	7.58354e-45	6
Mybbp1a	4.88364e-49	0.378967	0.885	0.687	9.60466e-45	6
Gtf2h1	9.75027e-48	0.256676	0.629	0.343	1.91759e-43	6
Cd2ap	1.39798e-47	0.338141	0.771	0.51	2.7494e-43	6
Ctnnb1	2.23461e-47	0.349455	0.992	0.935	4.39481e-43	6
Abhd17a	3.38577e-47	0.366073	0.86	0.647	6.6588e-43	6
Lima1	6.46931e-47	0.483408	0.827	0.61	1.27232e-42	6
Rbp1	1.51315e-46	0.743877	0.938	0.819	2.97591e-42	6
Raet1e	2.88521e-46	0.2564	0.256	0.088	5.67434e-42	6
Rpl22l1	3.44341e-46	0.28983	1	0.982	6.77215e-42	6
Ybx3	1.68057e-45	0.396993	0.922	0.792	3.30517e-41	6
Sept7	7.96372e-45	0.309475	0.994	0.962	1.56622e-40	6
Erp29	2.40405e-44	0.358715	0.972	0.882	4.72805e-40	6
Atp5g1	4.13662e-44	0.299523	1	0.979	8.13548e-40	6
Lrrfip1	2.27304e-43	0.315189	0.507	0.267	4.47039e-39	6
Chd7	8.35955e-43	0.338824	0.933	0.755	1.64407e-38	6
Arpc5	1.00424e-42	0.303429	0.949	0.789	1.97503e-38	6
Ptprf	1.54512e-42	0.317089	0.875	0.635	3.03879e-38	6
Papss1	1.94196e-41	0.292663	0.796	0.546	3.81925e-37	6
Desi2	6.2474e-41	0.314674	0.794	0.561	1.22868e-36	6
Csk	1.44399e-40	0.278094	0.688	0.444	2.83989e-36	6
Eif4ebp1	2.55822e-40	0.326417	0.842	0.598	5.03126e-36	6
Sash1	7.28916e-40	0.290401	0.596	0.346	1.43356e-35	6
Snx18	8.9328e-40	0.269301	0.557	0.319	1.75681e-35	6
Oat	9.0961e-40	0.281113	0.769	0.522	1.78893e-35	6
Dag1	1.53844e-38	0.267154	0.627	0.381	3.02565e-34	6
Ncl	1.61716e-38	0.325743	1	0.995	3.18046e-34	6
Srm	2.06749e-37	0.326039	0.825	0.638	4.06614e-33	6
Npm3	2.32939e-37	0.302787	0.881	0.685	4.58121e-33	6
Mpg	6.93055e-37	0.267461	0.755	0.505	1.36303e-32	6
Dusp6	7.51015e-37	0.257751	0.505	0.271	1.47702e-32	6
Ola1	8.56273e-37	0.288433	0.938	0.794	1.68403e-32	6
Klf13	1.61118e-36	0.25351	0.69	0.434	3.1687e-32	6
Mxd4	9.05492e-36	0.293313	0.665	0.411	1.78083e-31	6
Kctd12	1.53892e-35	0.360826	0.557	0.319	3.02659e-31	6
Bsg	1.68762e-35	0.264754	0.994	0.97	3.31904e-31	6
Spred1	4.16021e-35	0.25442	0.626	0.386	8.18188e-31	6
Pkig	5.02968e-35	0.292408	0.952	0.794	9.89187e-31	6
Adamts1	7.05772e-35	0.274102	0.334	0.152	1.38804e-30	6
Ppib	7.39257e-35	0.284017	1	0.984	1.4539e-30	6
Hs2st1	1.6463e-34	0.25614	0.679	0.445	3.23777e-30	6
Bach1	2.09756e-34	0.260013	0.721	0.48	4.12526e-30	6
Cyb5r3	2.23464e-34	0.313142	0.886	0.711	4.39486e-30	6
Vcp	2.34787e-34	0.268385	0.981	0.924	4.61756e-30	6
Frmd4a	6.79826e-34	0.256781	0.794	0.571	1.33701e-29	6
Eprs	7.487e-34	0.294539	0.978	0.885	1.47247e-29	6
Mrpl23	8.08036e-34	0.282958	0.98	0.877	1.58916e-29	6
Tomm5	9.58802e-34	0.306425	0.98	0.911	1.88568e-29	6
Dkc1	1.31429e-33	0.313617	0.906	0.749	2.58481e-29	6
Zfp36l1	4.31849e-33	0.328732	0.917	0.702	8.49317e-29	6
Pa2g4	1.0939e-32	0.324495	0.956	0.863	2.15137e-28	6
Pdha1	2.41759e-32	0.254623	0.771	0.543	4.75467e-28	6
Phf20l1	3.3669e-32	0.265739	0.8	0.582	6.62168e-28	6
Naa15	6.13118e-32	0.296062	0.93	0.788	1.20582e-27	6
Ddx21	2.6159e-31	0.32056	0.883	0.727	5.14469e-27	6
Gspt1	3.19879e-30	0.267644	0.989	0.935	6.29105e-26	6
Tmem160	1.59396e-29	0.265521	0.941	0.772	3.13484e-25	6
Slc25a5	2.23444e-29	0.261889	1	0.963	4.39448e-25	6
Nolc1	3.78876e-29	0.29378	0.916	0.783	7.45136e-25	6
Selenof	2.11286e-28	0.264251	0.988	0.923	4.15537e-24	6
Abce1	2.63302e-28	0.262546	0.867	0.715	5.17837e-24	6
Inka1	7.14763e-28	0.278473	0.727	0.522	1.40573e-23	6
Nop10	1.01793e-27	0.256303	0.955	0.884	2.00197e-23	6
Fermt2	9.85619e-27	0.259469	0.916	0.753	1.93842e-22	6
Mrps36	1.09248e-26	0.25275	0.85	0.695	2.14859e-22	6
Odc1	7.15825e-26	0.282293	0.955	0.833	1.40781e-21	6
Flna	2.94523e-25	0.288051	0.881	0.715	5.79239e-21	6
Parp1	4.18636e-25	0.252708	0.961	0.876	8.23332e-21	6
Serpinh1	1.7031e-24	0.258677	0.984	0.905	3.34948e-20	6
Ccnd2	1.98591e-23	0.355597	0.978	0.863	3.90569e-19	6
Eif4g1	2.10931e-23	0.256829	0.964	0.872	4.14837e-19	6
Btg1	3.32478e-22	0.253183	0.839	0.664	6.53885e-18	6
Kcnq1ot1	1.04611e-21	0.338874	0.949	0.871	2.05738e-17	6
Akap12	4.87241e-17	0.347422	0.468	0.324	9.58258e-13	6
Xist	5.73315e-10	0.360651	0.574	0.482	1.12754e-05	6
Ccnd1	8.12067e-10	0.271655	0.853	0.732	1.59709e-05	6
Tubb3	0	3.58348	0.996	0.289	0	7
Stmn2	0	3.53035	0.801	0.085	0	7
Nhlh2	0	3.44132	0.948	0.094	0	7
Nefm	0	3.22024	0.683	0.112	0	7
Lhx1	0	3.20548	0.733	0.014	0	7
Ina	0	2.87607	0.731	0.081	0	7
Nefl	0	2.87166	0.582	0.081	0	7
Igfbpl1	0	2.71182	0.908	0.1	0	7
Tfap2b	0	2.66322	0.833	0.147	0	7
Map2	0	2.64791	0.946	0.214	0	7
Tagln3	0	2.4265	0.968	0.373	0	7
Elavl3	0	2.37297	0.966	0.104	0	7
Neurog2	0	2.24416	0.687	0.022	0	7
Stmn3	0	2.24001	0.845	0.107	0	7
Dcc	0	2.22577	0.869	0.104	0	7
Uncx	0	2.18244	0.799	0.042	0	7
Elavl4	0	2.15206	0.912	0.174	0	7
D930028M14Rik	0	2.13321	0.624	0.034	0	7
Mir124-2hg	0	1.9785	0.914	0.116	0	7
Onecut2	0	1.91741	0.596	0.064	0	7
Btbd17	0	1.86882	0.715	0.057	0	7
Dcx	0	1.80172	0.669	0.079	0	7
Pou2f2	0	1.78575	0.733	0.129	0	7
Srrm4	0	1.78188	0.833	0.096	0	7
Pou3f1	0	1.73196	0.705	0.076	0	7
Miat	0	1.70173	0.799	0.105	0	7
Robo3	0	1.69259	0.47	0.019	0	7
Rnd2	0	1.67348	0.904	0.226	0	7
Trp53i11	0	1.66085	0.861	0.212	0	7
Dll3	0	1.65113	0.773	0.086	0	7
Klhl35	0	1.63067	0.649	0.03	0	7
Tppp3	0	1.6229	0.739	0.126	0	7
Scrt1	0	1.60516	0.663	0.041	0	7
Nav2	0	1.52653	0.847	0.189	0	7
Lhx5	0	1.52213	0.568	0.006	0	7
Cntn2	0	1.45024	0.641	0.077	0	7
Pou4f1	0	1.44663	0.584	0.042	0	7
Soga3	0	1.42848	0.791	0.161	0	7
Lhx1os	0	1.42447	0.53	0.008	0	7
Plk3	0	1.3998	0.699	0.064	0	7
Slc1a2	0	1.37006	0.629	0.075	0	7
Scrt2	0	1.34255	0.687	0.039	0	7
Scg5	0	1.33176	0.737	0.108	0	7
Mir124a-1hg	0	1.24422	0.627	0.037	0	7
Srrm3	0	1.19869	0.635	0.048	0	7
Myt1	0	1.14668	0.592	0.042	0	7
Scg3	0	1.12832	0.612	0.063	0	7
Smpd3	0	1.12691	0.572	0.045	0	7
Ntrk1	0	1.1089	0.365	0.012	0	7
Brsk2	0	1.10635	0.627	0.07	0	7
Nhlh1	0	1.10281	0.548	0.04	0	7
Neurod1	0	1.08169	0.518	0.041	0	7
Nova2	0	1.03765	0.58	0.072	0	7
Prmt8	0	1.0336	0.526	0.02	0	7
Hmx2	0	1.02497	0.331	0.006	0	7
Onecut1	0	1.019	0.49	0.03	0	7
Nxph4	0	0.99015	0.464	0.041	0	7
Fgf18	0	0.904153	0.478	0.015	0	7
Chgb	0	0.863392	0.434	0.031	0	7
Gm27199	0	0.696463	0.301	0.003	0	7
Rgs8	0	0.658997	0.376	0.01	0	7
Gm16551	0	0.650517	0.325	0.011	0	7
Rbfox3	0	0.634587	0.337	0.018	0	7
Prdm13	0	0.634007	0.311	0.01	0	7
Ttc9b	1.28282e-306	0.654332	0.345	0.022	2.52293e-302	7
Dner	2.70929e-301	0.632908	0.297	0.015	5.32835e-297	7
Olig3	5.99139e-300	1.31246	0.651	0.1	1.17833e-295	7
Sst	3.71349e-296	2.12615	0.337	0.022	7.30333e-292	7
Dpysl4	1.06049e-291	1.60296	0.882	0.285	2.08566e-287	7
Rundc3a	3.63219e-291	0.742103	0.42	0.039	7.14343e-287	7
Phf21b	4.36421e-288	1.04963	0.616	0.101	8.5831e-284	7
Rtn1	6.10068e-288	2.90314	0.924	0.369	1.19982e-283	7
Tmsb4x	1.36432e-287	2.76329	1	0.993	2.68321e-283	7
Celf3	1.31987e-284	0.782177	0.428	0.041	2.59579e-280	7
Tuba1a	1.28023e-283	2.59007	1	0.997	2.51784e-279	7
Cdkn1c	1.25193e-279	3.25079	1	0.872	2.46218e-275	7
Tubb2b	2.26018e-279	2.67304	1	0.76	4.4451e-275	7
Nfasc	3.50477e-268	0.83317	0.492	0.061	6.89283e-264	7
Elavl2	9.31832e-267	1.4764	0.831	0.237	1.83263e-262	7
Neurod4	1.22173e-261	0.787268	0.287	0.017	2.40278e-257	7
Tubb4a	3.20159e-261	0.875505	0.458	0.056	6.29656e-257	7
Mllt11	2.79745e-257	1.71285	0.819	0.266	5.50174e-253	7
Pou3f2	1.39536e-256	1.18019	0.731	0.148	2.74425e-252	7
Map1b	2.1552e-253	2.4462	0.996	0.656	4.23864e-249	7
Sox11	3.47384e-252	1.56374	1	0.99	6.832e-248	7
Dpysl5	1.75775e-251	0.986152	0.624	0.118	3.45697e-247	7
Ckb	1.92744e-251	2.27395	0.984	0.403	3.7907e-247	7
Lzts1	4.29443e-251	0.983715	0.532	0.082	8.44586e-247	7
Nrcam	1.083e-247	0.791818	0.388	0.04	2.12993e-243	7
Nsg2	5.02657e-245	1.13807	0.59	0.11	9.88576e-241	7
Dpysl3	2.34838e-240	2.04256	0.869	0.338	4.61857e-236	7
Pcsk1n	1.19358e-239	0.971309	0.392	0.043	2.34741e-235	7
Pid1	1.15526e-232	1.16478	0.464	0.068	2.27204e-228	7
Rmst	1.0877e-229	0.882722	0.442	0.057	2.13918e-225	7
Crmp1	8.93496e-228	2.00895	0.853	0.358	1.75724e-223	7
Srgap3	4.27263e-226	1.1465	0.655	0.152	8.40298e-222	7
Nkain4	1.39586e-224	1.60591	0.761	0.234	2.74523e-220	7
Hoxb4	2.76138e-224	1.53487	0.763	0.218	5.43081e-220	7
Malat1	1.97471e-223	1.64959	0.998	0.996	3.88367e-219	7
Enc1	8.2253e-221	1.82883	0.711	0.209	1.61767e-216	7
Apc2	3.62747e-218	0.64409	0.392	0.047	7.13414e-214	7
Rab3c	5.32477e-217	0.525201	0.293	0.024	1.04722e-212	7
Tfap2a	5.42908e-217	1.16036	0.62	0.152	1.06774e-212	7
Tmem163	2.33079e-214	0.847548	0.402	0.049	4.58397e-210	7
Insm1	1.96836e-213	0.840828	0.474	0.07	3.87117e-209	7
Mapk10	6.1674e-213	0.586027	0.315	0.029	1.21294e-208	7
Celf4	2.9212e-210	1.47987	0.58	0.131	5.74512e-206	7
Stmn1	5.58058e-210	1.32504	0.996	0.983	1.09753e-205	7
Pou3f4	2.16434e-209	1.52405	0.771	0.239	4.25662e-205	7
Neurog1	4.96856e-209	0.862033	0.289	0.024	9.77166e-205	7
Rgs16	1.67025e-208	0.696468	0.289	0.025	3.28488e-204	7
4930578M01Rik	1.74837e-205	0.85095	0.496	0.085	3.43852e-201	7
Cadps	6.85296e-200	0.711358	0.38	0.049	1.34777e-195	7
Ppp1r14a	2.85626e-199	1.45947	0.671	0.193	5.61741e-195	7
Crabp1	7.18749e-199	2.87176	0.966	0.893	1.41356e-194	7
Scn3a	5.69396e-198	0.767157	0.426	0.064	1.11983e-193	7
Ebf2	1.44545e-195	1.30759	0.759	0.248	2.84277e-191	7
Rufy3	3.10646e-195	1.44798	0.751	0.286	6.10948e-191	7
Basp1	7.50688e-195	1.53225	0.996	0.995	1.47638e-190	7
Syt1	2.04514e-194	0.557428	0.295	0.028	4.02218e-190	7
Thsd7a	2.62626e-194	1.50482	0.596	0.145	5.16507e-190	7
Fam110a	2.76042e-193	1.45618	0.767	0.284	5.42891e-189	7
Rab6b	2.9401e-193	0.937453	0.458	0.079	5.78229e-189	7
Myt1l	5.47197e-191	0.546619	0.275	0.024	1.07617e-186	7
Cotl1	2.45769e-185	1.42694	0.922	0.623	4.83353e-181	7
Gng3	3.04475e-184	1.78571	0.639	0.19	5.98811e-180	7
Hist3h2ba	1.73867e-182	1.61507	0.737	0.27	3.41944e-178	7
Vat1	2.1744e-182	1.03097	0.695	0.213	4.2764e-178	7
Mxra7	1.58434e-181	1.48676	0.741	0.294	3.11592e-177	7
Ebf1	9.2632e-181	1.86125	0.853	0.434	1.82179e-176	7
Adgrg1	5.3991e-179	0.747695	0.436	0.074	1.06184e-174	7
Chga	3.73364e-178	0.437179	0.255	0.022	7.34295e-174	7
Fam20c	8.43915e-177	0.422959	0.257	0.023	1.65973e-172	7
Draxin	4.48586e-175	1.01273	0.618	0.164	8.82234e-171	7
Celsr2	5.7932e-174	0.989304	0.645	0.179	1.13935e-169	7
Irx5	1.84422e-172	0.955748	0.504	0.112	3.62703e-168	7
Syt11	2.37489e-172	1.2295	0.827	0.392	4.67069e-168	7
Nrxn1	9.53693e-171	0.646849	0.309	0.036	1.87563e-166	7
Hoxc4	3.35603e-170	1.20586	0.504	0.112	6.6003e-166	7
Kif21a	4.14617e-170	1.22537	0.781	0.317	8.15426e-166	7
Klc1	8.44112e-170	1.35431	0.829	0.466	1.66011e-165	7
Camk2n1	1.81315e-169	0.711638	0.438	0.077	3.56593e-165	7
Vav3	4.50157e-169	0.716458	0.384	0.062	8.85323e-165	7
Ncan	6.91294e-167	0.490736	0.311	0.038	1.35957e-162	7
Aplp1	8.03685e-164	0.88966	0.57	0.15	1.58061e-159	7
Npdc1	2.07151e-162	0.88243	0.546	0.141	4.07403e-158	7
Meis3	5.19331e-162	0.979429	0.653	0.226	1.02137e-157	7
Apba2	2.68777e-159	0.862532	0.51	0.119	5.28604e-155	7
Pcdh8	7.35288e-158	0.507321	0.299	0.037	1.44609e-153	7
Cacna2d1	3.04522e-153	0.957456	0.508	0.126	5.98903e-149	7
Phyhipl	2.5816e-151	0.569353	0.333	0.05	5.07722e-147	7
Kif5a	2.92913e-151	0.649374	0.367	0.061	5.76072e-147	7
Dusp4	1.20889e-150	0.880549	0.476	0.113	2.37753e-146	7
Prox1	3.26462e-148	0.551712	0.305	0.042	6.42053e-144	7
Klf7	1.06313e-146	1.17758	0.703	0.292	2.09086e-142	7
Sox4	6.09573e-146	1.16387	0.988	0.961	1.19885e-141	7
Tox3	6.23458e-145	1.28466	0.793	0.41	1.22615e-140	7
Olfm2	1.51108e-142	0.681246	0.39	0.073	2.97185e-138	7
Map3k13	2.30298e-142	0.535896	0.315	0.048	4.52927e-138	7
Tspan18	2.77309e-142	0.867836	0.578	0.168	5.45384e-138	7
Calm1	1.54632e-140	0.860119	1	0.998	3.04114e-136	7
Cited2	9.24862e-140	1.30243	0.902	0.727	1.81893e-135	7
Gm27032	1.32632e-139	0.422467	0.281	0.036	2.60847e-135	7
Uchl1	1.66668e-138	1.30541	0.727	0.333	3.27786e-134	7
Cdk5r1	2.72925e-138	0.781272	0.476	0.119	5.36762e-134	7
Irx3	4.29014e-138	0.833181	0.44	0.1	8.43741e-134	7
Gdpd1	4.97559e-138	0.994666	0.659	0.266	9.7855e-134	7
Dctn3	1.92722e-137	0.93255	0.936	0.875	3.79026e-133	7
Atl1	8.69704e-137	0.517899	0.345	0.059	1.71045e-132	7
Gm42418	1.65432e-134	0.800698	1	1	3.25356e-130	7
Rtn4	1.22117e-132	0.918042	0.964	0.938	2.40167e-128	7
Slco5a1	3.32303e-132	0.455438	0.281	0.039	6.53541e-128	7
Nrxn3	1.34217e-131	0.73771	0.327	0.057	2.63965e-127	7
Jpt1	1.56673e-131	0.930782	0.984	0.946	3.08129e-127	7
Gng2	2.88693e-130	1.1817	0.843	0.619	5.67773e-126	7
Rnf165	5.36189e-130	0.949738	0.723	0.346	1.05452e-125	7
Fgd4	6.59266e-130	0.829982	0.494	0.137	1.29658e-125	7
Atp6v0b	1.52406e-129	1.00934	0.892	0.753	2.99737e-125	7
Olfm1	3.23503e-129	1.69045	0.671	0.312	6.36234e-125	7
Hoxb3	6.08198e-128	1.0606	0.675	0.267	1.19614e-123	7
Gsk3b	1.09083e-126	0.991848	0.942	0.891	2.14533e-122	7
Atp6v1g1	2.52067e-125	0.826644	0.988	0.977	4.95741e-121	7
2510009E07Rik	1.06543e-123	0.784895	0.478	0.129	2.09539e-119	7
Hoxd4	3.98774e-123	1.05333	0.625	0.219	7.8427e-119	7
Actb	7.65893e-123	0.670563	1	1	1.50628e-118	7
Snhg11	5.02344e-122	1.33702	0.436	0.111	9.8796e-118	7
Mapk8ip2	6.82678e-121	0.434858	0.295	0.047	1.34262e-116	7
Stmn4	1.57956e-120	0.488342	0.259	0.036	3.10652e-116	7
Cadm4	1.73423e-120	0.655328	0.41	0.098	3.4107e-116	7
Rab3a	2.05832e-120	0.720944	0.424	0.107	4.0481e-116	7
Ascl1	1.77351e-118	1.18145	0.253	0.035	3.48797e-114	7
Selenok	2.24166e-117	0.872755	0.96	0.925	4.40868e-113	7
Crabp2	4.22654e-117	1.02543	0.984	0.913	8.31234e-113	7
Tubb5	6.88469e-117	0.598026	1	1	1.35401e-112	7
Zic1	3.17601e-115	0.703377	0.524	0.138	6.24626e-111	7
1500004A13Rik	2.21403e-114	0.672137	0.41	0.102	4.35433e-110	7
Sorbs2	2.34759e-113	1.0312	0.432	0.119	4.61701e-109	7
Fabp5	8.40054e-113	0.773923	0.998	0.99	1.65213e-108	7
Gabarap	8.4717e-113	0.811498	0.986	0.983	1.66613e-108	7
Calm2	3.96061e-112	0.821907	0.988	0.993	7.78934e-108	7
Snap25	4.62491e-112	0.398906	0.253	0.037	9.0958e-108	7
Prdx2	8.92815e-112	0.498436	1	1	1.7559e-107	7
Ncam1	1.66197e-111	1.37184	0.731	0.429	3.26859e-107	7
Afap1	2.75328e-111	1.02525	0.647	0.301	5.41488e-107	7
Hspa12a	5.47051e-111	0.477269	0.289	0.051	1.07588e-106	7
H2-D1	2.66472e-109	0.842772	0.516	0.18	5.2407e-105	7
Gm2694	1.79787e-108	0.671637	0.343	0.07	3.53586e-104	7
Spag9	2.53644e-107	1.01791	0.831	0.678	4.98841e-103	7
Tbc1d9	4.06735e-107	0.549871	0.333	0.071	7.99925e-103	7
Gpm6b	4.11879e-107	0.737624	0.502	0.156	8.10043e-103	7
Ddr1	3.84593e-105	0.668056	0.418	0.111	7.56379e-101	7
Ftl1	1.76011e-104	0.517816	1	1	3.4616e-100	7
Gnao1	5.00389e-104	0.437395	0.259	0.042	9.84115e-100	7
Cblb	8.24994e-104	1.25227	0.679	0.389	1.62252e-99	7
Tubb2a	1.48371e-103	1.69608	0.681	0.392	2.91801e-99	7
Atxn7l3b	6.25942e-103	0.595473	0.996	0.996	1.23104e-98	7
Jam2	4.81964e-102	0.559281	0.347	0.078	9.47879e-98	7
C530008M17Rik	9.15005e-101	0.941907	0.725	0.443	1.79954e-96	7
Csnk1e	1.89807e-99	0.810377	0.924	0.874	3.73293e-95	7
Mkrn1	3.88349e-99	0.900124	0.715	0.442	7.63766e-95	7
Ddah2	4.01633e-99	0.880166	0.972	0.984	7.89891e-95	7
Ctnna2	1.00406e-97	0.46045	0.299	0.061	1.97469e-93	7
Tmeff1	2.67652e-97	0.999488	0.805	0.663	5.26391e-93	7
Adarb2	3.87356e-97	0.642862	0.299	0.063	7.61812e-93	7
Rims2	4.82407e-96	0.438781	0.285	0.056	9.4875e-92	7
Gdi1	1.20345e-94	0.926532	0.655	0.366	2.36682e-90	7
St8sia2	3.30567e-94	0.783536	0.516	0.2	6.50127e-90	7
Grina	7.11587e-94	0.792749	0.514	0.199	1.39948e-89	7
Dbndd1	7.96175e-94	0.450929	0.291	0.06	1.56584e-89	7
Epb41l4a	9.12766e-92	0.522983	0.367	0.096	1.79514e-87	7
Pax3	9.18297e-92	1.13642	0.418	0.124	1.80602e-87	7
Gm14964	4.27022e-91	0.440841	0.285	0.058	8.39825e-87	7
Igsf8	6.36229e-91	0.900871	0.492	0.189	1.25127e-86	7
Trappc4	5.10472e-90	0.80734	0.89	0.881	1.00394e-85	7
Ago1	3.73078e-89	0.883535	0.673	0.394	7.33732e-85	7
Mbp	1.17894e-88	0.451808	0.263	0.052	2.31862e-84	7
Kif5c	1.6624e-88	1.07023	0.721	0.497	3.26943e-84	7
Dst	6.67417e-88	0.981517	0.701	0.435	1.31261e-83	7
Frmd4b	2.40658e-87	0.676103	0.398	0.122	4.73302e-83	7
Map1lc3b	9.90079e-87	0.781697	0.924	0.931	1.94719e-82	7
App	1.15115e-86	0.99794	0.811	0.687	2.26397e-82	7
Mien1	4.44109e-86	0.823139	0.787	0.634	8.73428e-82	7
Nrxn2	1.9044e-84	0.509074	0.313	0.075	3.74539e-80	7
Zfp811	7.17266e-84	0.575349	0.367	0.105	1.41065e-79	7
Gabarapl2	1.77559e-83	0.744403	0.89	0.843	3.49204e-79	7
Micu3	6.49776e-83	0.657414	0.468	0.178	1.27791e-78	7
Pgm2l1	7.6702e-83	0.658216	0.452	0.167	1.5085e-78	7
Spsb4	9.1888e-83	0.826454	0.58	0.296	1.80716e-78	7
Sptbn2	9.90116e-82	0.528357	0.321	0.084	1.94726e-77	7
Btg2	2.46757e-80	1.03198	0.412	0.135	4.85298e-76	7
Cd24a	3.25622e-80	0.752194	0.952	0.901	6.40401e-76	7
Shd	1.11816e-79	0.630601	0.416	0.144	2.19908e-75	7
BC031181	3.94448e-79	0.757316	0.839	0.758	7.75761e-75	7
Slc22a15	4.66442e-79	0.444483	0.283	0.066	9.17351e-75	7
Pcbp4	3.00113e-78	0.706627	0.908	0.865	5.90233e-74	7
Nova1	6.84662e-78	0.471617	0.305	0.077	1.34652e-73	7
Bicd1	9.31674e-78	0.656785	0.422	0.152	1.83232e-73	7
Rbfox2	1.11017e-77	0.809247	0.817	0.757	2.18337e-73	7
Zfhx2	1.49074e-76	0.810426	0.542	0.263	2.93185e-72	7
Actg1	6.32317e-76	0.559265	1	1	1.24358e-71	7
Parp6	6.58033e-76	0.49402	0.343	0.1	1.29415e-71	7
Peli2	9.78684e-76	0.805723	0.544	0.261	1.92478e-71	7
Rtn3	1.12286e-75	0.735756	0.853	0.777	2.20833e-71	7
Vim	5.67464e-75	0.842674	0.942	0.813	1.11603e-70	7
Ank2	1.54611e-73	0.908076	0.514	0.246	3.04073e-69	7
Jund	2.84455e-73	0.675546	0.952	0.943	5.59437e-69	7
Fzd3	4.37163e-73	0.86005	0.775	0.623	8.59768e-69	7
Irx2	9.30118e-73	0.52559	0.335	0.095	1.82926e-68	7
Plch1	1.06137e-72	0.396	0.253	0.057	2.08739e-68	7
Dach2	1.23203e-72	0.542248	0.365	0.113	2.42304e-68	7
Rapgef5	2.69719e-72	0.415254	0.251	0.057	5.30457e-68	7
Gse1	3.3549e-72	0.769804	0.506	0.224	6.59807e-68	7
Amer2	7.56965e-72	0.492651	0.317	0.089	1.48872e-67	7
Eya2	5.34084e-71	0.403916	0.257	0.057	1.05038e-66	7
Mfng	5.74618e-71	0.448026	0.275	0.065	1.1301e-66	7
Cyth2	5.21789e-70	0.742112	0.803	0.714	1.0262e-65	7
Hes6	6.10044e-70	1.32502	0.681	0.46	1.19977e-65	7
Atp6v1e1	9.66986e-70	0.718538	0.823	0.766	1.90177e-65	7
Hoxb5	1.09587e-69	0.915171	0.295	0.079	2.15525e-65	7
Ttc3	1.32282e-69	0.644738	0.968	0.975	2.60159e-65	7
Chrna4	1.4427e-69	0.436296	0.255	0.058	2.83736e-65	7
Dpysl2	3.83477e-69	0.813422	0.785	0.7	7.54184e-65	7
Gadd45g	1.06607e-68	1.51768	0.5	0.217	2.09665e-64	7
Cox7a2l	2.05924e-68	0.574033	0.948	0.963	4.0499e-64	7
Hoxa5	1.74505e-67	0.914309	0.301	0.082	3.43199e-63	7
Cdh2	5.60756e-67	0.720473	0.749	0.555	1.10284e-62	7
Crip2	6.29181e-67	0.628241	0.564	0.257	1.23741e-62	7
Epb41	1.06591e-66	1.01474	0.779	0.724	2.09633e-62	7
Fyn	1.33146e-66	0.728896	0.627	0.397	2.61858e-62	7
Jakmip2	1.96062e-66	0.560114	0.42	0.165	3.85595e-62	7
Pfn2	3.4108e-66	0.740496	0.761	0.626	6.70802e-62	7
Tcaf1	2.48339e-65	0.806692	0.761	0.667	4.88408e-61	7
Dync1i2	1.57557e-64	0.614977	0.924	0.935	3.09868e-60	7
Chmp5	9.6565e-64	0.645418	0.855	0.823	1.89914e-59	7
Celf2	1.7574e-63	0.633112	0.54	0.254	3.45627e-59	7
Auts2	3.71846e-63	0.697563	0.92	0.886	7.3131e-59	7
Pak1	1.57242e-62	0.759116	0.649	0.463	3.09249e-58	7
Mycbp2	3.72131e-62	0.962786	0.759	0.695	7.31869e-58	7
1700025G04Rik	3.98313e-62	0.889757	0.536	0.303	7.83361e-58	7
Npc2	5.83137e-62	0.667414	0.914	0.922	1.14686e-57	7
Hoxa4	1.1804e-61	0.498608	0.297	0.084	2.3215e-57	7
Pantr1	1.87604e-61	0.557908	0.725	0.362	3.68961e-57	7
Trim2	1.17875e-60	0.631911	0.51	0.258	2.31825e-56	7
Kalrn	1.41144e-60	0.64013	0.434	0.19	2.77589e-56	7
Cfl1	2.21432e-60	0.428316	0.998	0.999	4.3549e-56	7
Psma7	1.69413e-59	0.472469	0.992	0.997	3.33184e-55	7
Hoxd3	1.14515e-58	0.513985	0.412	0.162	2.25217e-54	7
Mturn	3.58643e-58	0.375902	0.271	0.078	7.05344e-54	7
Arpc5	3.71111e-58	0.720698	0.815	0.799	7.29863e-54	7
Gpc2	3.81547e-58	0.672948	0.532	0.301	7.50389e-54	7
Greb1l	5.62702e-58	0.393916	0.257	0.07	1.10667e-53	7
Cers6	7.20334e-58	0.704493	0.494	0.26	1.41668e-53	7
Reep1	7.23135e-58	0.410313	0.259	0.072	1.42219e-53	7
Gm8797	1.64299e-57	0.345418	1	1	3.23127e-53	7
Cd47	5.00819e-57	0.770558	0.484	0.256	9.84961e-53	7
Wdr47	5.01662e-57	0.470425	0.335	0.118	9.86618e-53	7
Dync1li1	3.12246e-55	0.731762	0.675	0.548	6.14094e-51	7
Slit2	4.52092e-55	0.626395	0.48	0.236	8.89129e-51	7
Vta1	5.39779e-55	0.657025	0.703	0.599	1.06158e-50	7
Hspa4l	1.81065e-54	0.498088	0.388	0.154	3.561e-50	7
Map1a	3.89067e-54	0.608629	0.426	0.191	7.65178e-50	7
Tcf15	1.01318e-53	0.707318	0.305	0.105	1.99261e-49	7
Rgmb	1.3285e-53	0.764809	0.426	0.201	2.61276e-49	7
Ptms	2.00879e-53	0.685277	0.922	0.975	3.95069e-49	7
Ube2d1	2.44564e-52	0.649381	0.723	0.63	4.80983e-48	7
Selenow	2.71428e-52	0.504074	0.968	0.99	5.33817e-48	7
Fmn2	3.70439e-52	0.399632	0.293	0.096	7.28543e-48	7
Tspyl4	1.33579e-51	0.755739	0.576	0.401	2.6271e-47	7
Rnd3	2.29172e-51	0.761859	0.707	0.558	4.50713e-47	7
Cpeb4	4.04803e-51	0.369427	0.251	0.074	7.96126e-47	7
Dock4	4.44945e-51	0.561149	0.414	0.196	8.75073e-47	7
Kcnh2	7.01085e-51	0.529575	0.343	0.132	1.37882e-46	7
Msx3	2.87658e-50	0.681681	0.293	0.091	5.65737e-46	7
Ift43	3.1912e-50	0.642717	0.699	0.581	6.27613e-46	7
Gamt	4.52541e-50	0.801776	0.52	0.313	8.90013e-46	7
Serping1	7.10741e-50	0.47052	0.297	0.104	1.39781e-45	7
Dvl3	6.55952e-49	0.64592	0.58	0.407	1.29006e-44	7
Zbtb16	1.90203e-48	0.455234	0.321	0.123	3.74073e-44	7
Tmcc1	6.68443e-48	0.682903	0.55	0.365	1.31463e-43	7
Prr13	1.08774e-47	0.615757	0.514	0.313	2.13925e-43	7
Mapre2	1.27685e-47	0.688981	0.57	0.394	2.51119e-43	7
Amn1	5.17187e-47	0.586761	0.59	0.421	1.01715e-42	7
Cox4i1	5.56157e-47	0.2929	0.998	0.999	1.09379e-42	7
Dnaja1	6.06815e-47	0.358351	0.998	0.998	1.19342e-42	7
Epha5	7.06212e-47	0.321465	0.285	0.089	1.38891e-42	7
Cyfip2	7.59934e-47	0.49342	0.337	0.132	1.49456e-42	7
Cemip2	9.28339e-47	0.67942	0.608	0.445	1.82576e-42	7
Ankrd12	9.75767e-47	0.711646	0.58	0.404	1.91904e-42	7
Dach1	9.87079e-47	0.636547	0.584	0.381	1.94129e-42	7
Cxxc4	1.17007e-46	0.490733	0.376	0.165	2.30117e-42	7
Ccdc28b	1.45206e-46	0.707396	0.608	0.476	2.85576e-42	7
Enho	1.77295e-46	0.719046	0.624	0.478	3.48686e-42	7
Bcl7a	1.85698e-46	0.722442	0.719	0.632	3.65212e-42	7
Bex2	2.07442e-46	0.577066	0.93	0.914	4.07976e-42	7
Podxl2	2.60612e-46	0.658939	0.506	0.304	5.12546e-42	7
Kif1b	3.48881e-46	0.70209	0.753	0.712	6.86145e-42	7
Btg1	4.03585e-46	0.735314	0.747	0.671	7.9373e-42	7
Ebf3	4.65626e-46	0.652742	0.695	0.53	9.15747e-42	7
Meis2	6.72669e-45	0.577474	0.982	0.942	1.32294e-40	7
Rnasek	2.50108e-44	0.631471	0.743	0.723	4.91888e-40	7
Numbl	8.01945e-44	0.418752	0.307	0.118	1.57718e-39	7
Ptprs	9.23052e-44	0.646195	0.701	0.631	1.81537e-39	7
Rala	2.27947e-43	0.507865	0.9	0.933	4.48304e-39	7
Akap9	4.10131e-43	0.621074	0.819	0.816	8.06605e-39	7
Nsg1	5.84642e-43	0.697524	0.705	0.639	1.14982e-38	7
Traf4	2.05212e-42	0.617497	0.713	0.634	4.0359e-38	7
Dctn2	3.71559e-42	0.557493	0.807	0.813	7.30744e-38	7
Zswim6	1.07508e-41	0.573516	0.476	0.289	2.11435e-37	7
Zfand5	5.4135e-41	0.551815	0.827	0.833	1.06467e-36	7
1110008P14Rik	1.09027e-40	0.651383	0.602	0.488	2.14423e-36	7
Cxadr	2.11965e-40	0.55462	0.46	0.265	4.16871e-36	7
Kidins220	2.765e-40	0.526437	0.418	0.226	5.43792e-36	7
Hsbp1	5.74343e-40	0.470674	0.916	0.939	1.12956e-35	7
Tcf12	7.22265e-40	0.700063	0.871	0.883	1.42048e-35	7
Igfbp2	7.33884e-40	0.646034	0.735	0.625	1.44333e-35	7
Ddx5	7.56077e-39	0.340774	0.996	0.998	1.48698e-34	7
Zbtb18	9.03258e-39	0.645815	0.398	0.205	1.77644e-34	7
Hoxb2	9.51097e-39	0.575377	0.659	0.512	1.87052e-34	7
Zbtb20	1.28389e-38	0.571353	0.478	0.275	2.52503e-34	7
Robo1	2.43725e-38	0.661768	0.498	0.335	4.79334e-34	7
Lars2	4.78287e-38	0.403535	0.918	0.927	9.40647e-34	7
Synrg	4.79903e-38	0.482917	0.44	0.251	9.43826e-34	7
Vps13c	1.05682e-37	0.502213	0.373	0.19	2.07845e-33	7
Rem2	1.30716e-37	0.378462	0.255	0.094	2.57078e-33	7
Hist3h2a	1.5249e-37	0.642572	0.371	0.189	2.99903e-33	7
AY036118	1.52908e-37	0.546051	0.833	0.798	3.00723e-33	7
Scrn1	1.84222e-37	0.317741	0.251	0.088	3.62309e-33	7
Arpc3	1.96352e-37	0.469388	0.888	0.924	3.86166e-33	7
Jkamp	2.13107e-37	0.603005	0.649	0.574	4.19118e-33	7
Myl12b	3.48174e-37	0.540202	0.773	0.784	6.84754e-33	7
Myo1b	5.98e-37	0.634038	0.659	0.591	1.17609e-32	7
Tulp4	9.95262e-37	0.601641	0.673	0.637	1.95738e-32	7
Afdn	1.68894e-36	0.607683	0.62	0.516	3.32164e-32	7
Arpc1a	1.83213e-36	0.434554	0.859	0.881	3.60325e-32	7
Baz2b	5.2648e-36	0.68766	0.703	0.671	1.03543e-31	7
Cfl2	5.32254e-36	0.48274	0.845	0.843	1.04678e-31	7
Ube2b	2.36352e-35	0.468195	0.888	0.93	4.64833e-31	7
Gm1673	2.95661e-35	0.592185	0.91	0.943	5.81477e-31	7
Enox2	4.10522e-35	0.414723	0.265	0.105	8.07374e-31	7
Map4k4	5.9354e-35	0.514554	0.865	0.88	1.16732e-30	7
Cab39	1.17103e-34	0.505533	0.659	0.598	2.30307e-30	7
Ndfip1	1.60655e-34	0.475036	0.815	0.825	3.15959e-30	7
Tsg101	1.73093e-34	0.466564	0.801	0.832	3.40422e-30	7
Cep170	1.91185e-34	0.559615	0.622	0.526	3.76003e-30	7
Zfhx4	3.45387e-34	0.786046	0.771	0.763	6.79273e-30	7
Adgrl3	1.27032e-33	0.603055	0.444	0.271	2.49833e-29	7
Arhgap21	2.37084e-33	0.553366	0.454	0.301	4.66273e-29	7
Glrx3	2.58465e-33	0.390345	0.964	0.98	5.08323e-29	7
Sars	3.90474e-33	0.497086	0.761	0.764	7.67946e-29	7
Kcnq1ot1	4.97758e-33	0.709468	0.878	0.876	9.78942e-29	7
Ywhag	5.65584e-33	0.603036	0.701	0.697	1.11233e-28	7
Idh1	6.63258e-33	0.651539	0.693	0.673	1.30443e-28	7
Pafah1b3	1.28634e-32	0.493565	0.896	0.944	2.52984e-28	7
Schip1	1.32934e-32	0.540288	0.323	0.157	2.61441e-28	7
[truncated: 4,780 more rows]
