# Supplementary material for: Single-cell transcriptomics uncovers a non-autonomous Tbx1-dependent genetic program controlling cardiac neural crest cell development
Source: Nat Commun. 2023 Mar 21;14:1551. doi: 10.1038/s41467-023-37015-9 (PMC10027855; doi:10.1038/s41467-023-37015-9)
Supplement: Supplementary file 9 — Supplementary Data 6 [file 41467_2023_37015_MOESM9_ESM.xlsx]

## Sheet: Group1_GO_Biological_Process
Supplementary Data 6: Gene ontology biological processes and disease processes of lineage driver genes at E10.5
Group of genes #1
Category	ID	Name	Source	p-value	q-value Bonferroni	q-value FDR B&H	q-value FDR B&Y	Hit Count in Query List	Hit Count in Genome	Hit in Query List
GO: Biological Process	GO:0031346	positive regulation of cell projection organization		1.35e-14	6.596e-11	6.596e-11	5.984e-10	29	498	EPHB2,TOX,ENPP2,HMGB1,DCC,MDK,DCX,MAGI2,BMP4,BMP7,EFEMP1,METRN,PIK3R1,NTN1,GPC2,CNTN1,VEGFA,NDNF,SHOX2,SEMA5A,NLGN1,DZIP1,CRABP2,RGS2,IL1RAPL1,TGFBR1,AUTS2,CAPRIN1,MARCKS
GO: Biological Process	GO:0051130	positive regulation of cellular component organization		9.024e-14	4.41e-10	2.205e-10	2e-09	45	1303	EPHB2,TOX,ENPP2,DAB2,HMGB1,DCC,MDK,DCX,HNRNPA1,HNRNPA2B1,BICD1,MAGI2,BMP4,BMP7,EFEMP1,FBXO5,METRN,PIK3R1,NTN1,GPC2,SLITRK6,ADGRL2,FAM162A,CNTN1,VEGFA,NDNF,SGIP1,NTF3,SHOX2,SEMA5A,NLGN1,DZIP1,CRABP2,RGS2,LPAR1,EDN3,IL1RAPL1,TGFBR1,RAD51AP1,LRRN3,AKAP9,AUTS2,CAPRIN1,MARCKS,SMAD3
GO: Biological Process	GO:0007423	sensory organ development		1.532e-12	7.488e-09	2.496e-09	2.264e-08	41	1190	EPHB2,BNC2,IRX5,HMGB1,CA14,EYA1,HMX1,RRM1,DCX,MEIS2,PCDH17,FABP5,HOXA2,TYMS,BMP4,MFAP2,BMP7,EFEMP1,PIM1,MIF,PITX2,NHS,NTN1,STRA6,SLITRK6,VEGFA,WT1,CASP2,ZNF503,TGFBR1,LRIG3,BCL11B,OSR1,TSHZ1,IRX2,GDF11,SIX2,MARCKS,SMAD3,MYB,PCNT
GO: Biological Process	GO:0007417	central nervous system development		5.256e-12	2.568e-08	6.421e-09	5.825e-08	50	1766	EPHB2,TOX,GAP43,ENPP2,HMGB1,CHD3,EYA1,DCC,MDK,RRM1,DCX,HNRNPA2B1,MEIS2,HOXA2,GHRH,ACSL3,BMP4,HOXB3,BMP7,BRCA2,PITX2,NTN1,ADGRL2,CNTN1,NOVA1,NDNF,SELENOP,TCF7L2,NTF3,CASP2,GRIA2,SEMA5A,GRIK1,DZIP1,LHX6,CRABP2,RGS2,LPAR1,SLC2A1,NR2F2,SLC2A3,ZNF503,BCL11B,TAGLN3,WIF1,ENO3,GDF11,MARCKS,TP53BP2,PCNT
GO: Biological Process	GO:0048562	embryonic organ morphogenesis		1.401e-11	6.845e-08	9.549e-09	8.662e-08	29	658	EPHB2,IRX5,NCL,EYA1,ALX4,MEIS2,HOXA2,BMP4,MFAP2,HOXB3,BMP7,EFEMP1,PITX2,NTN1,STRA6,SLITRK6,TBX15,NDNF,TCF7L2,SHOX2,GRIA2,DZIP1,ZNF503,TGFBR1,LRIG3,OSR1,TSHZ1,SIX2,SMAD3
GO: Biological Process	GO:0001654	eye development		1.424e-11	6.957e-08	9.549e-09	8.662e-08	33	850	EPHB2,IRX5,HMGB1,CA14,HMX1,RRM1,DCX,MEIS2,PCDH17,FABP5,TYMS,BMP4,MFAP2,BMP7,EFEMP1,PIM1,PITX2,NHS,NTN1,STRA6,SLITRK6,VEGFA,WT1,CASP2,ZNF503,TGFBR1,BCL11B,IRX2,GDF11,MARCKS,SMAD3,MYB,PCNT
GO: Biological Process	GO:0048568	embryonic organ development		1.477e-11	7.22e-08	9.549e-09	8.662e-08	36	1005	EPHB2,IRX5,ENPP2,NCL,EYA1,ALX4,MEIS2,HOXA2,BMP4,MFAP2,HOXB3,BMP7,EFEMP1,PITX2,NTN1,STRA6,SLITRK6,VEGFA,TBX15,NDNF,TCF7L2,SHOX2,GRIA2,DZIP1,LPAR1,NR2F2,ZNF503,TGFBR1,LRIG3,SCUBE1,OSR1,TSHZ1,SIX2,SMAD3,MYB,PCNT
GO: Biological Process	GO:0150063	visual system development		1.563e-11	7.639e-08	9.549e-09	8.662e-08	33	853	EPHB2,IRX5,HMGB1,CA14,HMX1,RRM1,DCX,MEIS2,PCDH17,FABP5,TYMS,BMP4,MFAP2,BMP7,EFEMP1,PIM1,PITX2,NHS,NTN1,STRA6,SLITRK6,VEGFA,WT1,CASP2,ZNF503,TGFBR1,BCL11B,IRX2,GDF11,MARCKS,SMAD3,MYB,PCNT
GO: Biological Process	GO:0048598	embryonic morphogenesis		2.365e-11	1.156e-07	1.284e-08	1.165e-07	39	1185	EPHB2,MYH3,IRX5,ENPP2,NCL,EYA1,MDK,ALX4,MEIS2,HOXA2,BMP4,MFAP2,HOXB3,BMP7,EFEMP1,MIF,PITX2,NTN1,STRA6,SLITRK6,VEGFA,TBX15,NDNF,TCF7L2,SHOX2,GRIA2,DZIP1,CRABP2,LPAR1,ZNF503,TGFBR1,LRIG3,MTHFR,OSR1,TSHZ1,IRX2,SIX2,MARCKS,SMAD3
GO: Biological Process	GO:0060322	head development		2.74e-11	1.339e-07	1.339e-08	1.215e-07	43	1420	EPHB2,MYH3,TOX,HMGB1,EYA1,DCC,MDK,RRM1,DCX,MEIS2,HOXA2,GHRH,ACSL3,BMP4,HOXB3,BMP7,BRCA2,PITX2,NTN1,STRA6,ADGRL2,CNTN1,NDNF,SELENOP,TCF7L2,NTF3,CASP2,GRIA2,SEMA5A,DZIP1,LHX6,CRABP2,RGS2,LPAR1,SLC2A1,NR2F2,SLC2A3,ZNF503,BCL11B,WIF1,ENO3,MARCKS,PCNT
GO: Biological Process	GO:0035295	tube development		5.062e-11	2.474e-07	2.14e-08	1.941e-07	50	1880	EPHB2,BNC2,ENPP2,DAB2,EMILIN2,HMGB1,NCL,EYA1,MDK,HNRNPA1,HNRNPA2B1,ALX4,MEIS2,MEOX2,TYMS,BMP4,HOXB3,FAP,BMP7,NOTUM,BTG1,PITX2,NTN1,STRA6,TNS3,VEGFA,NDNF,TCF7L2,PIK3R3,WT1,SHOX2,SEMA5A,NLGN1,DZIP1,LPAR1,SLC2A1,NR2F2,LDB2,TGFBR1,IGFBP2,TK1,MTHFR,OSR1,IRX2,GDF11,SIX2,MARCKS,SMAD3,MYB,PCNT
GO: Biological Process	GO:0048880	sensory system development		5.255e-11	2.568e-07	2.14e-08	1.941e-07	34	945	EPHB2,IRX5,HMGB1,CA14,HMX1,RRM1,DCX,MEIS2,PCDH17,FABP5,TYMS,BMP4,MFAP2,BMP7,EFEMP1,PIM1,PITX2,NHS,NTN1,STRA6,SLITRK6,VEGFA,WT1,CASP2,GRIA2,ZNF503,TGFBR1,BCL11B,IRX2,GDF11,MARCKS,SMAD3,MYB,PCNT
GO: Biological Process	GO:0051094	positive regulation of developmental process		7.322e-11	3.578e-07	2.544e-08	2.307e-07	48	1772	EPHB2,TOX,ENPP2,DAB2,EMILIN2,HMGB1,CD46,CD83,MDK,DCX,HNRNPU,MAP3K5,GHRH,BMP4,BMP7,FBXO5,METRN,PIM1,PIK3R1,BTG1,ATP11C,NTN1,SLITRK6,ADGRL2,VEGFA,TCF7L2,SGIP1,NTF3,WT1,SHOX2,SEMA5A,NLGN1,CRABP2,LPAR1,EDN3,CCND2,IL1RAPL1,TGFBR1,LRRN3,WIF1,OSR1,SMARCA2,CAPRIN1,MARCKS,TP53BP1,SMAD3,MYB,SORL1
GO: Biological Process	GO:0120035	regulation of plasma membrane bounded cell projection organization		7.412e-11	3.622e-07	2.544e-08	2.307e-07	33	905	EPHB2,TOX,GAP43,MYO10,ENPP2,DAB2,HMGB1,DCC,MDK,DCX,MAGI2,BMP4,BMP7,EFEMP1,METRN,PIK3R1,NTN1,GPC2,CNTN1,VEGFA,NDNF,SHOX2,SEMA5A,NLGN1,DZIP1,CRABP2,RGS2,LPAR1,IL1RAPL1,TGFBR1,AUTS2,CAPRIN1,MARCKS
GO: Biological Process	GO:0007420	brain development		7.807e-11	3.815e-07	2.544e-08	2.307e-07	41	1349	EPHB2,TOX,HMGB1,EYA1,DCC,MDK,RRM1,DCX,MEIS2,HOXA2,GHRH,ACSL3,BMP4,HOXB3,BMP7,BRCA2,PITX2,NTN1,ADGRL2,CNTN1,NDNF,SELENOP,TCF7L2,NTF3,CASP2,GRIA2,SEMA5A,DZIP1,LHX6,CRABP2,RGS2,LPAR1,SLC2A1,NR2F2,SLC2A3,ZNF503,BCL11B,WIF1,ENO3,MARCKS,PCNT
GO: Biological Process	GO:0031344	regulation of cell projection organization		1.308e-10	6.39e-07	3.994e-08	3.623e-07	33	925	EPHB2,TOX,GAP43,MYO10,ENPP2,DAB2,HMGB1,DCC,MDK,DCX,MAGI2,BMP4,BMP7,EFEMP1,METRN,PIK3R1,NTN1,GPC2,CNTN1,VEGFA,NDNF,SHOX2,SEMA5A,NLGN1,DZIP1,CRABP2,RGS2,LPAR1,IL1RAPL1,TGFBR1,AUTS2,CAPRIN1,MARCKS
GO: Biological Process	GO:0051240	positive regulation of multicellular organismal process		1.845e-10	9.018e-07	5.305e-08	4.812e-07	50	1950	EPHB2,TOX,ENPP2,DAB2,EMILIN2,HMGB1,CD46,NCL,CD83,MDK,DCX,FABP5,GHRH,BMP4,MFAP2,BMP7,FBXO5,METRN,PIM1,PIK3R1,BTG1,MIF,ATP11C,NTN1,STRA6,SLITRK6,ADGRL2,VEGFA,TCF7L2,SGIP1,NTF3,WT1,SHOX2,SEMA5A,NLGN1,CRABP2,RGS2,EDN3,CCND2,IL1RAPL1,TGFBR1,LRRN3,OSR1,SMARCA2,CAPRIN1,MARCKS,TP53BP1,SMAD3,MYB,SORL1
GO: Biological Process	GO:2000026	regulation of multicellular organismal development		2.805e-10	1.371e-06	7.614e-08	6.908e-07	49	1908	EPHB2,IRX5,TOX,ENPP2,EMILIN2,HMGB1,CD46,CD83,DCC,MDK,DCX,MEIS2,BMP4,HOXB3,FAP,BMP7,EFEMP1,FBXO5,METRN,MSMO1,NOTUM,PIM1,PIK3R1,BTG1,ATP11C,NTN1,SLITRK6,ADGRL2,VEGFA,TCF7L2,NTF3,WT1,SHOX2,SEMA5A,NLGN1,CRABP2,RGS2,CCND2,IL1RAPL1,TGFBR1,LRRN3,OSR1,SMARCA2,CAPRIN1,SIX2,MARCKS,SMAD3,MYB,SORL1
GO: Biological Process	GO:0010975	regulation of neuron projection development		8.177e-10	3.996e-06	2.103e-07	1.908e-06	26	634	EPHB2,TOX,DAB2,HMGB1,DCC,MDK,DCX,MAGI2,BMP4,BMP7,EFEMP1,METRN,NTN1,GPC2,CNTN1,VEGFA,NDNF,SHOX2,SEMA5A,NLGN1,CRABP2,RGS2,LPAR1,IL1RAPL1,CAPRIN1,MARCKS
GO: Biological Process	GO:0009792	embryo development ending in birth or egg hatching		8.674e-10	4.239e-06	2.12e-07	1.923e-06	38	1281	MYH3,IRX5,DAB2,EYA1,MDK,RRM2,NCAPG2,ALX4,MEIS2,HOXA2,MEOX2,BMP4,HOXB3,BMP7,STOX2,BRCA2,NOTUM,PITX2,NTN1,STRA6,VEGFA,TBX15,NDNF,TCF7L2,SHOX2,GRIA2,RGS2,NR2F2,TGFBR1,TK1,MTHFR,OSR1,SIX2,MARCKS,TP53BP2,SMAD3,MYB,PCNT
GO: Biological Process	GO:0043010	camera-type eye development		1.187e-09	5.802e-06	2.763e-07	2.506e-06	28	744	EPHB2,IRX5,CA14,HMX1,RRM1,DCX,PCDH17,TYMS,BMP4,BMP7,EFEMP1,PIM1,PITX2,NHS,NTN1,STRA6,SLITRK6,VEGFA,WT1,CASP2,ZNF503,TGFBR1,BCL11B,IRX2,GDF11,MARCKS,SMAD3,PCNT
GO: Biological Process	GO:0048704	embryonic skeletal system morphogenesis		1.279e-09	6.252e-06	2.842e-07	2.578e-06	17	266	IRX5,EYA1,ALX4,MEIS2,HOXA2,BMP4,HOXB3,BMP7,PITX2,TBX15,NDNF,SHOX2,GRIA2,TGFBR1,OSR1,SIX2,SMAD3
GO: Biological Process	GO:0090596	sensory organ morphogenesis		1.742e-09	8.514e-06	3.702e-07	3.358e-06	24	562	EPHB2,IRX5,EYA1,HMX1,PCDH17,HOXA2,BMP4,MFAP2,BMP7,EFEMP1,PIM1,PITX2,NTN1,STRA6,SLITRK6,VEGFA,ZNF503,LRIG3,OSR1,TSHZ1,IRX2,GDF11,SIX2,MARCKS
GO: Biological Process	GO:0001501	skeletal system development		1.84e-09	8.993e-06	3.747e-07	3.399e-06	30	863	BNC2,MYH3,IRX5,ENPP2,EYA1,MDK,ALX4,MEIS2,HOXA2,TYMS,BMP4,HOXB3,BMP7,EFEMP1,MSMO1,NOTUM,PITX2,USP1,VEGFA,TBX15,NDNF,SHOX2,GRIA2,LPAR1,TGFBR1,OSR1,GDF11,SIX2,MARCKS,SMAD3
GO: Biological Process	GO:0048706	embryonic skeletal system development		2.103e-09	1.028e-05	4.111e-07	3.729e-06	18	312	MYH3,IRX5,EYA1,ALX4,MEIS2,HOXA2,BMP4,HOXB3,BMP7,PITX2,TBX15,NDNF,SHOX2,GRIA2,TGFBR1,OSR1,SIX2,SMAD3
GO: Biological Process	GO:0010976	positive regulation of neuron projection development		3.691e-09	1.804e-05	6.873e-07	6.235e-06	16	249	EPHB2,TOX,HMGB1,DCC,MDK,MAGI2,BMP4,BMP7,GPC2,CNTN1,VEGFA,NDNF,NLGN1,RGS2,CAPRIN1,MARCKS
GO: Biological Process	GO:0009887	animal organ morphogenesis		3.797e-09	1.856e-05	6.873e-07	6.235e-06	44	1729	EPHB2,IRX5,DAB2,NCL,EYA1,HMX1,MDK,ALX4,MEIS2,PCDH17,HOXA2,MAGI2,BMP4,MFAP2,HOXB3,BMP7,EFEMP1,PIM1,PITX2,NTN1,STRA6,SLITRK6,VEGFA,TBX15,NDNF,TCF7L2,WT1,SHOX2,GRIA2,DZIP1,GPC6,GMNN,ZNF503,TGFBR1,LRIG3,BCL11B,OSR1,TSHZ1,IRX2,GDF11,SIX2,MARCKS,SMAD3,PCNT
GO: Biological Process	GO:0051960	regulation of nervous system development		5.543e-09	2.709e-05	9.674e-07	8.776e-06	25	645	EPHB2,ENPP2,DCC,MDK,DCX,BMP4,HOXB3,BMP7,METRN,PIK3R1,NTN1,SLITRK6,ADGRL2,VEGFA,TCF7L2,NTF3,SHOX2,SEMA5A,NLGN1,CRABP2,IL1RAPL1,LRRN3,CAPRIN1,MARCKS,SORL1
GO: Biological Process	GO:0043009	chordate embryonic development		6.547e-09	3.2e-05	1.103e-06	1.001e-05	36	1257	MYH3,IRX5,DAB2,EYA1,MDK,RRM2,NCAPG2,ALX4,MEIS2,HOXA2,MEOX2,BMP4,HOXB3,BMP7,BRCA2,NOTUM,PITX2,NTN1,STRA6,VEGFA,TBX15,NDNF,TCF7L2,SHOX2,GRIA2,RGS2,NR2F2,TGFBR1,MTHFR,OSR1,SIX2,MARCKS,TP53BP2,SMAD3,MYB,PCNT
GO: Biological Process	GO:0045597	positive regulation of cell differentiation		6.777e-09	3.312e-05	1.104e-06	1.001e-05	35	1199	EPHB2,TOX,ENPP2,DAB2,HMGB1,CD46,CD83,MDK,DCX,HNRNPU,MAP3K5,BMP4,BMP7,FBXO5,METRN,PIM1,PIK3R1,BTG1,ATP11C,NTN1,VEGFA,TCF7L2,NTF3,SHOX2,SEMA5A,CRABP2,EDN3,IL1RAPL1,TGFBR1,WIF1,SMARCA2,CAPRIN1,MARCKS,SMAD3,MYB
GO: Biological Process	GO:0031175	neuron projection development		1.135e-08	5.548e-05	1.79e-06	1.624e-05	38	1407	EPHB2,TOX,GAP43,DAB2,HMGB1,NCAM2,DCC,MDK,DCX,PCDH17,BICD1,HOXA2,MAGI2,BMP4,BMP7,EFEMP1,METRN,NTN1,GPC2,SLITRK6,CNTN1,NOVA1,VEGFA,NDNF,NTF3,SHOX2,SEMA5A,NLGN1,DZIP1,CRABP2,RGS2,LPAR1,EDN3,IL1RAPL1,BCL11B,AUTS2,CAPRIN1,MARCKS
GO: Biological Process	GO:0048666	neuron development		1.312e-08	6.411e-05	2.003e-06	1.817e-05	42	1670	EPHB2,IRX5,TOX,GAP43,DAB2,HMGB1,NCAM2,HMX1,DCC,MDK,DCX,PCDH17,BICD1,HOXA2,MAGI2,BMP4,BMP7,EFEMP1,METRN,MIF,NTN1,GPC2,SLITRK6,CNTN1,NOVA1,VEGFA,NDNF,NTF3,SHOX2,SEMA5A,NLGN1,DZIP1,LHX6,CRABP2,RGS2,LPAR1,EDN3,IL1RAPL1,BCL11B,AUTS2,CAPRIN1,MARCKS
GO: Biological Process	GO:0032330	regulation of chondrocyte differentiation		1.446e-08	7.067e-05	2.141e-06	1.943e-05	9	65	IRX5,MDK,BMP4,EFEMP1,MSMO1,SHOX2,TGFBR1,SIX2,SMAD3
GO: Biological Process	GO:0001944	vasculature development		1.555e-08	7.601e-05	2.236e-06	2.028e-05	35	1239	EPHB2,ENPP2,DAB2,EMILIN2,HMGB1,NCL,EYA1,MDK,MEOX2,BMP4,MFAP2,HOXB3,FAP,BMP7,BTG1,PITX2,NTN1,STRA6,VEGFA,NDNF,TCF7L2,PIK3R3,WT1,SEMA5A,NLGN1,DZIP1,LPAR1,SLC2A1,NR2F2,LDB2,TGFBR1,IGFBP2,OSR1,SMARCA2,PCNT
GO: Biological Process	GO:0030900	forebrain development		1.697e-08	8.291e-05	2.369e-06	2.149e-05	24	632	EPHB2,TOX,HMGB1,EYA1,DCC,MDK,RRM1,DCX,GHRH,BMP4,PITX2,NTN1,NDNF,TCF7L2,GRIA2,SEMA5A,DZIP1,LHX6,LPAR1,SLC2A1,NR2F2,BCL11B,WIF1,PCNT
GO: Biological Process	GO:1903508	positive regulation of nucleic acid-templated transcription		2.171e-08	0.0001061	2.868e-06	2.602e-05	45	1900	PEG3,DAB2,HMGB1,CHD3,NCL,EYA1,DCC,MDK,ALX4,MEIS2,HNRNPU,MAP3K5,PTMA,HOXA2,MEOX2,GHRH,BMP4,HOXB3,BMP7,STOX2,BRCA2,PIM1,PIK3R1,RBMX,PITX2,DEK,VEGFA,TBX15,TCF7L2,TCF20,NTF3,WT1,SHOX2,ATAD2,NR2F2,LDB2,TGFBR1,BCL11B,OSR1,SMARCA2,AUTS2,SIX2,TP53BP1,SMAD3,MYB
GO: Biological Process	GO:0045893	positive regulation of DNA-templated transcription		2.171e-08	0.0001061	2.868e-06	2.602e-05	45	1900	PEG3,DAB2,HMGB1,CHD3,NCL,EYA1,DCC,MDK,ALX4,MEIS2,HNRNPU,MAP3K5,PTMA,HOXA2,MEOX2,GHRH,BMP4,HOXB3,BMP7,STOX2,BRCA2,PIM1,PIK3R1,RBMX,PITX2,DEK,VEGFA,TBX15,TCF7L2,TCF20,NTF3,WT1,SHOX2,ATAD2,NR2F2,LDB2,TGFBR1,BCL11B,OSR1,SMARCA2,AUTS2,SIX2,TP53BP1,SMAD3,MYB
GO: Biological Process	GO:1902680	positive regulation of RNA biosynthetic process		2.386e-08	0.0001166	3.069e-06	2.784e-05	45	1906	PEG3,DAB2,HMGB1,CHD3,NCL,EYA1,DCC,MDK,ALX4,MEIS2,HNRNPU,MAP3K5,PTMA,HOXA2,MEOX2,GHRH,BMP4,HOXB3,BMP7,STOX2,BRCA2,PIM1,PIK3R1,RBMX,PITX2,DEK,VEGFA,TBX15,TCF7L2,TCF20,NTF3,WT1,SHOX2,ATAD2,NR2F2,LDB2,TGFBR1,BCL11B,OSR1,SMARCA2,AUTS2,SIX2,TP53BP1,SMAD3,MYB
GO: Biological Process	GO:0072359	circulatory system development		2.494e-08	0.0001219	3.125e-06	2.835e-05	46	1977	EPHB2,ENPP2,DAB2,EMILIN2,HMGB1,NCL,EYA1,MDK,MEIS2,HNRNPU,MEOX2,BMP4,MFAP2,HOXB3,FAP,BMP7,PIM1,BTG1,PITX2,NTN1,STRA6,VEGFA,NDNF,TCF7L2,PIK3R3,WT1,SHOX2,SEMA5A,NLGN1,DZIP1,GMNN,RGS2,LPAR1,SLC2A1,NR2F2,LDB2,CCND2,TGFBR1,SCUBE1,IGFBP2,OSR1,SMARCA2,MARCKS,TP53BP2,SMAD3,PCNT
GO: Biological Process	GO:0051962	positive regulation of nervous system development		2.627e-08	0.0001284	3.209e-06	2.911e-05	19	410	EPHB2,ENPP2,MDK,DCX,METRN,PIK3R1,NTN1,SLITRK6,ADGRL2,VEGFA,NTF3,SHOX2,SEMA5A,NLGN1,CRABP2,IL1RAPL1,LRRN3,CAPRIN1,MARCKS
GO: Biological Process	GO:0001568	blood vessel development		3.064e-08	0.0001498	3.652e-06	3.313e-05	33	1152	EPHB2,ENPP2,DAB2,EMILIN2,HMGB1,NCL,EYA1,MDK,MEOX2,BMP4,MFAP2,HOXB3,FAP,BMP7,BTG1,PITX2,NTN1,STRA6,VEGFA,NDNF,TCF7L2,PIK3R3,WT1,SEMA5A,NLGN1,DZIP1,LPAR1,SLC2A1,NR2F2,LDB2,TGFBR1,IGFBP2,OSR1
GO: Biological Process	GO:0035239	tube morphogenesis		3.441e-08	0.0001682	4.004e-06	3.632e-05	38	1467	EPHB2,ENPP2,DAB2,EMILIN2,HMGB1,NCL,EYA1,MDK,MEIS2,MEOX2,BMP4,HOXB3,FAP,BMP7,BTG1,PITX2,NTN1,STRA6,VEGFA,NDNF,TCF7L2,PIK3R3,WT1,SHOX2,SEMA5A,NLGN1,DZIP1,LPAR1,SLC2A1,NR2F2,LDB2,TGFBR1,IGFBP2,MTHFR,OSR1,IRX2,SIX2,SMAD3
GO: Biological Process	GO:0048608	reproductive structure development		3.955e-08	0.0001933	4.495e-06	4.078e-05	20	466	IRX5,RRM1,HNRNPA1,HNRNPA2B1,BMP4,BMP7,BRCA2,PITX2,STRA6,VEGFA,TCF7L2,WT1,CASP2,IDH1,NR2F2,CCND2,TGFBR1,AKAP9,OSR1,H3-3B
GO: Biological Process	GO:0072073	kidney epithelium development		4.068e-08	0.0001988	4.519e-06	4.099e-05	14	220	BNC2,IQGAP2,EYA1,MAGI2,BMP4,BMP7,BRCA2,VEGFA,WT1,OSR1,IRX2,GDF11,SIX2,SMAD3
GO: Biological Process	GO:0048589	developmental growth		4.25e-08	0.0002077	4.615e-06	4.187e-05	33	1168	BNC2,GAP43,CHD3,DCC,MDK,DCX,NCAPG2,PCDH17,TYMS,GHRH,MAGI2,BMP4,BRCA2,PIM1,NTN1,STRA6,SLITRK6,VEGFA,TCF7L2,SGIP1,WT1,SEMA5A,CRABP2,RGS2,EDN3,CCND2,TGFBR1,IGFBP2,AUTS2,H3-3B,ENO3,SMAD3,PCNT
GO: Biological Process	GO:0061458	reproductive system development		4.711e-08	0.0002302	5.005e-06	4.54e-05	20	471	IRX5,RRM1,HNRNPA1,HNRNPA2B1,BMP4,BMP7,BRCA2,PITX2,STRA6,VEGFA,TCF7L2,WT1,CASP2,IDH1,NR2F2,CCND2,TGFBR1,AKAP9,OSR1,H3-3B
GO: Biological Process	GO:0008284	positive regulation of cell population proliferation		4.91e-08	0.0002399	5.105e-06	4.631e-05	34	1236	EPHB2,PRTN3,TOX,ENPP2,HMGB1,CD46,EYA1,MDK,RRM2,JAML,MEIS2,HNRNPU,MAP3K5,GHRH,BMP4,EFEMP1,FBXO5,PIM1,MIF,PITX2,NTN1,TNS3,VEGFA,TCF7L2,NTF3,SHOX2,SEMA5A,EDN3,CCND2,TGFBR1,IGFBP2,OSR1,SMARCA2,SIX2
GO: Biological Process	GO:0035270	endocrine system development		6.231e-08	0.0003045	6.344e-06	5.755e-05	15	265	EYA1,MDK,GHRH,BMP4,HOXB3,PITX2,NTN1,STRA6,VEGFA,TCF7L2,WT1,DZIP1,TGFBR1,GDF11,SMAD3
GO: Biological Process	GO:0060429	epithelium development		7.256e-08	0.0003546	7.237e-06	6.565e-05	45	1979	EPHB2,BNC2,MYH3,IQGAP2,DAB2,NCL,EYA1,MDK,ALX4,MEIS2,MEOX2,TYMS,MAGI2,BMP4,BMP7,BRCA2,NOTUM,BTG1,MIF,PITX2,ASTN2,NTN1,STRA6,SLITRK6,VEGFA,TCF7L2,WT1,SEMA5A,DZIP1,GPC6,SLC2A1,NR2F2,LDB2,TGFBR1,SCUBE1,BCL11B,AKAP9,MTHFR,OSR1,IRX2,GDF11,SIX2,MARCKS,SMAD3,PCNT
GO: Biological Process	GO:0000904	cell morphogenesis involved in differentiation		8.298e-08	0.0004055	7.962e-06	7.223e-05	31	1081	EPHB2,GAP43,ENPP2,DAB2,DCC,MDK,DCX,PCDH17,BICD1,HOXA2,MFAP2,BMP7,METRN,PIK3R1,NTN1,SLITRK6,CNTN1,NOVA1,VEGFA,NTF3,SHOX2,SEMA5A,NLGN1,DZIP1,CRABP2,EDN3,IL1RAPL1,BCL11B,AUTS2,CAPRIN1,MARCKS
GO: Biological Process	GO:0045165	cell fate commitment		8.309e-08	0.0004061	7.962e-06	7.223e-05	18	396	TOX,GAP43,CHD3,EYA1,DCC,HOXA2,BMP4,BMP7,NTN1,TBX15,TCF7L2,NTF3,WT1,LHX6,NR2F2,TGFBR1,BCL11B,SIX2
GO: Biological Process	GO:0007548	sex differentiation		9.536e-08	0.000466	8.962e-06	8.13e-05	19	445	IRX5,RRM1,HNRNPA1,HNRNPA2B1,BMP4,BRCA2,PITX2,STRA6,VEGFA,TCF7L2,WT1,CASP2,IDH1,NR2F2,CCND2,TGFBR1,AKAP9,OSR1,H3-3B
GO: Biological Process	GO:0045944	positive regulation of transcription by RNA polymerase II		1.617e-07	0.0007903	1.491e-05	0.0001353	36	1427	PEG3,DAB2,HMGB1,NCL,EYA1,ALX4,MEIS2,HNRNPU,PTMA,HOXA2,MEOX2,BMP4,HOXB3,BMP7,STOX2,PIK3R1,RBMX,PITX2,DEK,VEGFA,TCF7L2,TCF20,NTF3,WT1,SHOX2,ATAD2,NR2F2,LDB2,BCL11B,OSR1,SMARCA2,AUTS2,SIX2,TP53BP1,SMAD3,MYB
GO: Biological Process	GO:0008406	gonad development		1.789e-07	0.0008744	1.619e-05	0.0001469	17	372	IRX5,RRM1,HNRNPA1,HNRNPA2B1,BMP4,BRCA2,PITX2,VEGFA,WT1,CASP2,IDH1,NR2F2,CCND2,TGFBR1,AKAP9,OSR1,H3-3B
GO: Biological Process	GO:0048592	eye morphogenesis		2.244e-07	0.001097	1.958e-05	0.0001776	17	378	EPHB2,IRX5,HMX1,PCDH17,BMP4,MFAP2,BMP7,EFEMP1,PIM1,PITX2,NTN1,STRA6,VEGFA,ZNF503,IRX2,GDF11,MARCKS
GO: Biological Process	GO:0045137	development of primary sexual characteristics		2.244e-07	0.001097	1.958e-05	0.0001776	17	378	IRX5,RRM1,HNRNPA1,HNRNPA2B1,BMP4,BRCA2,PITX2,VEGFA,WT1,CASP2,IDH1,NR2F2,CCND2,TGFBR1,AKAP9,OSR1,H3-3B
GO: Biological Process	GO:0048858	cell projection morphogenesis		2.575e-07	0.001259	2.208e-05	0.0002003	28	958	EPHB2,GAP43,ENPP2,DCC,MDK,DCX,PCDH17,BICD1,HOXA2,BMP7,METRN,NTN1,SLITRK6,CNTN1,NOVA1,VEGFA,NTF3,SHOX2,SEMA5A,NLGN1,DZIP1,CRABP2,EDN3,IL1RAPL1,BCL11B,AUTS2,CAPRIN1,MARCKS
GO: Biological Process	GO:0040007	growth		2.928e-07	0.001431	2.467e-05	0.0002238	37	1528	BNC2,GAP43,DAB2,CHD3,DCC,MDK,DCX,NCAPG2,PCDH17,TYMS,GHRH,MAGI2,BMP4,BRCA2,PIM1,BTG1,NTN1,STRA6,SLITRK6,VEGFA,SELENOP,TCF7L2,SGIP1,WT1,SEMA5A,CRABP2,RGS2,EDN3,CCND2,TGFBR1,IGFBP2,SMARCA2,AUTS2,H3-3B,ENO3,SMAD3,PCNT
GO: Biological Process	GO:0048593	camera-type eye morphogenesis		3.53e-07	0.001725	2.886e-05	0.0002618	15	303	EPHB2,IRX5,HMX1,PCDH17,BMP4,BMP7,PIM1,PITX2,NTN1,STRA6,VEGFA,ZNF503,IRX2,GDF11,MARCKS
GO: Biological Process	GO:0007155	cell adhesion		3.544e-07	0.001732	2.886e-05	0.0002618	40	1742	EPHB2,COL26A1,MYO10,ENPP2,DAB2,EMILIN2,HMGB1,NCAM2,CD46,CD83,DCC,MDK,JAML,PCDH17,MAGI2,BMP4,FAP,BMP7,PIK3R1,TLN2,ASTN2,NTN1,ST8SIA4,PCDH10,CNTN1,VEGFA,NDNF,IGDCC3,SEMA5A,NLGN1,GPC6,PTPRT,IL1RAPL1,CDH24,IGFBP2,SMARCA2,MARCKS,SMAD3,MYB,MYBPC1
GO: Biological Process	GO:0000902	cell morphogenesis		3.946e-07	0.001928	3.161e-05	0.0002868	35	1415	EPHB2,GAP43,MYO10,ENPP2,DAB2,HMGB1,DCC,MDK,DCX,PCDH17,BICD1,HOXA2,MFAP2,BMP7,METRN,PIK3R1,NTN1,SLITRK6,CNTN1,NOVA1,VEGFA,NTF3,SHOX2,SEMA5A,NLGN1,DZIP1,CRABP2,LPAR1,EDN3,IL1RAPL1,CDH24,BCL11B,AUTS2,CAPRIN1,MARCKS
GO: Biological Process	GO:0032990	cell part morphogenesis		4.327e-07	0.002114	3.41e-05	0.0003094	28	983	EPHB2,GAP43,ENPP2,DCC,MDK,DCX,PCDH17,BICD1,HOXA2,BMP7,METRN,NTN1,SLITRK6,CNTN1,NOVA1,VEGFA,NTF3,SHOX2,SEMA5A,NLGN1,DZIP1,CRABP2,EDN3,IL1RAPL1,BCL11B,AUTS2,CAPRIN1,MARCKS
GO: Biological Process	GO:0061061	muscle structure development		4.415e-07	0.002158	3.425e-05	0.0003107	29	1044	MYH3,DAB2,HMGB1,ALX4,HNRNPU,MAP3K5,HOXA2,MEOX2,BMP4,PIK3R1,BTG1,PITX2,STRA6,VEGFA,SFMBT1,TCF7L2,NTF3,WT1,SHOX2,RGS2,NR2F2,CCND2,TGFBR1,SCUBE1,SMARCA2,H3-3B,MARCKS,SMAD3,MYBPC1
GO: Biological Process	GO:0061035	regulation of cartilage development		4.509e-07	0.002204	3.443e-05	0.0003123	9	96	IRX5,MDK,BMP4,EFEMP1,MSMO1,SHOX2,TGFBR1,SIX2,SMAD3
GO: Biological Process	GO:0048705	skeletal system morphogenesis		4.962e-07	0.002425	3.731e-05	0.0003384	18	447	IRX5,EYA1,ALX4,MEIS2,HOXA2,BMP4,HOXB3,BMP7,PITX2,VEGFA,TBX15,NDNF,SHOX2,GRIA2,TGFBR1,OSR1,SIX2,SMAD3
GO: Biological Process	GO:0048667	cell morphogenesis involved in neuron differentiation		6.13e-07	0.002996	4.539e-05	0.0004118	26	882	EPHB2,GAP43,DCC,DCX,PCDH17,BICD1,HOXA2,BMP7,METRN,NTN1,SLITRK6,CNTN1,NOVA1,VEGFA,NTF3,SHOX2,SEMA5A,NLGN1,DZIP1,CRABP2,EDN3,IL1RAPL1,BCL11B,AUTS2,CAPRIN1,MARCKS
GO: Biological Process	GO:0051216	cartilage development		6.734e-07	0.003291	4.912e-05	0.0004456	16	363	IRX5,ENPP2,MDK,TYMS,BMP4,HOXB3,BMP7,EFEMP1,MSMO1,SHOX2,LPAR1,TGFBR1,OSR1,SIX2,MARCKS,SMAD3
GO: Biological Process	GO:0120039	plasma membrane bounded cell projection morphogenesis		7.416e-07	0.003624	5.33e-05	0.0004835	27	950	EPHB2,GAP43,ENPP2,DCC,DCX,PCDH17,BICD1,HOXA2,BMP7,METRN,NTN1,SLITRK6,CNTN1,NOVA1,VEGFA,NTF3,SHOX2,SEMA5A,NLGN1,DZIP1,CRABP2,EDN3,IL1RAPL1,BCL11B,AUTS2,CAPRIN1,MARCKS
GO: Biological Process	GO:1901890	positive regulation of cell junction assembly		7.551e-07	0.00369	5.348e-05	0.0004851	10	132	EPHB2,ENPP2,PIK3R1,SLITRK6,ADGRL2,VEGFA,NLGN1,IL1RAPL1,LRRN3,SMAD3
GO: Biological Process	GO:0061564	axon development		8.123e-07	0.00397	5.671e-05	0.0005145	24	780	EPHB2,GAP43,HMGB1,NCAM2,DCC,DCX,PCDH17,BICD1,HOXA2,BMP7,METRN,NTN1,SLITRK6,CNTN1,NOVA1,VEGFA,NTF3,SHOX2,SEMA5A,DZIP1,CRABP2,EDN3,BCL11B,AUTS2
GO: Biological Process	GO:0006935	chemotaxis		8.644e-07	0.004224	5.95e-05	0.0005397	25	840	EPHB2,GAP43,ENPP2,HMGB1,DCC,MDK,JAML,PCDH17,BICD1,HOXA2,BMP4,BMP7,MIF,NTN1,CNTN1,NOVA1,VEGFA,NTF3,WT1,SEMA5A,DZIP1,LPAR1,EDN3,BCL11B,SMAD3
GO: Biological Process	GO:0042330	taxis		9.026e-07	0.004411	6.126e-05	0.0005557	25	842	EPHB2,GAP43,ENPP2,HMGB1,DCC,MDK,JAML,PCDH17,BICD1,HOXA2,BMP4,BMP7,MIF,NTN1,CNTN1,NOVA1,VEGFA,NTF3,WT1,SEMA5A,DZIP1,LPAR1,EDN3,BCL11B,SMAD3
GO: Biological Process	GO:0072074	kidney mesenchyme development		9.155e-07	0.004474	6.129e-05	0.000556	5	19	BMP4,BMP7,WT1,OSR1,SIX2
GO: Biological Process	GO:0007389	pattern specification process		9.529e-07	0.004657	6.293e-05	0.0005709	26	903	MYH3,ENPP2,NCL,EYA1,ALX4,MEIS2,HOXA2,MEOX2,BMP4,HOXB3,BMP7,NOTUM,PITX2,NTN1,TCF7L2,WT1,DZIP1,GMNN,NR2F2,TGFBR1,OSR1,TSHZ1,IRX2,GDF11,SIX2,SMAD3
GO: Biological Process	GO:0061448	connective tissue development		9.911e-07	0.004843	6.458e-05	0.0005858	18	469	IRX5,ENPP2,MDK,TYMS,BMP4,HOXB3,BMP7,EFEMP1,MSMO1,WT1,SHOX2,LPAR1,TGFBR1,OSR1,SIX2,MARCKS,SMAD3,SORL1
GO: Biological Process	GO:0048514	blood vessel morphogenesis		1.071e-06	0.005233	6.856e-05	0.000622	28	1029	EPHB2,ENPP2,DAB2,EMILIN2,HMGB1,NCL,EYA1,MDK,MEOX2,BMP4,HOXB3,FAP,BTG1,PITX2,NTN1,STRA6,VEGFA,NDNF,PIK3R3,WT1,SEMA5A,NLGN1,LPAR1,SLC2A1,NR2F2,LDB2,TGFBR1,IGFBP2
GO: Biological Process	GO:0048646	anatomical structure formation involved in morphogenesis		1.083e-06	0.005291	6.856e-05	0.000622	41	1890	EPHB2,MYH3,ENPP2,DAB2,EMILIN2,HMGB1,NCL,EYA1,MDK,DCX,MEOX2,BMP4,MFAP2,HOXB3,FAP,BMP7,PIM1,BTG1,PITX2,NTN1,STRA6,CNTN1,VEGFA,NDNF,PIK3R3,WT1,SEMA5A,NLGN1,RGS2,LPAR1,SLC2A1,NR2F2,LDB2,TGFBR1,IGFBP2,MTHFR,OSR1,IRX2,SIX2,MARCKS,SMAD3
GO: Biological Process	GO:0048732	gland development		1.094e-06	0.005348	6.856e-05	0.000622	25	851	NCL,EYA1,MDK,TYMS,GHRH,BMP4,HOXB3,BMP7,BRCA2,DHODH,PITX2,NTN1,STRA6,VEGFA,TCF7L2,WT1,DZIP1,GMNN,CCND2,TGFBR1,BCL11B,CDCA7,TK1,SMAD3,MYB
GO: Biological Process	GO:0072009	nephron epithelium development		1.351e-06	0.0066	8.355e-05	0.0007579	11	175	BNC2,IQGAP2,EYA1,MAGI2,BMP4,BRCA2,VEGFA,WT1,OSR1,IRX2,SIX2
GO: Biological Process	GO:0007411	axon guidance		1.456e-06	0.007118	8.897e-05	0.0008071	16	385	EPHB2,GAP43,DCC,PCDH17,BICD1,HOXA2,BMP7,NTN1,CNTN1,NOVA1,VEGFA,NTF3,SEMA5A,DZIP1,EDN3,BCL11B
GO: Biological Process	GO:0097485	neuron projection guidance		1.506e-06	0.007362	9.089e-05	0.0008245	16	386	EPHB2,GAP43,DCC,PCDH17,BICD1,HOXA2,BMP7,NTN1,CNTN1,NOVA1,VEGFA,NTF3,SEMA5A,DZIP1,EDN3,BCL11B
GO: Biological Process	GO:0050767	regulation of neurogenesis		1.555e-06	0.007599	9.267e-05	0.0008407	19	535	EPHB2,ENPP2,DCC,MDK,DCX,BMP4,HOXB3,BMP7,METRN,NTN1,VEGFA,NTF3,SHOX2,SEMA5A,CRABP2,IL1RAPL1,CAPRIN1,MARCKS,SORL1
GO: Biological Process	GO:0010718	positive regulation of epithelial to mesenchymal transition		1.59e-06	0.00777	9.267e-05	0.0008407	7	58	DAB2,MDK,BMP4,BMP7,TCF7L2,TGFBR1,SMAD3
GO: Biological Process	GO:0060537	muscle tissue development		1.593e-06	0.007785	9.267e-05	0.0008407	22	697	MYH3,DAB2,EYA1,HNRNPU,MEOX2,BMP4,BMP7,PIM1,PITX2,STRA6,VEGFA,TCF7L2,WT1,SHOX2,RGS2,NR2F2,CCND2,TGFBR1,OSR1,MARCKS,SMAD3,MYBPC1
GO: Biological Process	GO:0048812	neuron projection morphogenesis		1.711e-06	0.008361	9.837e-05	0.0008924	26	932	EPHB2,GAP43,DCC,DCX,PCDH17,BICD1,HOXA2,BMP7,METRN,NTN1,SLITRK6,CNTN1,NOVA1,VEGFA,NTF3,SHOX2,SEMA5A,NLGN1,DZIP1,CRABP2,EDN3,IL1RAPL1,BCL11B,AUTS2,CAPRIN1,MARCKS
GO: Biological Process	GO:0098609	cell-cell adhesion		1.759e-06	0.008597	9.996e-05	0.0009068	29	1118	MYO10,EMILIN2,HMGB1,NCAM2,CD46,CD83,DCC,MDK,JAML,PCDH17,MAGI2,BMP4,BMP7,PIK3R1,TLN2,ASTN2,NTN1,PCDH10,CNTN1,VEGFA,IGDCC3,NLGN1,GPC6,PTPRT,IL1RAPL1,CDH24,IGFBP2,SMARCA2,MYB
GO: Biological Process	GO:0007409	axonogenesis		1.919e-06	0.009378	0.0001075	0.000975	22	705	EPHB2,GAP43,DCC,DCX,PCDH17,BICD1,HOXA2,BMP7,METRN,NTN1,SLITRK6,CNTN1,NOVA1,VEGFA,NTF3,SHOX2,SEMA5A,DZIP1,CRABP2,EDN3,BCL11B,AUTS2
GO: Biological Process	GO:0001657	ureteric bud development		1.935e-06	0.009458	0.0001075	0.000975	9	114	EYA1,BMP4,BMP7,VEGFA,WT1,OSR1,GDF11,SIX2,SMAD3
GO: Biological Process	GO:0010463	mesenchymal cell proliferation		2.008e-06	0.009816	0.0001098	0.000996	7	60	HMGB1,BMP4,BMP7,VEGFA,SHOX2,OSR1,SIX2
GO: Biological Process	GO:0002062	chondrocyte differentiation		2.022e-06	0.009882	0.0001098	0.000996	10	147	IRX5,MDK,BMP4,EFEMP1,MSMO1,SHOX2,TGFBR1,OSR1,SIX2,SMAD3
GO: Biological Process	GO:0014706	striated muscle tissue development		2.312e-06	0.0113	0.0001242	0.001126	16	399	DAB2,EYA1,HNRNPU,BMP4,BMP7,PIM1,PITX2,VEGFA,WT1,SHOX2,RGS2,NR2F2,CCND2,TGFBR1,MARCKS,SMAD3
GO: Biological Process	GO:0009791	post-embryonic development		2.428e-06	0.01186	0.000129	0.00117	10	150	ALX4,BMP4,MFAP2,EFEMP1,VEGFA,SELENOP,TCF7L2,TGFBR1,SCUBE1,BCL11B
GO: Biological Process	GO:0006259	DNA metabolic process		2.458e-06	0.01201	0.0001292	0.001172	30	1201	MCMBP,TOX,HMGB1,EYA1,MCM10,RRM1,RRM2,HNRNPA1,HNRNPA2B1,HNRNPU,TYMS,FBXO5,BRCA2,NYNRIN,USP1,DEK,RAD54L,VEGFA,TCF7L2,WT1,GMNN,RAD51AP1,BCL11B,IGFBP2,WDHD1,TK1,ERCC6L2,SMARCA2,CLSPN,TP53BP1
GO: Biological Process	GO:0072498	embryonic skeletal joint development		2.566e-06	0.01254	0.0001314	0.001192	5	23	IRX5,BMP4,BMP7,SHOX2,OSR1
GO: Biological Process	GO:0072164	mesonephric tubule development		2.581e-06	0.01261	0.0001314	0.001192	9	118	EYA1,BMP4,BMP7,VEGFA,WT1,OSR1,GDF11,SIX2,SMAD3
GO: Biological Process	GO:0072163	mesonephric epithelium development		2.581e-06	0.01261	0.0001314	0.001192	9	118	EYA1,BMP4,BMP7,VEGFA,WT1,OSR1,GDF11,SIX2,SMAD3
GO: Biological Process	GO:0032989	cellular component morphogenesis		2.63e-06	0.01285	0.0001325	0.001202	29	1141	EPHB2,MYH3,GAP43,ENPP2,DCC,MDK,DCX,PCDH17,BICD1,HOXA2,BMP7,METRN,NTN1,SLITRK6,CNTN1,NOVA1,VEGFA,NTF3,SHOX2,SEMA5A,NLGN1,DZIP1,CRABP2,EDN3,IL1RAPL1,BCL11B,AUTS2,CAPRIN1,MARCKS
GO: Biological Process	GO:0010717	regulation of epithelial to mesenchymal transition		2.968e-06	0.0145	0.0001467	0.001331	9	120	DAB2,MDK,BMP4,BMP7,VEGFA,TCF7L2,RGS2,TGFBR1,SMAD3
GO: Biological Process	GO:0035850	epithelial cell differentiation involved in kidney development		2.989e-06	0.01461	0.0001467	0.001331	8	90	IQGAP2,MAGI2,BMP4,BRCA2,WT1,OSR1,IRX2,SIX2
GO: Biological Process	GO:0019220	regulation of phosphate metabolic process		3.002e-06	0.01467	0.0001467	0.001331	37	1684	EPHB2,PDK1,ENPP2,DAB2,HMGB1,NCL,NCAPG2,HNRNPU,MAP3K5,RAB38,ACSL3,NPFFR2,MAGI2,BMP4,BMP7,PIM1,PIK3R1,MIF,CNTN1,VEGFA,NTF3,PIK3R3,IDH1,RGS2,PTPRT,NR2F2,EDN3,LDB2,CCND2,TGFBR1,LRRN3,AKAP9,CLSPN,GDF11,MARCKS,SMAD3,SORL1
GO: Biological Process	GO:0051174	regulation of phosphorus metabolic process		3.044e-06	0.01487	0.0001473	0.001336	37	1685	EPHB2,PDK1,ENPP2,DAB2,HMGB1,NCL,NCAPG2,HNRNPU,MAP3K5,RAB38,ACSL3,NPFFR2,MAGI2,BMP4,BMP7,PIM1,PIK3R1,MIF,CNTN1,VEGFA,NTF3,PIK3R3,IDH1,RGS2,PTPRT,NR2F2,EDN3,LDB2,CCND2,TGFBR1,LRRN3,AKAP9,CLSPN,GDF11,MARCKS,SMAD3,SORL1
GO: Biological Process	GO:0022603	regulation of anatomical structure morphogenesis		3.3e-06	0.01613	0.0001568	0.001422	31	1284	EPHB2,MYO10,ENPP2,DAB2,EMILIN2,HMGB1,DCC,MDK,DCX,MAGI2,BMP4,BMP7,METRN,BTG1,DHODH,PITX2,NTN1,VEGFA,WT1,SHOX2,SEMA5A,NLGN1,GPC6,CRABP2,RGS2,LPAR1,IL1RAPL1,OSR1,CAPRIN1,SIX2,MARCKS
GO: Biological Process	GO:0048566	embryonic digestive tract development		3.304e-06	0.01615	0.0001568	0.001422	6	42	PITX2,STRA6,TCF7L2,SHOX2,SIX2,MYB
GO: Biological Process	GO:0007507	heart development		3.374e-06	0.01649	0.000158	0.001434	28	1092	ENPP2,DAB2,NCL,EYA1,MEIS2,HNRNPU,BMP4,BMP7,PIM1,PITX2,NTN1,STRA6,VEGFA,WT1,SHOX2,DZIP1,GMNN,RGS2,NR2F2,CCND2,TGFBR1,SCUBE1,IGFBP2,OSR1,MARCKS,TP53BP2,SMAD3,PCNT
GO: Biological Process	GO:0040011	locomotion		3.395e-06	0.01659	0.000158	0.001434	39	1834	EPHB2,GAP43,ENPP2,DAB2,EMILIN2,HMGB1,DCC,MDK,JAML,PCDH17,BICD1,HOXA2,MEOX2,MAGI2,BMP4,BMP7,EFEMP1,FBXO5,PIK3R1,MIF,PITX2,NTN1,CNTN1,NOVA1,VEGFA,NTF3,PIK3R3,WT1,SEMA5A,DZIP1,LPAR1,PTPRT,NR2F2,EDN3,LDB2,TGFBR1,BCL11B,SMAD3,SORL1
GO: Biological Process	GO:0001764	neuron migration		3.441e-06	0.01682	0.0001587	0.001439	12	232	DCC,MDK,DCX,PITX2,ASTN2,NTN1,VEGFA,NDNF,LHX6,NR2F2,AUTS2,PCNT
GO: Biological Process	GO:0001823	mesonephros development		3.641e-06	0.01779	0.0001663	0.001509	9	123	EYA1,BMP4,BMP7,VEGFA,WT1,OSR1,GDF11,SIX2,SMAD3
GO: Biological Process	GO:0007498	mesoderm development		4.285e-06	0.02094	0.0001939	0.001759	12	237	ENPP2,EYA1,MEST,BMP4,BMP7,PITX2,VEGFA,LPAR1,OSR1,GDF11,SIX2,SMAD3
GO: Biological Process	GO:0007379	segment specification		4.374e-06	0.02137	0.0001961	0.001779	6	44	MYH3,HOXA2,MEOX2,BMP4,OSR1,IRX2
GO: Biological Process	GO:0072006	nephron development		4.874e-06	0.02382	0.0002156	0.001956	12	240	BNC2,IQGAP2,EYA1,MAGI2,BMP4,BMP7,BRCA2,VEGFA,WT1,OSR1,IRX2,SIX2
GO: Biological Process	GO:0042474	middle ear morphogenesis		4.897e-06	0.02393	0.0002156	0.001956	5	26	EYA1,HOXA2,OSR1,TSHZ1,SIX2
GO: Biological Process	GO:0045596	negative regulation of cell differentiation		4.988e-06	0.02437	0.0002176	0.001974	25	927	EPHB2,HMGB1,DCC,MDK,MEIS2,HNRNPU,HOXA2,BMP4,BMP7,EFEMP1,PIK3R1,NTN1,VEGFA,TCF7L2,SEMA5A,RGS2,CCND2,TGFBR1,OSR1,SMARCA2,GDF11,SIX2,SMAD3,MYB,SORL1
GO: Biological Process	GO:0048762	mesenchymal cell differentiation		5.142e-06	0.02513	0.0002224	0.002017	15	376	DAB2,MDK,BMP4,BMP7,PITX2,VEGFA,TCF7L2,GRIA2,SEMA5A,RGS2,EDN3,TGFBR1,OSR1,SIX2,SMAD3
GO: Biological Process	GO:0007416	synapse assembly		5.533e-06	0.02704	0.0002372	0.002152	12	243	EPHB2,GAP43,PCDH17,MAGI2,PIK3R1,NTN1,SLITRK6,ADGRL2,NLGN1,GPC6,IL1RAPL1,LRRN3
GO: Biological Process	GO:0001525	angiogenesis		5.677e-06	0.02774	0.0002412	0.002188	24	873	EPHB2,ENPP2,DAB2,EMILIN2,HMGB1,NCL,MDK,MEOX2,BMP4,HOXB3,FAP,BTG1,PITX2,NTN1,VEGFA,NDNF,PIK3R3,SEMA5A,NLGN1,LPAR1,SLC2A1,LDB2,TGFBR1,IGFBP2
GO: Biological Process	GO:1901888	regulation of cell junction assembly		5.77e-06	0.0282	0.0002431	0.002205	12	244	EPHB2,ENPP2,PIK3R1,NTN1,SLITRK6,ADGRL2,VEGFA,NLGN1,GPC6,IL1RAPL1,LRRN3,SMAD3
GO: Biological Process	GO:0050807	regulation of synapse organization		5.97e-06	0.02917	0.0002494	0.002262	13	288	EPHB2,MAGI2,PIK3R1,NTN1,SLITRK6,ADGRL2,NLGN1,GPC6,PTPRT,IL1RAPL1,LRRN3,CAPRIN1,MARCKS
GO: Biological Process	GO:0009952	anterior/posterior pattern specification		6.22e-06	0.0304	0.0002576	0.002337	15	382	MYH3,ALX4,HOXA2,MEOX2,BMP4,HOXB3,NOTUM,WT1,NR2F2,TGFBR1,OSR1,TSHZ1,GDF11,SIX2,SMAD3
GO: Biological Process	GO:0060485	mesenchyme development		6.705e-06	0.03277	0.0002753	0.002498	17	485	BNC2,DAB2,MDK,BMP4,BMP7,PITX2,VEGFA,TCF7L2,WT1,GRIA2,SEMA5A,RGS2,EDN3,TGFBR1,OSR1,SIX2,SMAD3
GO: Biological Process	GO:0061005	cell differentiation involved in kidney development		7.106e-06	0.03473	0.0002894	0.002625	8	101	IQGAP2,MAGI2,BMP4,BRCA2,WT1,OSR1,IRX2,SIX2
GO: Biological Process	GO:0051963	regulation of synapse assembly		7.354e-06	0.03594	0.000297	0.002695	9	134	EPHB2,PIK3R1,NTN1,SLITRK6,ADGRL2,NLGN1,GPC6,IL1RAPL1,LRRN3
GO: Biological Process	GO:0042981	regulation of apoptotic process		7.754e-06	0.03789	0.0003106	0.002818	39	1899	BNC2,DAB2,EMILIN2,HMGB1,NCL,EYA1,MDK,ALX4,MAP3K5,PTMA,GHRH,BMP4,FAP,BMP7,BRCA2,PIM1,PIK3R1,BTG1,MIF,DHODH,FAM162A,VEGFA,NDNF,TCF7L2,NTF3,PIK3R3,WT1,CASP2,SEMA5A,LPAR1,SIRT5,SLC2A1,CCND2,TGFBR1,BCL11B,OSR1,TP53BP2,SMAD3,PCNT
GO: Biological Process	GO:0010720	positive regulation of cell development		7.995e-06	0.03907	0.0003177	0.002882	16	440	EPHB2,ENPP2,DAB2,MDK,DCX,BMP4,METRN,NTN1,VEGFA,NTF3,SHOX2,SEMA5A,CRABP2,IL1RAPL1,CAPRIN1,MARCKS
GO: Biological Process	GO:0048701	embryonic cranial skeleton morphogenesis		8.219e-06	0.04017	0.0003214	0.002916	11	211	IRX5,MEIS2,HOXA2,BMP4,PITX2,TBX15,NDNF,GRIA2,TGFBR1,SIX2,SMAD3
GO: Biological Process	GO:0001656	metanephros development		8.221e-06	0.04017	0.0003214	0.002916	8	103	EYA1,BMP4,BMP7,WT1,OSR1,IRX2,GDF11,SIX2
GO: Biological Process	GO:0048793	pronephros development		8.297e-06	0.04055	0.0003218	0.002919	9	136	BNC2,MAGI2,BMP4,BRCA2,VEGFA,WT1,OSR1,IRX2,SIX2
GO: Biological Process	GO:0050803	regulation of synapse structure or activity		8.934e-06	0.04366	0.0003438	0.003119	13	299	EPHB2,MAGI2,PIK3R1,NTN1,SLITRK6,ADGRL2,NLGN1,GPC6,PTPRT,IL1RAPL1,LRRN3,CAPRIN1,MARCKS
GO: Biological Process	GO:0072125	negative regulation of glomerular mesangial cell proliferation		9.269e-06	0.0453	0.0003539	0.00321	3	5	BMP4,BMP7,WT1
GO: Biological Process	GO:0050769	positive regulation of neurogenesis		9.413e-06	0.046	0.0003564	0.003233	14	347	EPHB2,ENPP2,MDK,DCX,METRN,NTN1,VEGFA,NTF3,SHOX2,SEMA5A,CRABP2,IL1RAPL1,CAPRIN1,MARCKS
GO: Biological Process	GO:0072028	nephron morphogenesis		9.48e-06	0.04633	0.0003564	0.003233	8	105	EYA1,BMP4,BMP7,VEGFA,WT1,OSR1,IRX2,SIX2
GO: Biological Process	GO:0060395	SMAD protein signal transduction		1.017e-05	0.04969	0.0003793	0.003441	8	106	DAB2,MAGI2,BMP4,BMP7,ABTB3,TGFBR1,GDF11,SMAD3
GO: Biological Process	GO:0048565	digestive tract development		1.14e-05	0.0557	0.000422	0.003828	12	261	ALX4,TYMS,BMP4,PITX2,STRA6,TCF7L2,SHOX2,TGFBR1,TK1,SIX2,SMAD3,MYB
GO: Biological Process	GO:0051093	negative regulation of developmental process		1.153e-05	0.05636	0.0004237	0.003844	30	1299	EPHB2,HMGB1,DCC,MDK,MEIS2,HNRNPU,HOXA2,BMP4,FAP,BMP7,EFEMP1,PIK3R1,NTN1,VEGFA,SFMBT1,TCF7L2,WT1,SEMA5A,NLGN1,RGS2,CCND2,TGFBR1,IGFBP2,OSR1,SMARCA2,GDF11,SIX2,SMAD3,MYB,SORL1
GO: Biological Process	GO:0043066	negative regulation of apoptotic process		1.168e-05	0.05707	0.0004259	0.003863	28	1167	DAB2,NCL,EYA1,MDK,PTMA,GHRH,BMP4,BMP7,BRCA2,PIM1,PIK3R1,MIF,VEGFA,NDNF,TCF7L2,NTF3,PIK3R3,WT1,CASP2,SEMA5A,SIRT5,SLC2A1,CCND2,TGFBR1,BCL11B,OSR1,SMAD3,PCNT
GO: Biological Process	GO:0072112	podocyte differentiation		1.321e-05	0.06458	0.0004748	0.004308	6	53	IQGAP2,MAGI2,BMP4,BRCA2,WT1,OSR1
GO: Biological Process	GO:0061318	renal filtration cell differentiation		1.321e-05	0.06458	0.0004748	0.004308	6	53	IQGAP2,MAGI2,BMP4,BRCA2,WT1,OSR1
GO: Biological Process	GO:0043067	regulation of programmed cell death		1.335e-05	0.06525	0.0004763	0.00432	39	1944	BNC2,DAB2,EMILIN2,HMGB1,NCL,EYA1,MDK,ALX4,MAP3K5,PTMA,GHRH,BMP4,FAP,BMP7,BRCA2,PIM1,PIK3R1,BTG1,MIF,DHODH,FAM162A,VEGFA,NDNF,TCF7L2,NTF3,PIK3R3,WT1,CASP2,SEMA5A,LPAR1,SIRT5,SLC2A1,CCND2,TGFBR1,BCL11B,OSR1,TP53BP2,SMAD3,PCNT
GO: Biological Process	GO:0043549	regulation of kinase activity		1.406e-05	0.0687	0.0004979	0.004516	24	922	EPHB2,DAB2,HMGB1,NCAPG2,HNRNPU,MAP3K5,NPFFR2,BMP4,BMP7,PIM1,PIK3R1,MIF,VEGFA,NTF3,PIK3R3,RGS2,PTPRT,NR2F2,EDN3,LDB2,CCND2,CLSPN,MARCKS,SORL1
GO: Biological Process	GO:0030855	epithelial cell differentiation		1.462e-05	0.07143	0.0005139	0.004662	26	1051	IQGAP2,DAB2,EYA1,TYMS,MAGI2,BMP4,BMP7,BRCA2,BTG1,MIF,PITX2,SLITRK6,VEGFA,WT1,SLC2A1,NR2F2,TGFBR1,SCUBE1,BCL11B,AKAP9,OSR1,IRX2,GDF11,SIX2,MARCKS,SMAD3
GO: Biological Process	GO:0072311	glomerular epithelial cell differentiation		1.475e-05	0.07206	0.0005147	0.004669	6	54	IQGAP2,MAGI2,BMP4,BRCA2,WT1,OSR1
GO: Biological Process	GO:0060272	embryonic skeletal joint morphogenesis		1.513e-05	0.07396	0.0005246	0.004759	4	16	BMP4,BMP7,SHOX2,OSR1
GO: Biological Process	GO:0060021	roof of mouth development		1.627e-05	0.07951	0.0005599	0.005079	8	113	EPHB2,BNC2,ALX4,MEOX2,TGFBR1,OSR1,TSHZ1,GDF11
GO: Biological Process	GO:0051338	regulation of transferase activity		1.721e-05	0.08411	0.0005882	0.005336	26	1061	EPHB2,DAB2,HMGB1,NCAPG2,HNRNPA2B1,HNRNPU,MAP3K5,NPFFR2,BMP4,BMP7,FBXO5,PIM1,PIK3R1,MIF,VEGFA,NTF3,PIK3R3,RGS2,PTPRT,NR2F2,EDN3,LDB2,CCND2,CLSPN,MARCKS,SORL1
GO: Biological Process	GO:0034329	cell junction assembly		1.736e-05	0.08484	0.0005891	0.005345	17	522	EPHB2,GAP43,ENPP2,PCDH17,MAGI2,PIK3R1,TLN2,NTN1,SLITRK6,ADGRL2,VEGFA,NLGN1,GPC6,IL1RAPL1,LRRN3,CDH24,SMAD3
GO: Biological Process	GO:0051965	positive regulation of synapse assembly		1.784e-05	0.08717	0.0006012	0.005454	7	83	EPHB2,PIK3R1,SLITRK6,ADGRL2,NLGN1,IL1RAPL1,LRRN3
GO: Biological Process	GO:0043069	negative regulation of programmed cell death		1.882e-05	0.09197	0.0006272	0.00569	28	1198	DAB2,NCL,EYA1,MDK,PTMA,GHRH,BMP4,BMP7,BRCA2,PIM1,PIK3R1,MIF,VEGFA,NDNF,TCF7L2,NTF3,PIK3R3,WT1,CASP2,SEMA5A,SIRT5,SLC2A1,CCND2,TGFBR1,BCL11B,OSR1,SMAD3,PCNT
GO: Biological Process	GO:0048729	tissue morphogenesis		1.887e-05	0.0922	0.0006272	0.00569	27	1132	EPHB2,ENPP2,DAB2,NCL,EYA1,MDK,MEIS2,MAGI2,BMP4,BMP7,PITX2,ASTN2,NTN1,VEGFA,WT1,SHOX2,SEMA5A,DZIP1,GPC6,LPAR1,TGFBR1,MTHFR,OSR1,IRX2,SIX2,MARCKS,SMAD3
GO: Biological Process	GO:0001822	kidney development		1.913e-05	0.09351	0.0006318	0.005732	17	526	BNC2,IQGAP2,EYA1,MAGI2,BMP4,BMP7,BRCA2,STRA6,VEGFA,WT1,TGFBR1,OSR1,IRX2,GDF11,SIX2,SMAD3,PCNT
GO: Biological Process	GO:0072010	glomerular epithelium development		2.022e-05	0.0988	0.0006631	0.006015	6	57	IQGAP2,MAGI2,BMP4,BRCA2,WT1,OSR1
GO: Biological Process	GO:0040008	regulation of growth		2.165e-05	0.1058	0.0007055	0.0064	23	884	GAP43,DAB2,DCC,DCX,GHRH,BMP4,PIM1,BTG1,NTN1,VEGFA,SELENOP,TCF7L2,SGIP1,WT1,SEMA5A,CRABP2,RGS2,CCND2,TGFBR1,IGFBP2,SMARCA2,H3-3B,SMAD3
GO: Biological Process	GO:0048638	regulation of developmental growth		2.218e-05	0.1084	0.0007178	0.006511	16	478	DCC,DCX,GHRH,BMP4,PIM1,NTN1,VEGFA,TCF7L2,SGIP1,WT1,SEMA5A,CRABP2,RGS2,CCND2,TGFBR1,IGFBP2
GO: Biological Process	GO:0045931	positive regulation of mitotic cell cycle		2.371e-05	0.1159	0.0007561	0.006859	9	155	HMGB1,MDK,RRM1,RRM2,MEIS2,FBXO5,BRCA2,CCND2,LMNB1
GO: Biological Process	GO:0048738	cardiac muscle tissue development		2.373e-05	0.1159	0.0007561	0.006859	14	377	DAB2,HNRNPU,BMP4,BMP7,PIM1,PITX2,VEGFA,WT1,SHOX2,RGS2,NR2F2,CCND2,TGFBR1,MARCKS
GO: Biological Process	GO:0001655	urogenital system development		2.383e-05	0.1164	0.0007561	0.006859	18	591	EPHB2,BNC2,IQGAP2,EYA1,MAGI2,BMP4,BMP7,BRCA2,STRA6,VEGFA,WT1,TGFBR1,OSR1,IRX2,GDF11,SIX2,SMAD3,PCNT
GO: Biological Process	GO:0072001	renal system development		2.607e-05	0.1274	0.000822	0.007457	17	539	BNC2,IQGAP2,EYA1,MAGI2,BMP4,BMP7,BRCA2,STRA6,VEGFA,WT1,TGFBR1,OSR1,IRX2,GDF11,SIX2,SMAD3,PCNT
GO: Biological Process	GO:0010562	positive regulation of phosphorus metabolic process		2.686e-05	0.1312	0.000836	0.007584	26	1089	EPHB2,ENPP2,DAB2,HMGB1,MAP3K5,RAB38,ACSL3,MAGI2,BMP4,BMP7,PIM1,PIK3R1,MIF,CNTN1,VEGFA,NTF3,PIK3R3,EDN3,CCND2,TGFBR1,LRRN3,AKAP9,CLSPN,GDF11,MARCKS,SMAD3
GO: Biological Process	GO:0045937	positive regulation of phosphate metabolic process		2.686e-05	0.1312	0.000836	0.007584	26	1089	EPHB2,ENPP2,DAB2,HMGB1,MAP3K5,RAB38,ACSL3,MAGI2,BMP4,BMP7,PIM1,PIK3R1,MIF,CNTN1,VEGFA,NTF3,PIK3R3,EDN3,CCND2,TGFBR1,LRRN3,AKAP9,CLSPN,GDF11,MARCKS,SMAD3
GO: Biological Process	GO:0060037	pharyngeal system development		2.722e-05	0.133	0.0008365	0.007588	6	60	EYA1,HOXA2,BMP4,BMP7,NTN1,TGFBR1
GO: Biological Process	GO:0051489	regulation of filopodium assembly		2.722e-05	0.133	0.0008365	0.007588	6	60	EPHB2,GAP43,MYO10,PIK3R1,NLGN1,TGFBR1
GO: Biological Process	GO:0009628	response to abiotic stimulus		2.762e-05	0.135	0.0008437	0.007654	36	1786	PDK1,HMGB1,NCAM2,EYA1,MDK,RRM1,DCX,MEIS2,GHRH,NPFFR2,BMP4,BMP7,BRCA2,PIM1,PIK3R1,STRA6,SLITRK6,USP1,FAM162A,RAD54L,VEGFA,NDNF,CASP2,SEMA5A,LPAR1,SLC2A1,TAFA2,CCND2,TGFBR1,RAD51AP1,IGFBP2,AKAP9,MTHFR,TP53BP1,TP53BP2,SMAD3
GO: Biological Process	GO:0048048	embryonic eye morphogenesis		2.817e-05	0.1376	0.0008497	0.007708	7	89	MFAP2,BMP7,EFEMP1,PITX2,NTN1,STRA6,ZNF503
GO: Biological Process	GO:0050918	positive chemotaxis		2.817e-05	0.1376	0.0008497	0.007708	7	89	HMGB1,BMP4,MIF,VEGFA,NTF3,SEMA5A,SMAD3
GO: Biological Process	GO:0060284	regulation of cell development		2.92e-05	0.1427	0.0008754	0.007941	20	717	EPHB2,ENPP2,DAB2,DCC,MDK,DCX,BMP4,HOXB3,BMP7,METRN,NTN1,VEGFA,NTF3,SHOX2,SEMA5A,CRABP2,IL1RAPL1,CAPRIN1,MARCKS,SORL1
GO: Biological Process	GO:0090183	regulation of kidney development		2.972e-05	0.1452	0.0008855	0.008033	5	37	BMP4,VEGFA,WT1,OSR1,SIX2
GO: Biological Process	GO:0045934	negative regulation of nucleobase-containing compound metabolic process		3.001e-05	0.1467	0.0008888	0.008063	36	1793	PEG3,DAB2,HMGB1,CHD3,HMX1,HNRNPA1,HNRNPA2B1,MEIS2,HNRNPU,HOXA2,BMP4,HOXB3,BMP7,FBXO5,BRCA2,RBMX,PITX2,VEGFA,TBX15,SFMBT1,TCF7L2,WT1,SHOX2,GMNN,NR2F2,LDB2,ZNF503,TGFBR1,IGFBP2,TAGLN3,OSR1,SMARCA2,IRX2,TP53BP1,SMAD3,MYB
GO: Biological Process	GO:0048546	digestive tract morphogenesis		3.029e-05	0.148	0.0008917	0.008089	7	90	BMP4,PITX2,STRA6,TCF7L2,SHOX2,SIX2,SMAD3
GO: Biological Process	GO:0045787	positive regulation of cell cycle		3.1e-05	0.1515	0.000907	0.008228	15	438	HMGB1,MDK,RRM1,RRM2,NCAPG2,MEIS2,HNRNPU,FBXO5,BRCA2,PIM1,EDN3,CCND2,RAD51AP1,LMNB1,CENPV
GO: Biological Process	GO:0071678	olfactory bulb axon guidance		3.197e-05	0.1562	0.0009245	0.008387	3	7	DCC,NTN1,BCL11B
GO: Biological Process	GO:1901723	negative regulation of cell proliferation involved in kidney development		3.197e-05	0.1562	0.0009245	0.008387	3	7	BMP4,BMP7,WT1
GO: Biological Process	GO:0072078	nephron tubule morphogenesis		3.254e-05	0.159	0.0009355	0.008487	7	91	EYA1,BMP4,VEGFA,WT1,OSR1,IRX2,SIX2
GO: Biological Process	GO:0072080	nephron tubule development		3.382e-05	0.1653	0.0009645	0.008749	8	125	BNC2,EYA1,BMP4,VEGFA,WT1,OSR1,IRX2,SIX2
GO: Biological Process	GO:0008156	negative regulation of DNA replication		3.395e-05	0.1659	0.0009645	0.008749	5	38	HMGB1,FBXO5,BRCA2,GMNN,IGFBP2
GO: Biological Process	GO:1904888	cranial skeletal system development		3.572e-05	0.1746	0.001009	0.009155	12	293	IRX5,MEIS2,HOXA2,BMP4,PITX2,TBX15,NDNF,GRIA2,NR2F2,TGFBR1,SIX2,SMAD3
GO: Biological Process	GO:0072088	nephron epithelium morphogenesis		3.746e-05	0.1831	0.001052	0.009545	7	93	EYA1,BMP4,VEGFA,WT1,OSR1,IRX2,SIX2
GO: Biological Process	GO:0046660	female sex differentiation		3.918e-05	0.1915	0.001081	0.009803	10	206	BMP4,BRCA2,PITX2,STRA6,VEGFA,WT1,CASP2,IDH1,NR2F2,CCND2
GO: Biological Process	GO:0055007	cardiac muscle cell differentiation		3.918e-05	0.1915	0.001081	0.009803	10	206	DAB2,HNRNPU,BMP4,PITX2,VEGFA,WT1,SHOX2,RGS2,NR2F2,CCND2
GO: Biological Process	GO:0007346	regulation of mitotic cell cycle		3.924e-05	0.1918	0.001081	0.009803	18	614	HMGB1,MDK,RRM1,RRM2,MEIS2,HNRNPU,BMP4,BMP7,FBXO5,BRCA2,BTG1,CASP2,GMNN,EDN3,CCND2,LMNB1,SMARCA2,CLSPN
GO: Biological Process	GO:0021983	pituitary gland development		3.945e-05	0.1928	0.001081	0.009803	6	64	EYA1,GHRH,BMP4,PITX2,TCF7L2,DZIP1
GO: Biological Process	GO:0030334	regulation of cell migration		3.958e-05	0.1934	0.001081	0.009803	28	1249	EPHB2,ENPP2,DAB2,EMILIN2,HMGB1,MDK,MEOX2,MAGI2,BMP4,BMP7,EFEMP1,FBXO5,PIK3R1,MIF,PITX2,NTN1,VEGFA,NTF3,PIK3R3,SEMA5A,LPAR1,PTPRT,NR2F2,EDN3,LDB2,TGFBR1,SMAD3,SORL1
GO: Biological Process	GO:0031667	response to nutrient levels		4.125e-05	0.2016	0.00112	0.01016	21	796	HNRNPA1,MAP3K5,FABP5,TYMS,GHRH,ACSL3,BMP7,BRCA2,PIM1,PIK3R1,DHODH,PITX2,VEGFA,TCF7L2,SGIP1,SIRT5,SLC2A1,IGFBP2,TK1,MTHFR,SORL1
GO: Biological Process	GO:0045927	positive regulation of growth		4.254e-05	0.2079	0.001149	0.01042	13	347	DCX,GHRH,PIM1,NTN1,VEGFA,SGIP1,WT1,SEMA5A,CRABP2,CCND2,TGFBR1,IGFBP2,H3-3B
GO: Biological Process	GO:0060688	regulation of morphogenesis of a branching structure		4.311e-05	0.2107	0.001155	0.01047	6	65	MDK,BMP4,BMP7,VEGFA,SHOX2,SIX2
GO: Biological Process	GO:0001932	regulation of protein phosphorylation		4.324e-05	0.2113	0.001155	0.01047	29	1324	EPHB2,ENPP2,DAB2,HMGB1,NCL,NCAPG2,MAP3K5,NPFFR2,BMP4,BMP7,PIM1,PIK3R1,MIF,CNTN1,VEGFA,NTF3,PIK3R3,RGS2,PTPRT,NR2F2,EDN3,CCND2,TGFBR1,LRRN3,AKAP9,CLSPN,GDF11,MARCKS,SORL1
GO: Biological Process	GO:0021536	diencephalon development		4.469e-05	0.2184	0.001183	0.01073	9	168	EYA1,GHRH,BMP4,PITX2,NDNF,TCF7L2,SEMA5A,DZIP1,WIF1
GO: Biological Process	GO:0061326	renal tubule development		4.478e-05	0.2189	0.001183	0.01073	8	130	BNC2,EYA1,BMP4,VEGFA,WT1,OSR1,IRX2,SIX2
GO: Biological Process	GO:0061333	renal tubule morphogenesis		4.598e-05	0.2247	0.001208	0.01096	7	96	EYA1,BMP4,VEGFA,WT1,OSR1,IRX2,SIX2
GO: Biological Process	GO:0031960	response to corticosteroid		5.07e-05	0.2478	0.001313	0.01191	13	353	HMGB1,MDK,HNRNPA2B1,HNRNPU,TYMS,GHRH,BMP4,PIK3R1,VEGFA,CCND2,IGFBP2,LMNB1,TK1
GO: Biological Process	GO:0072161	mesenchymal cell differentiation involved in kidney development		5.078e-05	0.2482	0.001313	0.01191	3	8	BMP4,OSR1,SIX2
GO: Biological Process	GO:2001012	mesenchymal cell differentiation involved in renal system development		5.078e-05	0.2482	0.001313	0.01191	3	8	BMP4,OSR1,SIX2
GO: Biological Process	GO:0044089	positive regulation of cellular component biogenesis		5.352e-05	0.2616	0.001377	0.01249	17	571	EPHB2,ENPP2,BMP7,PIK3R1,SLITRK6,ADGRL2,VEGFA,NLGN1,DZIP1,LPAR1,LDB2,IL1RAPL1,TGFBR1,LRRN3,AKAP9,AUTS2,SMAD3
GO: Biological Process	GO:0048754	branching morphogenesis of an epithelial tube		5.403e-05	0.2641	0.001383	0.01254	10	214	EYA1,MDK,BMP4,BMP7,PITX2,NTN1,VEGFA,WT1,SEMA5A,SIX2
GO: Biological Process	GO:0003002	regionalization		5.693e-05	0.2782	0.001449	0.01315	18	632	MYH3,ALX4,HOXA2,MEOX2,BMP4,HOXB3,BMP7,NOTUM,PITX2,WT1,NR2F2,TGFBR1,OSR1,TSHZ1,IRX2,GDF11,SIX2,SMAD3
GO: Biological Process	GO:0071900	regulation of protein serine/threonine kinase activity		5.967e-05	0.2916	0.001503	0.01364	15	464	DAB2,MAP3K5,NPFFR2,BMP4,BMP7,PIM1,MIF,VEGFA,NTF3,RGS2,NR2F2,EDN3,CCND2,MARCKS,SORL1
GO: Biological Process	GO:0045926	negative regulation of growth		5.968e-05	0.2917	0.001503	0.01364	12	309	DAB2,DCC,BMP4,BTG1,NTN1,TCF7L2,WT1,SEMA5A,RGS2,IGFBP2,SMARCA2,SMAD3
GO: Biological Process	GO:0060173	limb development		6.065e-05	0.2964	0.00152	0.01379	11	262	MYH3,ALX4,MEOX2,BMP4,BMP7,PITX2,SHOX2,CRABP2,NR2F2,OSR1,PCNT
GO: Biological Process	GO:0003006	developmental process involved in reproduction		6.118e-05	0.299	0.001523	0.01381	29	1350	IRX5,NCL,MDK,RRM1,HNRNPA1,HNRNPA2B1,BMP4,BMP7,STOX2,FBXO5,BRCA2,BTG1,PITX2,STRA6,VEGFA,SFMBT1,TCF7L2,WT1,CASP2,IDH1,DZIP1,RGS2,NR2F2,CCND2,TGFBR1,AKAP9,OSR1,SMARCA2,H3-3B
GO: Biological Process	GO:0008585	female gonad development		6.137e-05	0.2999	0.001523	0.01381	9	175	BMP4,BRCA2,PITX2,VEGFA,WT1,CASP2,IDH1,NR2F2,CCND2
GO: Biological Process	GO:0072210	metanephric nephron development		6.255e-05	0.3057	0.001536	0.01394	5	43	BMP4,WT1,OSR1,IRX2,SIX2
GO: Biological Process	GO:0072015	podocyte development		6.255e-05	0.3057	0.001536	0.01394	5	43	IQGAP2,MAGI2,BMP4,BRCA2,WT1
GO: Biological Process	GO:0044087	regulation of cellular component biogenesis		6.296e-05	0.3077	0.001538	0.01396	26	1146	EPHB2,GAP43,MYO10,ENPP2,HMGB1,HNRNPU,BMP7,PIK3R1,NTN1,SLITRK6,ADGRL2,VEGFA,NLGN1,DZIP1,GPC6,LPAR1,LDB2,IL1RAPL1,TGFBR1,LRRN3,AKAP9,AUTS2,H3-3B,ARHGAP28,SMAD3,SORL1
GO: Biological Process	GO:0055123	digestive system development		6.348e-05	0.3102	0.001543	0.014	12	311	ALX4,TYMS,BMP4,PITX2,STRA6,TCF7L2,SHOX2,TGFBR1,TK1,SIX2,SMAD3,MYB
GO: Biological Process	GO:0042325	regulation of phosphorylation		6.423e-05	0.3139	0.001552	0.01408	31	1495	EPHB2,ENPP2,DAB2,HMGB1,NCL,NCAPG2,HNRNPU,MAP3K5,NPFFR2,BMP4,BMP7,PIM1,PIK3R1,MIF,CNTN1,VEGFA,NTF3,PIK3R3,RGS2,PTPRT,NR2F2,EDN3,LDB2,CCND2,TGFBR1,LRRN3,AKAP9,CLSPN,GDF11,MARCKS,SORL1
GO: Biological Process	GO:0033993	response to lipid		6.449e-05	0.3151	0.001552	0.01408	32	1567	EPHB2,ENPP2,DAB2,HMGB1,NCL,MDK,SNHG20,HNRNPA2B1,HNRNPU,FABP5,HOXA2,TYMS,GHRH,MEST,BMP4,BMP7,BRCA2,PIM1,PIK3R1,MIF,PITX2,STRA6,VEGFA,IDH1,LPAR1,NR2F2,CCND2,TGFBR1,IGFBP2,LMNB1,TK1,OSR1
GO: Biological Process	GO:0048260	positive regulation of receptor-mediated endocytosis		6.569e-05	0.321	0.001574	0.01428	6	70	DAB2,BICD1,MAGI2,VEGFA,SGIP1,NTF3
GO: Biological Process	GO:0050678	regulation of epithelial cell proliferation		6.64e-05	0.3245	0.001583	0.01436	16	524	DAB2,HMGB1,EYA1,MDK,JAML,BMP4,BRCA2,VEGFA,TCF7L2,SEMA5A,NR2F2,CCND2,TGFBR1,BCL11B,OSR1,SMAD3
GO: Biological Process	GO:0048844	artery morphogenesis		6.778e-05	0.3313	0.001608	0.01459	7	102	EYA1,MDK,BMP4,NTN1,STRA6,VEGFA,TGFBR1
GO: Biological Process	GO:0060548	negative regulation of cell death		6.881e-05	0.3363	0.001622	0.01471	29	1359	DAB2,NCL,EYA1,MDK,PTMA,GHRH,BMP4,BMP7,BRCA2,PIM1,PIK3R1,MIF,VEGFA,NDNF,TCF7L2,NTF3,PIK3R3,WT1,CASP2,SEMA5A,SIRT5,SLC2A1,CCND2,TGFBR1,BCL11B,OSR1,SMAD3,PCNT,SORL1
GO: Biological Process	GO:0048557	embryonic digestive tract morphogenesis		6.976e-05	0.3409	0.001622	0.01471	4	23	PITX2,TCF7L2,SHOX2,SIX2
GO: Biological Process	GO:0006206	pyrimidine nucleobase metabolic process		6.976e-05	0.3409	0.001622	0.01471	4	23	RRM1,RRM2,TYMS,DHODH
GO: Biological Process	GO:0072089	stem cell proliferation		6.998e-05	0.342	0.001622	0.01471	9	178	DAB2,HNRNPU,BMP4,BRCA2,PIM1,VEGFA,SHOX2,PRG4,SIX2
GO: Biological Process	GO:0072310	glomerular epithelial cell development		7.001e-05	0.3421	0.001622	0.01471	5	44	IQGAP2,MAGI2,BMP4,BRCA2,WT1
GO: Biological Process	GO:0035051	cardiocyte differentiation		7.428e-05	0.363	0.001712	0.01553	11	268	DAB2,HNRNPU,BMP4,BMP7,PITX2,VEGFA,WT1,SHOX2,RGS2,NR2F2,CCND2
GO: Biological Process	GO:0060562	epithelial tube morphogenesis		7.509e-05	0.3669	0.001723	0.01563	17	587	NCL,EYA1,MDK,MEIS2,BMP4,BMP7,PITX2,NTN1,VEGFA,WT1,SEMA5A,DZIP1,MTHFR,OSR1,IRX2,SIX2,SMAD3
GO: Biological Process	GO:0045807	positive regulation of endocytosis		7.572e-05	0.37	0.001729	0.01569	8	140	DAB2,DCX,BICD1,MAGI2,VEGFA,SGIP1,NTF3,NLGN1
GO: Biological Process	GO:0051384	response to glucocorticoid		7.616e-05	0.3722	0.001731	0.0157	12	317	HMGB1,MDK,HNRNPU,TYMS,GHRH,BMP4,PIK3R1,VEGFA,CCND2,IGFBP2,LMNB1,TK1
GO: Biological Process	GO:0046545	development of primary female sexual characteristics		7.959e-05	0.3889	0.001801	0.01633	9	181	BMP4,BRCA2,PITX2,VEGFA,WT1,CASP2,IDH1,NR2F2,CCND2
GO: Biological Process	GO:0009991	response to extracellular stimulus		8.15e-05	0.3983	0.001835	0.01665	21	835	HNRNPA1,MAP3K5,FABP5,TYMS,GHRH,ACSL3,BMP7,BRCA2,PIM1,PIK3R1,DHODH,PITX2,VEGFA,TCF7L2,SGIP1,SIRT5,SLC2A1,IGFBP2,TK1,MTHFR,SORL1
GO: Biological Process	GO:0002009	morphogenesis of an epithelium		8.428e-05	0.4119	0.001889	0.01714	23	966	EPHB2,DAB2,NCL,EYA1,MDK,MEIS2,MAGI2,BMP4,BMP7,PITX2,ASTN2,NTN1,VEGFA,WT1,SEMA5A,DZIP1,GPC6,MTHFR,OSR1,IRX2,SIX2,MARCKS,SMAD3
GO: Biological Process	GO:0039019	pronephric nephron development		8.697e-05	0.425	0.001941	0.01761	5	46	BNC2,MAGI2,WT1,OSR1,IRX2
GO: Biological Process	GO:0034330	cell junction organization		8.846e-05	0.4323	0.001965	0.01783	22	904	EPHB2,PRTN3,GAP43,ENPP2,PCDH17,MAGI2,PIK3R1,TLN2,NTN1,SLITRK6,ADGRL2,VEGFA,NLGN1,GPC6,PTPRT,IL1RAPL1,TGFBR1,LRRN3,CDH24,CAPRIN1,MARCKS,SMAD3
GO: Biological Process	GO:0060541	respiratory system development		9.367e-05	0.4577	0.002071	0.01879	12	324	HMGB1,EYA1,HNRNPA1,HNRNPA2B1,BMP4,PITX2,STRA6,TNS3,VEGFA,WT1,TGFBR1,MARCKS
GO: Biological Process	GO:0001763	morphogenesis of a branching structure		9.649e-05	0.4715	0.002107	0.01911	11	276	EYA1,MDK,BMP4,BMP7,PITX2,NTN1,VEGFA,WT1,SHOX2,SEMA5A,SIX2
GO: Biological Process	GO:0048663	neuron fate commitment		9.739e-05	0.4759	0.002107	0.01911	7	108	EYA1,DCC,BMP4,NTN1,LHX6,TGFBR1,BCL11B
GO: Biological Process	GO:0072166	posterior mesonephric tubule development		9.742e-05	0.4761	0.002107	0.01911	2	2	WT1,OSR1
GO: Biological Process	GO:0061227	pattern specification involved in mesonephros development		9.742e-05	0.4761	0.002107	0.01911	2	2	BMP4,OSR1
GO: Biological Process	GO:0048389	intermediate mesoderm development		9.742e-05	0.4761	0.002107	0.01911	2	2	BMP4,OSR1
GO: Biological Process	GO:0035108	limb morphogenesis		9.805e-05	0.4792	0.002111	0.01915	9	186	MYH3,ALX4,BMP4,BMP7,PITX2,SHOX2,CRABP2,OSR1,PCNT
GO: Biological Process	GO:0060993	kidney morphogenesis		0.0001016	0.4965	0.002178	0.01976	8	146	EYA1,BMP4,BMP7,VEGFA,WT1,OSR1,IRX2,SIX2
GO: Biological Process	GO:0050679	positive regulation of epithelial cell proliferation		0.0001028	0.5026	0.002195	0.01991	11	278	HMGB1,EYA1,MDK,JAML,BMP4,VEGFA,TCF7L2,SEMA5A,CCND2,TGFBR1,OSR1
GO: Biological Process	GO:2000145	regulation of cell motility		0.0001042	0.5093	0.002215	0.02009	28	1321	EPHB2,ENPP2,DAB2,EMILIN2,HMGB1,MDK,MEOX2,MAGI2,BMP4,BMP7,EFEMP1,FBXO5,PIK3R1,MIF,PITX2,NTN1,VEGFA,NTF3,PIK3R3,SEMA5A,LPAR1,PTPRT,NR2F2,EDN3,LDB2,TGFBR1,SMAD3,SORL1
GO: Biological Process	GO:0045859	regulation of protein kinase activity		0.0001091	0.533	0.002303	0.02089	20	789	EPHB2,DAB2,HMGB1,NCAPG2,MAP3K5,NPFFR2,BMP4,BMP7,PIM1,MIF,VEGFA,NTF3,RGS2,PTPRT,NR2F2,EDN3,CCND2,CLSPN,MARCKS,SORL1
GO: Biological Process	GO:0070828	heterochromatin organization		0.0001093	0.5343	0.002303	0.02089	7	110	HMGB1,WDHD1,LMNB1,MTHFR,SMARCA2,CENPV,H3-3B
GO: Biological Process	GO:0072111	cell proliferation involved in kidney development		0.0001151	0.5624	0.002404	0.0218	4	26	BMP4,BMP7,WT1,OSR1
GO: Biological Process	GO:0061323	cell proliferation involved in heart morphogenesis		0.0001151	0.5624	0.002404	0.0218	4	26	EYA1,BMP4,PIM1,PITX2
GO: Biological Process	GO:0010770	positive regulation of cell morphogenesis involved in differentiation		0.0001157	0.5655	0.002406	0.02183	7	111	EPHB2,ENPP2,DAB2,MDK,IL1RAPL1,CAPRIN1,MARCKS
GO: Biological Process	GO:0030326	embryonic limb morphogenesis		0.0001171	0.5721	0.002424	0.02199	8	149	MYH3,ALX4,BMP4,BMP7,PITX2,SHOX2,CRABP2,OSR1
GO: Biological Process	GO:0000122	negative regulation of transcription by RNA polymerase II		0.0001186	0.5794	0.002445	0.02218	25	1123	PEG3,DAB2,HMGB1,CHD3,HMX1,HNRNPA2B1,MEIS2,HNRNPU,HOXA2,BMP4,HOXB3,PITX2,VEGFA,TBX15,TCF7L2,WT1,SHOX2,NR2F2,LDB2,TAGLN3,OSR1,SMARCA2,IRX2,SMAD3,MYB
GO: Biological Process	GO:0035050	embryonic heart tube development		0.0001217	0.5949	0.002499	0.02267	10	236	NCL,MEIS2,BMP4,BMP7,PITX2,NTN1,VEGFA,DZIP1,SMAD3,PCNT
GO: Biological Process	GO:0010558	negative regulation of macromolecule biosynthetic process		0.0001271	0.6211	0.002599	0.02358	35	1848	PEG3,DAB2,HMGB1,CHD3,NCL,HMX1,HNRNPA1,HNRNPA2B1,MEIS2,HNRNPU,HOXA2,TYMS,BMP4,HOXB3,BMP7,PITX2,VEGFA,TBX15,SFMBT1,TCF7L2,WT1,SHOX2,GMNN,RGS2,NR2F2,LDB2,ZNF503,TGFBR1,TAGLN3,OSR1,SMARCA2,IRX2,CAPRIN1,SMAD3,MYB
GO: Biological Process	GO:0048736	appendage development		0.0001361	0.6652	0.002772	0.02514	11	287	MYH3,ALX4,MEOX2,BMP4,BMP7,PITX2,SHOX2,CRABP2,NR2F2,OSR1,PCNT
GO: Biological Process	GO:1902895	positive regulation of miRNA transcription		0.0001432	0.6999	0.002896	0.02628	5	51	BMP4,WT1,TGFBR1,SMAD3,MYB
GO: Biological Process	GO:0002520	immune system development		0.0001438	0.7029	0.002896	0.02628	32	1636	PRTN3,TOX,ENPP2,DAB2,HMGB1,CD46,CD83,MDK,NCAPG2,MEIS2,BMP4,MFAP2,HOXB3,FBXO5,BRCA2,PIM1,PIK3R1,PITX2,ATP11C,VEGFA,PIK3R3,IDH1,LPAR1,TGFBR1,SCUBE1,BCL11B,CDCA7,SMARCA2,PRG4,TP53BP1,SMAD3,MYB
GO: Biological Process	GO:0072203	cell proliferation involved in metanephros development		0.0001464	0.7154	0.002896	0.02628	3	11	BMP7,WT1,OSR1
GO: Biological Process	GO:0003303	BMP signaling pathway involved in heart jogging		0.0001464	0.7154	0.002896	0.02628	3	11	BMP4,BMP7,DZIP1
GO: Biological Process	GO:0003154	BMP signaling pathway involved in determination of left/right symmetry		0.0001464	0.7154	0.002896	0.02628	3	11	BMP4,BMP7,DZIP1
GO: Biological Process	GO:0097104	postsynaptic membrane assembly		0.0001464	0.7154	0.002896	0.02628	3	11	EPHB2,MAGI2,NLGN1
GO: Biological Process	GO:0099545	trans-synaptic signaling by trans-synaptic complex		0.0001464	0.7154	0.002896	0.02628	3	11	EPHB2,NLGN1,IL1RAPL1
GO: Biological Process	GO:0048534	hematopoietic or lymphoid organ development		0.0001478	0.7223	0.002912	0.02642	31	1565	PRTN3,TOX,ENPP2,DAB2,HMGB1,CD46,CD83,MDK,NCAPG2,MEIS2,BMP4,MFAP2,HOXB3,FBXO5,BRCA2,PIM1,PIK3R1,PITX2,ATP11C,VEGFA,PIK3R3,IDH1,LPAR1,TGFBR1,SCUBE1,BCL11B,CDCA7,SMARCA2,PRG4,SMAD3,MYB
GO: Biological Process	GO:0072171	mesonephric tubule morphogenesis		0.0001487	0.7265	0.002918	0.02647	6	81	EYA1,BMP4,VEGFA,WT1,OSR1,SIX2
GO: Biological Process	GO:1904375	regulation of protein localization to cell periphery		0.0001538	0.7518	0.003007	0.02728	8	155	EPHB2,DAB2,RAB38,ACSL3,MAGI2,PIK3R1,DPP6,GPC6
GO: Biological Process	GO:0045892	negative regulation of DNA-templated transcription		0.0001563	0.7638	0.003037	0.02755	30	1497	PEG3,DAB2,HMGB1,CHD3,HMX1,HNRNPA2B1,MEIS2,HNRNPU,HOXA2,BMP4,HOXB3,BMP7,PITX2,VEGFA,TBX15,SFMBT1,TCF7L2,WT1,SHOX2,GMNN,NR2F2,LDB2,ZNF503,TGFBR1,TAGLN3,OSR1,SMARCA2,IRX2,SMAD3,MYB
GO: Biological Process	GO:0006325	chromatin organization		0.0001566	0.7652	0.003037	0.02755	18	685	TOX,HMGB1,CHD3,EYA1,HNRNPU,PTMA,DEK,RAD54L,SFMBT1,ATAD2,WDHD1,LMNB1,MTHFR,ERCC6L2,SMARCA2,CENPV,H3-3B,MYB
GO: Biological Process	GO:1903507	negative regulation of nucleic acid-templated transcription		0.0001618	0.7909	0.003126	0.02836	30	1500	PEG3,DAB2,HMGB1,CHD3,HMX1,HNRNPA2B1,MEIS2,HNRNPU,HOXA2,BMP4,HOXB3,BMP7,PITX2,VEGFA,TBX15,SFMBT1,TCF7L2,WT1,SHOX2,GMNN,NR2F2,LDB2,ZNF503,TGFBR1,TAGLN3,OSR1,SMARCA2,IRX2,SMAD3,MYB
GO: Biological Process	GO:0048639	positive regulation of developmental growth		0.0001652	0.8072	0.003174	0.0288	10	245	DCX,GHRH,PIM1,NTN1,VEGFA,SGIP1,WT1,SEMA5A,CRABP2,CCND2
GO: Biological Process	GO:0050673	epithelial cell proliferation		0.0001656	0.8094	0.003174	0.0288	17	627	DAB2,HMGB1,EYA1,MDK,JAML,BMP4,FAP,BRCA2,VEGFA,TCF7L2,SEMA5A,NR2F2,CCND2,TGFBR1,BCL11B,OSR1,SMAD3
GO: Biological Process	GO:0001503	ossification		0.0001682	0.8219	0.00321	0.02912	16	568	MDK,HNRNPU,HOXA2,BMP4,FAP,BMP7,FBXO5,NOTUM,RBMX,VEGFA,TCF7L2,SHOX2,OSR1,H3-3B,SIX2,SMAD3
GO: Biological Process	GO:1902679	negative regulation of RNA biosynthetic process		0.0001695	0.8284	0.003223	0.02924	30	1504	PEG3,DAB2,HMGB1,CHD3,HMX1,HNRNPA2B1,MEIS2,HNRNPU,HOXA2,BMP4,HOXB3,BMP7,PITX2,VEGFA,TBX15,SFMBT1,TCF7L2,WT1,SHOX2,GMNN,NR2F2,LDB2,ZNF503,TGFBR1,TAGLN3,OSR1,SMARCA2,IRX2,SMAD3,MYB
GO: Biological Process	GO:0001707	mesoderm formation		0.0001787	0.8731	0.003371	0.03058	7	119	ENPP2,EYA1,BMP4,BMP7,LPAR1,SIX2,SMAD3
GO: Biological Process	GO:0048569	post-embryonic animal organ development		0.0001787	0.8731	0.003371	0.03058	4	29	MFAP2,EFEMP1,VEGFA,BCL11B
GO: Biological Process	GO:0051726	regulation of cell cycle		0.0001871	0.9143	0.003504	0.03179	28	1368	HMGB1,MDK,RRM1,WDR76,RRM2,NCAPG2,MEIS2,HNRNPU,BMP4,FAP,BMP7,FBXO5,BRCA2,PIM1,BTG1,CASP2,GMNN,NR2F2,EDN3,CCND2,TGFBR1,RAD51AP1,LMNB1,SMARCA2,CENPV,CLSPN,TP53BP1,TP53BP2
GO: Biological Process	GO:0010862	positive regulation of pathway-restricted SMAD protein phosphorylation		0.0001883	0.92	0.003504	0.03179	5	54	DAB2,BMP4,BMP7,TGFBR1,GDF11
GO: Biological Process	GO:0045663	positive regulation of myoblast differentiation		0.0001883	0.92	0.003504	0.03179	5	54	HMGB1,MAP3K5,PIK3R1,BTG1,SMARCA2
GO: Biological Process	GO:0031399	regulation of protein modification process		0.0001886	0.9216	0.003504	0.03179	35	1886	EPHB2,ENPP2,DAB2,HMGB1,NCL,NCAPG2,MAP3K5,NPFFR2,MAGI2,BMP4,BMP7,FBXO5,PIM1,PIK3R1,MIF,DEK,CNTN1,VEGFA,NTF3,PIK3R3,RGS2,PTPRT,NR2F2,EDN3,CCND2,TGFBR1,LRRN3,AKAP9,MTHFR,AUTS2,CLSPN,GDF11,MARCKS,MYB,SORL1
GO: Biological Process	GO:0003253	cardiac neural crest cell migration involved in outflow tract morphogenesis		0.0001938	0.947	0.003574	0.03242	3	12	BMP4,BMP7,PITX2
GO: Biological Process	GO:2000807	regulation of synaptic vesicle clustering		0.0001938	0.947	0.003574	0.03242	3	12	PCDH17,MAGI2,NLGN1
GO: Biological Process	GO:0050772	positive regulation of axonogenesis		0.0001981	0.968	0.003639	0.03301	7	121	DCX,METRN,NTN1,VEGFA,SHOX2,SEMA5A,CRABP2
GO: Biological Process	GO:0001934	positive regulation of protein phosphorylation		0.0001997	0.9761	0.003656	0.03316	21	891	ENPP2,DAB2,HMGB1,MAP3K5,BMP4,BMP7,PIM1,PIK3R1,MIF,CNTN1,VEGFA,NTF3,PIK3R3,EDN3,CCND2,TGFBR1,LRRN3,AKAP9,CLSPN,GDF11,MARCKS
GO: Biological Process	GO:0046847	filopodium assembly		0.0002068	1	0.003768	0.03418	6	86	EPHB2,GAP43,MYO10,PIK3R1,NLGN1,TGFBR1
GO: Biological Process	GO:0061138	morphogenesis of a branching epithelium		0.0002074	1	0.003768	0.03418	10	252	EYA1,MDK,BMP4,BMP7,PITX2,NTN1,VEGFA,WT1,SEMA5A,SIX2
GO: Biological Process	GO:0030278	regulation of ossification		0.0002083	1	0.00377	0.0342	8	162	MDK,BMP4,FAP,BMP7,NOTUM,OSR1,SIX2,SMAD3
GO: Biological Process	GO:0001837	epithelial to mesenchymal transition		0.0002118	1	0.003819	0.03465	9	206	DAB2,MDK,BMP4,BMP7,VEGFA,TCF7L2,RGS2,TGFBR1,SMAD3
GO: Biological Process	GO:0040012	regulation of locomotion		0.000216	1	0.003881	0.03521	28	1380	EPHB2,ENPP2,DAB2,EMILIN2,HMGB1,MDK,MEOX2,MAGI2,BMP4,BMP7,EFEMP1,FBXO5,PIK3R1,MIF,PITX2,NTN1,VEGFA,NTF3,PIK3R3,SEMA5A,LPAR1,PTPRT,NR2F2,EDN3,LDB2,TGFBR1,SMAD3,SORL1
GO: Biological Process	GO:2000027	regulation of animal organ morphogenesis		0.0002172	1	0.003888	0.03527	8	163	DAB2,MAGI2,BMP4,BMP7,VEGFA,WT1,GPC6,SIX2
GO: Biological Process	GO:0051052	regulation of DNA metabolic process		0.0002268	1	0.004045	0.03669	17	644	TOX,HMGB1,EYA1,HNRNPA1,HNRNPA2B1,HNRNPU,FBXO5,BRCA2,USP1,DEK,VEGFA,WT1,GMNN,RAD51AP1,IGFBP2,SMARCA2,TP53BP1
GO: Biological Process	GO:0021984	adenohypophysis development		0.0002331	1	0.004142	0.03757	4	31	EYA1,GHRH,PITX2,DZIP1
GO: Biological Process	GO:0048545	response to steroid hormone		0.0002389	1	0.004229	0.03837	16	586	DAB2,HMGB1,MDK,HNRNPA2B1,HNRNPU,TYMS,GHRH,BMP4,BMP7,PIK3R1,VEGFA,IDH1,CCND2,IGFBP2,LMNB1,TK1
GO: Biological Process	GO:0032835	glomerulus development		0.000242	1	0.00427	0.03873	7	125	IQGAP2,MAGI2,BMP4,BMP7,BRCA2,WT1,OSR1
GO: Biological Process	GO:0030155	regulation of cell adhesion		0.0002437	1	0.004283	0.03886	22	971	EPHB2,COL26A1,MYO10,ENPP2,DAB2,EMILIN2,HMGB1,CD46,CD83,MDK,MAGI2,BMP4,BMP7,PIK3R1,ST8SIA4,VEGFA,NDNF,SEMA5A,IGFBP2,SMARCA2,SMAD3,MYB
GO: Biological Process	GO:0045785	positive regulation of cell adhesion		0.0002481	1	0.004334	0.03932	16	588	COL26A1,MYO10,ENPP2,DAB2,EMILIN2,HMGB1,CD46,CD83,MDK,BMP7,VEGFA,NDNF,IGFBP2,SMARCA2,SMAD3,MYB
GO: Biological Process	GO:0002064	epithelial cell development		0.000249	1	0.004334	0.03932	12	360	IQGAP2,TYMS,MAGI2,BMP4,BRCA2,VEGFA,WT1,SLC2A1,BCL11B,AKAP9,GDF11,MARCKS
GO: Biological Process	GO:0072048	renal system pattern specification		0.0002501	1	0.004334	0.03932	3	13	BMP4,OSR1,IRX2
GO: Biological Process	GO:0061004	pattern specification involved in kidney development		0.0002501	1	0.004334	0.03932	3	13	BMP4,OSR1,IRX2
GO: Biological Process	GO:0007167	enzyme-linked receptor protein signaling pathway		0.0002522	1	0.004355	0.03951	26	1250	EPHB2,DAB2,NCL,PITPNC1,GHRH,MAGI2,BMP4,BMP7,EFEMP1,PIK3R1,ABTB3,VEGFA,TCF7L2,NTF3,PIK3R3,DZIP1,PTPRT,LDB2,TGFBR1,SCUBE1,IGFBP2,OSR1,GDF11,MARCKS,SMAD3,SORL1
GO: Biological Process	GO:0070167	regulation of biomineral tissue development		0.0002541	1	0.004373	0.03967	7	126	BMP4,FAP,BMP7,FBXO5,NOTUM,OSR1,SMAD3
GO: Biological Process	GO:0006338	chromatin remodeling		0.0002586	1	0.004434	0.04022	13	416	HMGB1,CHD3,PTMA,DEK,RAD54L,WDHD1,LMNB1,MTHFR,ERCC6L2,SMARCA2,CENPV,H3-3B,MYB
GO: Biological Process	GO:0051050	positive regulation of transport		0.0002601	1	0.004444	0.04032	25	1182	EPHB2,DAB2,DCX,BICD1,GHRH,ACSL3,MAGI2,BMP4,PIK3R1,MIF,CNTN1,VEGFA,DPP6,TCF7L2,SGIP1,NTF3,GRIK1,NLGN1,EDN3,AKAP9,CACNG4,MARCKS,SMAD3,PCNT,SORL1
GO: Biological Process	GO:0090092	regulation of transmembrane receptor protein serine/threonine kinase signaling pathway		0.0002685	1	0.004572	0.04148	12	363	DAB2,MAGI2,BMP4,BMP7,TCF7L2,DZIP1,LDB2,TGFBR1,OSR1,GDF11,SMAD3,SORL1
GO: Biological Process	GO:0110149	regulation of biomineralization		0.0002799	1	0.004749	0.04308	7	128	BMP4,FAP,BMP7,FBXO5,NOTUM,OSR1,SMAD3
GO: Biological Process	GO:0042471	ear morphogenesis		0.0002809	1	0.004749	0.04308	9	214	EPHB2,EYA1,HOXA2,NTN1,SLITRK6,LRIG3,OSR1,TSHZ1,SIX2
GO: Biological Process	GO:0001569	branching involved in blood vessel morphogenesis		0.0002864	1	0.004763	0.04321	5	59	MDK,PITX2,NTN1,VEGFA,SEMA5A
GO: Biological Process	GO:0150173	positive regulation of phosphatidylcholine metabolic process		0.0002875	1	0.004763	0.04321	2	3	RAB38,ACSL3
GO: Biological Process	GO:0072190	ureter urothelium development		0.0002875	1	0.004763	0.04321	2	3	BMP4,OSR1
GO: Biological Process	GO:0035993	deltoid tuberosity development		0.0002875	1	0.004763	0.04321	2	3	BMP4,PITX2
GO: Biological Process	GO:1905312	positive regulation of cardiac neural crest cell migration involved in outflow tract morphogenesis		0.0002875	1	0.004763	0.04321	2	3	BMP4,BMP7
GO: Biological Process	GO:2001247	positive regulation of phosphatidylcholine biosynthetic process		0.0002875	1	0.004763	0.04321	2	3	RAB38,ACSL3
GO: Biological Process	GO:0042327	positive regulation of phosphorylation		0.0002928	1	0.004829	0.04381	22	984	EPHB2,ENPP2,DAB2,HMGB1,MAP3K5,BMP4,BMP7,PIM1,PIK3R1,MIF,CNTN1,VEGFA,NTF3,PIK3R3,EDN3,CCND2,TGFBR1,LRRN3,AKAP9,CLSPN,GDF11,MARCKS
GO: Biological Process	GO:0048332	mesoderm morphogenesis		0.0002935	1	0.004829	0.04381	7	129	ENPP2,EYA1,BMP4,BMP7,LPAR1,SIX2,SMAD3
GO: Biological Process	GO:0035113	embryonic appendage morphogenesis		0.0003006	1	0.004929	0.04472	8	171	MYH3,ALX4,BMP4,BMP7,PITX2,SHOX2,CRABP2,OSR1
GO: Biological Process	GO:0099054	presynapse assembly		0.00031	1	0.005049	0.04581	5	60	PCDH17,SLITRK6,NLGN1,GPC6,IL1RAPL1
GO: Biological Process	GO:2000630	positive regulation of miRNA metabolic process		0.00031	1	0.005049	0.04581	5	60	BMP4,WT1,TGFBR1,SMAD3,MYB
GO: Biological Process	GO:0072124	regulation of glomerular mesangial cell proliferation		0.000316	1	0.005125	0.04649	3	14	BMP4,BMP7,WT1
GO: Biological Process	GO:0045661	regulation of myoblast differentiation		0.0003167	1	0.005125	0.04649	6	93	HMGB1,MAP3K5,BMP4,PIK3R1,BTG1,SMARCA2
GO: Biological Process	GO:0031327	negative regulation of cellular biosynthetic process		0.0003284	1	0.005296	0.04805	35	1942	PEG3,DAB2,HMGB1,CHD3,NCL,HMX1,HNRNPA1,HNRNPA2B1,MEIS2,HNRNPU,HOXA2,TYMS,BMP4,HOXB3,BMP7,PITX2,VEGFA,TBX15,SFMBT1,TCF7L2,WT1,SHOX2,GMNN,RGS2,NR2F2,LDB2,ZNF503,TGFBR1,TAGLN3,OSR1,SMARCA2,IRX2,CAPRIN1,SMAD3,MYB
GO: Biological Process	GO:0050770	regulation of axonogenesis		0.0003328	1	0.005336	0.04841	9	219	EPHB2,DCC,DCX,METRN,NTN1,VEGFA,SHOX2,SEMA5A,CRABP2
GO: Biological Process	GO:0051129	negative regulation of cellular component organization		0.000333	1	0.005336	0.04841	20	859	EPHB2,DAB2,HMGB1,DCC,HNRNPA1,HNRNPU,BMP4,FAP,BMP7,EFEMP1,FBXO5,PIK3R1,NTN1,VEGFA,SEMA5A,NLGN1,LPAR1,H3-3B,ARHGAP28,SORL1
GO: Biological Process	GO:0072012	glomerulus vasculature development		0.0003357	1	0.005361	0.04863	4	34	BMP4,BMP7,WT1,OSR1
GO: Biological Process	GO:2000147	positive regulation of cell motility		0.0003442	1	0.00548	0.04971	18	731	EPHB2,ENPP2,DAB2,HMGB1,MDK,BMP4,BMP7,FBXO5,PIK3R1,NTN1,VEGFA,NTF3,PIK3R3,SEMA5A,LPAR1,EDN3,TGFBR1,SMAD3
GO: Biological Process	GO:0051253	negative regulation of RNA metabolic process		0.0003541	1	0.005619	0.05097	31	1645	PEG3,DAB2,HMGB1,CHD3,HMX1,HNRNPA2B1,MEIS2,HNRNPU,HOXA2,BMP4,HOXB3,BMP7,RBMX,PITX2,VEGFA,TBX15,SFMBT1,TCF7L2,WT1,SHOX2,GMNN,NR2F2,LDB2,ZNF503,TGFBR1,TAGLN3,OSR1,SMARCA2,IRX2,SMAD3,MYB
GO: Biological Process	GO:0010769	regulation of cell morphogenesis involved in differentiation		0.0003699	1	0.00585	0.05306	7	134	EPHB2,ENPP2,DAB2,MDK,IL1RAPL1,CAPRIN1,MARCKS
GO: Biological Process	GO:0150117	positive regulation of cell-substrate junction organization		0.0003761	1	0.00591	0.05361	4	35	ENPP2,PIK3R1,VEGFA,SMAD3
GO: Biological Process	GO:0099560	synaptic membrane adhesion		0.0003761	1	0.00591	0.05361	4	35	PCDH17,MAGI2,NLGN1,GPC6
GO: Biological Process	GO:0070169	positive regulation of biomineral tissue development		0.0003895	1	0.006089	0.05524	5	63	BMP4,BMP7,FBXO5,OSR1,SMAD3
GO: Biological Process	GO:0072110	glomerular mesangial cell proliferation		0.0003921	1	0.006089	0.05524	3	15	BMP4,BMP7,WT1
GO: Biological Process	GO:0072075	metanephric mesenchyme development		0.0003921	1	0.006089	0.05524	3	15	BMP7,WT1,OSR1
GO: Biological Process	GO:0035107	appendage morphogenesis		0.0003925	1	0.006089	0.05524	9	224	MYH3,ALX4,BMP4,BMP7,PITX2,SHOX2,CRABP2,OSR1,PCNT
GO: Biological Process	GO:0030097	hemopoiesis		0.0003986	1	0.006164	0.05592	29	1507	PRTN3,TOX,ENPP2,DAB2,HMGB1,CD46,CD83,MDK,NCAPG2,MEIS2,BMP4,MFAP2,HOXB3,FBXO5,BRCA2,PIM1,PIK3R1,ATP11C,VEGFA,PIK3R3,IDH1,LPAR1,SCUBE1,BCL11B,CDCA7,SMARCA2,PRG4,SMAD3,MYB
GO: Biological Process	GO:0110151	positive regulation of biomineralization		0.0004192	1	0.006354	0.05764	5	64	BMP4,BMP7,FBXO5,OSR1,SMAD3
GO: Biological Process	GO:0048333	mesodermal cell differentiation		0.0004192	1	0.006354	0.05764	5	64	ENPP2,EYA1,BMP4,LPAR1,SIX2
GO: Biological Process	GO:0061440	kidney vasculature development		0.0004199	1	0.006354	0.05764	4	36	BMP4,BMP7,WT1,OSR1
GO: Biological Process	GO:0061437	renal system vasculature development		0.0004199	1	0.006354	0.05764	4	36	BMP4,BMP7,WT1,OSR1
GO: Biological Process	GO:0035116	embryonic hindlimb morphogenesis		0.0004199	1	0.006354	0.05764	4	36	ALX4,BMP4,PITX2,OSR1
GO: Biological Process	GO:0050927	positive regulation of positive chemotaxis		0.0004199	1	0.006354	0.05764	4	36	HMGB1,VEGFA,NTF3,SMAD3
GO: Biological Process	GO:1905330	regulation of morphogenesis of an epithelium		0.0004199	1	0.006354	0.05764	6	98	MDK,BMP4,BMP7,PITX2,VEGFA,SIX2
GO: Biological Process	GO:0031401	positive regulation of protein modification process		0.0004218	1	0.006354	0.05764	25	1221	ENPP2,DAB2,HMGB1,MAP3K5,MAGI2,BMP4,BMP7,PIM1,PIK3R1,MIF,DEK,CNTN1,VEGFA,NTF3,PIK3R3,EDN3,CCND2,TGFBR1,LRRN3,AKAP9,AUTS2,CLSPN,GDF11,MARCKS,MYB
GO: Biological Process	GO:0048024	regulation of mRNA splicing, via spliceosome		0.0004228	1	0.006354	0.05764	7	137	NCL,HNRNPA1,HNRNPA2B1,HNRNPU,RBMX,NOVA1,CWC22
GO: Biological Process	GO:0050921	positive regulation of chemotaxis		0.0004239	1	0.006354	0.05764	8	180	HMGB1,MDK,VEGFA,NTF3,SEMA5A,LPAR1,EDN3,SMAD3
GO: Biological Process	GO:0001708	cell fate specification		0.0004398	1	0.006573	0.05963	8	181	CHD3,EYA1,DCC,BMP4,BMP7,NTN1,TBX15,SIX2
GO: Biological Process	GO:0009880	embryonic pattern specification		0.0004417	1	0.006582	0.05971	7	138	MYH3,MEIS2,MEOX2,BMP4,BMP7,WT1,SMAD3
GO: Biological Process	GO:0050795	regulation of behavior		0.0004614	1	0.006853	0.06217	7	139	EPHB2,PITPNC1,MDK,GHRH,STRA6,SGIP1,NLGN1
GO: Biological Process	GO:0035115	embryonic forelimb morphogenesis		0.0004672	1	0.006877	0.06238	4	37	ALX4,SHOX2,CRABP2,OSR1
GO: Biological Process	GO:0099068	postsynapse assembly		0.0004672	1	0.006877	0.06238	4	37	EPHB2,GAP43,MAGI2,NLGN1
GO: Biological Process	GO:0050926	regulation of positive chemotaxis		0.0004672	1	0.006877	0.06238	4	37	HMGB1,VEGFA,NTF3,SMAD3
GO: Biological Process	GO:0051053	negative regulation of DNA metabolic process		0.0004731	1	0.006943	0.06298	8	183	HMGB1,HNRNPA1,HNRNPU,FBXO5,BRCA2,GMNN,IGFBP2,TP53BP1
GO: Biological Process	GO:0061309	cardiac neural crest cell development involved in outflow tract morphogenesis		0.0004791	1	0.007005	0.06355	3	16	BMP4,BMP7,PITX2
GO: Biological Process	GO:0040017	positive regulation of locomotion		0.0004811	1	0.007005	0.06355	18	752	EPHB2,ENPP2,DAB2,HMGB1,MDK,BMP4,BMP7,FBXO5,PIK3R1,NTN1,VEGFA,NTF3,PIK3R3,SEMA5A,LPAR1,EDN3,TGFBR1,SMAD3
GO: Biological Process	GO:0055013	cardiac muscle cell development		0.0004817	1	0.007005	0.06355	7	140	HNRNPU,BMP4,PITX2,VEGFA,SHOX2,RGS2,NR2F2
GO: Biological Process	GO:0060999	positive regulation of dendritic spine development		0.0004836	1	0.007013	0.06362	5	66	EPHB2,NLGN1,LPAR1,CAPRIN1,MARCKS
GO: Biological Process	GO:0033043	regulation of organelle organization		0.0004873	1	0.007045	0.06391	27	1378	GAP43,IQGAP2,MDK,HNRNPA1,HNRNPA2B1,HNRNPU,BICD1,BMP4,BMP7,FBXO5,PIK3R1,DHODH,FAM162A,NTF3,SEMA5A,DZIP1,LPAR1,EDN3,TGFBR1,RAD51AP1,AKAP9,WDHD1,SMARCA2,CENPV,H3-3B,ARHGAP28,SMAD3
GO: Biological Process	GO:0007517	muscle organ development		0.0004917	1	0.007088	0.0643	15	564	MYH3,ALX4,MEOX2,BMP4,PITX2,STRA6,SFMBT1,TCF7L2,WT1,SHOX2,NR2F2,TGFBR1,MARCKS,SMAD3,MYBPC1
GO: Biological Process	GO:0045664	regulation of neuron differentiation		0.0005053	1	0.007254	0.0658	10	282	EYA1,MDK,HOXA2,BMP4,BMP7,NTF3,NLGN1,CCND2,BCL11B,GDF11
GO: Biological Process	GO:0030308	negative regulation of cell growth		0.0005061	1	0.007254	0.0658	9	232	DAB2,DCC,BTG1,NTN1,WT1,SEMA5A,RGS2,SMARCA2,SMAD3
GO: Biological Process	GO:0002092	positive regulation of receptor internalization		0.0005181	1	0.007345	0.06663	4	38	DAB2,MAGI2,VEGFA,NTF3
GO: Biological Process	GO:0003146	heart jogging		0.0005181	1	0.007345	0.06663	4	38	BMP4,BMP7,NTN1,DZIP1
GO: Biological Process	GO:0072132	mesenchyme morphogenesis		0.0005185	1	0.007345	0.06663	5	67	BMP4,BMP7,TGFBR1,OSR1,SMAD3
GO: Biological Process	GO:0030324	lung development		0.0005194	1	0.007345	0.06663	10	283	HMGB1,EYA1,HNRNPA1,HNRNPA2B1,BMP4,PITX2,STRA6,TNS3,VEGFA,TGFBR1
GO: Biological Process	GO:0031507	heterochromatin formation		0.00052	1	0.007345	0.06663	6	102	HMGB1,WDHD1,LMNB1,SMARCA2,CENPV,H3-3B
GO: Biological Process	GO:0043405	regulation of MAP kinase activity		0.0005221	1	0.007353	0.0667	9	233	MAP3K5,BMP4,BMP7,MIF,VEGFA,NTF3,RGS2,EDN3,SORL1
GO: Biological Process	GO:0009890	negative regulation of biosynthetic process		0.0005251	1	0.007374	0.0669	35	1992	PEG3,DAB2,HMGB1,CHD3,NCL,HMX1,HNRNPA1,HNRNPA2B1,MEIS2,HNRNPU,HOXA2,TYMS,BMP4,HOXB3,BMP7,PITX2,VEGFA,TBX15,SFMBT1,TCF7L2,WT1,SHOX2,GMNN,RGS2,NR2F2,LDB2,ZNF503,TGFBR1,TAGLN3,OSR1,SMARCA2,IRX2,CAPRIN1,SMAD3,MYB
GO: Biological Process	GO:0042063	gliogenesis		0.0005343	1	0.007482	0.06787	14	508	GAP43,ENPP2,MDK,DCX,HNRNPA2B1,BMP4,EFEMP1,METRN,NTN1,CNTN1,TCF7L2,NTF3,WT1,LPAR1
GO: Biological Process	GO:0021537	telencephalon development		0.0005468	1	0.007635	0.06926	12	393	EPHB2,DCC,MDK,DCX,BMP4,NTN1,GRIA2,LHX6,LPAR1,SLC2A1,BCL11B,PCNT
GO: Biological Process	GO:0060215	primitive hemopoiesis		0.0005552	1	0.007708	0.06992	5	68	ENPP2,VEGFA,LPAR1,SCUBE1,SMAD3
GO: Biological Process	GO:0060393	regulation of pathway-restricted SMAD protein phosphorylation		0.0005552	1	0.007708	0.06992	5	68	DAB2,BMP4,BMP7,TGFBR1,GDF11
GO: Biological Process	GO:0010977	negative regulation of neuron projection development		0.0005654	1	0.007796	0.07072	8	188	EPHB2,DAB2,DCC,EFEMP1,NTN1,SEMA5A,NLGN1,LPAR1
GO: Biological Process	GO:0072131	kidney mesenchyme morphogenesis		0.0005713	1	0.007796	0.07072	2	4	BMP7,OSR1
GO: Biological Process	GO:0072133	metanephric mesenchyme morphogenesis		0.0005713	1	0.007796	0.07072	2	4	BMP7,OSR1
GO: Biological Process	GO:0072268	pattern specification involved in metanephros development		0.0005713	1	0.007796	0.07072	2	4	OSR1,IRX2
GO: Biological Process	GO:1905310	regulation of cardiac neural crest cell migration involved in outflow tract morphogenesis		0.0005713	1	0.007796	0.07072	2	4	BMP4,BMP7
GO: Biological Process	GO:0060686	negative regulation of prostatic bud formation		0.0005713	1	0.007796	0.07072	2	4	BMP4,BMP7
GO: Biological Process	GO:0007158	neuron cell-cell adhesion		0.0005776	1	0.007796	0.07072	3	17	NCAM2,ASTN2,NLGN1
GO: Biological Process	GO:2000104	negative regulation of DNA-templated DNA replication		0.0005776	1	0.007796	0.07072	3	17	FBXO5,BRCA2,GMNN
GO: Biological Process	GO:0039020	pronephric nephron tubule development		0.0005776	1	0.007796	0.07072	3	17	BNC2,OSR1,IRX2
GO: Biological Process	GO:0030335	positive regulation of cell migration		0.0005785	1	0.007796	0.07072	17	699	EPHB2,ENPP2,DAB2,HMGB1,MDK,BMP4,BMP7,FBXO5,PIK3R1,VEGFA,NTF3,PIK3R3,SEMA5A,LPAR1,EDN3,TGFBR1,SMAD3
GO: Biological Process	GO:0030323	respiratory tube development		0.0005791	1	0.007796	0.07072	10	287	HMGB1,EYA1,HNRNPA1,HNRNPA2B1,BMP4,PITX2,STRA6,TNS3,VEGFA,TGFBR1
GO: Biological Process	GO:0016049	cell growth		0.0005878	1	0.007868	0.07138	17	700	DAB2,DCC,DCX,PCDH17,BTG1,NTN1,VEGFA,WT1,SEMA5A,CRABP2,RGS2,EDN3,TGFBR1,SMARCA2,AUTS2,H3-3B,SMAD3
GO: Biological Process	GO:0099172	presynapse organization		0.0005938	1	0.007868	0.07138	5	69	PCDH17,SLITRK6,NLGN1,GPC6,IL1RAPL1
GO: Biological Process	GO:0001658	branching involved in ureteric bud morphogenesis		0.0005938	1	0.007868	0.07138	5	69	EYA1,BMP4,VEGFA,WT1,SIX2
GO: Biological Process	GO:1902893	regulation of miRNA transcription		0.0005938	1	0.007868	0.07138	5	69	BMP4,WT1,TGFBR1,SMAD3,MYB
GO: Biological Process	GO:0045445	myoblast differentiation		0.0005941	1	0.007868	0.07138	7	145	HMGB1,MAP3K5,BMP4,PIK3R1,BTG1,TCF7L2,SMARCA2
GO: Biological Process	GO:0002088	lens development in camera-type eye		0.0005941	1	0.007868	0.07138	7	145	CA14,HMX1,BMP4,NHS,SLITRK6,TGFBR1,SMAD3
GO: Biological Process	GO:0051247	positive regulation of protein metabolic process		0.0005964	1	0.007877	0.07146	32	1773	ENPP2,DAB2,HMGB1,CD46,HNRNPU,MAP3K5,MAGI2,BMP4,BMP7,PIM1,PIK3R1,MIF,DEK,FAM162A,CNTN1,VEGFA,TCF7L2,NTF3,PIK3R3,CASP2,EDN3,CCND2,TGFBR1,LRRN3,AKAP9,AUTS2,CLSPN,GDF11,MARCKS,SMAD3,MYB,SORL1
GO: Biological Process	GO:0030500	regulation of bone mineralization		0.0006066	1	0.00797	0.0723	6	105	BMP4,FAP,BMP7,NOTUM,OSR1,SMAD3
GO: Biological Process	GO:0051241	negative regulation of multicellular organismal process		0.0006067	1	0.00797	0.0723	28	1472	EPHB2,HMGB1,CD83,DCC,MDK,MEOX2,BMP4,FAP,BMP7,EFEMP1,BRCA2,PIK3R1,NTN1,NOVA1,VEGFA,SFMBT1,TCF7L2,WT1,SEMA5A,RGS2,NR2F2,CCND2,TGFBR1,IGFBP2,OSR1,PRG4,SMAD3,SORL1
GO: Biological Process	GO:0000278	mitotic cell cycle		0.0006083	1	0.00797	0.0723	23	1109	HMGB1,EYA1,MDK,RRM1,RRM2,NCAPG2,MEIS2,HNRNPU,BMP4,BMP7,FBXO5,BRCA2,BTG1,CASP2,GMNN,EDN3,CCND2,WDHD1,LMNB1,SMARCA2,CLSPN,MYB,PCNT
GO: Biological Process	GO:0061371	determination of heart left/right asymmetry		0.0006266	1	0.008165	0.07407	9	239	ENPP2,NCL,MEIS2,BMP4,BMP7,NTN1,DZIP1,GMNN,SMAD3
GO: Biological Process	GO:0030509	BMP signaling pathway		0.0006266	1	0.008165	0.07407	9	239	DAB2,BMP4,BMP7,TCF7L2,DZIP1,LDB2,SCUBE1,SMAD3,SORL1
GO: Biological Process	GO:0032924	activin receptor signaling pathway		0.0006345	1	0.008214	0.07451	5	70	MAGI2,LDB2,TGFBR1,OSR1,SMAD3
GO: Biological Process	GO:0061614	miRNA transcription		0.0006345	1	0.008214	0.07451	5	70	BMP4,WT1,TGFBR1,SMAD3,MYB
GO: Biological Process	GO:0007584	response to nutrient		0.0006353	1	0.008214	0.07451	11	344	FABP5,TYMS,ACSL3,BMP7,BRCA2,PIM1,PIK3R1,PITX2,VEGFA,IGFBP2,MTHFR
GO: Biological Process	GO:0001704	formation of primary germ layer		0.0006492	1	0.008368	0.07591	8	192	ENPP2,EYA1,BMP4,BMP7,LPAR1,OSR1,SIX2,SMAD3
GO: Biological Process	GO:2001020	regulation of response to DNA damage stimulus		0.0006507	1	0.008368	0.07591	11	345	HMGB1,EYA1,WDR76,FBXO5,BRCA2,MIF,USP1,DEK,RAD51AP1,SMARCA2,TP53BP1
GO: Biological Process	GO:0007178	transmembrane receptor protein serine/threonine kinase signaling pathway		0.0006839	1	0.008757	0.07944	14	521	DAB2,MAGI2,BMP4,BMP7,ABTB3,TCF7L2,DZIP1,LDB2,TGFBR1,SCUBE1,OSR1,GDF11,SMAD3,SORL1
GO: Biological Process	GO:0061312	BMP signaling pathway involved in heart development		0.0006881	1	0.008757	0.07944	3	18	BMP4,BMP7,DZIP1
GO: Biological Process	GO:1901722	regulation of cell proliferation involved in kidney development		0.0006881	1	0.008757	0.07944	3	18	BMP4,BMP7,WT1
GO: Biological Process	GO:0090336	positive regulation of brown fat cell differentiation		0.0006881	1	0.008757	0.07944	3	18	HNRNPU,BMP7,PIM1
GO: Biological Process	GO:1905606	regulation of presynapse assembly		0.0006947	1	0.008818	0.07999	4	41	SLITRK6,NLGN1,GPC6,IL1RAPL1
GO: Biological Process	GO:0048640	negative regulation of developmental growth		0.0006983	1	0.00884	0.0802	7	149	DCC,BMP4,NTN1,TCF7L2,SEMA5A,RGS2,IGFBP2
GO: Biological Process	GO:0048645	animal organ formation		0.0007039	1	0.008889	0.08064	6	108	EYA1,BMP4,BMP7,PIM1,VEGFA,WT1
GO: Biological Process	GO:0060324	face development		0.0007219	1	0.009093	0.08249	5	72	MYH3,HOXB3,PITX2,STRA6,TCF7L2
GO: Biological Process	GO:0060840	artery development		0.0007264	1	0.009126	0.08279	7	150	EYA1,MDK,BMP4,NTN1,STRA6,VEGFA,TGFBR1
GO: Biological Process	GO:0051054	positive regulation of DNA metabolic process		0.0007323	1	0.009176	0.08324	11	350	TOX,HMGB1,EYA1,HNRNPA1,HNRNPA2B1,USP1,VEGFA,WT1,RAD51AP1,SMARCA2,TP53BP1
GO: Biological Process	GO:0043583	ear development		0.000759	1	0.009487	0.08606	12	408	EPHB2,EYA1,HOXA2,BMP4,MIF,NTN1,STRA6,SLITRK6,LRIG3,OSR1,TSHZ1,SIX2
GO: Biological Process	GO:0048596	embryonic camera-type eye morphogenesis		0.0007689	1	0.009586	0.08696	5	73	BMP7,PITX2,NTN1,STRA6,ZNF503
GO: Biological Process	GO:0071548	response to dexamethasone		0.0008129	1	0.0101	0.09163	6	111	HNRNPU,GHRH,BMP4,PIK3R1,VEGFA,CCND2
GO: Biological Process	GO:0010811	positive regulation of cell-substrate adhesion		0.0008164	1	0.0101	0.09163	7	153	COL26A1,ENPP2,DAB2,MDK,VEGFA,NDNF,SMAD3
GO: Biological Process	GO:0055006	cardiac cell development		0.0008164	1	0.0101	0.09163	7	153	HNRNPU,BMP4,PITX2,VEGFA,SHOX2,RGS2,NR2F2
GO: Biological Process	GO:0050808	synapse organization		0.0008207	1	0.01013	0.09188	15	593	EPHB2,GAP43,PCDH17,MAGI2,PIK3R1,NTN1,SLITRK6,ADGRL2,NLGN1,GPC6,PTPRT,IL1RAPL1,LRRN3,CAPRIN1,MARCKS
GO: Biological Process	GO:0003007	heart morphogenesis		0.0008299	1	0.01022	0.09268	13	471	NCL,EYA1,MEIS2,BMP4,BMP7,PIM1,PITX2,NTN1,VEGFA,SHOX2,DZIP1,TGFBR1,SMAD3
GO: Biological Process	GO:0042692	muscle cell differentiation		0.0008401	1	0.01032	0.09358	16	658	MYH3,DAB2,HNRNPU,BMP4,PITX2,VEGFA,NTF3,WT1,SHOX2,RGS2,NR2F2,CCND2,SCUBE1,SMARCA2,H3-3B,MYBPC1
GO: Biological Process	GO:0048675	axon extension		0.0008471	1	0.01038	0.09412	8	200	DCC,DCX,PCDH17,NTN1,VEGFA,SEMA5A,EDN3,AUTS2
GO: Biological Process	GO:0060389	pathway-restricted SMAD protein phosphorylation		0.0008696	1	0.01062	0.09638	5	75	DAB2,BMP4,BMP7,TGFBR1,GDF11
GO: Biological Process	GO:0045814	negative regulation of gene expression, epigenetic		0.0008925	1	0.01088	0.09868	6	113	HMGB1,WDHD1,LMNB1,SMARCA2,CENPV,H3-3B
GO: Biological Process	GO:0010212	response to ionizing radiation		0.0009034	1	0.01098	0.09963	8	202	EYA1,RRM1,BRCA2,RAD54L,CCND2,RAD51AP1,TP53BP1,TP53BP2
GO: Biological Process	GO:0006468	protein phosphorylation		0.0009098	1	0.01101	0.09986	32	1818	EPHB2,PDK1,ENPP2,DAB2,HMGB1,NCL,SNHG20,NCAPG2,MAP3K5,NPFFR2,BMP4,BMP7,EFEMP1,PIM1,PIK3R1,MIF,CNTN1,VEGFA,NTF3,PIK3R3,RGS2,PTPRT,NR2F2,EDN3,CCND2,TGFBR1,LRRN3,AKAP9,CLSPN,GDF11,MARCKS,SORL1
GO: Biological Process	GO:0099174	regulation of presynapse organization		0.00091	1	0.01101	0.09986	4	44	SLITRK6,NLGN1,GPC6,IL1RAPL1
GO: Biological Process	GO:1905114	cell surface receptor signaling pathway involved in cell-cell signaling		0.0009341	1	0.01113	0.101	17	730	RPS12,DAB2,MDK,MAGI2,BMP4,NOTUM,PITX2,TCF7L2,GRIA2,SEMA5A,GRIK1,NLGN1,GPC6,IGFBP2,WIF1,SMAD3,GABRA3
GO: Biological Process	GO:0098708	glucose import across plasma membrane		0.000946	1	0.01113	0.101	2	5	SLC2A1,SLC2A3
GO: Biological Process	GO:0071673	positive regulation of smooth muscle cell chemotaxis		0.000946	1	0.01113	0.101	2	5	MDK,LPAR1
GO: Biological Process	GO:0072278	metanephric comma-shaped body morphogenesis		0.000946	1	0.01113	0.101	2	5	BMP4,WT1
GO: Biological Process	GO:1904071	presynaptic active zone assembly		0.000946	1	0.01113	0.101	2	5	PCDH17,NLGN1
GO: Biological Process	GO:0061325	cell proliferation involved in outflow tract morphogenesis		0.000946	1	0.01113	0.101	2	5	BMP4,PITX2
GO: Biological Process	GO:2001245	regulation of phosphatidylcholine biosynthetic process		0.000946	1	0.01113	0.101	2	5	RAB38,ACSL3
GO: Biological Process	GO:0090185	negative regulation of kidney development		0.000946	1	0.01113	0.101	2	5	BMP4,OSR1
GO: Biological Process	GO:0072109	glomerular mesangium development		0.0009474	1	0.01113	0.101	3	20	BMP4,BMP7,WT1
GO: Biological Process	GO:0061308	cardiac neural crest cell development involved in heart development		0.0009474	1	0.01113	0.101	3	20	BMP4,BMP7,PITX2
GO: Biological Process	GO:0097091	synaptic vesicle clustering		0.0009474	1	0.01113	0.101	3	20	PCDH17,MAGI2,NLGN1
GO: Biological Process	GO:0060391	positive regulation of SMAD protein signal transduction		0.0009474	1	0.01113	0.101	3	20	DAB2,BMP4,TGFBR1
GO: Biological Process	GO:0010517	regulation of phospholipase activity		0.0009798	1	0.01146	0.1039	5	77	BICD1,VEGFA,RGS2,LPAR1,MARCKS
GO: Biological Process	GO:0060675	ureteric bud morphogenesis		0.0009798	1	0.01146	0.1039	5	77	EYA1,BMP4,VEGFA,WT1,SIX2
GO: Biological Process	GO:0007368	determination of left/right symmetry		0.0009852	1	0.01149	0.1042	11	363	ENPP2,NCL,MEIS2,BMP4,BMP7,PITX2,NTN1,TCF7L2,DZIP1,GMNN,SMAD3
GO: Biological Process	GO:0030878	thyroid gland development		0.0009912	1	0.01153	0.1046	4	45	HOXB3,NTN1,VEGFA,SMAD3
GO: Biological Process	GO:0009725	response to hormone		0.0009945	1	0.01154	0.1047	26	1370	DAB2,HMGB1,NCL,MDK,HNRNPA2B1,HNRNPU,FABP5,TYMS,GHRH,BMP4,BMP7,PIK3R1,BTG1,PITX2,VEGFA,PIK3R3,WT1,IDH1,SLC2A1,CCND2,TGFBR1,IGFBP2,LMNB1,TK1,MARCKS,SORL1
GO: Biological Process	GO:0035162	embryonic hemopoiesis		0.001023	1	0.01185	0.1075	6	116	ENPP2,BMP4,VEGFA,LPAR1,SCUBE1,SMAD3
GO: Biological Process	GO:0071772	response to BMP		0.001047	1	0.01207	0.1095	9	257	DAB2,BMP4,BMP7,TCF7L2,DZIP1,LDB2,SCUBE1,SMAD3,SORL1
GO: Biological Process	GO:0071773	cellular response to BMP stimulus		0.001047	1	0.01207	0.1095	9	257	DAB2,BMP4,BMP7,TCF7L2,DZIP1,LDB2,SCUBE1,SMAD3,SORL1
GO: Biological Process	GO:2001237	negative regulation of extrinsic apoptotic signaling pathway		0.00107	1	0.0123	0.1116	6	117	DAB2,EYA1,BMP4,VEGFA,TCF7L2,TGFBR1
GO: Biological Process	GO:0010464	regulation of mesenchymal cell proliferation		0.001077	1	0.01233	0.1119	4	46	HMGB1,BMP4,VEGFA,SHOX2
GO: Biological Process	GO:0021952	central nervous system projection neuron axonogenesis		0.001077	1	0.01233	0.1119	4	46	EPHB2,DCC,DCX,NTN1
GO: Biological Process	GO:0061307	cardiac neural crest cell differentiation involved in heart development		0.001097	1	0.01236	0.1121	3	21	BMP4,BMP7,PITX2
GO: Biological Process	GO:0072087	renal vesicle development		0.001097	1	0.01236	0.1121	3	21	BMP4,OSR1,SIX2
GO: Biological Process	GO:0009265	2'-deoxyribonucleotide biosynthetic process		0.001097	1	0.01236	0.1121	3	21	RRM1,RRM2,TYMS
GO: Biological Process	GO:0009263	deoxyribonucleotide biosynthetic process		0.001097	1	0.01236	0.1121	3	21	RRM1,RRM2,TYMS
GO: Biological Process	GO:0046385	deoxyribose phosphate biosynthetic process		0.001097	1	0.01236	0.1121	3	21	RRM1,RRM2,TYMS
GO: Biological Process	GO:0072672	neutrophil extravasation		0.001097	1	0.01236	0.1121	3	21	PRTN3,MDK,JAML
GO: Biological Process	GO:0021986	habenula development		0.001097	1	0.01236	0.1121	3	21	PITX2,TCF7L2,WIF1
GO: Biological Process	GO:1904377	positive regulation of protein localization to cell periphery		0.0011	1	0.01236	0.1121	5	79	EPHB2,RAB38,ACSL3,PIK3R1,DPP6
GO: Biological Process	GO:0097191	extrinsic apoptotic signaling pathway		0.001105	1	0.01239	0.1124	9	259	DAB2,EYA1,BMP4,PIK3R1,VEGFA,TCF7L2,CASP2,TGFBR1,SMAD3
GO: Biological Process	GO:0015908	fatty acid transport		0.001118	1	0.0125	0.1134	6	118	FABP5,ACSL3,MIF,CRABP1,CRABP2,SLC2A1
GO: Biological Process	GO:0090068	positive regulation of cell cycle process		0.001122	1	0.01251	0.1135	10	313	RRM1,RRM2,NCAPG2,HNRNPU,FBXO5,EDN3,CCND2,RAD51AP1,LMNB1,CENPV
GO: Biological Process	GO:0035136	forelimb morphogenesis		0.001169	1	0.01298	0.1177	4	47	ALX4,SHOX2,CRABP2,OSR1
GO: Biological Process	GO:0048520	positive regulation of behavior		0.001169	1	0.01298	0.1177	4	47	GHRH,STRA6,SGIP1,NLGN1
GO: Biological Process	GO:0001649	osteoblast differentiation		0.001176	1	0.01304	0.1183	10	315	HNRNPU,HOXA2,BMP4,BMP7,FBXO5,RBMX,VEGFA,SHOX2,H3-3B,SMAD3
GO: Biological Process	GO:0006974	cellular response to DNA damage stimulus		0.001193	1	0.01319	0.1196	20	952	HMGB1,EYA1,MCM10,RRM1,WDR76,FBXO5,BRCA2,PIK3R1,NYNRIN,MIF,USP1,DEK,RAD54L,CASP2,RAD51AP1,WDHD1,ERCC6L2,SMARCA2,CLSPN,TP53BP1
GO: Biological Process	GO:0071679	commissural neuron axon guidance		0.001261	1	0.01388	0.126	3	22	EPHB2,DCC,VEGFA
GO: Biological Process	GO:0071071	regulation of phospholipid biosynthetic process		0.001261	1	0.01388	0.126	3	22	RAB38,ACSL3,IDH1
GO: Biological Process	GO:0035282	segmentation		0.001269	1	0.01394	0.1265	8	213	MYH3,HOXA2,MEOX2,BMP4,WT1,OSR1,IRX2,SMAD3
GO: Biological Process	GO:0030282	bone mineralization		0.001313	1	0.01439	0.1305	7	166	BMP4,FAP,BMP7,NOTUM,TCF7L2,OSR1,SMAD3
GO: Biological Process	GO:0035137	hindlimb morphogenesis		0.001367	1	0.01485	0.1347	4	49	ALX4,BMP4,PITX2,OSR1
GO: Biological Process	GO:0060973	cell migration involved in heart development		0.001367	1	0.01485	0.1347	4	49	BMP4,BMP7,PITX2,VEGFA
GO: Biological Process	GO:0048009	insulin-like growth factor receptor signaling pathway		0.001367	1	0.01485	0.1347	4	49	PITPNC1,GHRH,PIK3R1,IGFBP2
GO: Biological Process	GO:0060325	face morphogenesis		0.001367	1	0.01485	0.1347	4	49	MYH3,PITX2,STRA6,TCF7L2
GO: Biological Process	GO:0010656	negative regulation of muscle cell apoptotic process		0.001373	1	0.01488	0.135	5	83	MDK,GHRH,BMP7,PIK3R1,SIRT5
GO: Biological Process	GO:0098704	carbohydrate import across plasma membrane		0.00141	1	0.01501	0.1362	2	6	SLC2A1,SLC2A3
GO: Biological Process	GO:0072284	metanephric S-shaped body morphogenesis		0.00141	1	0.01501	0.1362	2	6	BMP4,WT1
GO: Biological Process	GO:0031508	pericentric heterochromatin formation		0.00141	1	0.01501	0.1362	2	6	CENPV,H3-3B
GO: Biological Process	GO:0072081	specification of nephron tubule identity		0.00141	1	0.01501	0.1362	2	6	OSR1,IRX2
GO: Biological Process	GO:0072047	proximal/distal pattern formation involved in nephron development		0.00141	1	0.01501	0.1362	2	6	OSR1,IRX2
GO: Biological Process	GO:0140271	hexose import across plasma membrane		0.00141	1	0.01501	0.1362	2	6	SLC2A1,SLC2A3
GO: Biological Process	GO:0060685	regulation of prostatic bud formation		0.00141	1	0.01501	0.1362	2	6	BMP4,BMP7
GO: Biological Process	GO:0060687	regulation of branching involved in prostate gland morphogenesis		0.00141	1	0.01501	0.1362	2	6	BMP4,BMP7
GO: Biological Process	GO:0006260	DNA replication		0.001418	1	0.01507	0.1367	10	323	MCMBP,HMGB1,MCM10,RRM1,RRM2,FBXO5,BRCA2,GMNN,IGFBP2,WDHD1
GO: Biological Process	GO:0140354	lipid import into cell		0.00144	1	0.0152	0.1379	3	23	ACSL3,STRA6,SLC2A1
GO: Biological Process	GO:0021538	epithalamus development		0.00144	1	0.0152	0.1379	3	23	PITX2,TCF7L2,WIF1
GO: Biological Process	GO:0051593	response to folic acid		0.00144	1	0.0152	0.1379	3	23	TYMS,VEGFA,MTHFR
GO: Biological Process	GO:2000628	regulation of miRNA metabolic process		0.001449	1	0.01526	0.1384	5	84	BMP4,WT1,TGFBR1,SMAD3,MYB
GO: Biological Process	GO:0045621	positive regulation of lymphocyte differentiation		0.001455	1	0.0153	0.1388	7	169	TOX,CD46,CD83,MDK,ATP11C,SMARCA2,MYB
GO: Biological Process	GO:0008584	male gonad development		0.001471	1	0.01542	0.1399	8	218	RRM1,HNRNPA1,HNRNPA2B1,PITX2,WT1,TGFBR1,AKAP9,H3-3B
GO: Biological Process	GO:1903829	positive regulation of protein localization		0.00148	1	0.01549	0.1405	14	565	EPHB2,BICD1,RAB38,ACSL3,PIK3R1,VEGFA,DPP6,TCF7L2,NLGN1,DZIP1,MARCKS,SMAD3,PCNT,SORL1
GO: Biological Process	GO:0030902	hindbrain development		0.001485	1	0.0155	0.1406	10	325	EPHB2,MDK,HOXA2,HOXB3,BMP7,CNTN1,CRABP2,LPAR1,ZNF503,PCNT
GO: Biological Process	GO:0001558	regulation of cell growth		0.001505	1	0.01565	0.142	14	566	DAB2,DCC,DCX,BTG1,NTN1,VEGFA,WT1,SEMA5A,CRABP2,RGS2,TGFBR1,SMARCA2,H3-3B,SMAD3
GO: Biological Process	GO:0014032	neural crest cell development		0.001505	1	0.01565	0.142	7	170	BMP4,BMP7,PITX2,GRIA2,SEMA5A,RGS2,EDN3
GO: Biological Process	GO:0046546	development of primary male sexual characteristics		0.001514	1	0.01571	0.1425	8	219	RRM1,HNRNPA1,HNRNPA2B1,PITX2,WT1,TGFBR1,AKAP9,H3-3B
GO: Biological Process	GO:0010662	regulation of striated muscle cell apoptotic process		0.001527	1	0.01581	0.1434	5	85	MDK,MAP3K5,GHRH,BMP7,SIRT5
GO: Biological Process	GO:0045598	regulation of fat cell differentiation		0.001557	1	0.01609	0.1459	7	171	HNRNPU,BMP7,PIM1,VEGFA,TCF7L2,WIF1,SMAD3
GO: Biological Process	GO:0009112	nucleobase metabolic process		0.001588	1	0.01637	0.1485	4	51	RRM1,RRM2,TYMS,DHODH
GO: Biological Process	GO:0043484	regulation of RNA splicing		0.001603	1	0.01649	0.1496	8	221	NCL,HNRNPA1,HNRNPA2B1,HNRNPU,PIK3R1,RBMX,NOVA1,CWC22
GO: Biological Process	GO:0051348	negative regulation of transferase activity		0.001625	1	0.01664	0.1509	10	329	EPHB2,NCAPG2,HNRNPU,BMP4,BMP7,FBXO5,RGS2,PTPRT,NR2F2,SORL1
GO: Biological Process	GO:2000136	regulation of cell proliferation involved in heart morphogenesis		0.001634	1	0.01664	0.1509	3	24	EYA1,BMP4,PIM1
GO: Biological Process	GO:0060231	mesenchymal to epithelial transition		0.001634	1	0.01664	0.1509	3	24	BMP4,WT1,SIX2
GO: Biological Process	GO:0090189	regulation of branching involved in ureteric bud morphogenesis		0.001634	1	0.01664	0.1509	3	24	BMP4,VEGFA,SIX2
GO: Biological Process	GO:0050930	induction of positive chemotaxis		0.001634	1	0.01664	0.1509	3	24	HMGB1,VEGFA,NTF3
GO: Biological Process	GO:0048469	cell maturation		0.001662	1	0.01688	0.1532	10	330	IRX5,TYMS,FBXO5,BRCA2,VEGFA,NLGN1,LHX6,IL1RAPL1,H3-3B,GDF11
GO: Biological Process	GO:0032355	response to estradiol		0.001671	1	0.01695	0.1537	9	275	ENPP2,BMP4,BMP7,BRCA2,PIK3R1,VEGFA,NR2F2,CCND2,IGFBP2
GO: Biological Process	GO:0010001	glial cell differentiation		0.001675	1	0.01695	0.1537	11	388	GAP43,ENPP2,MDK,HNRNPA2B1,BMP4,METRN,CNTN1,TCF7L2,NTF3,WT1,LPAR1
GO: Biological Process	GO:0060041	retina development in camera-type eye		0.001683	1	0.017	0.1542	12	448	IRX5,HMX1,RRM1,DCX,PCDH17,TYMS,BMP4,WT1,CASP2,IRX2,GDF11,MARCKS
GO: Biological Process	GO:0060998	regulation of dendritic spine development		0.001693	1	0.01706	0.1548	5	87	EPHB2,NLGN1,LPAR1,CAPRIN1,MARCKS
GO: Biological Process	GO:0031214	biomineral tissue development		0.001697	1	0.01706	0.1548	8	223	BMP4,FAP,BMP7,FBXO5,NOTUM,TCF7L2,OSR1,SMAD3
GO: Biological Process	GO:1902284	neuron projection extension involved in neuron projection guidance		0.001707	1	0.01706	0.1548	4	52	DCC,NTN1,VEGFA,SEMA5A
GO: Biological Process	GO:0048846	axon extension involved in axon guidance		0.001707	1	0.01706	0.1548	4	52	DCC,NTN1,VEGFA,SEMA5A
GO: Biological Process	GO:0030501	positive regulation of bone mineralization		0.001707	1	0.01706	0.1548	4	52	BMP4,BMP7,OSR1,SMAD3
GO: Biological Process	GO:0045619	regulation of lymphocyte differentiation		0.001713	1	0.01709	0.155	9	276	TOX,HMGB1,CD46,CD83,MDK,BMP4,ATP11C,SMARCA2,MYB
GO: Biological Process	GO:0001947	heart looping		0.001719	1	0.01711	0.1552	7	174	NCL,MEIS2,BMP4,BMP7,NTN1,DZIP1,SMAD3
GO: Biological Process	GO:0001938	positive regulation of endothelial cell proliferation		0.001766	1	0.01754	0.1591	6	129	HMGB1,MDK,BMP4,VEGFA,SEMA5A,TGFBR1
GO: Biological Process	GO:0031503	protein-containing complex localization		0.001794	1	0.01775	0.161	8	225	HNRNPU,MAGI2,NLGN1,DZIP1,GPC6,AKAP9,LMNB1,CACNG4
GO: Biological Process	GO:0071897	DNA biosynthetic process		0.001794	1	0.01775	0.161	8	225	RRM1,HNRNPA1,HNRNPA2B1,HNRNPU,TYMS,USP1,VEGFA,TK1
GO: Biological Process	GO:0010664	negative regulation of striated muscle cell apoptotic process		0.001832	1	0.01808	0.164	4	53	MDK,GHRH,BMP7,SIRT5
GO: Biological Process	GO:0050684	regulation of mRNA processing		0.001835	1	0.01808	0.164	7	176	NCL,HNRNPA1,HNRNPA2B1,HNRNPU,RBMX,NOVA1,CWC22
GO: Biological Process	GO:0007501	mesodermal cell fate specification		0.001844	1	0.01813	0.1644	3	25	EYA1,BMP4,SIX2
GO: Biological Process	GO:0009855	determination of bilateral symmetry		0.001889	1	0.0185	0.1678	11	394	ENPP2,NCL,MEIS2,BMP4,BMP7,PITX2,NTN1,TCF7L2,DZIP1,GMNN,SMAD3
GO: Biological Process	GO:0009799	specification of symmetry		0.001889	1	0.0185	0.1678	11	394	ENPP2,NCL,MEIS2,BMP4,BMP7,PITX2,NTN1,TCF7L2,DZIP1,GMNN,SMAD3
GO: Biological Process	GO:0030217	T cell differentiation		0.001927	1	0.01883	0.1708	11	395	TOX,HMGB1,CD46,CD83,MDK,BMP4,PIK3R1,PIK3R3,BCL11B,SMARCA2,MYB
GO: Biological Process	GO:0048709	oligodendrocyte differentiation		0.001956	1	0.0189	0.1715	7	178	ENPP2,MDK,HNRNPA2B1,BMP4,CNTN1,TCF7L2,LPAR1
GO: Biological Process	GO:2000138	positive regulation of cell proliferation involved in heart morphogenesis		0.001961	1	0.0189	0.1715	2	7	BMP4,PIM1
GO: Biological Process	GO:0072098	anterior/posterior pattern specification involved in kidney development		0.001961	1	0.0189	0.1715	2	7	BMP4,OSR1
GO: Biological Process	GO:0072038	mesenchymal stem cell maintenance involved in nephron morphogenesis		0.001961	1	0.0189	0.1715	2	7	BMP7,SIX2
GO: Biological Process	GO:0036305	ameloblast differentiation		0.001961	1	0.0189	0.1715	2	7	BMP4,BMP7
GO: Biological Process	GO:0048842	positive regulation of axon extension involved in axon guidance		0.001961	1	0.0189	0.1715	2	7	VEGFA,SEMA5A
GO: Biological Process	GO:0061156	pulmonary artery morphogenesis		0.001961	1	0.0189	0.1715	2	7	BMP4,STRA6
GO: Biological Process	GO:0010658	striated muscle cell apoptotic process		0.001967	1	0.01892	0.1716	5	90	MDK,MAP3K5,GHRH,BMP7,SIRT5
GO: Biological Process	GO:0016358	dendrite development		0.00198	1	0.01897	0.1721	10	338	EPHB2,DCC,DCX,BMP7,NTN1,NLGN1,LPAR1,IL1RAPL1,CAPRIN1,MARCKS
GO: Biological Process	GO:0010660	regulation of muscle cell apoptotic process		0.001984	1	0.01897	0.1721	6	132	MDK,MAP3K5,GHRH,BMP7,PIK3R1,SIRT5
GO: Biological Process	GO:0021954	central nervous system neuron development		0.001984	1	0.01897	0.1721	6	132	EPHB2,DCC,DCX,NTN1,NDNF,LHX6
GO: Biological Process	GO:0006261	DNA-templated DNA replication		0.002019	1	0.01927	0.1748	7	179	MCMBP,MCM10,RRM1,FBXO5,BRCA2,GMNN,WDHD1
GO: Biological Process	GO:0072202	cell differentiation involved in metanephros development		0.002069	1	0.0196	0.1778	3	26	BMP4,OSR1,SIX2
GO: Biological Process	GO:0072273	metanephric nephron morphogenesis		0.002069	1	0.0196	0.1778	3	26	BMP4,WT1,SIX2
GO: Biological Process	GO:0003228	atrial cardiac muscle tissue development		0.002069	1	0.0196	0.1778	3	26	BMP4,PITX2,SHOX2
GO: Biological Process	GO:1903224	regulation of endodermal cell differentiation		0.002069	1	0.0196	0.1778	3	26	BMP4,BMP7,OSR1
GO: Biological Process	GO:0050920	regulation of chemotaxis		0.00208	1	0.01966	0.1784	9	284	HMGB1,MDK,MIF,VEGFA,NTF3,SEMA5A,LPAR1,EDN3,SMAD3
GO: Biological Process	GO:0030325	adrenal gland development		0.002102	1	0.01979	0.1795	4	55	MDK,STRA6,WT1,SMAD3
GO: Biological Process	GO:0071425	hematopoietic stem cell proliferation		0.002102	1	0.01979	0.1795	4	55	DAB2,BRCA2,PIM1,PRG4
GO: Biological Process	GO:0110148	biomineralization		0.002114	1	0.01987	0.1802	8	231	BMP4,FAP,BMP7,FBXO5,NOTUM,TCF7L2,OSR1,SMAD3
GO: Biological Process	GO:0048864	stem cell development		0.00215	1	0.02017	0.1829	7	181	BMP4,BMP7,PITX2,GRIA2,SEMA5A,RGS2,EDN3
GO: Biological Process	GO:0031076	embryonic camera-type eye development		0.002166	1	0.02028	0.184	5	92	BMP7,PITX2,NTN1,STRA6,ZNF503
GO: Biological Process	GO:0051276	chromosome organization		0.002277	1	0.02127	0.193	15	658	MCMBP,HMGB1,CHD3,HNRNPA1,NCAPG2,HNRNPA2B1,HNRNPU,FBXO5,BRCA2,RAD54L,TCF7L2,WDHD1,SMARCA2,CENPV,H3-3B
GO: Biological Process	GO:0033673	negative regulation of kinase activity		0.002286	1	0.02132	0.1934	9	288	EPHB2,NCAPG2,HNRNPU,BMP4,BMP7,RGS2,PTPRT,NR2F2,SORL1
GO: Biological Process	GO:0090335	regulation of brown fat cell differentiation		0.002311	1	0.02143	0.1944	3	27	HNRNPU,BMP7,PIM1
GO: Biological Process	GO:2000725	regulation of cardiac muscle cell differentiation		0.002311	1	0.02143	0.1944	3	27	DAB2,BMP4,CCND2
GO: Biological Process	GO:0032331	negative regulation of chondrocyte differentiation		0.002311	1	0.02143	0.1944	3	27	BMP4,EFEMP1,TGFBR1
GO: Biological Process	GO:0016331	morphogenesis of embryonic epithelium		0.002351	1	0.02176	0.1974	8	235	MDK,BMP4,BMP7,PITX2,NTN1,MTHFR,OSR1,IRX2
GO: Biological Process	GO:0060560	developmental growth involved in morphogenesis		0.002384	1	0.02202	0.1998	11	406	DCC,DCX,PCDH17,MAGI2,BMP4,NTN1,VEGFA,SEMA5A,CRABP2,EDN3,AUTS2
GO: Biological Process	GO:0060323	head morphogenesis		0.002397	1	0.02206	0.2002	4	57	MYH3,PITX2,STRA6,TCF7L2
GO: Biological Process	GO:0048713	regulation of oligodendrocyte differentiation		0.002397	1	0.02206	0.2002	4	57	ENPP2,MDK,BMP4,TCF7L2
GO: Biological Process	GO:0045580	regulation of T cell differentiation		0.002414	1	0.02217	0.2011	8	236	TOX,HMGB1,CD46,CD83,MDK,BMP4,SMARCA2,MYB
GO: Biological Process	GO:0044093	positive regulation of molecular function		0.002447	1	0.02244	0.2036	31	1853	EPHB2,PRTN3,HMGB1,HNRNPA2B1,HNRNPU,MAP3K5,PTMA,MAGI2,BMP4,PIM1,BTG1,MIF,PITX2,FAM162A,VEGFA,TCF7L2,NTF3,RALGPS2,CASP2,GMNN,LPAR1,EDN3,CCND2,AKAP9,RASGEF1B,CACNG4,CLSPN,MARCKS,TP53BP1,SMAD3,SORL1
GO: Biological Process	GO:0035264	multicellular organism growth		0.002477	1	0.02265	0.2055	8	237	GHRH,BRCA2,SLITRK6,TCF7L2,SGIP1,IGFBP2,H3-3B,PCNT
GO: Biological Process	GO:0010657	muscle cell apoptotic process		0.00248	1	0.02265	0.2055	6	138	MDK,MAP3K5,GHRH,BMP7,PIK3R1,SIRT5
GO: Biological Process	GO:0061001	regulation of dendritic spine morphogenesis		0.002555	1	0.0233	0.2114	4	58	EPHB2,NLGN1,CAPRIN1,MARCKS
GO: Biological Process	GO:0060978	angiogenesis involved in coronary vascular morphogenesis		0.002598	1	0.02338	0.2121	2	8	VEGFA,TGFBR1
GO: Biological Process	GO:0035778	pronephric nephron tubule epithelial cell differentiation		0.002598	1	0.02338	0.2121	2	8	OSR1,IRX2
GO: Biological Process	GO:0072049	comma-shaped body morphogenesis		0.002598	1	0.02338	0.2121	2	8	BMP4,WT1
GO: Biological Process	GO:1904746	negative regulation of apoptotic process involved in development		0.002598	1	0.02338	0.2121	2	8	BMP7,WT1
GO: Biological Process	GO:0070837	dehydroascorbic acid transport		0.002598	1	0.02338	0.2121	2	8	SLC2A1,SLC2A3
GO: Biological Process	GO:2000809	positive regulation of synaptic vesicle clustering		0.002598	1	0.02338	0.2121	2	8	MAGI2,NLGN1
GO: Biological Process	GO:0039014	cell differentiation involved in pronephros development		0.002598	1	0.02338	0.2121	2	8	OSR1,IRX2
GO: Biological Process	GO:0072527	pyrimidine-containing compound metabolic process		0.002609	1	0.02343	0.2126	5	96	RRM1,RRM2,TYMS,DHODH,TK1
GO: Biological Process	GO:0002040	sprouting angiogenesis		0.002624	1	0.02353	0.2134	9	294	HMGB1,MEOX2,BMP4,VEGFA,PIK3R3,SEMA5A,NLGN1,SLC2A1,LDB2
GO: Biological Process	GO:0060538	skeletal muscle organ development		0.002656	1	0.02377	0.2156	10	352	MYH3,MEOX2,PITX2,STRA6,TCF7L2,WT1,SHOX2,NR2F2,MARCKS,MYBPC1
GO: Biological Process	GO:0014070	response to organic cyclic compound		0.002719	1	0.02427	0.2201	28	1628	ENPP2,DAB2,HMGB1,CD83,MDK,HNRNPA2B1,HNRNPU,TYMS,GHRH,ACSL3,BMP4,BMP7,BRCA2,PIM1,PIK3R1,DHODH,VEGFA,WT1,IDH1,NR2F2,CCND2,TGFBR1,IGFBP2,AKAP9,LMNB1,TK1,MTHFR,CACNG4
GO: Biological Process	GO:0080135	regulation of cellular response to stress		0.002721	1	0.02427	0.2201	18	878	DAB2,HMGB1,EYA1,WDR76,MAP3K5,BMP4,BMP7,FBXO5,BRCA2,PIK3R1,MIF,USP1,DEK,VEGFA,RAD51AP1,LMNB1,SMARCA2,TP53BP1
GO: Biological Process	GO:0043542	endothelial cell migration		0.002766	1	0.02462	0.2233	10	354	HMGB1,MEOX2,BMP4,FAP,TNS3,VEGFA,PIK3R3,SEMA5A,NR2F2,TGFBR1
GO: Biological Process	GO:1905475	regulation of protein localization to membrane		0.002816	1	0.02502	0.227	8	242	EPHB2,DAB2,ACSL3,MAGI2,PIK3R1,GPC2,DPP6,GPC6
GO: Biological Process	GO:1902473	regulation of protein localization to synapse		0.002845	1	0.02517	0.2283	3	29	MAGI2,NLGN1,GPC6
GO: Biological Process	GO:0039021	pronephric glomerulus development		0.002845	1	0.02517	0.2283	3	29	MAGI2,WT1,OSR1
GO: Biological Process	GO:0022407	regulation of cell-cell adhesion		0.002852	1	0.02517	0.2283	14	607	MYO10,EMILIN2,HMGB1,CD46,CD83,MDK,MAGI2,BMP4,BMP7,PIK3R1,VEGFA,IGFBP2,SMARCA2,MYB
GO: Biological Process	GO:0010586	miRNA metabolic process		0.002853	1	0.02517	0.2283	5	98	BMP4,WT1,TGFBR1,SMAD3,MYB
GO: Biological Process	GO:0003143	embryonic heart tube morphogenesis		0.00299	1	0.02633	0.2388	7	192	NCL,MEIS2,BMP4,BMP7,NTN1,DZIP1,SMAD3
GO: Biological Process	GO:0050775	positive regulation of dendrite morphogenesis		0.003072	1	0.02695	0.2445	4	61	EPHB2,IL1RAPL1,CAPRIN1,MARCKS
GO: Biological Process	GO:0060795	cell fate commitment involved in formation of primary germ layer		0.003072	1	0.02695	0.2445	4	61	EYA1,BMP4,BMP7,SIX2
GO: Biological Process	GO:0045446	endothelial cell differentiation		0.003077	1	0.02695	0.2445	7	193	BMP4,BTG1,VEGFA,SLC2A1,NR2F2,TGFBR1,SCUBE1
GO: Biological Process	GO:0003151	outflow tract morphogenesis		0.003113	1	0.02715	0.2463	5	100	EYA1,BMP4,BMP7,PITX2,VEGFA
GO: Biological Process	GO:0051251	positive regulation of lymphocyte activation		0.003117	1	0.02715	0.2463	12	483	EPHB2,TOX,HMGB1,CD46,CD83,MDK,MIF,ATP11C,IGFBP2,SMARCA2,TP53BP1,MYB
GO: Biological Process	GO:0045786	negative regulation of cell cycle		0.003117	1	0.02715	0.2463	12	483	WDR76,BMP4,BMP7,FBXO5,BRCA2,BTG1,CASP2,GMNN,NR2F2,CLSPN,TP53BP1,TP53BP2
GO: Biological Process	GO:0051894	positive regulation of focal adhesion assembly		0.003139	1	0.02715	0.2463	3	30	ENPP2,VEGFA,SMAD3
GO: Biological Process	GO:0002070	epithelial cell maturation		0.003139	1	0.02715	0.2463	3	30	TYMS,VEGFA,GDF11
GO: Biological Process	GO:0060039	pericardium development		0.003139	1	0.02715	0.2463	3	30	BMP7,WT1,SMAD3
GO: Biological Process	GO:0061003	positive regulation of dendritic spine morphogenesis		0.003139	1	0.02715	0.2463	3	30	EPHB2,CAPRIN1,MARCKS
GO: Biological Process	GO:0048588	developmental cell growth		0.003179	1	0.02745	0.249	10	361	DCC,DCX,PCDH17,NTN1,VEGFA,SEMA5A,CRABP2,RGS2,EDN3,AUTS2
GO: Biological Process	GO:0022402	cell cycle process		0.003193	1	0.02752	0.2497	26	1490	MCMBP,CHD3,EYA1,RRM1,WDR76,RRM2,NCAPG2,HNRNPU,BMP4,BMP7,FBXO5,BRCA2,RAD54L,CASP2,GMNN,EDN3,ZNF503,CCND2,RAD51AP1,LMNB1,SMARCA2,CENPV,CLSPN,TP53BP1,MYB,PCNT
GO: Biological Process	GO:0010564	regulation of cell cycle process		0.003254	1	0.02796	0.2536	18	893	RRM1,WDR76,RRM2,NCAPG2,HNRNPU,BMP4,BMP7,FBXO5,BRCA2,CASP2,EDN3,CCND2,RAD51AP1,LMNB1,SMARCA2,CENPV,CLSPN,TP53BP1
GO: Biological Process	GO:0060914	heart formation		0.003259	1	0.02796	0.2536	4	62	EYA1,BMP4,PIM1,VEGFA
GO: Biological Process	GO:1902107	positive regulation of leukocyte differentiation		0.003269	1	0.02796	0.2536	8	248	TOX,HMGB1,CD46,CD83,MDK,ATP11C,SMARCA2,MYB
GO: Biological Process	GO:0050773	regulation of dendrite development		0.003281	1	0.02796	0.2536	6	146	EPHB2,DCC,BMP7,IL1RAPL1,CAPRIN1,MARCKS
GO: Biological Process	GO:0072239	metanephric glomerulus vasculature development		0.003318	1	0.02796	0.2536	2	9	WT1,OSR1
GO: Biological Process	GO:0010840	regulation of circadian sleep/wake cycle, wakefulness		0.003318	1	0.02796	0.2536	2	9	PITPNC1,NLGN1
GO: Biological Process	GO:0003342	proepicardium development		0.003318	1	0.02796	0.2536	2	9	BMP4,TGFBR1
GO: Biological Process	GO:0003343	septum transversum development		0.003318	1	0.02796	0.2536	2	9	BMP4,TGFBR1
GO: Biological Process	GO:0010519	negative regulation of phospholipase activity		0.003318	1	0.02796	0.2536	2	9	BICD1,RGS2
GO: Biological Process	GO:1902965	regulation of protein localization to early endosome		0.003318	1	0.02796	0.2536	2	9	VEGFA,SORL1
GO: Biological Process	GO:1902966	positive regulation of protein localization to early endosome		0.003318	1	0.02796	0.2536	2	9	VEGFA,SORL1
GO: Biological Process	GO:0060426	lung vasculature development		0.003318	1	0.02796	0.2536	2	9	STRA6,VEGFA
GO: Biological Process	GO:0035462	determination of left/right asymmetry in diencephalon		0.003318	1	0.02796	0.2536	2	9	PITX2,TCF7L2
GO: Biological Process	GO:0031345	negative regulation of cell projection organization		0.00335	1	0.02813	0.2552	8	249	EPHB2,DAB2,DCC,EFEMP1,NTN1,SEMA5A,NLGN1,LPAR1
GO: Biological Process	GO:0050768	negative regulation of neurogenesis		0.00335	1	0.02813	0.2552	7	196	EPHB2,DCC,BMP4,BMP7,NTN1,SEMA5A,SORL1
GO: Biological Process	GO:0009611	response to wounding		0.003374	1	0.02829	0.2566	17	825	EPHB2,GAP43,EMILIN2,HMGB1,DCC,MDK,JAML,MAP3K5,FABP5,BMP4,FAP,SCN3A,VEGFA,NDNF,TGFBR1,SCUBE1,SMAD3
GO: Biological Process	GO:0046620	regulation of organ growth		0.003393	1	0.02837	0.2574	6	147	PIM1,TCF7L2,WT1,RGS2,CCND2,TGFBR1
GO: Biological Process	GO:1903131	mononuclear cell differentiation		0.003396	1	0.02837	0.2574	14	619	PRTN3,TOX,HMGB1,CD46,CD83,MDK,BMP4,PIK3R1,ATP11C,VEGFA,PIK3R3,BCL11B,SMARCA2,MYB
GO: Biological Process	GO:0010721	negative regulation of cell development		0.003432	1	0.02852	0.2587	8	250	EPHB2,DCC,BMP4,BMP7,NTN1,VEGFA,SEMA5A,SORL1
GO: Biological Process	GO:0046661	male sex differentiation		0.003432	1	0.02852	0.2587	8	250	RRM1,HNRNPA1,HNRNPA2B1,PITX2,WT1,TGFBR1,AKAP9,H3-3B
GO: Biological Process	GO:1903708	positive regulation of hemopoiesis		0.003432	1	0.02852	0.2587	8	250	TOX,HMGB1,CD46,CD83,MDK,ATP11C,SMARCA2,MYB
GO: Biological Process	GO:0033273	response to vitamin		0.003446	1	0.02853	0.2588	7	197	FABP5,TYMS,BMP7,PIM1,PITX2,VEGFA,MTHFR
GO: Biological Process	GO:0006656	phosphatidylcholine biosynthetic process		0.00345	1	0.02853	0.2588	3	31	FABP5,RAB38,ACSL3
GO: Biological Process	GO:0010971	positive regulation of G2/M transition of mitotic cell cycle		0.00345	1	0.02853	0.2588	3	31	RRM1,FBXO5,LMNB1
GO: Biological Process	GO:0051146	striated muscle cell differentiation		0.003498	1	0.02886	0.2618	12	490	MYH3,DAB2,HNRNPU,BMP4,PITX2,VEGFA,WT1,SHOX2,RGS2,NR2F2,CCND2,MYBPC1
GO: Biological Process	GO:0048259	regulation of receptor-mediated endocytosis		0.003508	1	0.02886	0.2618	6	148	DAB2,BICD1,MAGI2,VEGFA,SGIP1,NTF3
GO: Biological Process	GO:0007492	endoderm development		0.003508	1	0.02886	0.2618	6	148	DAB2,BMP4,BMP7,PITX2,OSR1,SMAD3
GO: Biological Process	GO:0014033	neural crest cell differentiation		0.003642	1	0.02991	0.2714	7	199	BMP4,BMP7,PITX2,GRIA2,SEMA5A,RGS2,EDN3
GO: Biological Process	GO:0050873	brown fat cell differentiation		0.003656	1	0.02993	0.2715	4	64	HNRNPU,BMP7,PIM1,RGS2
GO: Biological Process	GO:0021955	central nervous system neuron axonogenesis		0.003656	1	0.02993	0.2715	4	64	EPHB2,DCC,DCX,NTN1
GO: Biological Process	GO:0045685	regulation of glial cell differentiation		0.003685	1	0.03012	0.2732	5	104	ENPP2,MDK,BMP4,TCF7L2,NTF3
GO: Biological Process	GO:0060828	regulation of canonical Wnt signaling pathway		0.003723	1	0.03037	0.2755	9	310	RPS12,DAB2,MDK,NOTUM,TCF7L2,SEMA5A,IGFBP2,WIF1,SMAD3
GO: Biological Process	GO:0044703	multi-organism reproductive process		0.003783	1	0.03081	0.2795	10	370	STOX2,DHODH,VEGFA,RGS2,SLC2A1,NR2F2,TGFBR1,IGFBP2,TK1,H3-3B
GO: Biological Process	GO:0060191	regulation of lipase activity		0.003839	1	0.03117	0.2827	5	105	BICD1,VEGFA,RGS2,LPAR1,MARCKS
GO: Biological Process	GO:0051145	smooth muscle cell differentiation		0.003839	1	0.03117	0.2827	5	105	BMP4,PITX2,VEGFA,NTF3,SMARCA2
GO: Biological Process	GO:0055001	muscle cell development		0.004003	1	0.03243	0.2942	10	373	MYH3,HNRNPU,BMP4,PITX2,VEGFA,SHOX2,RGS2,NR2F2,SCUBE1,MYBPC1
GO: Biological Process	GO:0006281	DNA repair		0.004022	1	0.03243	0.2942	14	631	HMGB1,EYA1,RRM1,BRCA2,NYNRIN,USP1,DEK,RAD54L,RAD51AP1,WDHD1,ERCC6L2,SMARCA2,CLSPN,TP53BP1
GO: Biological Process	GO:0051961	negative regulation of nervous system development		0.00406	1	0.03243	0.2942	7	203	EPHB2,DCC,BMP4,BMP7,NTN1,SEMA5A,SORL1
GO: Biological Process	GO:1901861	regulation of muscle tissue development		0.004084	1	0.03243	0.2942	4	66	BMP4,TCF7L2,SHOX2,SMAD3
GO: Biological Process	GO:0021879	forebrain neuron differentiation		0.004084	1	0.03243	0.2942	4	66	DCX,NDNF,LHX6,BCL11B
GO: Biological Process	GO:0150172	regulation of phosphatidylcholine metabolic process		0.004121	1	0.03243	0.2942	2	10	RAB38,ACSL3
GO: Biological Process	GO:0071671	regulation of smooth muscle cell chemotaxis		0.004121	1	0.03243	0.2942	2	10	MDK,LPAR1
GO: Biological Process	GO:0060982	coronary artery morphogenesis		0.004121	1	0.03243	0.2942	2	10	VEGFA,TGFBR1
GO: Biological Process	GO:0060217	hemangioblast cell differentiation		0.004121	1	0.03243	0.2942	2	10	ENPP2,LPAR1
GO: Biological Process	GO:0097168	mesenchymal stem cell proliferation		0.004121	1	0.03243	0.2942	2	10	BMP4,SIX2
GO: Biological Process	GO:1905331	negative regulation of morphogenesis of an epithelium		0.004121	1	0.03243	0.2942	2	10	BMP4,BMP7
GO: Biological Process	GO:0019852	L-ascorbic acid metabolic process		0.004121	1	0.03243	0.2942	2	10	SLC2A1,SLC2A3
GO: Biological Process	GO:0072050	S-shaped body morphogenesis		0.004121	1	0.03243	0.2942	2	10	BMP4,WT1
GO: Biological Process	GO:0042746	circadian sleep/wake cycle, wakefulness		0.004121	1	0.03243	0.2942	2	10	PITPNC1,NLGN1
GO: Biological Process	GO:0060513	prostatic bud formation		0.004121	1	0.03243	0.2942	2	10	BMP4,BMP7
GO: Biological Process	GO:0097105	presynaptic membrane assembly		0.004121	1	0.03243	0.2942	2	10	NLGN1,IL1RAPL1
GO: Biological Process	GO:0021960	anterior commissure morphogenesis		0.004121	1	0.03243	0.2942	2	10	DCC,NTN1
GO: Biological Process	GO:1901334	lactone metabolic process		0.004121	1	0.03243	0.2942	2	10	SLC2A1,SLC2A3
GO: Biological Process	GO:0003338	metanephros morphogenesis		0.004128	1	0.03243	0.2942	3	33	BMP4,WT1,SIX2
GO: Biological Process	GO:0060390	regulation of SMAD protein signal transduction		0.004128	1	0.03243	0.2942	3	33	DAB2,BMP4,TGFBR1
GO: Biological Process	GO:0010810	regulation of cell-substrate adhesion		0.004244	1	0.03324	0.3015	8	259	COL26A1,ENPP2,DAB2,MDK,PIK3R1,VEGFA,NDNF,SMAD3
GO: Biological Process	GO:0006469	negative regulation of protein kinase activity		0.004244	1	0.03324	0.3015	8	259	EPHB2,NCAPG2,BMP4,BMP7,RGS2,PTPRT,NR2F2,SORL1
GO: Biological Process	GO:0030510	regulation of BMP signaling pathway		0.00426	1	0.03331	0.3022	6	154	DAB2,BMP4,TCF7L2,DZIP1,LDB2,SORL1
GO: Biological Process	GO:0040029	epigenetic regulation of gene expression		0.004283	1	0.03343	0.3033	7	205	HMGB1,HNRNPU,WDHD1,LMNB1,SMARCA2,CENPV,H3-3B
GO: Biological Process	GO:0097529	myeloid leukocyte migration		0.004305	1	0.03355	0.3044	9	317	PRTN3,HMGB1,MDK,JAML,PIK3R1,MIF,VEGFA,WT1,EDN3
GO: Biological Process	GO:0022604	regulation of cell morphogenesis		0.004392	1	0.03418	0.31	10	378	EPHB2,MYO10,ENPP2,DAB2,MDK,VEGFA,LPAR1,IL1RAPL1,CAPRIN1,MARCKS
GO: Biological Process	GO:0043567	regulation of insulin-like growth factor receptor signaling pathway		0.004495	1	0.0348	0.3157	3	34	PITPNC1,GHRH,IGFBP2
GO: Biological Process	GO:0003272	endocardial cushion formation		0.004495	1	0.0348	0.3157	3	34	BMP4,BMP7,TGFBR1
GO: Biological Process	GO:1902751	positive regulation of cell cycle G2/M phase transition		0.004495	1	0.0348	0.3157	3	34	RRM1,FBXO5,LMNB1
GO: Biological Process	GO:0051492	regulation of stress fiber assembly		0.004501	1	0.0348	0.3157	5	109	PIK3R1,LPAR1,TGFBR1,ARHGAP28,SMAD3
GO: Biological Process	GO:0001667	ameboidal-type cell migration		0.00456	1	0.03521	0.3194	15	709	ENPP2,HMGB1,MEOX2,BMP4,FAP,BMP7,PITX2,TNS3,VEGFA,PIK3R3,SEMA5A,NR2F2,EDN3,TGFBR1,CENPV
GO: Biological Process	GO:1990138	neuron projection extension		0.00465	1	0.03584	0.3251	8	263	DCC,DCX,PCDH17,NTN1,VEGFA,SEMA5A,EDN3,AUTS2
GO: Biological Process	GO:0060420	regulation of heart growth		0.004678	1	0.03601	0.3266	5	110	PIM1,WT1,RGS2,CCND2,TGFBR1
GO: Biological Process	GO:0043407	negative regulation of MAP kinase activity		0.004789	1	0.03668	0.3328	4	69	BMP4,BMP7,RGS2,SORL1
GO: Biological Process	GO:0045778	positive regulation of ossification		0.004789	1	0.03668	0.3328	4	69	BMP4,BMP7,OSR1,SMAD3
GO: Biological Process	GO:0030857	negative regulation of epithelial cell differentiation		0.004789	1	0.03668	0.3328	4	69	VEGFA,TGFBR1,OSR1,SIX2
GO: Biological Process	GO:0044706	multi-multicellular organism process		0.00481	1	0.03679	0.3337	10	383	STOX2,DHODH,VEGFA,RGS2,SLC2A1,NR2F2,TGFBR1,IGFBP2,TK1,H3-3B
GO: Biological Process	GO:0042475	odontogenesis of dentin-containing tooth		0.004861	1	0.0371	0.3365	5	111	BMP4,BMP7,PITX2,TCF7L2,BCL11B
GO: Biological Process	GO:0072176	nephric duct development		0.004881	1	0.0371	0.3365	3	35	BMP4,WT1,OSR1
GO: Biological Process	GO:0060841	venous blood vessel development		0.004881	1	0.0371	0.3365	3	35	PITX2,VEGFA,NR2F2
GO: Biological Process	GO:0061036	positive regulation of cartilage development		0.004881	1	0.0371	0.3365	3	35	MDK,BMP4,SMAD3
GO: Biological Process	GO:0010638	positive regulation of organelle organization		0.004921	1	0.03728	0.3382	13	578	HNRNPA1,HNRNPA2B1,FBXO5,FAM162A,NTF3,SEMA5A,DZIP1,LPAR1,EDN3,TGFBR1,RAD51AP1,AKAP9,SMAD3
GO: Biological Process	GO:0097190	apoptotic signaling pathway		0.004922	1	0.03728	0.3382	15	715	PDK1,DAB2,EYA1,MAP3K5,BMP4,BRCA2,PIK3R1,MIF,FAM162A,VEGFA,TCF7L2,CASP2,TGFBR1,TP53BP2,SMAD3
GO: Biological Process	GO:0009314	response to radiation		0.004933	1	0.03728	0.3382	14	646	EYA1,RRM1,MEIS2,BRCA2,PIM1,PIK3R1,USP1,RAD54L,SEMA5A,TAFA2,CCND2,RAD51AP1,TP53BP1,TP53BP2
GO: Biological Process	GO:0009967	positive regulation of signal transduction		0.004935	1	0.03728	0.3382	30	1861	RPS12,DAB2,HMGB1,EYA1,DCC,MAP3K5,FABP5,GHRH,BMP4,BMP7,PIK3R1,MIF,STRA6,VEGFA,TCF7L2,NTF3,CASP2,SHOX2,SEMA5A,NLGN1,LPAR1,EDN3,TGFBR1,SCUBE1,LMNB1,AUTS2,GDF11,MARCKS,SMAD3,SORL1
GO: Biological Process	GO:0032880	regulation of protein localization		0.004999	1	0.0374	0.3393	20	1079	EPHB2,DAB2,BICD1,RAB38,ACSL3,MAGI2,BMP4,PIK3R1,ASTN2,GPC2,VEGFA,DPP6,TCF7L2,NLGN1,DZIP1,GPC6,MARCKS,SMAD3,PCNT,SORL1
GO: Biological Process	GO:0048050	post-embryonic eye morphogenesis		0.005004	1	0.0374	0.3393	2	11	MFAP2,EFEMP1
GO: Biological Process	GO:0021855	hypothalamus cell migration		0.005004	1	0.0374	0.3393	2	11	PITX2,NDNF
GO: Biological Process	GO:0035545	determination of left/right asymmetry in nervous system		0.005004	1	0.0374	0.3393	2	11	PITX2,TCF7L2
GO: Biological Process	GO:1900119	positive regulation of execution phase of apoptosis		0.005004	1	0.0374	0.3393	2	11	FAP,TP53BP2
GO: Biological Process	GO:0031077	post-embryonic camera-type eye development		0.005004	1	0.0374	0.3393	2	11	VEGFA,BCL11B
GO: Biological Process	GO:0001936	regulation of endothelial cell proliferation		0.005006	1	0.0374	0.3393	7	211	HMGB1,MDK,BMP4,VEGFA,SEMA5A,NR2F2,TGFBR1
GO: Biological Process	GO:0071709	membrane assembly		0.005041	1	0.03761	0.3412	4	70	EPHB2,MAGI2,NLGN1,IL1RAPL1
GO: Biological Process	GO:0006898	receptor-mediated endocytosis		0.005054	1	0.03765	0.3415	9	325	DAB2,BICD1,MAGI2,VEGFA,SGIP1,NTF3,GRIA2,CACNG4,SORL1
GO: Biological Process	GO:0070848	response to growth factor		0.005077	1	0.03776	0.3426	19	1006	DAB2,NCL,HNRNPA1,MEIS2,MAGI2,BMP4,BMP7,PIK3R1,VEGFA,NDNF,TCF7L2,NTF3,GRIA2,DZIP1,LDB2,TGFBR1,SCUBE1,SMAD3,SORL1
GO: Biological Process	GO:0043408	regulation of MAPK cascade		0.005097	1	0.03785	0.3434	17	860	EPHB2,DAB2,HMGB1,DCC,MAP3K5,NPFFR2,BMP4,BMP7,MIF,VEGFA,NTF3,RGS2,LPAR1,EDN3,TGFBR1,LMNB1,SORL1
GO: Biological Process	GO:0033044	regulation of chromosome organization		0.005198	1	0.03854	0.3497	8	268	HNRNPA1,HNRNPA2B1,HNRNPU,FBXO5,WDHD1,SMARCA2,CENPV,H3-3B
GO: Biological Process	GO:0090090	negative regulation of canonical Wnt signaling pathway		0.005281	1	0.03867	0.3508	6	161	DAB2,MDK,NOTUM,TCF7L2,IGFBP2,WIF1
GO: Biological Process	GO:0061387	regulation of extent of cell growth		0.005281	1	0.03867	0.3508	6	161	DCC,DCX,NTN1,VEGFA,SEMA5A,CRABP2
GO: Biological Process	GO:0001710	mesodermal cell fate commitment		0.005287	1	0.03867	0.3508	3	36	EYA1,BMP4,SIX2
GO: Biological Process	GO:0035767	endothelial cell chemotaxis		0.005287	1	0.03867	0.3508	3	36	HMGB1,VEGFA,SEMA5A
GO: Biological Process	GO:0003156	regulation of animal organ formation		0.005287	1	0.03867	0.3508	3	36	BMP4,BMP7,WT1
GO: Biological Process	GO:0061037	negative regulation of cartilage development		0.005287	1	0.03867	0.3508	3	36	BMP4,EFEMP1,TGFBR1
GO: Biological Process	GO:0051491	positive regulation of filopodium assembly		0.005287	1	0.03867	0.3508	3	36	PIK3R1,NLGN1,TGFBR1
GO: Biological Process	GO:0048634	regulation of muscle organ development		0.005287	1	0.03867	0.3508	3	36	BMP4,SFMBT1,SMAD3
GO: Biological Process	GO:0048745	smooth muscle tissue development		0.005287	1	0.03867	0.3508	3	36	BMP4,STRA6,OSR1
GO: Biological Process	GO:0071549	cellular response to dexamethasone stimulus		0.005301	1	0.03867	0.3508	4	71	HNRNPU,BMP4,VEGFA,CCND2
GO: Biological Process	GO:1903078	positive regulation of protein localization to plasma membrane		0.005301	1	0.03867	0.3508	4	71	EPHB2,ACSL3,PIK3R1,DPP6
GO: Biological Process	GO:0060326	cell chemotaxis		0.005353	1	0.03899	0.3537	10	389	ENPP2,HMGB1,MDK,JAML,MIF,VEGFA,WT1,SEMA5A,LPAR1,EDN3
GO: Biological Process	GO:0098742	cell-cell adhesion via plasma-membrane adhesion molecules		0.005465	1	0.03974	0.3605	9	329	JAML,PCDH17,MAGI2,PCDH10,NLGN1,GPC6,PTPRT,IL1RAPL1,CDH24
GO: Biological Process	GO:0022409	positive regulation of cell-cell adhesion		0.005545	1	0.04026	0.3652	10	391	MYO10,EMILIN2,HMGB1,CD46,CD83,MDK,BMP7,IGFBP2,SMARCA2,MYB
GO: Biological Process	GO:0072175	epithelial tube formation		0.005675	1	0.04115	0.3733	7	216	MDK,BMP4,BMP7,VEGFA,MTHFR,OSR1,IRX2
GO: Biological Process	GO:1900745	positive regulation of p38MAPK cascade		0.005712	1	0.04119	0.3737	3	37	MAP3K5,BMP4,VEGFA
GO: Biological Process	GO:0021884	forebrain neuron development		0.005712	1	0.04119	0.3737	3	37	DCX,NDNF,LHX6
GO: Biological Process	GO:0048670	regulation of collateral sprouting		0.005712	1	0.04119	0.3737	3	37	DCC,DCX,CRABP2
GO: Biological Process	GO:0043065	positive regulation of apoptotic process		0.005715	1	0.04119	0.3737	15	727	EMILIN2,HMGB1,MAP3K5,BMP4,FAP,BMP7,BTG1,DHODH,FAM162A,TCF7L2,WT1,CASP2,LPAR1,TGFBR1,TP53BP2
GO: Biological Process	GO:0032874	positive regulation of stress-activated MAPK cascade		0.005769	1	0.04152	0.3767	6	164	DAB2,HMGB1,MAP3K5,BMP4,VEGFA,LMNB1
GO: Biological Process	GO:0071670	smooth muscle cell chemotaxis		0.005966	1	0.04244	0.385	2	12	MDK,LPAR1
GO: Biological Process	GO:0038180	nerve growth factor signaling pathway		0.005966	1	0.04244	0.385	2	12	MAGI2,NTF3
GO: Biological Process	GO:1990709	presynaptic active zone organization		0.005966	1	0.04244	0.385	2	12	PCDH17,NLGN1
GO: Biological Process	GO:2001054	negative regulation of mesenchymal cell apoptotic process		0.005966	1	0.04244	0.385	2	12	BMP7,WT1
GO: Biological Process	GO:0021877	forebrain neuron fate commitment		0.005966	1	0.04244	0.385	2	12	LHX6,BCL11B
GO: Biological Process	GO:1902946	protein localization to early endosome		0.005966	1	0.04244	0.385	2	12	VEGFA,SORL1
GO: Biological Process	GO:0071073	positive regulation of phospholipid biosynthetic process		0.005966	1	0.04244	0.385	2	12	RAB38,ACSL3
GO: Biological Process	GO:0042664	negative regulation of endodermal cell fate specification		0.005966	1	0.04244	0.385	2	12	BMP4,BMP7
GO: Biological Process	GO:0033002	muscle cell proliferation		0.006014	1	0.04272	0.3875	9	334	MAP3K5,BMP4,PIM1,PIK3R1,VEGFA,TCF7L2,CCND2,TGFBR1,TK1
GO: Biological Process	GO:1901992	positive regulation of mitotic cell cycle phase transition		0.006062	1	0.043	0.3901	5	117	RRM1,RRM2,FBXO5,CCND2,LMNB1
GO: Biological Process	GO:0030307	positive regulation of cell growth		0.006107	1	0.043	0.3901	7	219	DCX,NTN1,VEGFA,SEMA5A,CRABP2,TGFBR1,H3-3B
GO: Biological Process	GO:0070304	positive regulation of stress-activated protein kinase signaling cascade		0.006112	1	0.043	0.3901	6	166	DAB2,HMGB1,MAP3K5,BMP4,VEGFA,LMNB1
GO: Biological Process	GO:0021675	nerve development		0.006112	1	0.043	0.3901	6	166	EPHB2,DCC,HOXB3,SLITRK6,NTF3,LPAR1
GO: Biological Process	GO:0099601	regulation of neurotransmitter receptor activity		0.006136	1	0.043	0.3901	4	74	EPHB2,NLGN1,AKAP9,CACNG4
GO: Biological Process	GO:0045601	regulation of endothelial cell differentiation		0.006136	1	0.043	0.3901	4	74	BMP4,BTG1,VEGFA,TGFBR1
GO: Biological Process	GO:0106030	neuron projection fasciculation		0.006157	1	0.043	0.3901	3	38	EPHB2,NCAM2,SEMA5A
GO: Biological Process	GO:0002053	positive regulation of mesenchymal cell proliferation		0.006157	1	0.043	0.3901	3	38	HMGB1,VEGFA,SHOX2
GO: Biological Process	GO:0038092	nodal signaling pathway		0.006157	1	0.043	0.3901	3	38	LDB2,OSR1,SMAD3
GO: Biological Process	GO:0022038	corpus callosum development		0.006157	1	0.043	0.3901	3	38	EPHB2,DCC,LPAR1
GO: Biological Process	GO:0007413	axonal fasciculation		0.006157	1	0.043	0.3901	3	38	EPHB2,NCAM2,SEMA5A
GO: Biological Process	GO:0010631	epithelial cell migration		0.006159	1	0.043	0.3901	11	461	ENPP2,HMGB1,MEOX2,BMP4,FAP,TNS3,VEGFA,PIK3R3,SEMA5A,NR2F2,TGFBR1
GO: Biological Process	GO:0071396	cellular response to lipid		0.006262	1	0.04366	0.3961	18	952	EPHB2,ENPP2,DAB2,HMGB1,NCL,SNHG20,HNRNPU,HOXA2,BMP4,BMP7,PIM1,PIK3R1,MIF,VEGFA,LPAR1,CCND2,LMNB1,OSR1
GO: Biological Process	GO:0001755	neural crest cell migration		0.006281	1	0.04372	0.3966	5	118	BMP4,BMP7,PITX2,SEMA5A,EDN3
GO: Biological Process	GO:1990845	adaptive thermogenesis		0.006289	1	0.04372	0.3966	6	167	HNRNPU,FABP5,MFAP2,NOVA1,VEGFA,SORL1
GO: Biological Process	GO:0060997	dendritic spine morphogenesis		0.006433	1	0.0444	0.4028	4	75	EPHB2,NLGN1,CAPRIN1,MARCKS
GO: Biological Process	GO:0048286	lung alveolus development		0.006433	1	0.0444	0.4028	4	75	BMP4,STRA6,TNS3,VEGFA
GO: Biological Process	GO:0015909	long-chain fatty acid transport		0.006433	1	0.0444	0.4028	4	75	FABP5,ACSL3,MIF,SLC2A1
GO: Biological Process	GO:0097120	receptor localization to synapse		0.006433	1	0.0444	0.4028	4	75	MAGI2,NLGN1,GPC6,CACNG4
GO: Biological Process	GO:0008038	neuron recognition		0.006433	1	0.0444	0.4028	4	75	EPHB2,GAP43,NCAM2,SEMA5A
GO: Biological Process	GO:0031623	receptor internalization		0.00647	1	0.0446	0.4046	6	168	DAB2,MAGI2,VEGFA,NTF3,GRIA2,CACNG4
GO: Biological Process	GO:0007010	cytoskeleton organization		0.006555	1	0.04512	0.4093	28	1736	MYH3,IQGAP2,HMGB1,CHD3,EYA1,MDK,DCX,HNRNPU,BICD1,FBXO5,BRCA2,PIK3R1,MAP7D2,TLN2,NTF3,SEMA5A,NLGN1,DZIP1,LPAR1,TGFBR1,AKAP9,LMNB1,PHACTR3,AUTS2,ARHGAP28,MARCKS,SMAD3,PCNT
GO: Biological Process	GO:0007565	female pregnancy		0.006605	1	0.0454	0.4118	9	339	STOX2,DHODH,VEGFA,RGS2,SLC2A1,NR2F2,TGFBR1,IGFBP2,H3-3B
GO: Biological Process	GO:0001701	in utero embryonic development		0.006666	1	0.04576	0.4151	13	600	DAB2,RRM2,NCAPG2,BMP7,BRCA2,PITX2,VEGFA,TCF7L2,NR2F2,TGFBR1,SMAD3,MYB,PCNT
GO: Biological Process	GO:0150116	regulation of cell-substrate junction organization		0.006739	1	0.04613	0.4184	4	76	ENPP2,PIK3R1,VEGFA,SMAD3
GO: Biological Process	GO:0021872	forebrain generation of neurons		0.006739	1	0.04613	0.4184	4	76	DCX,NDNF,LHX6,BCL11B
GO: Biological Process	GO:0090132	epithelium migration		0.006761	1	0.0462	0.4191	11	467	ENPP2,HMGB1,MEOX2,BMP4,FAP,TNS3,VEGFA,PIK3R3,SEMA5A,NR2F2,TGFBR1
GO: Biological Process	GO:0043068	positive regulation of programmed cell death		0.006768	1	0.0462	0.4191	15	741	EMILIN2,HMGB1,MAP3K5,BMP4,FAP,BMP7,BTG1,DHODH,FAM162A,TCF7L2,WT1,CASP2,LPAR1,TGFBR1,TP53BP2
GO: Biological Process	GO:0021987	cerebral cortex development		0.006843	1	0.04664	0.4231	6	170	DCC,MDK,DCX,GRIA2,LHX6,SLC2A1
GO: Biological Process	GO:0003158	endothelium development		0.006882	1	0.04664	0.4231	7	224	BMP4,BTG1,VEGFA,SLC2A1,NR2F2,TGFBR1,SCUBE1
GO: Biological Process	GO:0099175	regulation of postsynapse organization		0.00697	1	0.04664	0.4231	5	121	EPHB2,NLGN1,IL1RAPL1,CAPRIN1,MARCKS
GO: Biological Process	GO:0090497	mesenchymal cell migration		0.00697	1	0.04664	0.4231	5	121	BMP4,BMP7,PITX2,SEMA5A,EDN3
GO: Biological Process	GO:0030100	regulation of endocytosis		0.006996	1	0.04664	0.4231	8	282	DAB2,DCX,BICD1,MAGI2,VEGFA,SGIP1,NTF3,NLGN1
GO: Biological Process	GO:0120032	regulation of plasma membrane bounded cell projection assembly		0.006996	1	0.04664	0.4231	8	282	EPHB2,GAP43,MYO10,PIK3R1,NLGN1,DZIP1,TGFBR1,AUTS2
GO: Biological Process	GO:1905668	positive regulation of protein localization to endosome		0.007005	1	0.04664	0.4231	2	13	VEGFA,SORL1
GO: Biological Process	GO:1904238	pericyte cell differentiation		0.007005	1	0.04664	0.4231	2	13	BMP4,OSR1
GO: Biological Process	GO:0140719	constitutive heterochromatin formation		0.007005	1	0.04664	0.4231	2	13	CENPV,H3-3B
GO: Biological Process	GO:0003337	mesenchymal to epithelial transition involved in metanephros morphogenesis		0.007005	1	0.04664	0.4231	2	13	BMP4,SIX2
GO: Biological Process	GO:0070244	negative regulation of thymocyte apoptotic process		0.007005	1	0.04664	0.4231	2	13	BMP4,BCL11B
GO: Biological Process	GO:0003163	sinoatrial node development		0.007005	1	0.04664	0.4231	2	13	BMP4,SHOX2
GO: Biological Process	GO:0060539	diaphragm development		0.007005	1	0.04664	0.4231	2	13	STRA6,WT1
GO: Biological Process	GO:0003263	cardioblast proliferation		0.007005	1	0.04664	0.4231	2	13	EYA1,PIM1
GO: Biological Process	GO:0003264	regulation of cardioblast proliferation		0.007005	1	0.04664	0.4231	2	13	EYA1,PIM1
GO: Biological Process	GO:0097090	presynaptic membrane organization		0.007005	1	0.04664	0.4231	2	13	NLGN1,IL1RAPL1
GO: Biological Process	GO:0060601	lateral sprouting from an epithelium		0.007005	1	0.04664	0.4231	2	13	BMP4,BMP7
GO: Biological Process	GO:0033564	anterior/posterior axon guidance		0.007005	1	0.04664	0.4231	2	13	DCC,NTN1
GO: Biological Process	GO:0044091	membrane biogenesis		0.007055	1	0.04684	0.4249	4	77	EPHB2,MAGI2,NLGN1,IL1RAPL1
GO: Biological Process	GO:0000381	regulation of alternative mRNA splicing, via spliceosome		0.007055	1	0.04684	0.4249	4	77	HNRNPA1,HNRNPU,RBMX,NOVA1
GO: Biological Process	GO:0003209	cardiac atrium morphogenesis		0.007108	1	0.04707	0.427	3	40	MEIS2,PITX2,SHOX2
GO: Biological Process	GO:1902745	positive regulation of lamellipodium organization		0.007108	1	0.04707	0.427	3	40	ENPP2,PIK3R1,AUTS2
GO: Biological Process	GO:0071902	positive regulation of protein serine/threonine kinase activity		0.007141	1	0.04722	0.4284	8	283	MAP3K5,PIM1,MIF,VEGFA,NTF3,EDN3,CCND2,MARCKS
GO: Biological Process	GO:0021545	cranial nerve development		0.007211	1	0.04762	0.432	5	122	EPHB2,DCC,HOXB3,SLITRK6,LPAR1
GO: Biological Process	GO:0008045	motor neuron axon guidance		0.00738	1	0.04848	0.4398	4	78	BICD1,HOXA2,NTN1,VEGFA
GO: Biological Process	GO:0042551	neuron maturation		0.00738	1	0.04848	0.4398	4	78	IRX5,NLGN1,LHX6,IL1RAPL1
GO: Biological Process	GO:0030856	regulation of epithelial cell differentiation		0.007381	1	0.04848	0.4398	7	227	BMP4,BMP7,BTG1,VEGFA,TGFBR1,OSR1,SIX2
GO: Biological Process	GO:0006282	regulation of DNA repair		0.007381	1	0.04848	0.4398	7	227	HMGB1,EYA1,USP1,DEK,RAD51AP1,SMARCA2,TP53BP1
GO: Biological Process	GO:0051098	regulation of binding		0.007408	1	0.0486	0.4408	11	473	DAB2,HMGB1,BMP4,PITX2,TCF7L2,DZIP1,GMNN,TGFBR1,ARHGAP28,SMAD3,SORL1
GO: Biological Process	GO:0120034	positive regulation of plasma membrane bounded cell projection assembly		0.007458	1	0.04886	0.4432	5	123	PIK3R1,NLGN1,DZIP1,TGFBR1,AUTS2
GO: Biological Process	GO:0060491	regulation of cell projection assembly		0.007588	1	0.04964	0.4503	8	286	EPHB2,GAP43,MYO10,PIK3R1,NLGN1,DZIP1,TGFBR1,AUTS2
GO: Biological Process	GO:0048863	stem cell differentiation		0.007634	1	0.04988	0.4525	11	475	CHD3,HNRNPU,BMP4,BMP7,PITX2,GRIA2,SEMA5A,RGS2,EDN3,CDCA7,OSR1

## Sheet: Group2_GO_Biological_Process
Supplementary data 6: Gene ontology biological processes and disease processes of lineage driver genes at E10.5
Group of genes #2
Category	ID	Name	Source	p-value	q-value Bonferroni	q-value FDR B&H	q-value FDR B&Y	Hit Count in Query List	Hit Count in Genome	Hit in Query List
GO: Biological Process	GO:0001501	skeletal system development		2.353e-19	9.919e-16	9.919e-16	8.852e-15	45	863	RPS6KA3,GDF6,DLK1,ACVR2A,MDFI,FREM1,PRDM1,HOXA3,HOXB2,HOXB4,HOXB5,HOXC4,ALDH1A2,BBX,FGF9,DLX1,DLX2,DLX5,DLX6,BARX1,PDGFC,FST,TBX1,TBX3,FAT4,SATB2,NPR3,SFRP2,COL13A1,COL19A1,RDH10,ITGA8,PKDCC,GSC,TFAP2B,GREM2,HHIP,HMGA2,ALX1,IGFBP3,NR5A2,RSPO2,CDH11,LRRC17,MAF
GO: Biological Process	GO:0009887	animal organ morphogenesis		1.584e-16	6.677e-13	3.338e-13	2.979e-12	59	1729	HGF,MYLK,GDF6,LGR4,ACVR2A,MDFI,LHX8,PTCH1,FREM1,PRDM1,HOXA3,HOXB2,HOXB4,HOXB5,HOXC4,ALDH1A2,GLI1,MKI67,FGF5,FGF9,FGF10,DLX1,DLX2,DLX5,DLX6,PDGFC,FST,FGF19,TBX1,FOXF1,TBX2,TBX3,FAT4,SEMA3C,SATB2,SFRP2,COL13A1,ROR1,RDH10,ITGA8,PKDCC,NTNG1,IRX1,GSC,TFAP2B,TFAP2C,GREM2,ABLIM1,HHIP,HMGA2,ALX1,IGFBP3,TLE1,NR5A2,RSPO2,PAX9,LEF1,CDH6,EPHA4
GO: Biological Process	GO:0001763	morphogenesis of a branching structure		1.845e-14	7.778e-11	2.593e-11	2.314e-10	23	276	HGF,LGR4,BCL11A,PTCH1,PRDM1,ALDH1A2,FGF10,DLX2,FGF13,TBX1,FOXF1,TBX2,TBX3,FAT4,SEMA3C,SFRP2,COL13A1,RDH10,TFAP2C,HHIP,HMGA2,RSPO2,LEF1
GO: Biological Process	GO:0003002	regionalization		2.474e-14	1.043e-10	2.607e-11	2.327e-10	33	632	LYPD6,GDF6,ACVR2A,MDFI,PTCH1,HOXA3,HOXB2,HOXB4,HOXB5,NEO1,HOXC4,ALDH1A2,GLI1,FGF10,DLX1,DLX2,BARX1,FST,TBX1,FOXF1,TBX3,SEMA3C,SFPQ,SFRP2,IRX1,GSC,GREM2,HHIP,ALX1,CXXC4,LEF1,EPHA3,EPHA4
GO: Biological Process	GO:0048568	embryonic organ development		5.323e-14	2.244e-10	4.488e-11	4.005e-10	41	1005	SPTB,GDF6,MDFI,PTCH1,PRDM1,HOXA3,HOXB2,HOXB4,HOXB5,HOXC4,ALDH1A2,FENDRR,GLI1,CC2D2A,FGF9,FGF10,DLX1,DLX2,DLX5,DLX6,PDGFC,FST,TBX1,FOXF1,TBX2,TBX3,SATB2,COL13A1,RDH10,ITGA8,PKDCC,IRX1,TNRC6C,GSC,TFAP2C,ALX1,IGFBP3,CNTNAP2,LEF1,RPL10,EPHA4
GO: Biological Process	GO:0009792	embryo development ending in birth or egg hatching		1.211e-13	5.107e-10	8.512e-11	7.596e-10	46	1281	RPLP0,GDF6,CHD2,DLK1,DBN1,ACVR2A,MDFI,PTCH1,PRDM1,HOXA3,HOXB2,HOXB4,HOXB5,NEO1,HOXC4,ALDH1A2,FENDRR,GLI1,CC2D2A,FGF9,DLX1,DLX2,DLX5,DLX6,BARX1,FST,TBX1,FOXF1,TBX2,TBX3,SEMA3C,SATB2,SFPQ,SFRP2,RDH10,ITGA8,PKDCC,G2E3,GSC,TFAP2C,ALX1,IGFBP3,NR5A2,CNTNAP2,LEF1,EPHA3
GO: Biological Process	GO:0007389	pattern specification process		1.984e-13	8.365e-10	1.195e-10	1.066e-09	38	903	LYPD6,GDF6,ACVR2A,MDFI,PTCH1,PRDM1,HOXA3,HOXB2,HOXB4,HOXB5,NEO1,HOXC4,ALDH1A2,GLI1,CC2D2A,FGF10,DLX1,DLX2,BARX1,FST,TBX1,FOXF1,TBX2,TBX3,SEMA3C,SATB2,SFPQ,SFRP2,IRX1,GSC,GREM2,HHIP,ALX1,DYNC2LI1,CXXC4,LEF1,EPHA3,EPHA4
GO: Biological Process	GO:0048706	embryonic skeletal system development		2.494e-13	1.051e-09	1.234e-10	1.101e-09	23	312	GDF6,DLK1,ACVR2A,MDFI,PRDM1,HOXA3,HOXB2,HOXB4,HOXB5,HOXC4,ALDH1A2,FGF9,DLX1,DLX2,DLX5,FST,TBX1,SATB2,RDH10,ITGA8,PKDCC,GSC,ALX1
GO: Biological Process	GO:0043009	chordate embryonic development		2.634e-13	1.111e-09	1.234e-10	1.101e-09	45	1257	RPLP0,GDF6,CHD2,DLK1,DBN1,ACVR2A,MDFI,PTCH1,PRDM1,HOXA3,HOXB2,HOXB4,HOXB5,NEO1,HOXC4,ALDH1A2,FENDRR,GLI1,CC2D2A,FGF9,DLX1,DLX2,DLX5,DLX6,BARX1,FST,TBX1,FOXF1,TBX2,TBX3,SEMA3C,SATB2,SFPQ,SFRP2,RDH10,ITGA8,PKDCC,G2E3,GSC,TFAP2C,ALX1,IGFBP3,CNTNAP2,LEF1,EPHA3
GO: Biological Process	GO:0048598	embryonic morphogenesis		2.648e-12	1.116e-08	1.072e-09	9.565e-09	42	1185	GDF6,ACVR2A,MDFI,PTCH1,PRDM1,HOXA3,HOXB2,HOXB4,HOXB5,NEO1,HOXC4,ALDH1A2,GLI1,CC2D2A,FGF9,FGF10,DLX1,DLX2,DLX5,DLX6,FST,TBX1,FOXF1,TBX2,TBX3,SATB2,SFRP2,RDH10,ITGA8,PKDCC,IRX1,TNRC6C,GSC,TFAP2C,GREM2,HMGA2,ALX1,IGFBP3,RSPO2,LEF1,EPHA3,EPHA4
GO: Biological Process	GO:0035107	appendage morphogenesis		2.796e-12	1.179e-08	1.072e-09	9.565e-09	19	224	PTCH1,FREM1,PRDM1,ALDH1A2,FGF9,FGF10,DLX5,DLX6,TBX2,TBX3,SEMA3C,SFRP2,RDH10,PKDCC,IRX1,TFAP2B,ALX1,RSPO2,LEF1
GO: Biological Process	GO:0060322	head development		4.54e-12	1.914e-08	1.595e-09	1.423e-08	46	1420	HGF,TRABD2B,LGR4,EXOSC5,BCL11A,DBN1,ACVR2A,LHX8,PTCH1,HOXB2,HOXB5,ALDH1A2,GLI1,FGF9,FGF10,DLX1,DLX2,FGF13,DLX5,DLX6,NNAT,NME1,FST,FGF19,TBX1,TBX2,TBX3,FAT4,SATB2,SFPQ,SFRP2,ITGA8,IRX1,GSC,TFAP2C,PPP2R2B,HMGA2,CNTNAP2,PAX9,LEF1,TOP2A,RPL10,SEZ6L,EPHA4,EPHA5,CDK6
GO: Biological Process	GO:0048562	embryonic organ morphogenesis		1.277e-11	5.383e-08	4.141e-09	3.695e-08	30	658	MDFI,PRDM1,HOXA3,HOXB2,HOXB4,HOXB5,HOXC4,ALDH1A2,GLI1,FGF9,FGF10,DLX1,DLX2,DLX5,DLX6,FST,TBX1,FOXF1,TBX2,TBX3,SATB2,RDH10,ITGA8,PKDCC,IRX1,GSC,TFAP2C,ALX1,IGFBP3,EPHA4
GO: Biological Process	GO:0048736	appendage development		2.7e-11	1.138e-07	8.13e-09	7.255e-08	20	287	PTCH1,FREM1,PRDM1,ALDH1A2,FGF9,FGF10,DLX5,DLX6,TBX2,TBX3,SEMA3C,SFRP2,RDH10,PKDCC,IRX1,TFAP2B,HHIP,ALX1,RSPO2,LEF1
GO: Biological Process	GO:0048704	embryonic skeletal system morphogenesis		5.656e-11	2.385e-07	1.59e-08	1.419e-07	19	266	MDFI,PRDM1,HOXA3,HOXB2,HOXB4,HOXB5,HOXC4,ALDH1A2,DLX1,DLX2,DLX5,FST,TBX1,SATB2,RDH10,ITGA8,PKDCC,GSC,ALX1
GO: Biological Process	GO:0035108	limb morphogenesis		1.266e-10	5.338e-07	3.336e-08	2.977e-07	16	186	PTCH1,ALDH1A2,FGF9,FGF10,DLX5,DLX6,TBX2,TBX3,SEMA3C,SFRP2,RDH10,PKDCC,TFAP2B,ALX1,RSPO2,LEF1
GO: Biological Process	GO:0007420	brain development		1.599e-10	6.742e-07	3.966e-08	3.539e-07	42	1349	HGF,LGR4,EXOSC5,BCL11A,DBN1,ACVR2A,LHX8,PTCH1,HOXB2,HOXB5,ALDH1A2,GLI1,FGF9,FGF10,DLX1,DLX2,FGF13,DLX5,NNAT,NME1,FST,FGF19,TBX2,TBX3,FAT4,SATB2,SFPQ,SFRP2,ITGA8,IRX1,GSC,TFAP2C,PPP2R2B,HMGA2,CNTNAP2,LEF1,TOP2A,RPL10,SEZ6L,EPHA4,EPHA5,CDK6
GO: Biological Process	GO:0061138	morphogenesis of a branching epithelium		1.849e-10	7.794e-07	4.291e-08	3.829e-07	18	252	HGF,LGR4,PTCH1,ALDH1A2,FGF10,TBX1,FOXF1,TBX2,TBX3,FAT4,SEMA3C,SFRP2,RDH10,TFAP2C,HHIP,HMGA2,RSPO2,LEF1
GO: Biological Process	GO:0007417	central nervous system development		1.934e-10	8.153e-07	4.291e-08	3.829e-07	49	1766	HGF,RPS6KA3,LGR4,EXOSC5,BCL11A,DBN1,ACVR2A,LHX8,PTCH1,JARID2,HOXB2,HOXB5,ALDH1A2,GLI1,RPS6KA6,FGF9,FGF10,DLX1,DLX2,FGF13,DLX5,NNAT,NME1,PDGFC,FST,FGF19,TBX1,TBX2,TBX3,FAT4,SATB2,SFPQ,SFRP2,ROR1,ITGA8,IRX1,GSC,TFAP2C,PPP2R2B,HMGA2,CNTNAP2,LEF1,TOP2A,CDH11,RPL10,SEZ6L,EPHA4,EPHA5,CDK6
GO: Biological Process	GO:0048863	stem cell differentiation		2.147e-10	9.052e-07	4.526e-08	4.039e-07	24	475	CHD2,ACVR2A,PTCH1,PRDM1,JARID2,HOXB4,HOXB5,ALDH1A2,FGF10,DLX2,FGF19,TBX1,TBX2,TBX3,SEMA3C,SFRP2,RDH10,GSC,TFAP2C,HMGA2,ALX1,NR5A2,LEF1,CDK6
GO: Biological Process	GO:0060173	limb development		3.481e-10	1.468e-06	6.799e-08	6.068e-07	18	262	PTCH1,PRDM1,ALDH1A2,FGF9,FGF10,DLX5,DLX6,TBX2,TBX3,SEMA3C,SFRP2,RDH10,PKDCC,IRX1,TFAP2B,ALX1,RSPO2,LEF1
GO: Biological Process	GO:0048705	skeletal system morphogenesis		3.672e-10	1.548e-06	6.799e-08	6.068e-07	23	447	MDFI,FREM1,PRDM1,HOXA3,HOXB2,HOXB4,HOXB5,HOXC4,ALDH1A2,DLX1,DLX2,DLX5,FST,TBX1,SATB2,SFRP2,COL13A1,RDH10,ITGA8,PKDCC,GSC,HHIP,ALX1
GO: Biological Process	GO:0035113	embryonic appendage morphogenesis		3.709e-10	1.564e-06	6.799e-08	6.068e-07	15	171	PTCH1,PRDM1,ALDH1A2,FGF9,FGF10,DLX5,DLX6,TBX2,TBX3,SFRP2,RDH10,IRX1,ALX1,RSPO2,LEF1
GO: Biological Process	GO:0048729	tissue morphogenesis		6.298e-10	2.655e-06	1.106e-07	9.874e-07	37	1132	HGF,ARHGAP24,MYLK,LGR4,PTCH1,HOXB2,HOXB4,NEO1,ALDH1A2,GLI1,CC2D2A,FGF10,DLX5,DLX6,FST,TBX1,FOXF1,TBX2,TBX3,FAT4,SEMA3C,SATB2,SFRP2,ROR1,RDH10,ITGA8,IRX1,TFAP2C,GREM2,HHIP,HMGA2,ALX1,IGFBP3,RSPO2,LEF1,EPHA3,EPHA4
GO: Biological Process	GO:0009952	anterior/posterior pattern specification		6.815e-10	2.873e-06	1.149e-07	1.026e-06	21	382	LYPD6,ACVR2A,HOXA3,HOXB2,HOXB4,HOXB5,NEO1,HOXC4,ALDH1A2,BARX1,TBX1,FOXF1,TBX3,SEMA3C,SFPQ,SFRP2,GSC,ALX1,LEF1,EPHA3,EPHA4
GO: Biological Process	GO:0051216	cartilage development		1.706e-09	7.193e-06	2.766e-07	2.469e-06	20	363	GDF6,ACVR2A,PRDM1,HOXA3,HOXC4,FGF9,DLX1,DLX2,DLX5,BARX1,TBX1,SATB2,SFRP2,PKDCC,TFAP2B,GREM2,HMGA2,NR5A2,RSPO2,MAF
GO: Biological Process	GO:0060485	mesenchyme development		1.774e-09	7.48e-06	2.77e-07	2.472e-06	23	485	HGF,ACVR2A,PRDM1,ALDH1A2,FENDRR,FGF9,FGF10,DLX2,FGF19,TBX1,FOXF1,TBX2,TBX3,SEMA3C,SFRP2,RDH10,GSC,TFAP2C,HMGA2,ALX1,LEF1,EPHA3,EPHA4
GO: Biological Process	GO:0060562	epithelial tube morphogenesis		3.002e-09	1.266e-05	4.52e-07	4.034e-06	25	587	LGR4,PTCH1,NEO1,ALDH1A2,CC2D2A,FGF10,DLX5,DLX6,FST,TBX1,FOXF1,TBX2,TBX3,FAT4,SFRP2,RDH10,IRX1,TFAP2C,HHIP,HMGA2,ALX1,IGFBP3,RSPO2,LEF1,EPHA4
GO: Biological Process	GO:0051301	cell division		3.957e-09	1.668e-05	5.753e-07	5.134e-06	28	737	MIS18BP1,INCENP,SPC25,PTCH1,SGO1,SPDL1,CDCA2,HOXB4,HOXC4,NCAPG,NCAPD2,FGF5,FGF9,FGF13,PDGFC,KIF11,KNL1,SFRP2,SMC4,SMC2,FIGN,SPC24,CCNG2,HMGA2,LEF1,TOP2A,AURKB,CDK6
GO: Biological Process	GO:0035295	tube development		4.823e-09	2.033e-05	6.777e-07	6.048e-06	48	1880	HGF,KIF18A,ARHGAP24,MYLK,RPS6KA3,GDF6,LGR4,DBN1,PTCH1,PRDM1,HOXA3,NEO1,ALDH1A2,FENDRR,GLI1,CC2D2A,FGF9,FGF10,DLX5,DLX6,MME,NME1,PDGFC,FST,TBX1,FOXF1,KIF11,TBX2,TBX3,FAT4,SEMA3C,SFPQ,SFRP2,RDH10,PKDCC,IRX1,GSC,ANGPTL1,TFAP2B,TFAP2C,HHIP,HMGA2,ALX1,IGFBP3,NR5A2,RSPO2,LEF1,EPHA4
GO: Biological Process	GO:1903508	positive regulation of nucleic acid-templated transcription		6.775e-09	2.856e-05	8.926e-07	7.966e-06	48	1900	HMGN5,HGF,RPS6KA3,HSPH1,GDF6,LGR4,HMGB2,ZNF395,ACVR2A,PTCH1,BNC1,HOXB2,HOXB4,HOXB5,HOXC4,GLI1,UBTF,FGF9,FGF10,DLX1,DLX2,DLX5,HSF2,MAML3,TBX1,FOXF1,TBX2,NPM1,TBX3,SATB2,SFPQ,SFRP2,EBF3,ITGA8,POU2F2,TFAP2B,TFAP2C,IKZF4,ZNF711,ABLIM1,HMGA2,ALX1,NR5A2,EIF5A,PAX9,LEF1,TOP2A,MAF
GO: Biological Process	GO:0045893	positive regulation of DNA-templated transcription		6.775e-09	2.856e-05	8.926e-07	7.966e-06	48	1900	HMGN5,HGF,RPS6KA3,HSPH1,GDF6,LGR4,HMGB2,ZNF395,ACVR2A,PTCH1,BNC1,HOXB2,HOXB4,HOXB5,HOXC4,GLI1,UBTF,FGF9,FGF10,DLX1,DLX2,DLX5,HSF2,MAML3,TBX1,FOXF1,TBX2,NPM1,TBX3,SATB2,SFPQ,SFRP2,EBF3,ITGA8,POU2F2,TFAP2B,TFAP2C,IKZF4,ZNF711,ABLIM1,HMGA2,ALX1,NR5A2,EIF5A,PAX9,LEF1,TOP2A,MAF
GO: Biological Process	GO:1902680	positive regulation of RNA biosynthetic process		7.495e-09	3.16e-05	9.543e-07	8.516e-06	48	1906	HMGN5,HGF,RPS6KA3,HSPH1,GDF6,LGR4,HMGB2,ZNF395,ACVR2A,PTCH1,BNC1,HOXB2,HOXB4,HOXB5,HOXC4,GLI1,UBTF,FGF9,FGF10,DLX1,DLX2,DLX5,HSF2,MAML3,TBX1,FOXF1,TBX2,NPM1,TBX3,SATB2,SFPQ,SFRP2,EBF3,ITGA8,POU2F2,TFAP2B,TFAP2C,IKZF4,ZNF711,ABLIM1,HMGA2,ALX1,NR5A2,EIF5A,PAX9,LEF1,TOP2A,MAF
GO: Biological Process	GO:0002009	morphogenesis of an epithelium		7.696e-09	3.245e-05	9.543e-07	8.516e-06	32	966	HGF,ARHGAP24,LGR4,PTCH1,HOXB2,HOXB4,NEO1,ALDH1A2,CC2D2A,FGF10,DLX5,DLX6,FST,TBX1,FOXF1,TBX2,TBX3,FAT4,SEMA3C,SATB2,SFRP2,ROR1,RDH10,IRX1,TFAP2C,HHIP,HMGA2,ALX1,IGFBP3,RSPO2,LEF1,EPHA4
GO: Biological Process	GO:0048754	branching morphogenesis of an epithelial tube		8.228e-09	3.469e-05	9.911e-07	8.845e-06	15	214	LGR4,PTCH1,FGF10,TBX1,FOXF1,TBX2,TBX3,FAT4,SFRP2,RDH10,TFAP2C,HHIP,HMGA2,RSPO2,LEF1
GO: Biological Process	GO:0045944	positive regulation of transcription by RNA polymerase II		9.543e-09	4.023e-05	1.118e-06	9.973e-06	40	1427	HGF,RPS6KA3,HSPH1,HMGB2,ZNF395,ACVR2A,HOXB2,HOXB4,HOXB5,HOXC4,GLI1,FGF10,DLX1,DLX2,DLX5,HSF2,MAML3,TBX1,FOXF1,TBX2,NPM1,TBX3,SATB2,SFPQ,SFRP2,EBF3,ITGA8,POU2F2,TFAP2B,TFAP2C,IKZF4,ABLIM1,HMGA2,ALX1,NR5A2,EIF5A,PAX9,LEF1,TOP2A,MAF
GO: Biological Process	GO:0043583	ear development		1.241e-08	5.231e-05	1.414e-06	1.262e-05	20	408	LIN7A,FGF9,FGF10,DLX5,DLX6,FST,TBX1,TBX2,TBX3,FAT4,ROR1,RDH10,ITGA8,IRX1,GSC,TFAP2C,IGFBP3,CDH11,EPHA4,MAF
GO: Biological Process	GO:0048839	inner ear development		1.723e-08	7.264e-05	1.911e-06	1.706e-05	19	375	LIN7A,FGF9,FGF10,DLX5,DLX6,FST,TBX1,TBX2,TBX3,FAT4,ROR1,ITGA8,IRX1,GSC,TFAP2C,IGFBP3,CDH11,EPHA4,MAF
GO: Biological Process	GO:0048762	mesenchymal cell differentiation		1.798e-08	7.58e-05	1.944e-06	1.735e-05	19	376	HGF,ACVR2A,PRDM1,ALDH1A2,FGF10,DLX2,FGF19,TBX1,TBX3,SEMA3C,SFRP2,RDH10,GSC,TFAP2C,HMGA2,ALX1,LEF1,EPHA3,EPHA4
GO: Biological Process	GO:0060021	roof of mouth development		2.946e-08	0.0001242	3.105e-06	2.771e-05	11	113	FGF10,DLX5,DLX6,TBX1,TBX2,TBX3,SATB2,PKDCC,ALX1,PAX9,LEF1
GO: Biological Process	GO:0050673	epithelial cell proliferation		4.852e-08	0.0002046	4.906e-06	4.378e-05	24	627	HGF,LGR4,HMGB2,DLK1,ACVR2A,PTCH1,BNC1,ALDH1A2,GLI1,MKI67,FGF9,FGF10,DLX5,DLX6,NME1,FST,TBX1,TBX2,NPM1,SFRP2,TFAP2C,HMGA2,IGFBP3,CDK6
GO: Biological Process	GO:0033333	fin development		4.887e-08	0.000206	4.906e-06	4.378e-05	10	93	FREM1,PRDM1,ALDH1A2,FGF10,DLX5,DLX6,IRX1,HHIP,RSPO2,LEF1
GO: Biological Process	GO:0030326	embryonic limb morphogenesis		5.787e-08	0.000244	5.561e-06	4.963e-05	12	149	PTCH1,ALDH1A2,FGF9,DLX5,DLX6,TBX2,TBX3,SFRP2,RDH10,ALX1,RSPO2,LEF1
GO: Biological Process	GO:1905821	positive regulation of chromosome condensation		5.804e-08	0.0002447	5.561e-06	4.963e-05	4	5	NCAPG,NCAPD2,SMC4,SMC2
GO: Biological Process	GO:0000819	sister chromatid segregation		8.069e-08	0.0003402	7.56e-06	6.747e-05	15	254	KIF18A,INCENP,SPC25,SGO1,SPDL1,NCAPG,NCAPD2,KIF11,SFPQ,SMC4,SMC2,SPC24,SLF2,TOP2A,AURKB
GO: Biological Process	GO:0007059	chromosome segregation		8.563e-08	0.000361	7.848e-06	7.003e-05	19	415	KIF18A,INCENP,SPC25,SGO1,SPDL1,CDCA2,NCAPG,NCAPD2,MKI67,KIF11,KNL1,SFPQ,SMC4,SMC2,CENPQ,SPC24,SLF2,TOP2A,AURKB
GO: Biological Process	GO:0048565	digestive tract development		1.151e-07	0.0004852	1.032e-05	9.212e-05	15	261	RPS6KA3,LGR4,PRDM1,ALDH1A2,GLI1,FGF9,FGF10,PDGFC,TBX1,FOXF1,TBX2,FAT4,SFRP2,PKDCC,NR5A2
GO: Biological Process	GO:0061448	connective tissue development		1.224e-07	0.000516	1.075e-05	9.593e-05	20	469	GDF6,ACVR2A,PRDM1,HOXA3,HOXC4,FGF9,DLX1,DLX2,DLX5,BARX1,TBX1,SATB2,SFRP2,PKDCC,TFAP2B,GREM2,HMGA2,NR5A2,RSPO2,MAF
GO: Biological Process	GO:0098813	nuclear chromosome segregation		1.621e-07	0.0006832	1.368e-05	0.0001221	17	347	KIF18A,INCENP,SPC25,SGO1,SPDL1,NCAPG,NCAPD2,KIF11,KNL1,SFPQ,SMC4,SMC2,CENPQ,SPC24,SLF2,TOP2A,AURKB
GO: Biological Process	GO:0033044	regulation of chromosome organization		1.622e-07	0.000684	1.368e-05	0.0001221	15	268	INCENP,SPC25,SPDL1,NCAPG,SLX1B,NCAPD2,SFPQ,SMC4,SMC2,RAD50,SPC24,SLF2,PKIB,TOP2A,AURKB
GO: Biological Process	GO:0055123	digestive system development		1.963e-07	0.0008276	1.623e-05	0.0001448	16	311	RPS6KA3,LGR4,PRDM1,ALDH1A2,GLI1,FGF9,FGF10,BARX1,PDGFC,TBX1,FOXF1,TBX2,FAT4,SFRP2,PKDCC,NR5A2
GO: Biological Process	GO:0060441	epithelial tube branching involved in lung morphogenesis		2.084e-07	0.0008787	1.69e-05	0.0001508	7	41	FGF10,FOXF1,TBX2,RDH10,HHIP,HMGA2,RSPO2
GO: Biological Process	GO:0033339	pectoral fin development		2.326e-07	0.0009804	1.822e-05	0.0001626	8	61	PRDM1,ALDH1A2,FGF10,DLX5,DLX6,IRX1,RSPO2,LEF1
GO: Biological Process	GO:0001649	osteoblast differentiation		2.333e-07	0.0009837	1.822e-05	0.0001626	16	315	HGF,LGR4,DLK1,ACVR2A,PTCH1,GLI1,FGF9,DLX5,HSPE1,SATB2,SFRP2,IGFBP3,RSPO2,LEF1,LRRC17,CDK6
GO: Biological Process	GO:2001252	positive regulation of chromosome organization		3.131e-07	0.00132	2.4e-05	0.0002142	10	113	NCAPG,SLX1B,NCAPD2,SFPQ,SMC4,SMC2,RAD50,SLF2,PKIB,AURKB
GO: Biological Process	GO:0051983	regulation of chromosome segregation		3.326e-07	0.001402	2.504e-05	0.0002235	11	143	INCENP,SPC25,SPDL1,CDCA2,NCAPG,NCAPD2,MKI67,SMC4,SMC2,SPC24,AURKB
GO: Biological Process	GO:0060541	respiratory system development		3.408e-07	0.001437	2.521e-05	0.0002249	16	324	DBN1,ALDH1A2,FENDRR,GLI1,FGF9,FGF10,DLX5,MME,FOXF1,TBX2,RDH10,PKDCC,HHIP,HMGA2,RSPO2,LEF1
GO: Biological Process	GO:0007409	axonogenesis		4.165e-07	0.001756	3.027e-05	0.0002702	24	705	TRPC5,GDF6,LGR4,BCL11A,COL25A1,DBN1,PTCH1,NEO1,GLI1,FGF13,DLX5,FGF19,CNR1,SEMA3C,SFPQ,COL19A1,NTNG1,ABLIM1,CNTNAP2,CDH11,EPHA3,LRRC17,EPHA4,EPHA5
GO: Biological Process	GO:0042471	ear morphogenesis		4.378e-07	0.001846	3.128e-05	0.0002792	13	214	FGF9,FGF10,DLX5,DLX6,FST,TBX1,TBX2,TBX3,ITGA8,IRX1,GSC,TFAP2C,IGFBP3
GO: Biological Process	GO:0021953	central nervous system neuron differentiation		4.463e-07	0.001882	3.136e-05	0.0002799	15	290	HGF,LGR4,LHX8,PTCH1,GLI1,DLX1,DLX2,SATB2,SFPQ,IRX1,TFAP2C,LEF1,TOP2A,CDH11,EPHA4
GO: Biological Process	GO:0051276	chromosome organization		4.671e-07	0.001969	3.225e-05	0.0002878	23	658	KIF18A,INCENP,SPC25,HMGB2,CHD2,SGO1,SPDL1,BNC1,NCAPG,SLX1B,NCAPD2,KIF11,SFPQ,SMC4,SMC2,NHP2,RAD50,SPC24,HMGA2,SLF2,PKIB,TOP2A,AURKB
GO: Biological Process	GO:0060429	epithelium development		4.743e-07	0.002	3.225e-05	0.0002878	45	1979	HGF,ARHGAP24,GDF6,LGR4,PTCH1,PRDM1,HOXB2,HOXB4,HOXB5,NEO1,ALDH1A2,GLI1,CC2D2A,FGF10,DLX5,DLX6,BARX1,FST,MPPED2,TBX1,FOXF1,TBX2,TBX3,FAT4,SEMA3C,SATB2,SFPQ,SFRP2,ROR1,RDH10,IRX1,GSC,TFAP2B,TFAP2C,HHIP,HMGA2,ALX1,IGFBP3,NR5A2,RSPO2,LEF1,EPHA3,EPHA4,CDK6,MAF
GO: Biological Process	GO:0072175	epithelial tube formation		4.868e-07	0.002052	3.258e-05	0.0002907	13	216	PTCH1,NEO1,ALDH1A2,CC2D2A,FGF10,DLX5,DLX6,FST,SFRP2,IRX1,TFAP2C,ALX1,IGFBP3
GO: Biological Process	GO:0090596	sensory organ morphogenesis		5.203e-07	0.002194	3.427e-05	0.0003058	21	562	MYLK,GDF6,PTCH1,PRDM1,ALDH1A2,FGF9,FGF10,DLX5,DLX6,FST,TBX1,TBX2,TBX3,ITGA8,IRX1,GSC,TFAP2B,TFAP2C,IGFBP3,CDH6,EPHA4
GO: Biological Process	GO:0035239	tube morphogenesis		5.284e-07	0.002228	3.427e-05	0.0003058	37	1467	HGF,ARHGAP24,MYLK,GDF6,LGR4,PTCH1,PRDM1,HOXA3,NEO1,ALDH1A2,GLI1,CC2D2A,FGF9,FGF10,DLX5,DLX6,NME1,FST,TBX1,FOXF1,KIF11,TBX2,TBX3,FAT4,SFRP2,RDH10,IRX1,ANGPTL1,TFAP2B,TFAP2C,HHIP,HMGA2,ALX1,IGFBP3,RSPO2,LEF1,EPHA4
GO: Biological Process	GO:0000070	mitotic sister chromatid segregation		5.406e-07	0.002279	3.454e-05	0.0003082	13	218	KIF18A,INCENP,SPC25,SGO1,SPDL1,NCAPG,NCAPD2,KIF11,SMC4,SMC2,SPC24,SLF2,AURKB
GO: Biological Process	GO:0051984	positive regulation of chromosome segregation		5.927e-07	0.002499	3.73e-05	0.0003328	6	30	INCENP,NCAPG,NCAPD2,SMC4,SMC2,AURKB
GO: Biological Process	GO:0001503	ossification		6.179e-07	0.002605	3.831e-05	0.0003419	21	568	HGF,RPS6KA3,LGR4,DLK1,ACVR2A,PTCH1,GLI1,FGF9,DLX5,HSPE1,FAT4,SATB2,SFRP2,COL13A1,PKDCC,IGFBP3,RSPO2,LEF1,CDH11,LRRC17,CDK6
GO: Biological Process	GO:0042693	muscle cell fate commitment		7.285e-07	0.003072	4.451e-05	0.0003972	6	31	PRDM1,GLI1,FGF10,TBX1,TBX2,TBX3
GO: Biological Process	GO:0042472	inner ear morphogenesis		8.123e-07	0.003425	4.892e-05	0.0004366	12	190	FGF9,FGF10,DLX5,DLX6,FST,TBX1,TBX2,TBX3,ITGA8,IRX1,TFAP2C,IGFBP3
GO: Biological Process	GO:0007423	sensory organ development		8.859e-07	0.003735	5.205e-05	0.0004645	32	1190	MYLK,GDF6,PTCH1,LIN7A,PRDM1,ALDH1A2,CC2D2A,FGF9,FGF10,DLX1,DLX2,DLX5,DLX6,FST,FGF19,TBX1,TBX2,TBX3,FAT4,ROR1,RDH10,ITGA8,IRX1,GSC,TFAP2B,TFAP2C,IGFBP3,LEF1,CDH6,CDH11,EPHA4,MAF
GO: Biological Process	GO:1905820	positive regulation of chromosome separation		8.889e-07	0.003747	5.205e-05	0.0004645	6	32	INCENP,NCAPG,NCAPD2,SMC4,SMC2,AURKB
GO: Biological Process	GO:0030900	forebrain development		9.021e-07	0.003803	5.21e-05	0.0004649	22	632	LGR4,LHX8,ALDH1A2,GLI1,FGF10,DLX1,DLX2,FGF13,DLX5,NME1,TBX2,TBX3,FAT4,SATB2,GSC,TFAP2C,HMGA2,CNTNAP2,LEF1,EPHA4,EPHA5,CDK6
GO: Biological Process	GO:0045165	cell fate commitment		1.025e-06	0.004322	5.84e-05	0.0005212	17	396	GDF6,PTCH1,PRDM1,HOXB5,GLI1,FGF10,DLX1,DLX2,FGF13,FGF19,TBX1,TBX2,TBX3,SATB2,SFRP2,GSC,TFAP2C
GO: Biological Process	GO:0090068	positive regulation of cell cycle process		1.167e-06	0.004918	6.558e-05	0.0005852	15	313	INCENP,PBK,NCAPG,DBF4,GLI1,NCAPD2,FGF10,TBX2,NPM1,SFPQ,SMC4,SMC2,SLF2,LEF1,AURKB
GO: Biological Process	GO:0014033	neural crest cell differentiation		1.325e-06	0.005586	7.351e-05	0.000656	12	199	ACVR2A,PRDM1,ALDH1A2,DLX2,FGF19,TBX1,SEMA3C,RDH10,GSC,TFAP2C,ALX1,LEF1
GO: Biological Process	GO:0001656	metanephros development		1.375e-06	0.005796	7.495e-05	0.0006688	9	103	GDF6,LGR4,PTCH1,FGF10,FAT4,RDH10,ITGA8,IRX1,TFAP2B
GO: Biological Process	GO:0007498	mesoderm development		1.387e-06	0.005846	7.495e-05	0.0006688	13	237	ACVR2A,ALDH1A2,FENDRR,RPS6KA6,TBX1,FOXF1,TBX2,TBX3,SFRP2,ITGA8,HMGA2,LEF1,EPHA3
GO: Biological Process	GO:0030111	regulation of Wnt signaling pathway		1.441e-06	0.006076	7.659e-05	0.0006835	17	406	LYPD6,TRABD2B,LGR4,MDFI,GLI1,FGF9,FGF10,DLX5,BARX1,SFRP2,GSC,HMGA2,TLE1,TLE4,CXXC4,RSPO2,LEF1
GO: Biological Process	GO:0035148	tube formation		1.453e-06	0.006127	7.659e-05	0.0006835	13	238	PTCH1,NEO1,ALDH1A2,CC2D2A,FGF10,DLX5,DLX6,FST,SFRP2,IRX1,TFAP2C,ALX1,IGFBP3
GO: Biological Process	GO:0030324	lung development		1.844e-06	0.007774	9.552e-05	0.0008524	14	283	DBN1,ALDH1A2,FENDRR,GLI1,FGF9,FGF10,MME,FOXF1,TBX2,RDH10,PKDCC,HHIP,HMGA2,RSPO2
GO: Biological Process	GO:0014032	neural crest cell development		1.858e-06	0.007833	9.552e-05	0.0008524	11	170	ACVR2A,PRDM1,ALDH1A2,DLX2,FGF19,TBX1,SEMA3C,RDH10,TFAP2C,ALX1,LEF1
GO: Biological Process	GO:0048663	neuron fate commitment		2.048e-06	0.008635	0.000104	0.0009284	9	108	GDF6,GLI1,DLX1,DLX2,FGF19,TBX1,TBX2,SATB2,TFAP2C
GO: Biological Process	GO:0033334	fin morphogenesis		2.127e-06	0.008966	0.0001067	0.0009526	7	57	FREM1,PRDM1,FGF10,DLX5,DLX6,IRX1,LEF1
GO: Biological Process	GO:0030323	respiratory tube development		2.173e-06	0.009163	0.0001078	0.000962	14	287	DBN1,ALDH1A2,FENDRR,GLI1,FGF9,FGF10,MME,FOXF1,TBX2,RDH10,PKDCC,HHIP,HMGA2,RSPO2
GO: Biological Process	GO:0048608	reproductive structure development		2.205e-06	0.009298	0.0001081	0.0009648	18	466	KIF18A,LGR4,HMGB2,ACVR2A,LHX8,PTCH1,GLI1,DHCR24,FGF9,FGF10,FST,TBX3,SFRP2,RDH10,TFAP2C,HMGA2,SLC22A5,CDH6
GO: Biological Process	GO:0000122	negative regulation of transcription by RNA polymerase II		2.314e-06	0.009755	0.0001121	0.001001	30	1123	HMGB2,BCL11A,MDFI,PTCH1,PRDM1,JARID2,HOXB4,FGF9,DLX1,DLX2,FST,TBX1,FOXF1,TBX2,TBX3,SATB2,SFPQ,IRX1,GSC,TFAP2B,TFAP2C,HMGA2,ALX1,TLE1,TLE4,LEF1,RPL10,AURKB,CDK6,MAF
GO: Biological Process	GO:0061564	axon development		2.462e-06	0.01038	0.000118	0.001053	24	780	TRPC5,GDF6,LGR4,BCL11A,COL25A1,DBN1,PTCH1,NEO1,GLI1,FGF13,DLX5,FGF19,CNR1,SEMA3C,SFPQ,COL19A1,NTNG1,ABLIM1,CNTNAP2,CDH11,EPHA3,LRRC17,EPHA4,EPHA5
GO: Biological Process	GO:0061458	reproductive system development		2.561e-06	0.0108	0.0001195	0.001067	18	471	KIF18A,LGR4,HMGB2,ACVR2A,LHX8,PTCH1,GLI1,DHCR24,FGF9,FGF10,FST,TBX3,SFRP2,RDH10,TFAP2C,HMGA2,SLC22A5,CDH6
GO: Biological Process	GO:0042475	odontogenesis of dentin-containing tooth		2.575e-06	0.01086	0.0001195	0.001067	9	111	ACVR2A,LHX8,FGF10,DLX1,DLX2,FST,TBX1,RSPO2,LEF1
GO: Biological Process	GO:0140014	mitotic nuclear division		2.58e-06	0.01088	0.0001195	0.001067	16	378	KIF18A,INCENP,SPC25,SGO1,SPDL1,CDCA2,NCAPG,KIF15,NCAPD2,MKI67,KIF11,SMC4,SMC2,SPC24,SLF2,AURKB
GO: Biological Process	GO:0042476	odontogenesis		2.908e-06	0.01226	0.0001333	0.001189	11	178	ACVR2A,LHX8,GLI1,FGF10,DLX1,DLX2,FST,TBX1,RSPO2,PAX9,LEF1
GO: Biological Process	GO:0009954	proximal/distal pattern formation		3.01e-06	0.01269	0.0001357	0.001211	6	39	ALDH1A2,GLI1,FGF10,DLX1,DLX2,IRX1
GO: Biological Process	GO:0060037	pharyngeal system development		3.025e-06	0.01275	0.0001357	0.001211	7	60	PTCH1,PRDM1,DLX2,BARX1,TBX1,TBX2,IGFBP3
GO: Biological Process	GO:0051304	chromosome separation		3.108e-06	0.0131	0.0001379	0.001231	10	145	INCENP,SPC25,SPDL1,NCAPG,NCAPD2,SMC4,SMC2,SPC24,TOP2A,AURKB
GO: Biological Process	GO:0048864	stem cell development		3.419e-06	0.01441	0.0001501	0.00134	11	181	ACVR2A,PRDM1,ALDH1A2,DLX2,FGF19,TBX1,SEMA3C,RDH10,TFAP2C,ALX1,LEF1
GO: Biological Process	GO:0048703	embryonic viscerocranium morphogenesis		3.457e-06	0.01457	0.0001502	0.001341	9	115	PRDM1,ALDH1A2,DLX1,DLX2,DLX5,FST,TBX1,RDH10,ITGA8
GO: Biological Process	GO:0072001	renal system development		4.332e-06	0.01826	0.0001849	0.00165	19	539	GDF6,LGR4,PTCH1,PRDM1,ALDH1A2,CC2D2A,FGF10,MME,MPPED2,FOXF1,TBX2,FAT4,RDH10,ITGA8,IRX1,TFAP2B,LEF1,CDH6,EPHA4
GO: Biological Process	GO:0048666	neuron development		4.342e-06	0.01831	0.0001849	0.00165	38	1670	HGF,MBOAT1,TRPC5,GDF6,LGR4,BCL11A,COL25A1,DBN1,LHX8,PTCH1,PRDM1,NEO1,GLI1,CC2D2A,FGF13,DLX5,NME1,WASF1,FGF19,CNR1,TBX2,FAT4,SEMA3C,SFPQ,SFRP2,COL19A1,ROR1,NTNG1,IRX1,ABLIM1,CLMN,CNTNAP2,CDH11,EPHA3,LRRC17,NOS1AP,EPHA4,EPHA5
GO: Biological Process	GO:0001655	urogenital system development		4.426e-06	0.01866	0.0001866	0.001665	20	591	GDF6,LGR4,PTCH1,PRDM1,ALDH1A2,GLI1,CC2D2A,FGF10,MME,MPPED2,FOXF1,TBX2,FAT4,RDH10,ITGA8,IRX1,TFAP2B,LEF1,CDH6,EPHA4
GO: Biological Process	GO:1905818	regulation of chromosome separation		4.586e-06	0.01933	0.0001914	0.001708	9	119	INCENP,SPC25,SPDL1,NCAPG,NCAPD2,SMC4,SMC2,SPC24,AURKB
GO: Biological Process	GO:0060623	regulation of chromosome condensation		5.423e-06	0.02287	0.0002242	0.002	4	12	NCAPG,NCAPD2,SMC4,SMC2
GO: Biological Process	GO:0048646	anatomical structure formation involved in morphogenesis		5.528e-06	0.02331	0.0002263	0.002019	41	1890	HGF,LYPD6,ARHGAP24,MYLK,PTCH1,HOXA3,NEO1,ALDH1A2,GLI1,CC2D2A,FGF9,FGF10,DLX5,DLX6,NME1,FST,TBX1,FOXF1,KIF11,KNL1,TBX2,TBX3,SEMA3C,SFPQ,SFRP2,RDH10,ITGA8,IRX1,TNRC6C,GSC,ANGPTL1,TFAP2B,TFAP2C,HHIP,HMGA2,ALX1,IGFBP3,LEF1,TOP2A,EPHA3,EPHA4
GO: Biological Process	GO:0021879	forebrain neuron differentiation		5.784e-06	0.02439	0.0002345	0.002093	7	66	LGR4,LHX8,DLX1,DLX2,SATB2,TFAP2C,LEF1
GO: Biological Process	GO:0008608	attachment of spindle microtubules to kinetochore		7.132e-06	0.03007	0.0002864	0.002556	6	45	INCENP,SPC25,SGO1,KNL1,SPC24,AURKB
GO: Biological Process	GO:0030509	BMP signaling pathway		8.768e-06	0.03697	0.0003487	0.003112	12	239	GDF6,ACVR2A,NEO1,DLX1,DLX5,FST,TBX2,SFRP2,TFAP2B,GREM2,IGFBP3,LEF1
GO: Biological Process	GO:0048732	gland development		1.07e-05	0.0451	0.0004215	0.003762	24	851	HGF,RPLP0,ACVR2A,PTCH1,HOXA3,JARID2,ALDH1A2,GLI1,MKI67,FGF10,NME1,TBX1,CNR1,FOXF1,TBX2,NPM1,TBX3,SEMA3C,TFAP2C,HMGA2,NR5A2,LEF1,RPL7,RPL10
GO: Biological Process	GO:0031175	neuron projection development		1.1e-05	0.04637	0.0004293	0.003831	33	1407	HGF,MBOAT1,TRPC5,GDF6,LGR4,BCL11A,COL25A1,DBN1,PTCH1,NEO1,GLI1,FGF13,DLX5,NME1,WASF1,FGF19,CNR1,FAT4,SEMA3C,SFPQ,SFRP2,COL19A1,ROR1,NTNG1,ABLIM1,CLMN,CNTNAP2,CDH11,EPHA3,LRRC17,NOS1AP,EPHA4,EPHA5
GO: Biological Process	GO:0001822	kidney development		1.167e-05	0.0492	0.0004514	0.004028	18	526	GDF6,LGR4,PTCH1,PRDM1,ALDH1A2,CC2D2A,FGF10,MME,MPPED2,TBX2,FAT4,RDH10,ITGA8,IRX1,TFAP2B,LEF1,CDH6,EPHA4
GO: Biological Process	GO:0060425	lung morphogenesis		1.245e-05	0.0525	0.0004773	0.004259	7	74	FGF10,FOXF1,TBX2,RDH10,HHIP,HMGA2,RSPO2
GO: Biological Process	GO:0030178	negative regulation of Wnt signaling pathway		1.406e-05	0.05928	0.000534	0.004766	11	210	TRABD2B,MDFI,GLI1,FGF9,BARX1,SFRP2,GSC,HMGA2,TLE1,TLE4,CXXC4
GO: Biological Process	GO:0007411	axon guidance		1.433e-05	0.06042	0.0005394	0.004814	15	385	GDF6,LGR4,PTCH1,NEO1,GLI1,DLX5,FGF19,SEMA3C,COL19A1,ABLIM1,CDH11,EPHA3,LRRC17,EPHA4,EPHA5
GO: Biological Process	GO:0048701	embryonic cranial skeleton morphogenesis		1.47e-05	0.06197	0.0005449	0.004862	11	211	PRDM1,ALDH1A2,DLX1,DLX2,DLX5,FST,TBX1,RDH10,ITGA8,PKDCC,ALX1
GO: Biological Process	GO:0097485	neuron projection guidance		1.477e-05	0.06229	0.0005449	0.004862	15	386	GDF6,LGR4,PTCH1,NEO1,GLI1,DLX5,FGF19,SEMA3C,COL19A1,ABLIM1,CDH11,EPHA3,LRRC17,EPHA4,EPHA5
GO: Biological Process	GO:0021872	forebrain generation of neurons		1.486e-05	0.06266	0.0005449	0.004862	7	76	LGR4,LHX8,DLX1,DLX2,SATB2,TFAP2C,LEF1
GO: Biological Process	GO:0045892	negative regulation of DNA-templated transcription		1.559e-05	0.06574	0.0005667	0.005057	34	1497	LGR4,HMGB2,BCL11A,MDFI,PTCH1,PRDM1,JARID2,HOXB4,FGF9,DLX1,DLX2,FST,TBX1,FOXF1,TBX2,TBX3,SATB2,SFPQ,SFRP2,IRX1,GSC,TFAP2B,TFAP2C,IKZF4,HMGA2,ALX1,TLE1,TLE4,PAX9,LEF1,RPL10,AURKB,CDK6,MAF
GO: Biological Process	GO:0051726	regulation of cell cycle		1.603e-05	0.0676	0.0005758	0.005139	32	1368	INCENP,PCLAF,SPC25,PBK,PTCH1,SPDL1,CDCA2,NCAPG,KIF15,DBF4,GLI1,DHCR24,NCAPD2,MKI67,FGF10,KIF11,TBX2,NPM1,TBX3,SFPQ,SMC4,IRX1,SMC2,RAD50,SPC24,CCNG2,HMGA2,SLF2,LEF1,RPL7,AURKB,CDK6
GO: Biological Process	GO:0048812	neuron projection morphogenesis		1.621e-05	0.06833	0.0005758	0.005139	25	932	TRPC5,GDF6,LGR4,BCL11A,COL25A1,DBN1,PTCH1,NEO1,GLI1,FGF13,DLX5,WASF1,FGF19,CNR1,SEMA3C,SFPQ,COL19A1,NTNG1,ABLIM1,CNTNAP2,CDH11,EPHA3,LRRC17,EPHA4,EPHA5
GO: Biological Process	GO:1903507	negative regulation of nucleic acid-templated transcription		1.625e-05	0.06853	0.0005758	0.005139	34	1500	LGR4,HMGB2,BCL11A,MDFI,PTCH1,PRDM1,JARID2,HOXB4,FGF9,DLX1,DLX2,FST,TBX1,FOXF1,TBX2,TBX3,SATB2,SFPQ,SFRP2,IRX1,GSC,TFAP2B,TFAP2C,IKZF4,HMGA2,ALX1,TLE1,TLE4,PAX9,LEF1,RPL10,AURKB,CDK6,MAF
GO: Biological Process	GO:0045787	positive regulation of cell cycle		1.64e-05	0.06916	0.0005763	0.005143	16	438	INCENP,PBK,NCAPG,DBF4,GLI1,NCAPD2,FGF10,TBX2,NPM1,TBX3,SFPQ,SMC4,SMC2,SLF2,LEF1,AURKB
GO: Biological Process	GO:1902679	negative regulation of RNA biosynthetic process		1.718e-05	0.07241	0.0005984	0.00534	34	1504	LGR4,HMGB2,BCL11A,MDFI,PTCH1,PRDM1,JARID2,HOXB4,FGF9,DLX1,DLX2,FST,TBX1,FOXF1,TBX2,TBX3,SATB2,SFPQ,SFRP2,IRX1,GSC,TFAP2B,TFAP2C,IKZF4,HMGA2,ALX1,TLE1,TLE4,PAX9,LEF1,RPL10,AURKB,CDK6,MAF
GO: Biological Process	GO:0071772	response to BMP		1.814e-05	0.07647	0.0006217	0.005548	12	257	GDF6,ACVR2A,NEO1,DLX1,DLX5,FST,TBX2,SFRP2,TFAP2B,GREM2,IGFBP3,LEF1
GO: Biological Process	GO:0071773	cellular response to BMP stimulus		1.814e-05	0.07647	0.0006217	0.005548	12	257	GDF6,ACVR2A,NEO1,DLX1,DLX5,FST,TBX2,SFRP2,TFAP2B,GREM2,IGFBP3,LEF1
GO: Biological Process	GO:0030261	chromosome condensation		1.875e-05	0.07905	0.0006375	0.005689	6	53	NCAPG,NCAPD2,SMC4,SMC2,HMGA2,TOP2A
GO: Biological Process	GO:0072089	stem cell proliferation		1.901e-05	0.08016	0.0006413	0.005723	10	178	HMGB2,PTCH1,HOXA3,HOXB4,MKI67,FGF9,FGF10,TBX3,SFRP2,HMGA2
GO: Biological Process	GO:0048667	cell morphogenesis involved in neuron differentiation		1.921e-05	0.08099	0.0006428	0.005736	24	882	TRPC5,GDF6,LGR4,BCL11A,COL25A1,DBN1,PTCH1,NEO1,GLI1,FGF13,DLX5,FGF19,CNR1,SEMA3C,SFPQ,COL19A1,NTNG1,ABLIM1,CNTNAP2,CDH11,EPHA3,LRRC17,EPHA4,EPHA5
GO: Biological Process	GO:2001251	negative regulation of chromosome organization		2.086e-05	0.08795	0.0006925	0.00618	8	110	INCENP,SPC25,SPDL1,SLX1B,RAD50,SPC24,TOP2A,AURKB
GO: Biological Process	GO:0001708	cell fate specification		2.196e-05	0.0926	0.0007231	0.006453	10	181	PTCH1,HOXB5,GLI1,FGF19,TBX1,TBX2,TBX3,SFRP2,GSC,TFAP2C
GO: Biological Process	GO:0010032	meiotic chromosome condensation		2.214e-05	0.09334	0.0007231	0.006453	3	6	NCAPD2,SMC4,SMC2
GO: Biological Process	GO:0120039	plasma membrane bounded cell projection morphogenesis		2.23e-05	0.094	0.0007231	0.006453	25	950	TRPC5,GDF6,LGR4,BCL11A,COL25A1,DBN1,PTCH1,NEO1,GLI1,FGF13,DLX5,WASF1,FGF19,CNR1,SEMA3C,SFPQ,COL19A1,NTNG1,ABLIM1,CNTNAP2,CDH11,EPHA3,LRRC17,EPHA4,EPHA5
GO: Biological Process	GO:0009953	dorsal/ventral pattern formation		2.261e-05	0.09531	0.0007276	0.006493	11	221	LYPD6,GDF6,MDFI,PTCH1,HOXB2,GLI1,FST,GSC,GREM2,HHIP,CXXC4
GO: Biological Process	GO:0010564	regulation of cell cycle process		2.347e-05	0.09895	0.0007496	0.00669	24	893	INCENP,SPC25,PBK,SPDL1,CDCA2,NCAPG,KIF15,DBF4,GLI1,NCAPD2,MKI67,FGF10,KIF11,TBX2,NPM1,SFPQ,SMC4,SMC2,RAD50,SPC24,HMGA2,SLF2,LEF1,AURKB
GO: Biological Process	GO:0048858	cell projection morphogenesis		2.562e-05	0.108	0.000812	0.007247	25	958	TRPC5,GDF6,LGR4,BCL11A,COL25A1,DBN1,PTCH1,NEO1,GLI1,FGF13,DLX5,WASF1,FGF19,CNR1,SEMA3C,SFPQ,COL19A1,NTNG1,ABLIM1,CNTNAP2,CDH11,EPHA3,LRRC17,EPHA4,EPHA5
GO: Biological Process	GO:0071363	cellular response to growth factor stimulus		2.791e-05	0.1177	0.0008782	0.007837	25	963	HGF,GDF6,DBN1,ACVR2A,NEO1,HOXC4,FGF5,FGF9,FGF10,DLX1,DLX5,FST,WASF1,FGF19,TBX1,TBX2,FAT4,SFRP2,ITGA8,TFAP2B,GREM2,HHIP,IGFBP3,PAX9,LEF1
GO: Biological Process	GO:0071696	ectodermal placode development		2.862e-05	0.1207	0.0008939	0.007977	6	57	FGF10,DLX5,FST,TBX2,TBX3,TFAP2C
GO: Biological Process	GO:0000280	nuclear division		3.014e-05	0.1271	0.0009343	0.008338	18	565	KIF18A,INCENP,SPC25,SGO1,SPDL1,CDCA2,NCAPG,KIF15,NCAPD2,MKI67,KIF11,SMC4,SMC2,RAD50,SPC24,SLF2,TOP2A,AURKB
GO: Biological Process	GO:0048285	organelle fission		3.133e-05	0.1321	0.0009641	0.008604	19	621	KIF18A,INCENP,SPC25,SGO1,SPDL1,CDCA2,NCAPG,KIF15,NCAPD2,MKI67,KIF11,SMC4,SMC2,RAD50,SPC24,PPP2R2B,SLF2,TOP2A,AURKB
GO: Biological Process	GO:0021761	limbic system development		3.329e-05	0.1404	0.001017	0.009077	10	190	LGR4,DLX1,DLX2,FGF13,NME1,TBX3,CNTNAP2,LEF1,EPHA5,CDK6
GO: Biological Process	GO:0071600	otic vesicle morphogenesis		3.482e-05	0.1468	0.001056	0.009424	5	36	FGF10,FST,TBX1,TFAP2C,IGFBP3
GO: Biological Process	GO:0016055	Wnt signaling pathway		3.539e-05	0.1492	0.001066	0.009511	18	572	LYPD6,TRABD2B,LGR4,MDFI,GLI1,FGF9,FGF10,DLX5,BARX1,SFRP2,ROR1,GSC,HMGA2,TLE1,TLE4,CXXC4,RSPO2,LEF1
GO: Biological Process	GO:0198738	cell-cell signaling by wnt		3.703e-05	0.1561	0.001107	0.009881	18	574	LYPD6,TRABD2B,LGR4,MDFI,GLI1,FGF9,FGF10,DLX5,BARX1,SFRP2,ROR1,GSC,HMGA2,TLE1,TLE4,CXXC4,RSPO2,LEF1
GO: Biological Process	GO:0010463	mesenchymal cell proliferation		3.847e-05	0.1622	0.001134	0.01012	6	60	FGF9,BARX1,TBX1,FOXF1,TBX2,FAT4
GO: Biological Process	GO:0071599	otic vesicle development		3.847e-05	0.1622	0.001134	0.01012	6	60	FGF10,FST,TBX1,GSC,TFAP2C,IGFBP3
GO: Biological Process	GO:0032990	cell part morphogenesis		3.908e-05	0.1648	0.001144	0.01021	25	983	TRPC5,GDF6,LGR4,BCL11A,COL25A1,DBN1,PTCH1,NEO1,GLI1,FGF13,DLX5,WASF1,FGF19,CNR1,SEMA3C,SFPQ,COL19A1,NTNG1,ABLIM1,CNTNAP2,CDH11,EPHA3,LRRC17,EPHA4,EPHA5
GO: Biological Process	GO:0016331	morphogenesis of embryonic epithelium		3.972e-05	0.1675	0.00115	0.01026	11	235	PTCH1,NEO1,ALDH1A2,CC2D2A,FGF10,DLX5,DLX6,SFRP2,RDH10,IRX1,ALX1
GO: Biological Process	GO:0034501	protein localization to kinetochore		4.009e-05	0.169	0.00115	0.01026	4	19	SPDL1,KNL1,CENPQ,AURKB
GO: Biological Process	GO:1903083	protein localization to condensed chromosome		4.009e-05	0.169	0.00115	0.01026	4	19	SPDL1,KNL1,CENPQ,AURKB
GO: Biological Process	GO:0021915	neural tube development		4.059e-05	0.1711	0.001156	0.01032	12	279	PTCH1,NEO1,ALDH1A2,GLI1,CC2D2A,DLX5,DLX6,SEMA3C,SFPQ,SFRP2,GSC,ALX1
GO: Biological Process	GO:0051253	negative regulation of RNA metabolic process		4.489e-05	0.1893	0.00127	0.01133	35	1645	LGR4,HMGB2,BCL11A,MDFI,PTCH1,PRDM1,JARID2,HOXB4,FGF9,DLX1,DLX2,FST,TBX1,FOXF1,TBX2,NPM1,TBX3,SATB2,SFPQ,SFRP2,IRX1,GSC,TFAP2B,TFAP2C,IKZF4,HMGA2,ALX1,TLE1,TLE4,PAX9,LEF1,RPL10,AURKB,CDK6,MAF
GO: Biological Process	GO:0033043	regulation of organelle organization		4.637e-05	0.1955	0.001303	0.01163	31	1378	HGF,KIF18A,INCENP,SPTB,HSPH1,SPC25,DBN1,SPDL1,CDCA2,NCAPG,KIF15,SLX1B,NCAPD2,MKI67,FGF13,WASF1,NPM1,SFPQ,CAPN6,SMC4,SMC2,RAD50,SPC24,SLF2,DYNC2LI1,PKIB,TMEM39A,TOP2A,EPHA3,AURKB,EPHA5
GO: Biological Process	GO:0033338	medial fin development		4.97e-05	0.2095	0.00137	0.01222	4	20	DLX5,DLX6,RSPO2,LEF1
GO: Biological Process	GO:0007076	mitotic chromosome condensation		4.97e-05	0.2095	0.00137	0.01222	4	20	NCAPG,NCAPD2,SMC4,SMC2
GO: Biological Process	GO:0002138	retinoic acid biosynthetic process		4.97e-05	0.2095	0.00137	0.01222	4	20	ALDH1A2,RBP1,RDH10,LEF1
GO: Biological Process	GO:0045934	negative regulation of nucleobase-containing compound metabolic process		5.045e-05	0.2127	0.001381	0.01233	37	1793	LGR4,HMGB2,BCL11A,MDFI,PTCH1,PRDM1,JARID2,HOXB4,SLX1B,FGF9,DLX1,DLX2,FST,TBX1,FOXF1,TBX2,NPM1,TBX3,SATB2,SFPQ,SFRP2,IRX1,GSC,TFAP2B,TFAP2C,IKZF4,RAD50,HMGA2,ALX1,TLE1,TLE4,PAX9,LEF1,RPL10,AURKB,CDK6,MAF
GO: Biological Process	GO:0031076	embryonic camera-type eye development		5.171e-05	0.218	0.001406	0.01255	7	92	GDF6,ALDH1A2,FGF10,TBX2,RDH10,IRX1,EPHA4
GO: Biological Process	GO:0070848	response to growth factor		5.679e-05	0.2394	0.001535	0.0137	25	1006	HGF,GDF6,DBN1,ACVR2A,NEO1,HOXC4,FGF5,FGF9,FGF10,DLX1,DLX5,FST,WASF1,FGF19,TBX1,TBX2,FAT4,SFRP2,ITGA8,TFAP2B,GREM2,HHIP,IGFBP3,PAX9,LEF1
GO: Biological Process	GO:1904888	cranial skeletal system development		6.503e-05	0.2742	0.001746	0.01558	12	293	FREM1,PRDM1,ALDH1A2,DLX1,DLX2,DLX5,FST,TBX1,RDH10,ITGA8,PKDCC,ALX1
GO: Biological Process	GO:0001837	epithelial to mesenchymal transition		6.589e-05	0.2778	0.001758	0.01569	10	206	HGF,TBX3,SFRP2,GSC,TFAP2C,HMGA2,ALX1,LEF1,EPHA3,EPHA4
GO: Biological Process	GO:0000904	cell morphogenesis involved in differentiation		6.859e-05	0.2892	0.001819	0.01623	26	1081	TRPC5,GDF6,LGR4,BCL11A,COL25A1,DBN1,PTCH1,NEO1,GLI1,FGF13,DLX5,FGF19,CNR1,SEMA3C,SFPQ,COL19A1,ITGA8,NTNG1,ABLIM1,CNTNAP2,LEF1,CDH11,EPHA3,LRRC17,EPHA4,EPHA5
GO: Biological Process	GO:0046661	male sex differentiation		6.944e-05	0.2928	0.00183	0.01633	11	250	KIF18A,LGR4,HMGB2,ACVR2A,DHCR24,FGF9,FGF10,TBX3,SFRP2,TFAP2C,HMGA2
GO: Biological Process	GO:0016102	diterpenoid biosynthetic process		7.382e-05	0.3112	0.001933	0.01725	4	22	ALDH1A2,RBP1,RDH10,LEF1
GO: Biological Process	GO:0048566	embryonic digestive tract development		7.465e-05	0.3147	0.001943	0.01734	5	42	ALDH1A2,FGF9,FGF10,FOXF1,PKDCC
GO: Biological Process	GO:0007548	sex differentiation		7.529e-05	0.3174	0.001947	0.01738	15	445	KIF18A,LGR4,HMGB2,ACVR2A,LHX8,DHCR24,FGF9,FGF10,FST,TBX3,SFRP2,RDH10,TFAP2C,HMGA2,CDH6
GO: Biological Process	GO:0022402	cell cycle process		8.339e-05	0.3516	0.002144	0.01913	32	1490	KIF18A,INCENP,PCLAF,SPC25,PBK,SGO1,SPDL1,CDCA2,NCAPG,KIF15,DBF4,GLI1,NCAPD2,MKI67,FGF10,KIF11,KNL1,TBX2,NPM1,SFPQ,SMC4,SMC2,CENPQ,RAD50,SPC24,CCNG2,HMGA2,SLF2,LEF1,TOP2A,AURKB,CDK6
GO: Biological Process	GO:1905114	cell surface receptor signaling pathway involved in cell-cell signaling		8.952e-05	0.3774	0.002287	0.02041	20	730	LYPD6,TRABD2B,LGR4,DBN1,MDFI,GLI1,FGF9,FGF10,DLX5,BARX1,SFRP2,ROR1,GSC,HMGA2,TLE1,TLE4,CXXC4,CNTNAP2,RSPO2,LEF1
GO: Biological Process	GO:0060592	mammary gland formation		9.084e-05	0.383	0.002307	0.02059	3	9	FGF10,TBX2,TBX3
GO: Biological Process	GO:0048589	developmental growth		9.579e-05	0.4039	0.002418	0.02158	27	1168	TRPC5,DLK1,BCL11A,DBN1,PTCH1,JARID2,ALDH1A2,FENDRR,GLI1,FGF9,FGF10,FGF13,WASF1,TBX2,HSPD1,SEMA3C,NPR3,SFRP2,COL19A1,RDH10,PKDCC,TFAP2C,HMGA2,CNTNAP2,RSPO2,LEF1,EPHA4
GO: Biological Process	GO:0008284	positive regulation of cell population proliferation		9.943e-05	0.4192	0.002495	0.02227	28	1236	HMGN5,HGF,TRPC5,HMGB2,HOXA3,BNC1,ALDH1A2,GLI1,FGF5,FGF9,FGF10,DLX5,DLX6,NME1,BARX1,PDGFC,FGF19,TBX1,FOXF1,TBX2,NPM1,TBX3,SFRP2,TFAP2B,HMGA2,LEF1,EPHA4,CDK6
GO: Biological Process	GO:0071459	protein localization to chromosome, centromeric region		0.0001045	0.4407	0.002608	0.02327	5	45	SPDL1,JARID2,KNL1,CENPQ,AURKB
GO: Biological Process	GO:0051129	negative regulation of cellular component organization		0.0001055	0.4447	0.002616	0.02334	22	859	HGF,ARHGAP24,INCENP,SPTB,TRPC5,SPC25,BCL11A,DBN1,SPDL1,NEO1,SLX1B,FGF13,NPM1,SEMA3C,SFPQ,RAD50,SPC24,TMEM39A,TOP2A,EPHA3,EPHA4,AURKB
GO: Biological Process	GO:0042327	positive regulation of phosphorylation		0.0001074	0.4527	0.002648	0.02363	24	984	HGF,PRR5L,INCENP,TRPC5,HSPH1,GDF6,ACVR2A,DBF4,FGF5,FGF9,FGF10,FGF13,PDGFC,FGF19,TBX1,NPM1,SFRP2,ROR1,RAD50,HMGA2,EPHA3,EPHA4,AURKB,EPHA5
GO: Biological Process	GO:1903047	mitotic cell cycle process		0.0001081	0.4557	0.002649	0.02364	23	922	KIF18A,INCENP,SPC25,PBK,SGO1,SPDL1,CDCA2,NCAPG,KIF15,DBF4,NCAPD2,MKI67,FGF10,KIF11,SMC4,SMC2,RAD50,SPC24,CCNG2,HMGA2,SLF2,AURKB,CDK6
GO: Biological Process	GO:0045992	negative regulation of embryonic development		0.0001103	0.4652	0.002674	0.02386	2	2	RPS6KA6,SFRP2
GO: Biological Process	GO:0021893	cerebral cortex GABAergic interneuron fate commitment		0.0001103	0.4652	0.002674	0.02386	2	2	DLX1,DLX2
GO: Biological Process	GO:0072073	kidney epithelium development		0.0001137	0.4792	0.002738	0.02444	10	220	GDF6,LGR4,PTCH1,ALDH1A2,MPPED2,TBX2,FAT4,IRX1,TFAP2B,EPHA4
GO: Biological Process	GO:0001889	liver development		0.0001203	0.5071	0.002881	0.02571	14	412	HGF,PTCH1,JARID2,ALDH1A2,GLI1,MKI67,FGF10,CNR1,TBX2,NPM1,TBX3,NR5A2,RPL7,RPL10
GO: Biological Process	GO:0035136	forelimb morphogenesis		0.000129	0.544	0.003073	0.02743	5	47	ALDH1A2,TBX3,RDH10,TFAP2B,RSPO2
GO: Biological Process	GO:0050678	regulation of epithelial cell proliferation		0.0001372	0.5782	0.003248	0.02899	16	524	HMGB2,DLK1,PTCH1,BNC1,ALDH1A2,GLI1,FGF9,FGF10,DLX5,DLX6,NME1,TBX1,NPM1,SFRP2,HMGA2,CDK6
GO: Biological Process	GO:0061008	hepaticobiliary system development		0.0001398	0.5896	0.003294	0.02939	14	418	HGF,PTCH1,JARID2,ALDH1A2,GLI1,MKI67,FGF10,CNR1,TBX2,NPM1,TBX3,NR5A2,RPL7,RPL10
GO: Biological Process	GO:0045597	positive regulation of cell differentiation		0.0001473	0.6209	0.00345	0.03078	27	1199	HGF,RPS6KA3,TRPC5,GDF6,HMGB2,DLK1,BCL11A,DBN1,ACVR2A,PTCH1,PRDM1,BNC1,HOXB4,DLX1,DLX2,DLX5,MME,FGF19,TBX1,SFRP2,ABI3BP,PKDCC,ALX1,IGFBP3,EIF5A,LEF1,EPHA4
GO: Biological Process	GO:0071697	ectodermal placode morphogenesis		0.0001577	0.6648	0.003653	0.0326	5	49	DLX5,FST,TBX2,TBX3,TFAP2C
GO: Biological Process	GO:0060325	face morphogenesis		0.0001577	0.6648	0.003653	0.0326	5	49	ALDH1A2,DLX5,TBX1,PAX9,LEF1
GO: Biological Process	GO:0032989	cellular component morphogenesis		0.0001635	0.6892	0.003766	0.03361	26	1141	TRPC5,GDF6,LGR4,BCL11A,COL25A1,DBN1,PTCH1,NEO1,GLI1,FGF13,DLX5,WASF1,FGF19,CNR1,KNL1,SEMA3C,SFPQ,COL19A1,NTNG1,ABLIM1,CNTNAP2,CDH11,EPHA3,LRRC17,EPHA4,EPHA5
GO: Biological Process	GO:0030539	male genitalia development		0.00017	0.7166	0.003895	0.03476	4	27	LGR4,DHCR24,FGF10,TBX3
GO: Biological Process	GO:0030902	hindbrain development		0.0001724	0.7268	0.003928	0.03506	12	325	HGF,ACVR2A,HOXB2,ALDH1A2,GLI1,SFPQ,IRX1,CNTNAP2,LEF1,TOP2A,SEZ6L,EPHA4
GO: Biological Process	GO:2000026	regulation of multicellular organismal development		0.0001805	0.7611	0.004061	0.03624	37	1908	HGF,LYPD6,TRPC5,GDF6,HMGB2,DLK1,BCL11A,DBN1,ACVR2A,PTCH1,PRDM1,JARID2,GLI1,RPS6KA6,FGF9,FGF10,DLX1,DLX2,FGF13,MME,NME1,FST,FGF19,TBX2,TBX3,FAT4,SEMA3C,SFRP2,RBP1,PKDCC,HHIP,HMGA2,LEF1,LRRC17,EPHA4,CDK6,MAF
GO: Biological Process	GO:0042273	ribosomal large subunit biogenesis		0.0001811	0.7635	0.004061	0.03624	6	79	RPLP0,NPM1,RPL14,NHP2,RPL7,RPL10
GO: Biological Process	GO:0010171	body morphogenesis		0.0001811	0.7635	0.004061	0.03624	6	79	ALDH1A2,DLX5,TBX1,GREM2,PAX9,LEF1
GO: Biological Process	GO:0003006	developmental process involved in reproduction		0.0001847	0.7789	0.004121	0.03678	29	1350	KIF18A,LGR4,HMGB2,DBN1,ACVR2A,MDFI,LHX8,PTCH1,PRDM1,BNC1,HOXC4,GLI1,DHCR24,FGF9,FGF10,HSF2,FST,CNR1,KNL1,TBX3,SFRP2,RDH10,TFAP2C,PPP2R2B,CLDN11,HMGA2,SLC22A5,CDH6,CDK6
GO: Biological Process	GO:0010639	negative regulation of organelle organization		0.0001874	0.79	0.004129	0.03685	14	430	HGF,INCENP,SPTB,SPC25,DBN1,SPDL1,SLX1B,FGF13,NPM1,RAD50,SPC24,TMEM39A,TOP2A,AURKB
GO: Biological Process	GO:0031099	regeneration		0.0001889	0.7965	0.004129	0.03685	16	539	HGF,PTCH1,NEO1,ALDH1A2,GLI1,MKI67,FGF10,HSPD1,NPM1,SFPQ,LEF1,RPL7,TOP2A,RPL10,NOS1AP,EPHA4
GO: Biological Process	GO:0031100	animal organ regeneration		0.0001909	0.805	0.004129	0.03685	9	191	HGF,PTCH1,GLI1,MKI67,NPM1,LEF1,RPL7,TOP2A,RPL10
GO: Biological Process	GO:0030879	mammary gland development		0.0001909	0.805	0.004129	0.03685	9	191	RPLP0,PTCH1,FGF10,NME1,FOXF1,TBX2,TBX3,TFAP2C,LEF1
GO: Biological Process	GO:0007094	mitotic spindle assembly checkpoint signaling		0.000191	0.8052	0.004129	0.03685	5	51	INCENP,SPC25,SPDL1,SPC24,AURKB
GO: Biological Process	GO:0071173	spindle assembly checkpoint signaling		0.000191	0.8052	0.004129	0.03685	5	51	INCENP,SPC25,SPDL1,SPC24,AURKB
GO: Biological Process	GO:0010562	positive regulation of phosphorus metabolic process		0.0001965	0.8283	0.004167	0.03719	25	1089	HGF,PRR5L,INCENP,TRPC5,HSPH1,GDF6,ACVR2A,CDCA2,DBF4,FGF5,FGF9,FGF10,FGF13,PDGFC,FGF19,TBX1,NPM1,SFRP2,ROR1,RAD50,HMGA2,EPHA3,EPHA4,AURKB,EPHA5
GO: Biological Process	GO:0045937	positive regulation of phosphate metabolic process		0.0001965	0.8283	0.004167	0.03719	25	1089	HGF,PRR5L,INCENP,TRPC5,HSPH1,GDF6,ACVR2A,CDCA2,DBF4,FGF5,FGF9,FGF10,FGF13,PDGFC,FGF19,TBX1,NPM1,SFRP2,ROR1,RAD50,HMGA2,EPHA3,EPHA4,AURKB,EPHA5
GO: Biological Process	GO:0016114	terpenoid biosynthetic process		0.0001967	0.8292	0.004167	0.03719	4	28	ALDH1A2,RBP1,RDH10,LEF1
GO: Biological Process	GO:0030916	otic vesicle formation		0.0001967	0.8292	0.004167	0.03719	4	28	FGF10,FST,TFAP2C,IGFBP3
GO: Biological Process	GO:0009890	negative regulation of biosynthetic process		0.0002034	0.8574	0.004287	0.03826	38	1992	LGR4,HMGB2,EXOSC5,BCL11A,MDFI,PTCH1,PRDM1,JARID2,HOXB4,FGF9,DLX1,DLX2,FST,FGF19,TBX1,FOXF1,TBX2,HSPD1,TBX3,SATB2,SFPQ,SFRP2,IRX1,TNRC6C,GSC,TFAP2B,TFAP2C,IKZF4,HMGA2,ALX1,TLE1,TLE4,PAX9,LEF1,RPL10,AURKB,CDK6,MAF
GO: Biological Process	GO:0010558	negative regulation of macromolecule biosynthetic process		0.0002047	0.8629	0.004293	0.03831	36	1848	LGR4,HMGB2,EXOSC5,BCL11A,MDFI,PTCH1,PRDM1,JARID2,HOXB4,FGF9,DLX1,DLX2,FST,TBX1,FOXF1,TBX2,TBX3,SATB2,SFPQ,SFRP2,IRX1,TNRC6C,GSC,TFAP2B,TFAP2C,IKZF4,HMGA2,ALX1,TLE1,TLE4,PAX9,LEF1,RPL10,AURKB,CDK6,MAF
GO: Biological Process	GO:0021602	cranial nerve morphogenesis		0.0002095	0.8834	0.004373	0.03902	5	52	HGF,HOXA3,HOXB2,DLX5,TBX1
GO: Biological Process	GO:0009798	axis specification		0.0002145	0.9045	0.004456	0.03976	8	153	LYPD6,MDFI,PTCH1,PRDM1,FGF10,TBX3,GSC,CXXC4
GO: Biological Process	GO:0030510	regulation of BMP signaling pathway		0.0002243	0.9456	0.004635	0.04137	8	154	GDF6,NEO1,DLX1,FST,SFRP2,TFAP2B,GREM2,IGFBP3
GO: Biological Process	GO:0051093	negative regulation of developmental process		0.0002276	0.9594	0.004672	0.04169	28	1299	TRPC5,DLK1,BCL11A,PTCH1,PTGR3,JARID2,NEO1,RPS6KA6,FGF9,FGF10,DLX1,DLX2,FGF13,NME1,FST,TBX1,TBX2,TBX3,SEMA3C,SFPQ,SFRP2,HHIP,HMGA2,RSPO2,LEF1,LRRC17,EPHA4,CDK6
GO: Biological Process	GO:0045841	negative regulation of mitotic metaphase/anaphase transition		0.0002294	0.9671	0.004672	0.04169	5	53	INCENP,SPC25,SPDL1,SPC24,AURKB
GO: Biological Process	GO:0071174	mitotic spindle checkpoint signaling		0.0002294	0.9671	0.004672	0.04169	5	53	INCENP,SPC25,SPDL1,SPC24,AURKB
GO: Biological Process	GO:0046884	follicle-stimulating hormone secretion		0.0002324	0.98	0.004712	0.04205	3	12	ACVR2A,FST,TBX3
GO: Biological Process	GO:0008543	fibroblast growth factor receptor signaling pathway		0.0002474	1	0.004992	0.04455	7	118	FGF5,FGF9,FGF10,FGF19,TBX2,FAT4,HHIP
GO: Biological Process	GO:0031327	negative regulation of cellular biosynthetic process		0.000256	1	0.00514	0.04586	37	1942	LGR4,HMGB2,EXOSC5,BCL11A,MDFI,PTCH1,PRDM1,JARID2,HOXB4,FGF9,DLX1,DLX2,FST,FGF19,TBX1,FOXF1,TBX2,TBX3,SATB2,SFPQ,SFRP2,IRX1,TNRC6C,GSC,TFAP2B,TFAP2C,IKZF4,HMGA2,ALX1,TLE1,TLE4,PAX9,LEF1,RPL10,AURKB,CDK6,MAF
GO: Biological Process	GO:0000278	mitotic cell cycle		0.0002589	1	0.005173	0.04616	25	1109	HGF,KIF18A,INCENP,SPC25,PBK,PTCH1,SGO1,SPDL1,CDCA2,NCAPG,KIF15,DBF4,NCAPD2,MKI67,FGF10,KIF11,SMC4,SMC2,RAD50,SPC24,CCNG2,HMGA2,SLF2,AURKB,CDK6
GO: Biological Process	GO:0007219	Notch signaling pathway		0.0002718	1	0.005406	0.04824	10	245	DLK1,FGF10,DLX1,DLX2,MAML3,TBX2,FAT4,ANGPTL1,CDH6,CDK6
GO: Biological Process	GO:1902100	negative regulation of metaphase/anaphase transition of cell cycle		0.0002734	1	0.005412	0.04829	5	55	INCENP,SPC25,SPDL1,SPC24,AURKB
GO: Biological Process	GO:0009968	negative regulation of signal transduction		0.0002753	1	0.005424	0.04841	32	1591	HGF,TRABD2B,ARHGAP24,PRR5L,HSPH1,GDF6,PBK,LGR4,HMGB2,DLK1,MDFI,PTCH1,PRDM1,GLI1,RPS6KA6,FGF9,FGF10,DLX1,DLX2,BARX1,FST,SFRP2,G2E3,GSC,GREM2,HHIP,HMGA2,IGFBP3,TLE1,TLE4,CXXC4,EPHA4
GO: Biological Process	GO:0022612	gland morphogenesis		0.000279	1	0.005471	0.04882	9	201	HGF,PTCH1,GLI1,MKI67,FGF10,TBX2,TBX3,SEMA3C,TFAP2C
GO: Biological Process	GO:0007167	enzyme-linked receptor protein signaling pathway		0.0002871	1	0.005604	0.05001	27	1250	HGF,GDF6,ACVR2A,NEO1,FGF5,FGF9,FGF10,DLX1,DLX5,PDGFC,FST,WASF1,FGF19,TBX2,FAT4,SFRP2,ROR1,ITGA8,ANGPTL1,TFAP2B,GREM2,HHIP,IGFBP3,LEF1,EPHA3,EPHA4,EPHA5
GO: Biological Process	GO:0044344	cellular response to fibroblast growth factor stimulus		0.0002907	1	0.005648	0.05041	8	160	FGF5,FGF9,FGF10,FGF19,TBX1,TBX2,FAT4,HHIP
GO: Biological Process	GO:0060896	neural plate pattern specification		0.0002949	1	0.005653	0.05045	4	31	LYPD6,PTCH1,SFPQ,GSC
GO: Biological Process	GO:0031577	spindle checkpoint signaling		0.0002977	1	0.005653	0.05045	5	56	INCENP,SPC25,SPDL1,SPC24,AURKB
GO: Biological Process	GO:0033048	negative regulation of mitotic sister chromatid segregation		0.0002977	1	0.005653	0.05045	5	56	INCENP,SPC25,SPDL1,SPC24,AURKB
GO: Biological Process	GO:0033046	negative regulation of sister chromatid segregation		0.0002977	1	0.005653	0.05045	5	56	INCENP,SPC25,SPDL1,SPC24,AURKB
GO: Biological Process	GO:2000816	negative regulation of mitotic sister chromatid separation		0.0002977	1	0.005653	0.05045	5	56	INCENP,SPC25,SPDL1,SPC24,AURKB
GO: Biological Process	GO:0048671	negative regulation of collateral sprouting		0.0002999	1	0.005669	0.05059	3	13	BCL11A,FGF13,EPHA4
GO: Biological Process	GO:0021545	cranial nerve development		0.0003035	1	0.005713	0.05098	7	122	HGF,HOXA3,HOXB2,GLI1,FGF5,DLX5,TBX1
GO: Biological Process	GO:0060323	head morphogenesis		0.0003236	1	0.005937	0.05298	5	57	ALDH1A2,DLX5,TBX1,PAX9,LEF1
GO: Biological Process	GO:0072105	ureteric peristalsis		0.0003253	1	0.005937	0.05298	2	3	TBX2,TBX3
GO: Biological Process	GO:0043703	photoreceptor cell fate determination		0.0003253	1	0.005937	0.05298	2	3	GDF6,TBX2
GO: Biological Process	GO:0097156	fasciculation of motor neuron axon		0.0003253	1	0.005937	0.05298	2	3	EPHA3,EPHA4
GO: Biological Process	GO:0014849	ureter smooth muscle contraction		0.0003253	1	0.005937	0.05298	2	3	TBX2,TBX3
GO: Biological Process	GO:0007521	muscle cell fate determination		0.0003253	1	0.005937	0.05298	2	3	PRDM1,TBX2
GO: Biological Process	GO:0042671	retinal cone cell fate determination		0.0003253	1	0.005937	0.05298	2	3	GDF6,TBX2
GO: Biological Process	GO:2000027	regulation of animal organ morphogenesis		0.0003295	1	0.005988	0.05344	8	163	HGF,LGR4,FGF10,TBX1,SFRP2,ROR1,RSPO2,PAX9
GO: Biological Process	GO:1905819	negative regulation of chromosome separation		0.0003511	1	0.00634	0.05658	5	58	INCENP,SPC25,SPDL1,SPC24,AURKB
GO: Biological Process	GO:0072091	regulation of stem cell proliferation		0.0003519	1	0.00634	0.05658	7	125	HMGB2,PTCH1,HOXA3,FGF9,FGF10,TBX3,HMGA2
GO: Biological Process	GO:0006259	DNA metabolic process		0.0003618	1	0.006471	0.05775	26	1201	HGF,PCLAF,HMGB2,EXOSC5,SLX1B,DBF4,GLI1,MKI67,FGF10,NME1,DCTPP1,HSPD1,NPM1,SFPQ,SMC4,ZDBF2,SMC2,NHP2,RAD50,HMGA2,IGFBP3,SLF2,PKIB,LEF1,TOP2A,AURKB
GO: Biological Process	GO:0072359	circulatory system development		0.0003622	1	0.006471	0.05775	37	1977	HGF,KLHL24,ARHGAP24,MYLK,GDF6,PTCH1,PRDM1,HOXA3,JARID2,HOXB5,ALDH1A2,GLI1,CSAD,CC2D2A,FGF9,FGF10,NME1,FGF19,TBX1,FOXF1,KIF11,TBX2,TBX3,FAT4,SEMA3C,NPR3,SFRP2,ABI3BP,ANGPTL1,TFAP2B,RAD50,GREM2,HHIP,HMGA2,SLC22A5,LEF1,EPHA3
GO: Biological Process	GO:0060560	developmental growth involved in morphogenesis		0.000372	1	0.006598	0.05888	13	406	TRPC5,BCL11A,DBN1,FGF10,FGF13,WASF1,TBX2,SEMA3C,SFRP2,COL19A1,RDH10,TFAP2C,EPHA4
GO: Biological Process	GO:0021675	nerve development		0.0003724	1	0.006598	0.05888	8	166	HGF,COL25A1,HOXA3,HOXB2,GLI1,FGF5,DLX5,TBX1
GO: Biological Process	GO:0051985	negative regulation of chromosome segregation		0.0003804	1	0.00671	0.05988	5	59	INCENP,SPC25,SPDL1,SPC24,AURKB
GO: Biological Process	GO:0007093	mitotic cell cycle checkpoint signaling		0.0003877	1	0.006811	0.06078	8	167	INCENP,SPC25,PBK,SPDL1,RAD50,SPC24,HMGA2,AURKB
GO: Biological Process	GO:0061053	somite development		0.0003983	1	0.006968	0.06218	9	211	PTCH1,NEO1,ALDH1A2,FOXF1,SEMA3C,SFRP2,LEF1,EPHA3,EPHA4
GO: Biological Process	GO:0000902	cell morphogenesis		0.000403	1	0.006972	0.06222	29	1415	HGF,TRPC5,GDF6,LGR4,BCL11A,COL25A1,DBN1,PTCH1,NEO1,GLI1,FGF13,DLX5,WASF1,FGF19,CNR1,SEMA3C,SFPQ,COL19A1,ITGA8,NTNG1,ABLIM1,CNTNAP2,LEF1,CDH6,CDH11,EPHA3,LRRC17,EPHA4,EPHA5
GO: Biological Process	GO:0071774	response to fibroblast growth factor		0.0004035	1	0.006972	0.06222	8	168	FGF5,FGF9,FGF10,FGF19,TBX1,TBX2,FAT4,HHIP
GO: Biological Process	GO:0021536	diencephalon development		0.0004035	1	0.006972	0.06222	8	168	LGR4,ALDH1A2,GLI1,FGF10,TBX2,HMGA2,CNTNAP2,LEF1
GO: Biological Process	GO:0021766	hippocampus development		0.0004063	1	0.006992	0.0624	7	128	DLX1,DLX2,FGF13,NME1,LEF1,EPHA5,CDK6
GO: Biological Process	GO:0007178	transmembrane receptor protein serine/threonine kinase signaling pathway		0.0004133	1	0.007074	0.06312	15	521	GDF6,ACVR2A,NEO1,FGF9,FGF10,DLX1,DLX5,FST,TBX2,SFRP2,ITGA8,TFAP2B,GREM2,IGFBP3,LEF1
GO: Biological Process	GO:0051094	positive regulation of developmental process		0.0004144	1	0.007074	0.06312	34	1772	HGF,RPS6KA3,TRPC5,GDF6,LGR4,HMGB2,DLK1,BCL11A,DBN1,ACVR2A,PTCH1,PRDM1,BNC1,HOXB4,GLI1,FGF9,FGF10,DLX1,DLX2,DLX5,MME,FST,FGF19,TBX1,TBX2,SFRP2,ABI3BP,PKDCC,HMGA2,ALX1,IGFBP3,EIF5A,LEF1,EPHA4
GO: Biological Process	GO:0048332	mesoderm morphogenesis		0.0004259	1	0.007223	0.06446	7	129	FOXF1,TBX3,SFRP2,ITGA8,HMGA2,LEF1,EPHA3
GO: Biological Process	GO:0035282	segmentation		0.0004266	1	0.007223	0.06446	9	213	NEO1,ALDH1A2,FOXF1,TBX3,SEMA3C,SFRP2,IRX1,LEF1,EPHA3
GO: Biological Process	GO:0021543	pallium development		0.0004348	1	0.007333	0.06544	10	260	DLX1,DLX2,FGF13,NME1,FAT4,TFAP2C,CNTNAP2,LEF1,EPHA5,CDK6
GO: Biological Process	GO:0033047	regulation of mitotic sister chromatid segregation		0.0004444	1	0.007465	0.06661	5	61	INCENP,SPC25,SPDL1,SPC24,AURKB
GO: Biological Process	GO:0001934	positive regulation of protein phosphorylation		0.0004623	1	0.007708	0.06878	21	891	HGF,PRR5L,INCENP,TRPC5,HSPH1,GDF6,ACVR2A,DBF4,FGF5,FGF9,FGF10,FGF13,PDGFC,FGF19,TBX1,NPM1,SFRP2,RAD50,HMGA2,EPHA4,AURKB
GO: Biological Process	GO:0031401	positive regulation of protein modification process		0.0004644	1	0.007708	0.06878	26	1221	HGF,TRABD2B,PRR5L,INCENP,RPS2,TRPC5,HSPH1,GDF6,ACVR2A,CDCA2,JARID2,DBF4,FGF5,FGF9,FGF10,FGF13,PDGFC,FGF19,TBX1,NPM1,SFRP2,RAD50,HMGA2,NOS1AP,EPHA4,AURKB
GO: Biological Process	GO:0090263	positive regulation of canonical Wnt signaling pathway		0.0004672	1	0.007708	0.06878	7	131	LYPD6,LGR4,FGF9,FGF10,DLX5,SFRP2,RSPO2
GO: Biological Process	GO:0051231	spindle elongation		0.0004697	1	0.007708	0.06878	3	15	INCENP,KIF11,AURKB
GO: Biological Process	GO:0048866	stem cell fate specification		0.0004697	1	0.007708	0.06878	3	15	SFRP2,GSC,TFAP2C
GO: Biological Process	GO:0090092	regulation of transmembrane receptor protein serine/threonine kinase signaling pathway		0.0004698	1	0.007708	0.06878	12	363	GDF6,ACVR2A,NEO1,FGF9,FGF10,DLX1,FST,SFRP2,ITGA8,TFAP2B,GREM2,IGFBP3
GO: Biological Process	GO:0009950	dorsal/ventral axis specification		0.000475	1	0.007761	0.06926	4	35	LYPD6,MDFI,GSC,CXXC4
GO: Biological Process	GO:0007507	heart development		0.0004972	1	0.008093	0.07222	24	1092	KLHL24,PTCH1,PRDM1,JARID2,HOXB5,ALDH1A2,GLI1,CSAD,CC2D2A,FGF9,FGF19,TBX1,FOXF1,TBX2,TBX3,FAT4,SEMA3C,NPR3,SFRP2,ABI3BP,RAD50,GREM2,SLC22A5,EPHA3
GO: Biological Process	GO:0072009	nephron epithelium development		0.0005292	1	0.008561	0.0764	8	175	LGR4,PTCH1,ALDH1A2,MPPED2,TBX2,FAT4,IRX1,TFAP2B
GO: Biological Process	GO:0048745	smooth muscle tissue development		0.00053	1	0.008561	0.0764	4	36	MYLK,PTCH1,ITGA8,TFAP2B
GO: Biological Process	GO:0006935	chemotaxis		0.0005571	1	0.008965	0.08001	20	840	HGF,GDF6,LGR4,HMGB2,PTCH1,NEO1,GLI1,FGF10,DLX5,FGF19,HSPD1,SEMA3C,COL19A1,ABLIM1,LEF1,CDH11,EPHA3,LRRC17,EPHA4,EPHA5
GO: Biological Process	GO:0030177	positive regulation of Wnt signaling pathway		0.0005705	1	0.009145	0.08161	8	177	LYPD6,LGR4,FGF9,FGF10,DLX5,SFRP2,RSPO2,LEF1
GO: Biological Process	GO:0042330	taxis		0.0005739	1	0.009166	0.08179	20	842	HGF,GDF6,LGR4,HMGB2,PTCH1,NEO1,GLI1,FGF10,DLX5,FGF19,HSPD1,SEMA3C,COL19A1,ABLIM1,LEF1,CDH11,EPHA3,LRRC17,EPHA4,EPHA5
GO: Biological Process	GO:0035115	embryonic forelimb morphogenesis		0.0005894	1	0.009377	0.08368	4	37	ALDH1A2,TBX3,RDH10,RSPO2
GO: Biological Process	GO:0045839	negative regulation of mitotic nuclear division		0.0005965	1	0.009454	0.08437	5	65	INCENP,SPC25,SPDL1,SPC24,AURKB
GO: Biological Process	GO:0097155	fasciculation of sensory neuron axon		0.0006461	1	0.01009	0.09005	2	4	EPHA3,EPHA4
GO: Biological Process	GO:0046551	retinal cone cell fate commitment		0.0006461	1	0.01009	0.09005	2	4	GDF6,TBX2
GO: Biological Process	GO:0060596	mammary placode formation		0.0006461	1	0.01009	0.09005	2	4	TBX2,TBX3
GO: Biological Process	GO:0040007	growth		0.0006462	1	0.01009	0.09005	30	1528	RPS6KA3,TRPC5,DLK1,BCL11A,DBN1,PTCH1,JARID2,ALDH1A2,FENDRR,GLI1,FGF9,FGF10,FGF13,WASF1,TBX2,HSPD1,NPM1,SEMA3C,NPR3,SFRP2,COL19A1,RDH10,PKDCC,TFAP2C,HMGA2,IGFBP3,CNTNAP2,RSPO2,LEF1,EPHA4
GO: Biological Process	GO:0002053	positive regulation of mesenchymal cell proliferation		0.0006534	1	0.01015	0.09057	4	38	FGF9,BARX1,TBX1,FOXF1
GO: Biological Process	GO:0006468	protein phosphorylation		0.0006548	1	0.01015	0.09057	34	1818	HGF,PRR5L,MYLK,INCENP,STK26,RPS6KA3,TRPC5,HSPH1,GDF6,PBK,ACVR2A,DBF4,RPS6KA6,FGF5,FGF9,FGF10,FGF13,PDGFC,FGF19,TBX1,NPM1,SFRP2,ROR1,PKDCC,RAD50,CCNG2,HMGA2,IGFBP3,PKIB,EPHA3,EPHA4,AURKB,EPHA5,CDK6
GO: Biological Process	GO:0010648	negative regulation of cell communication		0.0006676	1	0.01031	0.092	33	1747	HGF,TRABD2B,ARHGAP24,PRR5L,HSPH1,GDF6,PBK,LGR4,HMGB2,DLK1,MDFI,PTCH1,PRDM1,GLI1,RPS6KA6,FGF9,FGF10,DLX1,DLX2,BARX1,FST,SFRP2,G2E3,GSC,GREM2,HHIP,HMGA2,IGFBP3,TLE1,TLE4,CXXC4,CNTNAP2,EPHA4
GO: Biological Process	GO:0071481	cellular response to X-ray		0.0006912	1	0.01064	0.09491	3	17	DBN1,SFRP2,HMGA2
GO: Biological Process	GO:0023057	negative regulation of signaling		0.0006944	1	0.01065	0.095	33	1751	HGF,TRABD2B,ARHGAP24,PRR5L,HSPH1,GDF6,PBK,LGR4,HMGB2,DLK1,MDFI,PTCH1,PRDM1,GLI1,RPS6KA6,FGF9,FGF10,DLX1,DLX2,BARX1,FST,SFRP2,G2E3,GSC,GREM2,HHIP,HMGA2,IGFBP3,TLE1,TLE4,CXXC4,CNTNAP2,EPHA4
GO: Biological Process	GO:0048844	artery morphogenesis		0.000719	1	0.01098	0.09801	6	102	MYLK,PRDM1,TBX1,FOXF1,TBX2,TFAP2B
GO: Biological Process	GO:0007088	regulation of mitotic nuclear division		0.0007247	1	0.01103	0.09843	7	141	INCENP,SPC25,SPDL1,CDCA2,MKI67,SPC24,AURKB
GO: Biological Process	GO:0001838	embryonic epithelial tube formation		0.0007357	1	0.01116	0.09957	8	184	PTCH1,NEO1,CC2D2A,DLX5,DLX6,SFRP2,IRX1,ALX1
GO: Biological Process	GO:0045667	regulation of osteoblast differentiation		0.0007622	1	0.01152	0.1028	8	185	HGF,DLK1,ACVR2A,PTCH1,GLI1,DLX5,SFRP2,CDK6
GO: Biological Process	GO:0048635	negative regulation of muscle organ development		0.0008231	1	0.01235	0.1102	3	18	PTCH1,HHIP,LEF1
GO: Biological Process	GO:0048755	branching morphogenesis of a nerve		0.0008231	1	0.01235	0.1102	3	18	BCL11A,DLX2,FGF13
GO: Biological Process	GO:0051145	smooth muscle cell differentiation		0.0008373	1	0.01248	0.1114	6	105	FGF9,FGF10,FOXF1,TBX2,TBX3,ITGA8
GO: Biological Process	GO:0032924	activin receptor signaling pathway		0.0008379	1	0.01248	0.1114	5	70	GDF6,ACVR2A,FGF9,FGF10,FST
GO: Biological Process	GO:0010001	glial cell differentiation		0.0008424	1	0.01251	0.1116	12	388	ALDH1A2,FGF5,FGF10,DLX1,DLX2,FGF19,ROR1,HMGA2,CNTNAP2,LEF1,EPHA4,CDK6
GO: Biological Process	GO:0042255	ribosome assembly		0.0008938	1	0.01318	0.1176	5	71	RPLP0,RPS2,FAU,NPM1,RPL10
GO: Biological Process	GO:0060443	mammary gland morphogenesis		0.0008938	1	0.01318	0.1176	5	71	PTCH1,FGF10,TBX2,TBX3,TFAP2C
GO: Biological Process	GO:0090287	regulation of cellular response to growth factor stimulus		0.00091	1	0.01337	0.1193	13	447	GDF6,NEO1,FGF9,FGF10,DLX1,FST,WASF1,SFRP2,ITGA8,TFAP2B,GREM2,HHIP,IGFBP3
GO: Biological Process	GO:0051781	positive regulation of cell division		0.0009242	1	0.01353	0.1207	6	107	INCENP,HOXC4,FGF5,FGF9,PDGFC,AURKB
GO: Biological Process	GO:0002520	immune system development		0.000937	1	0.01367	0.122	31	1636	SPTB,HMGB2,CHD2,DLK1,BCL11A,ACVR2A,PRDM1,HOXA3,JARID2,HOXB4,FGF10,NME1,BARX1,FST,DHTKD1,TBX1,HSPD1,NPM1,SFRP2,COBLL1,RBP1,POU2F2,TNRC6C,PIR,ANGPTL1,ARHGEF3,LEF1,TOP2A,LRRC17,CDK6,MAF
GO: Biological Process	GO:0048534	hematopoietic or lymphoid organ development		0.0009487	1	0.01377	0.1229	30	1565	SPTB,HMGB2,CHD2,DLK1,BCL11A,ACVR2A,PRDM1,HOXA3,JARID2,HOXB4,FGF10,NME1,BARX1,FST,DHTKD1,TBX1,NPM1,SFRP2,COBLL1,RBP1,POU2F2,TNRC6C,PIR,ANGPTL1,ARHGEF3,LEF1,TOP2A,LRRC17,CDK6,MAF
GO: Biological Process	GO:0060324	face development		0.0009524	1	0.01377	0.1229	5	72	ALDH1A2,DLX5,TBX1,PAX9,LEF1
GO: Biological Process	GO:0035909	aorta morphogenesis		0.0009589	1	0.01377	0.1229	4	42	MYLK,TBX1,TBX2,TFAP2B
GO: Biological Process	GO:0009855	determination of bilateral symmetry		0.0009615	1	0.01377	0.1229	12	394	GDF6,ACVR2A,ALDH1A2,CC2D2A,FGF10,FST,TBX1,FOXF1,TBX2,TBX3,GREM2,DYNC2LI1
GO: Biological Process	GO:0009799	specification of symmetry		0.0009615	1	0.01377	0.1229	12	394	GDF6,ACVR2A,ALDH1A2,CC2D2A,FGF10,FST,TBX1,FOXF1,TBX2,TBX3,GREM2,DYNC2LI1
GO: Biological Process	GO:1901978	positive regulation of cell cycle checkpoint		0.0009699	1	0.01377	0.1229	3	19	INCENP,PBK,AURKB
GO: Biological Process	GO:0048865	stem cell fate commitment		0.0009699	1	0.01377	0.1229	3	19	SFRP2,GSC,TFAP2C
GO: Biological Process	GO:0048681	negative regulation of axon regeneration		0.0009699	1	0.01377	0.1229	3	19	NEO1,SFPQ,EPHA4
GO: Biological Process	GO:0032925	regulation of activin receptor signaling pathway		0.001049	1	0.01484	0.1324	4	43	ACVR2A,FGF9,FGF10,FST
GO: Biological Process	GO:0060220	camera-type eye photoreceptor cell fate commitment		0.001069	1	0.01493	0.1332	2	5	GDF6,TBX2
GO: Biological Process	GO:1905222	atrioventricular canal morphogenesis		0.001069	1	0.01493	0.1332	2	5	TBX2,TBX3
GO: Biological Process	GO:1902871	positive regulation of amacrine cell differentiation		0.001069	1	0.01493	0.1332	2	5	DLX1,DLX2
GO: Biological Process	GO:0060665	regulation of branching involved in salivary gland morphogenesis by mesenchymal-epithelial signaling		0.001069	1	0.01493	0.1332	2	5	HGF,FGF10
GO: Biological Process	GO:0003205	cardiac chamber development		0.001091	1	0.01518	0.1355	9	243	PRDM1,FGF9,TBX1,FOXF1,TBX2,TBX3,SEMA3C,SFRP2,GREM2
GO: Biological Process	GO:0010975	regulation of neuron projection development		0.001097	1	0.01521	0.1358	16	634	HGF,MBOAT1,TRPC5,BCL11A,DBN1,NEO1,FGF13,NME1,CNR1,SEMA3C,SFPQ,SFRP2,ROR1,NTNG1,EPHA3,EPHA4
GO: Biological Process	GO:0050768	negative regulation of neurogenesis		0.001107	1	0.0153	0.1366	8	196	TRPC5,BCL11A,DLX1,DLX2,FGF13,SEMA3C,HMGA2,EPHA4
GO: Biological Process	GO:0060537	muscle tissue development		0.001117	1	0.01539	0.1374	17	697	MYLK,GDF6,PTCH1,JARID2,ALDH1A2,GLI1,FGF9,TBX1,TBX2,TBX3,SEMA3C,NPR3,COL19A1,ITGA8,TFAP2B,CNTNAP2,LEF1
GO: Biological Process	GO:1904862	inhibitory synapse assembly		0.001132	1	0.0155	0.1383	3	20	FGF13,LGI2,CNTNAP2
GO: Biological Process	GO:0070571	negative regulation of neuron projection regeneration		0.001132	1	0.0155	0.1383	3	20	NEO1,SFPQ,EPHA4
GO: Biological Process	GO:0008299	isoprenoid biosynthetic process		0.001144	1	0.01561	0.1393	4	44	ALDH1A2,RBP1,RDH10,LEF1
GO: Biological Process	GO:0051054	positive regulation of DNA metabolic process		0.001211	1	0.01647	0.147	11	350	HGF,SLX1B,DBF4,GLI1,FGF10,NPM1,RAD50,IGFBP3,SLF2,PKIB,AURKB
GO: Biological Process	GO:0051784	negative regulation of nuclear division		0.001216	1	0.01648	0.1471	5	76	INCENP,SPC25,SPDL1,SPC24,AURKB
GO: Biological Process	GO:0060788	ectodermal placode formation		0.001246	1	0.01678	0.1497	4	45	FST,TBX2,TBX3,TFAP2C
GO: Biological Process	GO:0060603	mammary gland duct morphogenesis		0.001246	1	0.01678	0.1497	4	45	PTCH1,FGF10,TBX3,TFAP2C
GO: Biological Process	GO:0031345	negative regulation of cell projection organization		0.001292	1	0.01735	0.1549	9	249	ARHGAP24,TRPC5,BCL11A,NEO1,FGF13,SEMA3C,SFPQ,EPHA3,EPHA4
GO: Biological Process	GO:0010464	regulation of mesenchymal cell proliferation		0.001353	1	0.01805	0.1611	4	46	FGF9,BARX1,TBX1,FOXF1
GO: Biological Process	GO:0042573	retinoic acid metabolic process		0.001353	1	0.01805	0.1611	4	46	ALDH1A2,RBP1,RDH10,LEF1
GO: Biological Process	GO:0001841	neural tube formation		0.001358	1	0.01806	0.1611	7	157	PTCH1,NEO1,CC2D2A,DLX5,DLX6,SFRP2,ALX1
GO: Biological Process	GO:0051961	negative regulation of nervous system development		0.001385	1	0.01836	0.1638	8	203	TRPC5,BCL11A,DLX1,DLX2,FGF13,SEMA3C,HMGA2,EPHA4
GO: Biological Process	GO:0001756	somitogenesis		0.001408	1	0.01861	0.1661	7	158	NEO1,ALDH1A2,FOXF1,SEMA3C,SFRP2,LEF1,EPHA3
GO: Biological Process	GO:0071495	cellular response to endogenous stimulus		0.001438	1	0.01894	0.169	34	1903	RPLP0,GDF6,BCL11A,DBN1,ACVR2A,NEO1,HOXC4,FGF5,FGF9,FGF10,DLX1,DLX5,PDGFC,FST,WASF1,FGF19,TBX1,TBX2,FAT4,SFRP2,ITGA8,TFAP2B,TFPI,GREM2,GSTM5,HHIP,HMGA2,IGFBP3,NR5A2,EIF5A,LEF1,EPHA3,EPHA4,EPHA5
GO: Biological Process	GO:2000648	positive regulation of stem cell proliferation		0.001446	1	0.01899	0.1695	5	79	HOXA3,FGF9,FGF10,TBX3,HMGA2
GO: Biological Process	GO:0003214	cardiac left ventricle morphogenesis		0.001506	1	0.0196	0.1749	3	22	FGF9,FOXF1,SFRP2
GO: Biological Process	GO:0032274	gonadotropin secretion		0.001506	1	0.0196	0.1749	3	22	ACVR2A,FST,TBX3
GO: Biological Process	GO:0060438	trachea development		0.001506	1	0.0196	0.1749	3	22	FOXF1,RSPO2,LEF1
GO: Biological Process	GO:0040011	locomotion		0.001513	1	0.01963	0.1752	33	1834	HGF,PRR5L,MYLK,STK26,GDF6,LGR4,HMGB2,CHD2,DBN1,PTCH1,NEO1,GLI1,FGF5,FGF9,FGF10,DLX5,PDGFC,FGF19,FOXF1,HSPD1,SEMA3C,SFRP2,COL19A1,NTNG1,ABLIM1,IGFBP3,LEF1,CDH11,EPHA3,LRRC17,EPHA4,EPHA5,CDK6
GO: Biological Process	GO:0001755	neural crest cell migration		0.001533	1	0.01982	0.1769	6	118	ACVR2A,FGF19,TBX1,SEMA3C,ALX1,LEF1
GO: Biological Process	GO:0048536	spleen development		0.001587	1	0.02002	0.1786	4	48	JARID2,HOXB4,FGF10,BARX1
GO: Biological Process	GO:0046552	photoreceptor cell fate commitment		0.001593	1	0.02002	0.1786	2	6	GDF6,TBX2
GO: Biological Process	GO:0042706	eye photoreceptor cell fate commitment		0.001593	1	0.02002	0.1786	2	6	GDF6,TBX2
GO: Biological Process	GO:0097070	ductus arteriosus closure		0.001593	1	0.02002	0.1786	2	6	FOXF1,TFAP2B
GO: Biological Process	GO:0021564	vagus nerve development		0.001593	1	0.02002	0.1786	2	6	GLI1,TBX1
GO: Biological Process	GO:0071866	negative regulation of apoptotic process in bone marrow cell		0.001593	1	0.02002	0.1786	2	6	HSPD1,LEF1
GO: Biological Process	GO:0010159	specification of animal organ position		0.001593	1	0.02002	0.1786	2	6	HOXA3,TBX3
GO: Biological Process	GO:0050767	regulation of neurogenesis		0.001594	1	0.02002	0.1786	14	535	TRPC5,HMGB2,BCL11A,DBN1,GLI1,DLX1,DLX2,FGF13,MME,FGF19,SEMA3C,HMGA2,LEF1,EPHA4
GO: Biological Process	GO:0001654	eye development		0.001596	1	0.02002	0.1786	19	850	MYLK,GDF6,PTCH1,PRDM1,ALDH1A2,CC2D2A,FGF9,FGF10,DLX1,DLX2,FGF19,TBX2,RDH10,IRX1,TFAP2B,CDH6,CDH11,EPHA4,MAF
GO: Biological Process	GO:0001707	mesoderm formation		0.0016	1	0.02002	0.1786	6	119	FOXF1,SFRP2,ITGA8,HMGA2,LEF1,EPHA3
GO: Biological Process	GO:0014855	striated muscle cell proliferation		0.0016	1	0.02002	0.1786	6	119	HGF,JARID2,GLI1,FGF9,TBX2,NPR3
GO: Biological Process	GO:0097421	liver regeneration		0.001617	1	0.02011	0.1794	5	81	PTCH1,GLI1,NPM1,RPL7,RPL10
GO: Biological Process	GO:0051310	metaphase plate congression		0.001617	1	0.02011	0.1794	5	81	KIF18A,INCENP,SPDL1,CENPQ,AURKB
GO: Biological Process	GO:0060828	regulation of canonical Wnt signaling pathway		0.001656	1	0.02054	0.1833	10	310	LYPD6,LGR4,GLI1,FGF9,FGF10,DLX5,SFRP2,TLE1,TLE4,RSPO2
GO: Biological Process	GO:0150063	visual system development		0.001661	1	0.02054	0.1833	19	853	MYLK,GDF6,PTCH1,PRDM1,ALDH1A2,CC2D2A,FGF9,FGF10,DLX1,DLX2,FGF19,TBX2,RDH10,IRX1,TFAP2B,CDH6,CDH11,EPHA4,MAF
GO: Biological Process	GO:0010717	regulation of epithelial to mesenchymal transition		0.00167	1	0.02059	0.1837	6	120	SFRP2,GSC,ALX1,LEF1,EPHA3,EPHA4
GO: Biological Process	GO:0021695	cerebellar cortex development		0.001707	1	0.02098	0.1873	5	82	HGF,GLI1,CNTNAP2,TOP2A,SEZ6L
GO: Biological Process	GO:0035137	hindlimb morphogenesis		0.001714	1	0.021	0.1874	4	49	PTCH1,TBX3,TFAP2B,RSPO2
GO: Biological Process	GO:0060602	branch elongation of an epithelium		0.001719	1	0.021	0.1874	3	23	FGF10,RDH10,TFAP2C
GO: Biological Process	GO:0090497	mesenchymal cell migration		0.001742	1	0.02123	0.1894	6	121	ACVR2A,FGF19,TBX1,SEMA3C,ALX1,LEF1
GO: Biological Process	GO:0045596	negative regulation of cell differentiation		0.001833	1	0.02228	0.1988	20	927	TRPC5,DLK1,BCL11A,PTCH1,PTGR3,FGF9,FGF10,DLX1,DLX2,FGF13,NME1,FST,TBX1,TBX3,SEMA3C,SFRP2,HMGA2,LRRC17,EPHA4,CDK6
GO: Biological Process	GO:0050999	regulation of nitric-oxide synthase activity		0.001848	1	0.02239	0.1998	4	50	ACVR2A,CNR1,NPR3,NOS1AP
GO: Biological Process	GO:0021999	neural plate anterior/posterior regionalization		0.001949	1	0.02354	0.2101	3	24	LYPD6,SFPQ,GSC
GO: Biological Process	GO:0008406	gonad development		0.00196	1	0.02354	0.2101	11	372	KIF18A,HMGB2,ACVR2A,LHX8,FGF9,FST,SFRP2,RDH10,TFAP2C,HMGA2,CDH6
GO: Biological Process	GO:0060070	canonical Wnt signaling pathway		0.00196	1	0.02354	0.2101	11	372	LYPD6,LGR4,GLI1,FGF9,FGF10,DLX5,SFRP2,TLE1,TLE4,RSPO2,LEF1
GO: Biological Process	GO:0035270	endocrine system development		0.00198	1	0.02372	0.2116	9	265	ACVR2A,HOXA3,ALDH1A2,GLI1,FGF10,TBX1,TBX2,HMGA2,CDK6
GO: Biological Process	GO:0042325	regulation of phosphorylation		0.001989	1	0.02376	0.212	28	1495	HGF,PRR5L,INCENP,TRPC5,HSPH1,GDF6,PBK,ACVR2A,DBF4,FGF5,FGF9,FGF10,FGF13,PDGFC,FGF19,TBX1,NPM1,SFRP2,ROR1,RAD50,CCNG2,HMGA2,IGFBP3,PKIB,EPHA3,EPHA4,AURKB,EPHA5
GO: Biological Process	GO:0072080	nephron tubule development		0.002054	1	0.02446	0.2183	6	125	LGR4,PTCH1,TBX2,FAT4,IRX1,TFAP2B
GO: Biological Process	GO:0046530	photoreceptor cell differentiation		0.002067	1	0.02455	0.2191	7	169	GDF6,PRDM1,CC2D2A,DLX1,DLX2,TBX2,IRX1
GO: Biological Process	GO:0051302	regulation of cell division		0.002105	1	0.02488	0.222	8	217	INCENP,PTCH1,HOXC4,FGF5,FGF9,PDGFC,SFRP2,AURKB
GO: Biological Process	GO:0070192	chromosome organization involved in meiotic cell cycle		0.002107	1	0.02488	0.222	5	86	SGO1,NCAPD2,SMC4,SMC2,RAD50
GO: Biological Process	GO:0035118	embryonic pectoral fin morphogenesis		0.002198	1	0.02539	0.2266	3	25	PRDM1,FGF10,IRX1
GO: Biological Process	GO:0060017	parathyroid gland development		0.002215	1	0.02539	0.2266	2	7	HOXA3,TBX1
GO: Biological Process	GO:0006552	leucine catabolic process		0.002215	1	0.02539	0.2266	2	7	MCCC1,IVD
GO: Biological Process	GO:0046533	negative regulation of photoreceptor cell differentiation		0.002215	1	0.02539	0.2266	2	7	DLX1,DLX2
GO: Biological Process	GO:0036305	ameloblast differentiation		0.002215	1	0.02539	0.2266	2	7	FST,TBX1
GO: Biological Process	GO:1903490	positive regulation of mitotic cytokinesis		0.002215	1	0.02539	0.2266	2	7	INCENP,AURKB
GO: Biological Process	GO:0061113	pancreas morphogenesis		0.002215	1	0.02539	0.2266	2	7	ALDH1A2,NR5A2
GO: Biological Process	GO:0021563	glossopharyngeal nerve development		0.002215	1	0.02539	0.2266	2	7	HOXA3,GLI1
GO: Biological Process	GO:0071865	regulation of apoptotic process in bone marrow cell		0.002215	1	0.02539	0.2266	2	7	HSPD1,LEF1
GO: Biological Process	GO:0060449	bud elongation involved in lung branching		0.002215	1	0.02539	0.2266	2	7	FGF10,RDH10
GO: Biological Process	GO:0045137	development of primary sexual characteristics		0.002219	1	0.02539	0.2266	11	378	KIF18A,HMGB2,ACVR2A,LHX8,FGF9,FST,SFRP2,RDH10,TFAP2C,HMGA2,CDH6
GO: Biological Process	GO:0043010	camera-type eye development		0.002228	1	0.02539	0.2266	17	744	MYLK,GDF6,PTCH1,ALDH1A2,CC2D2A,FGF10,DLX1,DLX2,FGF19,TBX2,RDH10,IRX1,TFAP2B,CDH6,CDH11,EPHA4,MAF
GO: Biological Process	GO:0000075	cell cycle checkpoint signaling		0.002228	1	0.02539	0.2266	8	219	INCENP,SPC25,PBK,SPDL1,RAD50,SPC24,HMGA2,AURKB
GO: Biological Process	GO:0000226	microtubule cytoskeleton organization		0.002291	1	0.02592	0.2313	17	746	KIF18A,INCENP,PCLAF,HSPH1,SPC25,SGO1,SPDL1,KIF15,CC2D2A,FGF10,FGF13,KIF11,NPM1,CAPN6,FIGN,EPHA3,AURKB
GO: Biological Process	GO:0048880	sensory system development		0.002291	1	0.02592	0.2313	20	945	MYLK,GDF6,PTCH1,PRDM1,ALDH1A2,CC2D2A,FGF9,FGF10,DLX1,DLX2,FGF19,TBX2,RDH10,IRX1,TFAP2B,LEF1,CDH6,CDH11,EPHA4,MAF
GO: Biological Process	GO:0070570	regulation of neuron projection regeneration		0.002294	1	0.02592	0.2313	4	53	HGF,NEO1,SFPQ,EPHA4
GO: Biological Process	GO:0035904	aorta development		0.002331	1	0.0262	0.2338	5	88	MYLK,PRDM1,TBX1,TBX2,TFAP2B
GO: Biological Process	GO:0061180	mammary gland epithelium development		0.002331	1	0.0262	0.2338	5	88	PTCH1,FGF10,FOXF1,TBX3,TFAP2C
GO: Biological Process	GO:0034502	protein localization to chromosome		0.002407	1	0.02699	0.2408	6	129	SPDL1,JARID2,KNL1,CENPQ,SLF2,AURKB
GO: Biological Process	GO:0010833	telomere maintenance via telomere lengthening		0.002449	1	0.02738	0.2444	5	89	SLX1B,NHP2,RAD50,PKIB,AURKB
GO: Biological Process	GO:0072170	metanephric tubule development		0.002466	1	0.0275	0.2454	3	26	GDF6,LGR4,FAT4
GO: Biological Process	GO:0061326	renal tubule development		0.002502	1	0.02783	0.2483	6	130	LGR4,PTCH1,TBX2,FAT4,IRX1,TFAP2B
GO: Biological Process	GO:0048483	autonomic nervous system development		0.002571	1	0.02837	0.2532	5	90	HOXB2,GLI1,TBX1,SEMA3C,TFAP2B
GO: Biological Process	GO:0048546	digestive tract morphogenesis		0.002571	1	0.02837	0.2532	5	90	ALDH1A2,GLI1,FGF10,FOXF1,SFRP2
GO: Biological Process	GO:0021575	hindbrain morphogenesis		0.002571	1	0.02837	0.2532	5	90	HGF,ALDH1A2,GLI1,CNTNAP2,TOP2A
GO: Biological Process	GO:0003206	cardiac chamber morphogenesis		0.002597	1	0.02859	0.2551	7	176	FGF9,TBX1,FOXF1,TBX2,TBX3,SEMA3C,SFRP2
GO: Biological Process	GO:0042254	ribosome biogenesis		0.002667	1	0.0292	0.2606	10	331	RPLP0,RPS2,EXOSC5,FAU,DLX2,NPM1,RPL14,NHP2,RPL7,RPL10
GO: Biological Process	GO:0060348	bone development		0.002667	1	0.0292	0.2606	10	331	FREM1,PRDM1,HOXB4,BBX,DLX5,PDGFC,FAT4,SFRP2,COL13A1,LRRC17
GO: Biological Process	GO:0050679	positive regulation of epithelial cell proliferation		0.002731	1	0.02983	0.2662	9	278	HMGB2,BNC1,FGF9,FGF10,DLX5,DLX6,NME1,TBX1,HMGA2
GO: Biological Process	GO:0021783	preganglionic parasympathetic fiber development		0.002753	1	0.02991	0.2669	3	27	HOXB2,GLI1,TBX1
GO: Biological Process	GO:0021546	rhombomere development		0.002753	1	0.02991	0.2669	3	27	HOXB2,SFPQ,EPHA4
GO: Biological Process	GO:0048806	genitalia development		0.002808	1	0.03043	0.2715	4	56	LGR4,DHCR24,FGF10,TBX3
GO: Biological Process	GO:0051783	regulation of nuclear division		0.002853	1	0.03084	0.2753	7	179	INCENP,SPC25,SPDL1,CDCA2,MKI67,SPC24,AURKB
GO: Biological Process	GO:0019220	regulation of phosphate metabolic process		0.002912	1	0.03128	0.2791	30	1684	HGF,PRR5L,INCENP,TRPC5,HSPH1,GDF6,PBK,ACVR2A,CDCA2,DBF4,FGF5,FGF9,FGF10,FGF13,PDGFC,FGF19,TBX1,NPM1,SFRP2,ROR1,RAD50,CCNG2,PPP2R2B,HMGA2,IGFBP3,PKIB,EPHA3,EPHA4,AURKB,EPHA5
GO: Biological Process	GO:1902425	positive regulation of attachment of mitotic spindle microtubules to kinetochore		0.002933	1	0.03128	0.2791	2	8	INCENP,AURKB
GO: Biological Process	GO:1902423	regulation of attachment of mitotic spindle microtubules to kinetochore		0.002933	1	0.03128	0.2791	2	8	INCENP,AURKB
GO: Biological Process	GO:0060011	Sertoli cell proliferation		0.002933	1	0.03128	0.2791	2	8	ACVR2A,FGF9
GO: Biological Process	GO:0071839	apoptotic process in bone marrow cell		0.002933	1	0.03128	0.2791	2	8	HSPD1,LEF1
GO: Biological Process	GO:0051174	regulation of phosphorus metabolic process		0.002938	1	0.03128	0.2791	30	1685	HGF,PRR5L,INCENP,TRPC5,HSPH1,GDF6,PBK,ACVR2A,CDCA2,DBF4,FGF5,FGF9,FGF10,FGF13,PDGFC,FGF19,TBX1,NPM1,SFRP2,ROR1,RAD50,CCNG2,PPP2R2B,HMGA2,IGFBP3,PKIB,EPHA3,EPHA4,AURKB,EPHA5
GO: Biological Process	GO:0021537	telencephalon development		0.002991	1	0.03173	0.2831	11	393	DLX1,DLX2,FGF13,DLX5,NME1,FAT4,TFAP2C,CNTNAP2,LEF1,EPHA5,CDK6
GO: Biological Process	GO:0048665	neuron fate specification		0.002995	1	0.03173	0.2831	4	57	GLI1,FGF19,TBX1,TBX2
GO: Biological Process	GO:1904353	regulation of telomere capping		0.003059	1	0.03217	0.2871	3	28	RAD50,PKIB,AURKB
GO: Biological Process	GO:0060897	neural plate regionalization		0.003059	1	0.03217	0.2871	3	28	LYPD6,SFPQ,GSC
GO: Biological Process	GO:0060445	branching involved in salivary gland morphogenesis		0.003059	1	0.03217	0.2871	3	28	HGF,FGF10,SEMA3C
GO: Biological Process	GO:0001932	regulation of protein phosphorylation		0.003128	1	0.03281	0.2928	25	1324	HGF,PRR5L,INCENP,TRPC5,HSPH1,GDF6,PBK,ACVR2A,DBF4,FGF5,FGF9,FGF10,FGF13,PDGFC,FGF19,TBX1,NPM1,SFRP2,RAD50,CCNG2,HMGA2,IGFBP3,PKIB,EPHA4,AURKB
GO: Biological Process	GO:0051241	negative regulation of multicellular organismal process		0.003197	1	0.03345	0.2985	27	1472	HGF,TRPC5,LGR4,DLK1,BCL11A,DBN1,PTCH1,JARID2,RPS6KA6,DLX1,DLX2,FGF13,NME1,FST,SEMA3C,NPR3,SFRP2,ABI3BP,TFPI,HHIP,HMGA2,CNTNAP2,RSPO2,LEF1,LRRC17,EPHA4,CDK6
GO: Biological Process	GO:0051303	establishment of chromosome localization		0.00325	1	0.03392	0.3027	5	95	KIF18A,INCENP,SPDL1,CENPQ,AURKB
GO: Biological Process	GO:0061061	muscle structure development		0.003259	1	0.03392	0.3027	21	1044	MYLK,GDF6,CHD2,PTCH1,PRDM1,NEO1,GLI1,FGF9,FGF10,TBX1,FOXF1,TBX2,TBX3,COL19A1,ITGA8,GSC,HHIP,IGFBP3,CNTNAP2,EIF5A,LEF1
GO: Biological Process	GO:0009880	embryonic pattern specification		0.003365	1	0.03479	0.3105	6	138	PTCH1,PRDM1,FGF10,TBX3,SATB2,CXXC4
GO: Biological Process	GO:1990403	embryonic brain development		0.003386	1	0.03479	0.3105	3	29	CC2D2A,CNTNAP2,RPL10
GO: Biological Process	GO:0048752	semicircular canal morphogenesis		0.003386	1	0.03479	0.3105	3	29	FGF10,TBX1,TBX3
GO: Biological Process	GO:0021696	cerebellar cortex morphogenesis		0.003395	1	0.03479	0.3105	4	59	HGF,GLI1,CNTNAP2,TOP2A
GO: Biological Process	GO:0051960	regulation of nervous system development		0.003398	1	0.03479	0.3105	15	645	HGF,TRPC5,HMGB2,BCL11A,DBN1,GLI1,DLX1,DLX2,FGF13,MME,FGF19,SEMA3C,HMGA2,LEF1,EPHA4
GO: Biological Process	GO:0030071	regulation of mitotic metaphase/anaphase transition		0.0034	1	0.03479	0.3105	5	96	INCENP,SPC25,SPDL1,SPC24,AURKB
GO: Biological Process	GO:0060038	cardiac muscle cell proliferation		0.0034	1	0.03479	0.3105	5	96	JARID2,GLI1,FGF9,TBX2,NPR3
GO: Biological Process	GO:0030855	epithelial cell differentiation		0.00352	1	0.03592	0.3205	21	1051	PTCH1,PRDM1,HOXB5,ALDH1A2,GLI1,FGF10,DLX5,DLX6,BARX1,FST,MPPED2,TBX1,FOXF1,TBX2,TBX3,FAT4,TFAP2C,NR5A2,LEF1,CDK6,MAF
GO: Biological Process	GO:0060042	retina morphogenesis in camera-type eye		0.003527	1	0.03592	0.3205	7	186	MYLK,GDF6,PTCH1,TBX2,IRX1,TFAP2B,CDH6
GO: Biological Process	GO:0001709	cell fate determination		0.003608	1	0.03657	0.3263	4	60	GDF6,PTCH1,PRDM1,TBX2
GO: Biological Process	GO:0003197	endocardial cushion development		0.003608	1	0.03657	0.3263	4	60	FOXF1,TBX2,TBX3,EPHA3
GO: Biological Process	GO:0048486	parasympathetic nervous system development		0.003734	1	0.03715	0.3315	3	30	HOXB2,GLI1,TBX1
GO: Biological Process	GO:0000470	maturation of LSU-rRNA		0.003734	1	0.03715	0.3315	3	30	NPM1,NHP2,RPL7
GO: Biological Process	GO:0003148	outflow tract septum morphogenesis		0.003734	1	0.03715	0.3315	3	30	TBX1,TBX2,SEMA3C
GO: Biological Process	GO:0010977	negative regulation of neuron projection development		0.00374	1	0.03715	0.3315	7	188	BCL11A,NEO1,FGF13,SEMA3C,SFPQ,EPHA3,EPHA4
GO: Biological Process	GO:0061017	hepatoblast differentiation		0.003745	1	0.03715	0.3315	2	9	TBX3,NR5A2
GO: Biological Process	GO:1902869	regulation of amacrine cell differentiation		0.003745	1	0.03715	0.3315	2	9	DLX1,DLX2
GO: Biological Process	GO:1905072	cardiac jelly development		0.003745	1	0.03715	0.3315	2	9	TBX2,TBX3
GO: Biological Process	GO:0060437	lung growth		0.003745	1	0.03715	0.3315	2	9	FGF10,RSPO2
GO: Biological Process	GO:0060465	pharynx development		0.003745	1	0.03715	0.3315	2	9	TBX1,TBX2
GO: Biological Process	GO:0007169	transmembrane receptor protein tyrosine kinase signaling pathway		0.003795	1	0.03756	0.3352	17	784	HGF,GDF6,FGF5,FGF9,FGF10,PDGFC,WASF1,FGF19,TBX2,FAT4,ROR1,ANGPTL1,HHIP,IGFBP3,EPHA3,EPHA4,EPHA5
GO: Biological Process	GO:1902099	regulation of metaphase/anaphase transition of cell cycle		0.00388	1	0.0383	0.3418	5	99	INCENP,SPC25,SPDL1,SPC24,AURKB
GO: Biological Process	GO:0072006	nephron development		0.003896	1	0.03838	0.3425	8	240	LGR4,PTCH1,ALDH1A2,MPPED2,TBX2,FAT4,IRX1,TFAP2B
GO: Biological Process	GO:0007091	metaphase/anaphase transition of mitotic cell cycle		0.00405	1	0.03971	0.3543	5	100	INCENP,SPC25,SPDL1,SPC24,AURKB
GO: Biological Process	GO:0003151	outflow tract morphogenesis		0.00405	1	0.03971	0.3543	5	100	TBX1,TBX2,TBX3,SEMA3C,SFRP2
GO: Biological Process	GO:0035138	pectoral fin morphogenesis		0.004102	1	0.04004	0.3573	3	31	PRDM1,FGF10,IRX1
GO: Biological Process	GO:0072207	metanephric epithelium development		0.004102	1	0.04004	0.3573	3	31	GDF6,LGR4,FAT4
GO: Biological Process	GO:0001704	formation of primary germ layer		0.004196	1	0.04085	0.3646	7	192	FOXF1,SFRP2,ITGA8,TNRC6C,HMGA2,LEF1,EPHA3
GO: Biological Process	GO:0061005	cell differentiation involved in kidney development		0.004225	1	0.04104	0.3663	5	101	LGR4,PTCH1,ALDH1A2,MPPED2,FAT4
GO: Biological Process	GO:0000578	embryonic axis specification		0.004302	1	0.0416	0.3712	4	63	PTCH1,PRDM1,TBX3,CXXC4
GO: Biological Process	GO:0031290	retinal ganglion cell axon guidance		0.004302	1	0.0416	0.3712	4	63	GDF6,GLI1,FGF19,CDH11
GO: Biological Process	GO:0050000	chromosome localization		0.004406	1	0.0425	0.3793	5	102	KIF18A,INCENP,SPDL1,CENPQ,AURKB
GO: Biological Process	GO:0031399	regulation of protein modification process		0.004426	1	0.04253	0.3796	32	1886	HGF,TRABD2B,PRR5L,INCENP,RPS2,TRPC5,HSPH1,GDF6,PBK,ACVR2A,CDCA2,JARID2,FENDRR,DBF4,FGF5,FGF9,FGF10,FGF13,PDGFC,FGF19,TBX1,NPM1,SFRP2,RAD50,CCNG2,PPP2R2B,HMGA2,IGFBP3,PKIB,NOS1AP,EPHA4,AURKB
GO: Biological Process	GO:0060993	kidney morphogenesis		0.004433	1	0.04253	0.3796	6	146	LGR4,PTCH1,ALDH1A2,FGF10,FAT4,IRX1
GO: Biological Process	GO:0007224	smoothened signaling pathway		0.004439	1	0.04253	0.3796	7	194	PTCH1,GLI1,CC2D2A,FGF9,FGF10,FOXF1,HHIP
GO: Biological Process	GO:0021544	subpallium development		0.004492	1	0.04275	0.3815	3	32	DLX1,DLX2,CNTNAP2
GO: Biological Process	GO:0010002	cardioblast differentiation		0.004492	1	0.04275	0.3815	3	32	PTCH1,HOXB5,TBX2
GO: Biological Process	GO:2000773	negative regulation of cellular senescence		0.004492	1	0.04275	0.3815	3	32	TBX2,HMGA2,CDK6
GO: Biological Process	GO:0007080	mitotic metaphase plate congression		0.004552	1	0.04279	0.3819	4	64	KIF18A,INCENP,SPDL1,AURKB
GO: Biological Process	GO:0048333	mesodermal cell differentiation		0.004552	1	0.04279	0.3819	4	64	FOXF1,SFRP2,ITGA8,HMGA2
GO: Biological Process	GO:0021983	pituitary gland development		0.004552	1	0.04279	0.3819	4	64	ALDH1A2,GLI1,FGF10,HMGA2
GO: Biological Process	GO:0002062	chondrocyte differentiation		0.004583	1	0.04279	0.3819	6	147	GDF6,FGF9,SFRP2,PKDCC,HMGA2,MAF
GO: Biological Process	GO:0044784	metaphase/anaphase transition of cell cycle		0.004592	1	0.04279	0.3819	5	103	INCENP,SPC25,SPDL1,SPC24,AURKB
GO: Biological Process	GO:0010965	regulation of mitotic sister chromatid separation		0.004592	1	0.04279	0.3819	5	103	INCENP,SPC25,SPDL1,SPC24,AURKB
GO: Biological Process	GO:0032927	positive regulation of activin receptor signaling pathway		0.004649	1	0.04279	0.3819	2	10	ACVR2A,FGF9
GO: Biological Process	GO:1902412	regulation of mitotic cytokinesis		0.004649	1	0.04279	0.3819	2	10	INCENP,AURKB
GO: Biological Process	GO:0006551	leucine metabolic process		0.004649	1	0.04279	0.3819	2	10	MCCC1,IVD
GO: Biological Process	GO:0045759	negative regulation of action potential		0.004649	1	0.04279	0.3819	2	10	CNR1,CNTNAP2
GO: Biological Process	GO:0021957	corticospinal tract morphogenesis		0.004649	1	0.04279	0.3819	2	10	CDH11,EPHA4
GO: Biological Process	GO:0006265	DNA topological change		0.004649	1	0.04279	0.3819	2	10	HMGB2,TOP2A
GO: Biological Process	GO:0045876	positive regulation of sister chromatid cohesion		0.004649	1	0.04279	0.3819	2	10	SFPQ,SLF2
GO: Biological Process	GO:0060638	mesenchymal-epithelial cell signaling		0.004649	1	0.04279	0.3819	2	10	HGF,FGF10
GO: Biological Process	GO:0046880	regulation of follicle-stimulating hormone secretion		0.004649	1	0.04279	0.3819	2	10	ACVR2A,FST
GO: Biological Process	GO:0048638	regulation of developmental growth		0.004704	1	0.04321	0.3856	12	478	TRPC5,BCL11A,DBN1,PTCH1,JARID2,GLI1,FGF9,FGF13,TBX2,SEMA3C,HMGA2,EPHA4
GO: Biological Process	GO:0048593	camera-type eye morphogenesis		0.004799	1	0.0439	0.3918	9	303	MYLK,GDF6,PTCH1,ALDH1A2,TBX2,IRX1,TFAP2B,CDH6,EPHA4
GO: Biological Process	GO:0032768	regulation of monooxygenase activity		0.004811	1	0.0439	0.3918	4	65	ACVR2A,CNR1,NPR3,NOS1AP
GO: Biological Process	GO:0060688	regulation of morphogenesis of a branching structure		0.004811	1	0.0439	0.3918	4	65	HGF,LGR4,BCL11A,FGF10
GO: Biological Process	GO:0001568	blood vessel development		0.004835	1	0.04402	0.3928	22	1152	HGF,ARHGAP24,MYLK,GDF6,PRDM1,HOXA3,ALDH1A2,FGF9,FGF10,NME1,TBX1,FOXF1,KIF11,TBX2,TBX3,SEMA3C,SFRP2,ANGPTL1,TFAP2B,HHIP,HMGA2,LEF1
GO: Biological Process	GO:1901987	regulation of cell cycle phase transition		0.004844	1	0.04402	0.3928	13	542	INCENP,SPC25,PBK,SPDL1,DBF4,GLI1,FGF10,TBX2,NPM1,RAD50,SPC24,HMGA2,AURKB
GO: Biological Process	GO:0048640	negative regulation of developmental growth		0.004892	1	0.04435	0.3958	6	149	BCL11A,PTCH1,JARID2,FGF13,SEMA3C,EPHA4
GO: Biological Process	GO:0045070	positive regulation of viral genome replication		0.004904	1	0.04436	0.3959	3	33	NR5A2,TMEM39A,TOP2A
GO: Biological Process	GO:0010721	negative regulation of cell development		0.004969	1	0.04486	0.4003	8	250	TRPC5,BCL11A,DLX1,DLX2,FGF13,SEMA3C,HMGA2,EPHA4
GO: Biological Process	GO:0060840	artery development		0.005052	1	0.04552	0.4062	6	150	MYLK,PRDM1,TBX1,FOXF1,TBX2,TFAP2B
GO: Biological Process	GO:0007369	gastrulation		0.00509	1	0.04576	0.4084	11	422	ACVR2A,FOXF1,TBX2,SATB2,SFRP2,ITGA8,TNRC6C,GSC,HMGA2,LEF1,EPHA3
GO: Biological Process	GO:0051130	positive regulation of cellular component organization		0.005135	1	0.04606	0.4111	24	1303	HGF,TRABD2B,TRPC5,BCL11A,DBN1,ZDHHC1,NCAPG,SLX1B,NCAPD2,NME1,WASF1,CNR1,SFPQ,ROR1,SMC4,SMC2,RAD50,SLF2,CNTNAP2,EIF5A,PKIB,EPHA3,EPHA4,AURKB
GO: Biological Process	GO:0044770	cell cycle phase transition		0.005147	1	0.04607	0.4112	15	675	INCENP,SPC25,PBK,SPDL1,DBF4,GLI1,FGF10,TBX2,NPM1,RAD50,SPC24,CCNG2,HMGA2,AURKB,CDK6
GO: Biological Process	GO:0051306	mitotic sister chromatid separation		0.005184	1	0.0463	0.4132	5	106	INCENP,SPC25,SPDL1,SPC24,AURKB
GO: Biological Process	GO:0072132	mesenchyme morphogenesis		0.005359	1	0.04767	0.4254	4	67	FOXF1,TBX2,TBX3,LEF1
GO: Biological Process	GO:0060043	regulation of cardiac muscle cell proliferation		0.005359	1	0.04767	0.4254	4	67	JARID2,GLI1,FGF9,TBX2
GO: Biological Process	GO:0048645	animal organ formation		0.005607	1	0.04946	0.4414	5	108	HOXA3,ALDH1A2,FGF10,TBX1,RDH10
GO: Biological Process	GO:0043066	negative regulation of apoptotic process		0.005611	1	0.04946	0.4414	22	1167	HMGN5,HGF,RPS6KA3,HSPH1,HMGB2,DHCR24,FGF10,DLX1,TBX1,HSPD1,NPM1,TBX3,SFRP2,G2E3,TFAP2B,HHIP,HMGA2,TLE1,EIF5A,LEF1,RPL10,AURKB
GO: Biological Process	GO:1901299	negative regulation of hydrogen peroxide-mediated programmed cell death		0.005643	1	0.04946	0.4414	2	11	HGF,HSPH1
GO: Biological Process	GO:0048539	bone marrow development		0.005643	1	0.04946	0.4414	2	11	HOXB4,LRRC17
GO: Biological Process	GO:0014036	neural crest cell fate specification		0.005643	1	0.04946	0.4414	2	11	GSC,TFAP2C
GO: Biological Process	GO:0060693	regulation of branching involved in salivary gland morphogenesis		0.005643	1	0.04946	0.4414	2	11	HGF,FGF10
GO: Biological Process	GO:0060600	dichotomous subdivision of an epithelial terminal unit		0.005643	1	0.04946	0.4414	2	11	SEMA3C,TFAP2C

## Sheet: Group3_GO_Biological_Process
Supplementary data 6: Gene ontology biological processes and disease processes of lineage driver genes at E10.5
Group of genes #3
Category	ID	Name	Source	p-value	q-value Bonferroni	q-value FDR B&H	q-value FDR B&Y	Hit Count in Query List	Hit Count in Genome	Hit in Query List
GO: Biological Process	GO:0051301	cell division		2.194e-29	9.145e-26	9.145e-26	8.151e-25	53	737	NUSAP1,CDCA3,PTTG1,CENPA,CENPC,CENPE,CENPF,CKAP5,KIF4A,AURKA,CKS2,FZR1,NEK3,NDC80,ANLN,LMLN,BUB1,BUB1B,ASPM,KIF14,FAM83D,SGO2,PIMREG,FGFR2,TACC3,PLK1,PSRC1,KIF2C,RAD21,KIF23,TTC28,RBL2,CNTRL,UBE2C,BIRC5,PRC1,ECT2,CDCA8,KIF20B,CCNA2,CCNB1,KIF20A,CCNF,CCNB2,TPX2,RACGAP1,CDK1,CKAP2,CDC20,PARD3,BUB3,CSPP1,MAD2L1
GO: Biological Process	GO:0048285	organelle fission		5.145e-25	2.144e-21	1.072e-21	9.556e-21	45	621	NUSAP1,PTTG1,CENPC,CENPE,CENPF,PDGFRB,DLGAP5,KIF4A,DCN,AURKA,PPARGC1A,CKS2,FZR1,NDC80,ANLN,BUB1,BUB1B,ASPM,PLCB1,KIF14,SGO2,FGFR2,TACC3,PLK1,PSRC1,KIF22,KIF2C,RAD21,KIF23,RGCC,UBE2C,BIRC5,PRC1,CDCA8,KIF20B,CCNB1,KIF20A,MSX1,MSX2,CCNB2,TPX2,RACGAP1,CDC20,BUB3,MAD2L1
GO: Biological Process	GO:0000280	nuclear division		9.541e-25	3.977e-21	1.326e-21	1.181e-20	43	565	NUSAP1,PTTG1,CENPC,CENPE,CENPF,PDGFRB,DLGAP5,KIF4A,AURKA,CKS2,FZR1,NDC80,ANLN,BUB1,BUB1B,ASPM,PLCB1,KIF14,SGO2,FGFR2,TACC3,PLK1,PSRC1,KIF22,KIF2C,RAD21,KIF23,RGCC,UBE2C,BIRC5,PRC1,CDCA8,KIF20B,CCNB1,KIF20A,MSX1,MSX2,CCNB2,TPX2,RACGAP1,CDC20,BUB3,MAD2L1
GO: Biological Process	GO:1903047	mitotic cell cycle process		7.434e-24	3.098e-20	7.746e-21	6.904e-20	52	922	NUSAP1,CDKN3,PTTG1,CENPA,CENPC,CENPE,CENPF,PDGFRB,DLGAP5,CKAP5,KIF4A,DDX3X,AURKA,CKS2,FZR1,NDC80,ANLN,BUB1,BUB1B,PLCB1,KIF14,PLA2G4A,SGO2,FGFR2,TACC3,PLK1,PSRC1,KIF22,KIF2C,RAD21,KIF23,RBL2,RGCC,UBE2C,BIRC5,PRC1,ECT2,CDCA8,KIF20B,CCNA2,CCNB1,KIF20A,CCNF,CCNB2,TPX2,RACGAP1,CDK1,CKAP2,CDC20,BUB3,MAD2L1,TPD52L1
GO: Biological Process	GO:0000278	mitotic cell cycle		2.133e-23	8.891e-20	1.778e-20	1.585e-19	56	1109	NUSAP1,CDKN3,PTTG1,CENPA,CENPC,CENPE,CENPF,PDGFRB,DLGAP5,CKAP5,KIF4A,DDX3X,AURKA,CKS2,FZR1,TUBB4B,NEK3,NDC80,ANLN,BUB1,BUB1B,ASPM,PLCB1,KIF14,PLA2G4A,SGO2,FGFR2,TACC3,PLK1,PSRC1,KIF22,KIF2C,RAD21,KIF23,TTC28,RBL2,RGCC,UBE2C,BIRC5,PRC1,ECT2,CDCA8,KIF20B,CCNA2,CCNB1,KIF20A,CCNF,CCNB2,TPX2,RACGAP1,CDK1,CKAP2,CDC20,BUB3,MAD2L1,TPD52L1
GO: Biological Process	GO:0140014	mitotic nuclear division		5.35e-23	2.23e-19	3.716e-20	3.312e-19	35	378	NUSAP1,PTTG1,CENPC,CENPE,CENPF,PDGFRB,DLGAP5,KIF4A,AURKA,NDC80,ANLN,BUB1,BUB1B,KIF14,SGO2,FGFR2,TACC3,PLK1,PSRC1,KIF22,KIF2C,RAD21,KIF23,RGCC,UBE2C,BIRC5,PRC1,CDCA8,KIF20B,CCNB1,TPX2,RACGAP1,CDC20,BUB3,MAD2L1
GO: Biological Process	GO:0000070	mitotic sister chromatid segregation		2.029e-22	8.459e-19	1.208e-19	1.077e-18	28	218	NUSAP1,PTTG1,CENPC,CENPE,CENPF,DLGAP5,KIF4A,NDC80,BUB1,BUB1B,KIF14,SGO2,TACC3,PLK1,PSRC1,KIF22,KIF2C,RAD21,KIF23,UBE2C,BIRC5,PRC1,CDCA8,CCNB1,RACGAP1,CDC20,BUB3,MAD2L1
GO: Biological Process	GO:0000819	sister chromatid segregation		1.385e-20	5.774e-17	7.218e-18	6.433e-17	28	254	NUSAP1,PTTG1,CENPC,CENPE,CENPF,DLGAP5,KIF4A,NDC80,BUB1,BUB1B,KIF14,SGO2,TACC3,PLK1,PSRC1,KIF22,KIF2C,RAD21,KIF23,UBE2C,BIRC5,PRC1,CDCA8,CCNB1,RACGAP1,CDC20,BUB3,MAD2L1
GO: Biological Process	GO:0051783	regulation of nuclear division		8.5e-20	3.543e-16	3.936e-17	3.508e-16	24	179	NUSAP1,CENPE,CENPF,PDGFRB,DLGAP5,AURKA,FZR1,NDC80,BUB1,BUB1B,PLCB1,FGFR2,PLK1,RAD21,RGCC,BIRC5,CDCA8,KIF20B,CCNB1,MSX1,MSX2,CDC20,BUB3,MAD2L1
GO: Biological Process	GO:0098813	nuclear chromosome segregation		5.822e-19	2.427e-15	2.427e-16	2.163e-15	30	347	NUSAP1,PTTG1,CENPC,CENPE,CENPF,DLGAP5,KIF4A,NDC80,BUB1,BUB1B,KIF14,FAM83D,SGO2,TACC3,PLK1,PSRC1,KIF22,KIF2C,RAD21,KIF23,UBE2C,BIRC5,PRC1,ECT2,CDCA8,CCNB1,RACGAP1,CDC20,BUB3,MAD2L1
GO: Biological Process	GO:0022402	cell cycle process		9.104e-19	3.795e-15	3.45e-16	3.075e-15	58	1490	NUSAP1,CDKN3,PTTG1,CENPA,CENPC,CENPE,CENPF,PDGFRB,DLGAP5,CKAP5,KIF4A,DDX3X,AURKA,CKS2,FZR1,NDC80,ANLN,STARD9,BUB1,BUB1B,ASPM,PLCB1,KIF14,PLA2G4A,FAM83D,SGO2,FGFR2,TACC3,PLK1,PSRC1,KIF22,KIF2C,RAD21,KIF23,RBL2,RGCC,UBE2C,BIRC5,PRC1,ECT2,CDCA8,KIF20B,CCNA2,CCNB1,KIF20A,CCNF,MSX1,MSX2,CCNB2,TPX2,RACGAP1,CDK1,CKAP2,CDC20,BUB3,CSPP1,MAD2L1,TPD52L1
GO: Biological Process	GO:0051726	regulation of cell cycle		2.171e-18	9.047e-15	7.539e-16	6.719e-15	55	1368	NUSAP1,CDKN3,PTTG1,CENPE,CENPF,PDGFRB,DLGAP5,DDX3X,AURKA,CKS2,FZR1,NDC80,ANLN,HPGD,BUB1,BUB1B,ASPM,PLCB1,KIF14,PLA2G4A,FAM83D,SGO2,PLAGL1,FGFR2,TACC3,BEX2,PLK1,PSRC1,RAD21,KIF23,TTC28,RBL2,RGCC,UBE2C,BIRC5,HBP1,PRC1,ECT2,CDCA8,KIF20B,CCNA2,CCNB1,KIF20A,CCNF,MSX1,MSX2,CCNB2,TPX2,RACGAP1,CDK1,SNAI1,CDC20,BUB3,CSPP1,MAD2L1
GO: Biological Process	GO:0010564	regulation of cell cycle process		6.435e-18	2.682e-14	2.063e-15	1.839e-14	44	893	NUSAP1,PTTG1,CENPE,CENPF,PDGFRB,DLGAP5,DDX3X,AURKA,FZR1,NDC80,ANLN,BUB1,BUB1B,PLCB1,KIF14,PLA2G4A,FAM83D,SGO2,FGFR2,TACC3,PLK1,PSRC1,RAD21,KIF23,RBL2,RGCC,UBE2C,BIRC5,PRC1,ECT2,CDCA8,KIF20B,CCNB1,KIF20A,CCNF,MSX1,MSX2,TPX2,RACGAP1,CDK1,CDC20,BUB3,CSPP1,MAD2L1
GO: Biological Process	GO:0007059	chromosome segregation		9.751e-18	4.064e-14	2.903e-15	2.587e-14	31	415	NUSAP1,PTTG1,CENPC,CENPE,CENPF,DLGAP5,KIF4A,DDX3X,NDC80,BUB1,BUB1B,KIF14,FAM83D,SGO2,TACC3,PLK1,PSRC1,KIF22,KIF2C,RAD21,KIF23,UBE2C,BIRC5,PRC1,ECT2,CDCA8,CCNB1,RACGAP1,CDC20,BUB3,MAD2L1
GO: Biological Process	GO:0007088	regulation of mitotic nuclear division		3.609e-17	1.504e-13	1.003e-14	8.938e-14	20	141	NUSAP1,CENPE,CENPF,PDGFRB,DLGAP5,AURKA,NDC80,BUB1,BUB1B,FGFR2,PLK1,RAD21,RGCC,BIRC5,CDCA8,KIF20B,CCNB1,CDC20,BUB3,MAD2L1
GO: Biological Process	GO:0090068	positive regulation of cell cycle process		3.973e-17	1.656e-13	1.035e-14	9.223e-14	27	313	NUSAP1,CENPE,PDGFRB,DLGAP5,DDX3X,AURKA,NDC80,PLCB1,KIF14,FAM83D,SGO2,RAD21,KIF23,RGCC,UBE2C,BIRC5,ECT2,CDCA8,KIF20B,CCNB1,MSX1,MSX2,RACGAP1,CDK1,CDC20,CSPP1,MAD2L1
GO: Biological Process	GO:0045787	positive regulation of cell cycle		3.672e-16	1.53e-12	9.003e-14	8.024e-13	30	438	NUSAP1,CENPE,PDGFRB,DLGAP5,DDX3X,AURKA,CKS2,NDC80,PLCB1,KIF14,FAM83D,SGO2,FGFR2,PSRC1,RAD21,KIF23,RGCC,UBE2C,BIRC5,ECT2,CDCA8,KIF20B,CCNB1,MSX1,MSX2,RACGAP1,CDK1,CDC20,CSPP1,MAD2L1
GO: Biological Process	GO:0033048	negative regulation of mitotic sister chromatid segregation		5.26e-16	2.192e-12	1.096e-13	9.769e-13	14	56	PTTG1,CENPE,CENPF,NDC80,BUB1,BUB1B,PLK1,RAD21,BIRC5,CDCA8,CCNB1,CDC20,BUB3,MAD2L1
GO: Biological Process	GO:0033046	negative regulation of sister chromatid segregation		5.26e-16	2.192e-12	1.096e-13	9.769e-13	14	56	PTTG1,CENPE,CENPF,NDC80,BUB1,BUB1B,PLK1,RAD21,BIRC5,CDCA8,CCNB1,CDC20,BUB3,MAD2L1
GO: Biological Process	GO:2000816	negative regulation of mitotic sister chromatid separation		5.26e-16	2.192e-12	1.096e-13	9.769e-13	14	56	PTTG1,CENPE,CENPF,NDC80,BUB1,BUB1B,PLK1,RAD21,BIRC5,CDCA8,CCNB1,CDC20,BUB3,MAD2L1
GO: Biological Process	GO:0010965	regulation of mitotic sister chromatid separation		6.547e-16	2.729e-12	1.299e-13	1.158e-12	17	103	PTTG1,CENPE,CENPF,DLGAP5,NDC80,BUB1,BUB1B,TACC3,PLK1,RAD21,UBE2C,BIRC5,CDCA8,CCNB1,CDC20,BUB3,MAD2L1
GO: Biological Process	GO:1905819	negative regulation of chromosome separation		9.022e-16	3.76e-12	1.709e-13	1.523e-12	14	58	PTTG1,CENPE,CENPF,NDC80,BUB1,BUB1B,PLK1,RAD21,BIRC5,CDCA8,CCNB1,CDC20,BUB3,MAD2L1
GO: Biological Process	GO:0051306	mitotic sister chromatid separation		1.082e-15	4.509e-12	1.96e-13	1.747e-12	17	106	PTTG1,CENPE,CENPF,DLGAP5,NDC80,BUB1,BUB1B,TACC3,PLK1,RAD21,UBE2C,BIRC5,CDCA8,CCNB1,CDC20,BUB3,MAD2L1
GO: Biological Process	GO:0051985	negative regulation of chromosome segregation		1.172e-15	4.885e-12	2.035e-13	1.814e-12	14	59	PTTG1,CENPE,CENPF,NDC80,BUB1,BUB1B,PLK1,RAD21,BIRC5,CDCA8,CCNB1,CDC20,BUB3,MAD2L1
GO: Biological Process	GO:0044772	mitotic cell cycle phase transition		1.758e-15	7.325e-12	2.93e-13	2.611e-12	32	536	CDKN3,CENPE,CENPF,DLGAP5,DDX3X,AURKA,CKS2,FZR1,NDC80,ANLN,BUB1,BUB1B,PLCB1,KIF14,PLA2G4A,TACC3,PLK1,RAD21,RBL2,RGCC,UBE2C,BIRC5,CDCA8,CCNA2,CCNB1,CCNF,CCNB2,CDK1,CDC20,BUB3,MAD2L1,TPD52L1
GO: Biological Process	GO:0033047	regulation of mitotic sister chromatid segregation		1.948e-15	8.118e-12	3.122e-13	2.783e-12	14	61	PTTG1,CENPE,CENPF,NDC80,BUB1,BUB1B,PLK1,RAD21,BIRC5,CDCA8,CCNB1,CDC20,BUB3,MAD2L1
GO: Biological Process	GO:0033045	regulation of sister chromatid segregation		2.818e-15	1.174e-11	4.35e-13	3.877e-12	17	112	PTTG1,CENPE,CENPF,DLGAP5,NDC80,BUB1,BUB1B,TACC3,PLK1,RAD21,UBE2C,BIRC5,CDCA8,CCNB1,CDC20,BUB3,MAD2L1
GO: Biological Process	GO:0007010	cytoskeleton organization		4.077e-15	1.699e-11	6.07e-13	5.41e-12	57	1736	NUSAP1,PHACTR2,STARD8,CDC42EP4,CENPA,CENPE,PDGFRB,DLGAP5,CKAP5,KIF4A,HMMR,BRWD3,TMEFF2,PGM5,AURKA,SLIT2,DES,TUBB4B,RHOBTB1,NDC80,ANLN,STARD9,ASPM,KIF14,COBL,SEMA6A,TACC3,PLK1,UTRN,PSRC1,HSP90AA1,KIF2C,KIF23,TTC28,GAS2L3,CNTRL,RGCC,BIRC5,PRC1,ECT2,CDCA8,SH3D21,CCNB1,KIF20A,CCNF,CCNB2,PRKAA2,TPX2,CEP70,RACGAP1,DAAM2,LIMCH1,CDK1,CKAP2,CDC20,PARD3,MAD2L1
GO: Biological Process	GO:0045839	negative regulation of mitotic nuclear division		5.086e-15	2.12e-11	7.309e-13	6.514e-12	14	65	CENPE,CENPF,NDC80,BUB1,BUB1B,FGFR2,PLK1,RAD21,BIRC5,CDCA8,CCNB1,CDC20,BUB3,MAD2L1
GO: Biological Process	GO:0045841	negative regulation of mitotic metaphase/anaphase transition		7.846e-15	3.27e-11	1.044e-12	9.301e-12	13	53	CENPE,CENPF,NDC80,BUB1,BUB1B,PLK1,RAD21,BIRC5,CDCA8,CCNB1,CDC20,BUB3,MAD2L1
GO: Biological Process	GO:0007091	metaphase/anaphase transition of mitotic cell cycle		7.997e-15	3.333e-11	1.044e-12	9.301e-12	16	100	CENPE,CENPF,DLGAP5,NDC80,BUB1,BUB1B,TACC3,PLK1,RAD21,UBE2C,BIRC5,CDCA8,CCNB1,CDC20,BUB3,MAD2L1
GO: Biological Process	GO:1905818	regulation of chromosome separation		8.013e-15	3.34e-11	1.044e-12	9.301e-12	17	119	PTTG1,CENPE,CENPF,DLGAP5,NDC80,BUB1,BUB1B,TACC3,PLK1,RAD21,UBE2C,BIRC5,CDCA8,CCNB1,CDC20,BUB3,MAD2L1
GO: Biological Process	GO:0051983	regulation of chromosome segregation		1.237e-14	5.154e-11	1.538e-12	1.371e-11	18	143	PTTG1,CENPE,CENPF,DLGAP5,NDC80,BUB1,BUB1B,TACC3,PLK1,KIF2C,RAD21,UBE2C,BIRC5,CDCA8,CCNB1,CDC20,BUB3,MAD2L1
GO: Biological Process	GO:0007051	spindle organization		1.282e-14	5.344e-11	1.538e-12	1.371e-11	22	242	CENPE,DLGAP5,CKAP5,KIF4A,AURKA,NDC80,STARD9,ASPM,TACC3,PLK1,PSRC1,KIF23,BIRC5,PRC1,CDCA8,CCNB1,KIF20A,CCNB2,TPX2,RACGAP1,CDK1,CDC20
GO: Biological Process	GO:0044784	metaphase/anaphase transition of cell cycle		1.298e-14	5.409e-11	1.538e-12	1.371e-11	16	103	CENPE,CENPF,DLGAP5,NDC80,BUB1,BUB1B,TACC3,PLK1,RAD21,UBE2C,BIRC5,CDCA8,CCNB1,CDC20,BUB3,MAD2L1
GO: Biological Process	GO:1902100	negative regulation of metaphase/anaphase transition of cell cycle		1.328e-14	5.537e-11	1.538e-12	1.371e-11	13	55	CENPE,CENPF,NDC80,BUB1,BUB1B,PLK1,RAD21,BIRC5,CDCA8,CCNB1,CDC20,BUB3,MAD2L1
GO: Biological Process	GO:0031577	spindle checkpoint signaling		1.714e-14	7.144e-11	1.931e-12	1.721e-11	13	56	CENPE,CENPF,AURKA,NDC80,BUB1,BUB1B,PLK1,BIRC5,CDCA8,CCNB1,CDC20,BUB3,MAD2L1
GO: Biological Process	GO:0033043	regulation of organelle organization		2.806e-14	1.169e-10	3.077e-12	2.743e-11	49	1378	NUSAP1,PTTG1,CDC42EP4,CENPE,CENPF,PDGFRB,DLGAP5,CKAP5,DCN,TMEFF2,AURKA,SLIT2,PPARGC1A,FZR1,RHOBTB1,NRXN1,NDC80,ARL6IP1,BUB1,BUB1B,WDR35,PLCB1,PLA2G4A,SGO2,FGFR2,TACC3,PLK1,PSRC1,RAD21,CNTRL,RGCC,UBE2C,BIRC5,ECT2,CDCA8,KIF20B,CCNB1,CCNF,MSX1,MSX2,PRKAA2,TPX2,CEP70,DAAM2,LIMCH1,CKAP2,CDC20,BUB3,MAD2L1
GO: Biological Process	GO:0051784	negative regulation of nuclear division		5.177e-14	2.158e-10	5.532e-12	4.931e-11	14	76	CENPE,CENPF,NDC80,BUB1,BUB1B,FGFR2,PLK1,RAD21,BIRC5,CDCA8,CCNB1,CDC20,BUB3,MAD2L1
GO: Biological Process	GO:1902850	microtubule cytoskeleton organization involved in mitosis		6.786e-14	2.828e-10	7.071e-12	6.302e-11	20	207	NUSAP1,CENPA,CENPE,DLGAP5,CKAP5,KIF4A,AURKA,NDC80,TACC3,PLK1,PSRC1,KIF23,BIRC5,PRC1,CDCA8,CCNB1,TPX2,RACGAP1,CDC20,MAD2L1
GO: Biological Process	GO:0030071	regulation of mitotic metaphase/anaphase transition		8.146e-14	3.395e-10	8.281e-12	7.381e-11	15	96	CENPE,CENPF,DLGAP5,NDC80,BUB1,BUB1B,PLK1,RAD21,UBE2C,BIRC5,CDCA8,CCNB1,CDC20,BUB3,MAD2L1
GO: Biological Process	GO:0000226	microtubule cytoskeleton organization		1.013e-13	4.223e-10	1.006e-11	8.962e-11	35	746	NUSAP1,CENPA,CENPE,DLGAP5,CKAP5,KIF4A,AURKA,TUBB4B,NDC80,STARD9,ASPM,KIF14,TACC3,PLK1,PSRC1,KIF2C,KIF23,TTC28,GAS2L3,BIRC5,PRC1,CDCA8,CCNB1,KIF20A,CCNF,CCNB2,PRKAA2,TPX2,CEP70,RACGAP1,CDK1,CKAP2,CDC20,PARD3,MAD2L1
GO: Biological Process	GO:1902099	regulation of metaphase/anaphase transition of cell cycle		1.304e-13	5.436e-10	1.264e-11	1.127e-10	15	99	CENPE,CENPF,DLGAP5,NDC80,BUB1,BUB1B,PLK1,RAD21,UBE2C,BIRC5,CDCA8,CCNB1,CDC20,BUB3,MAD2L1
GO: Biological Process	GO:0007094	mitotic spindle assembly checkpoint signaling		1.503e-13	6.263e-10	1.392e-11	1.24e-10	12	51	CENPE,CENPF,NDC80,BUB1,BUB1B,PLK1,BIRC5,CDCA8,CCNB1,CDC20,BUB3,MAD2L1
GO: Biological Process	GO:0071173	spindle assembly checkpoint signaling		1.503e-13	6.263e-10	1.392e-11	1.24e-10	12	51	CENPE,CENPF,NDC80,BUB1,BUB1B,PLK1,BIRC5,CDCA8,CCNB1,CDC20,BUB3,MAD2L1
GO: Biological Process	GO:0044770	cell cycle phase transition		1.79e-13	7.46e-10	1.622e-11	1.445e-10	33	675	CDKN3,CENPE,CENPF,DLGAP5,DDX3X,AURKA,CKS2,FZR1,NDC80,ANLN,BUB1,BUB1B,PLCB1,KIF14,PLA2G4A,FAM83D,TACC3,PLK1,RAD21,RBL2,RGCC,UBE2C,BIRC5,CDCA8,CCNA2,CCNB1,CCNF,CCNB2,CDK1,CDC20,BUB3,MAD2L1,TPD52L1
GO: Biological Process	GO:0051304	chromosome separation		2.269e-13	9.457e-10	2.012e-11	1.793e-10	17	145	PTTG1,CENPE,CENPF,DLGAP5,NDC80,BUB1,BUB1B,TACC3,PLK1,RAD21,UBE2C,BIRC5,CDCA8,CCNB1,CDC20,BUB3,MAD2L1
GO: Biological Process	GO:0071174	mitotic spindle checkpoint signaling		2.479e-13	1.033e-09	2.153e-11	1.918e-10	12	53	CENPE,CENPF,NDC80,BUB1,BUB1B,PLK1,BIRC5,CDCA8,CCNB1,CDC20,BUB3,MAD2L1
GO: Biological Process	GO:0007346	regulation of mitotic cell cycle		4.502e-13	1.877e-09	3.83e-11	3.413e-10	31	614	NUSAP1,CENPE,CENPF,PDGFRB,DLGAP5,DDX3X,AURKA,CKS2,FZR1,NDC80,ANLN,BUB1,BUB1B,PLCB1,KIF14,PLA2G4A,FGFR2,PLK1,RAD21,TTC28,RBL2,RGCC,UBE2C,BIRC5,CDCA8,KIF20B,CCNB1,CDK1,CDC20,BUB3,MAD2L1
GO: Biological Process	GO:0051276	chromosome organization		4.991e-13	2.08e-09	4.16e-11	3.708e-10	32	658	NUSAP1,PTTG1,CENPA,CENPC,CENPE,CENPF,DLGAP5,KIF4A,DDX3X,NDC80,BUB1,BUB1B,KIF14,SGO2,TACC3,PLK1,PSRC1,HSP90AA1,KIF22,KIF2C,RAD21,KIF23,UBE2C,BIRC5,PRC1,CDCA8,CCNB1,RACGAP1,CDK1,CDC20,BUB3,MAD2L1
GO: Biological Process	GO:1903046	meiotic cell cycle process		7.379e-13	3.075e-09	6.03e-11	5.374e-10	22	295	PTTG1,CENPC,CENPE,AURKA,CKS2,FZR1,NDC80,BUB1,BUB1B,ASPM,PLCB1,SGO2,PLK1,RAD21,BIRC5,CCNB1,KIF20A,MSX1,MSX2,CCNB2,CDK1,CDC20
GO: Biological Process	GO:1901990	regulation of mitotic cell cycle phase transition		1.283e-12	5.348e-09	1.029e-10	9.167e-10	25	405	CENPE,CENPF,DLGAP5,DDX3X,AURKA,FZR1,NDC80,ANLN,BUB1,BUB1B,PLCB1,KIF14,PLA2G4A,PLK1,RAD21,RBL2,RGCC,UBE2C,BIRC5,CDCA8,CCNB1,CDK1,CDC20,BUB3,MAD2L1
GO: Biological Process	GO:0007052	mitotic spindle organization		1.42e-12	5.918e-09	1.117e-10	9.952e-10	17	162	CENPE,DLGAP5,CKAP5,KIF4A,AURKA,NDC80,TACC3,PLK1,PSRC1,KIF23,BIRC5,PRC1,CDCA8,CCNB1,TPX2,RACGAP1,CDC20
GO: Biological Process	GO:0140013	meiotic nuclear division		1.501e-12	6.257e-09	1.159e-10	1.033e-09	20	244	PTTG1,CENPC,CENPE,AURKA,CKS2,FZR1,NDC80,BUB1,BUB1B,ASPM,PLCB1,SGO2,PLK1,RAD21,BIRC5,KIF20A,MSX1,MSX2,CCNB2,CDC20
GO: Biological Process	GO:0140694	non-membrane-bounded organelle assembly		4.049e-12	1.687e-08	3.068e-10	2.734e-09	27	503	CENPA,CENPC,CENPE,CENPF,PDGFRB,DLGAP5,KIF4A,DDX3X,PGM5,AURKA,DES,NDC80,ANLN,STARD9,ASPM,PLK1,HSP90AA1,KIF23,BIRC5,PRC1,CDCA8,KIF20A,CCNB2,PRKAA2,TPX2,RACGAP1,CDC20
GO: Biological Process	GO:2001251	negative regulation of chromosome organization		1.011e-11	4.213e-08	7.523e-10	6.705e-09	14	110	PTTG1,CENPE,CENPF,NDC80,BUB1,BUB1B,PLK1,RAD21,BIRC5,CDCA8,CCNB1,CDC20,BUB3,MAD2L1
GO: Biological Process	GO:0000910	cytokinesis		1.138e-11	4.745e-08	8.325e-10	7.419e-09	18	212	NUSAP1,CENPA,KIF4A,AURKA,NDC80,ANLN,KIF14,PLK1,KIF23,BIRC5,PRC1,ECT2,CDCA8,KIF20B,KIF20A,RACGAP1,CKAP2,CSPP1
GO: Biological Process	GO:0051321	meiotic cell cycle		1.439e-11	5.998e-08	1.034e-09	9.217e-09	23	378	PTTG1,CENPC,CENPE,AURKA,CKS2,FZR1,NDC80,BUB1,BUB1B,ASPM,PLCB1,SGO2,PLK1,RAD21,BIRC5,CCNB1,KIF20A,MSX1,MSX2,CCNB2,CDK1,CDC20,BUB3
GO: Biological Process	GO:0051225	spindle assembly		1.842e-11	7.676e-08	1.301e-09	1.16e-08	16	163	CENPE,KIF4A,AURKA,NDC80,STARD9,ASPM,PLK1,KIF23,BIRC5,PRC1,CDCA8,KIF20A,CCNB2,TPX2,RACGAP1,CDC20
GO: Biological Process	GO:0000281	mitotic cytokinesis		2.208e-11	9.203e-08	1.534e-09	1.367e-08	13	95	NUSAP1,CENPA,KIF4A,ANLN,PLK1,KIF23,BIRC5,ECT2,CDCA8,KIF20B,KIF20A,RACGAP1,CKAP2
GO: Biological Process	GO:0008608	attachment of spindle microtubules to kinetochore		3.127e-11	1.303e-07	2.137e-09	1.904e-08	10	45	CENPC,CENPE,NDC80,KIF2C,BIRC5,ECT2,CDCA8,CCNB1,RACGAP1,BUB3
GO: Biological Process	GO:0051310	metaphase plate congression		5.077e-11	2.116e-07	3.413e-09	3.042e-08	12	81	CENPC,CENPE,CENPF,NDC80,KIF14,FAM83D,PSRC1,KIF22,KIF2C,BIRC5,CDCA8,CCNB1
GO: Biological Process	GO:0050000	chromosome localization		5.548e-11	2.312e-07	3.67e-09	3.271e-08	13	102	CENPC,CENPE,CENPF,DLGAP5,NDC80,KIF14,FAM83D,PSRC1,KIF22,KIF2C,BIRC5,CDCA8,CCNB1
GO: Biological Process	GO:0007017	microtubule-based process		6.109e-11	2.546e-07	3.979e-09	3.546e-08	38	1088	NUSAP1,CENPA,CENPE,DLGAP5,CKAP5,KIF4A,AURKA,TUBB4B,NDC80,STARD9,ASPM,WDR35,KIF14,TACC3,PLK1,PSRC1,KIF22,KIF2C,KIF23,TTC28,GAS2L3,BIRC5,PRC1,CDCA8,KIF20B,CCNB1,KIF20A,CCNF,CCNB2,PRKAA2,TPX2,CEP70,RACGAP1,CDK1,CKAP2,CDC20,PARD3,MAD2L1
GO: Biological Process	GO:0061640	cytoskeleton-dependent cytokinesis		7.283e-11	3.035e-07	4.67e-09	4.162e-08	14	127	NUSAP1,CENPA,KIF4A,NDC80,ANLN,PLK1,KIF23,BIRC5,ECT2,CDCA8,KIF20B,KIF20A,RACGAP1,CKAP2
GO: Biological Process	GO:1901987	regulation of cell cycle phase transition		1.235e-10	5.149e-07	7.801e-09	6.953e-08	26	542	CENPE,CENPF,DLGAP5,DDX3X,AURKA,FZR1,NDC80,ANLN,BUB1,BUB1B,PLCB1,KIF14,PLA2G4A,FAM83D,PLK1,RAD21,RBL2,RGCC,UBE2C,BIRC5,CDCA8,CCNB1,CDK1,CDC20,BUB3,MAD2L1
GO: Biological Process	GO:1901991	negative regulation of mitotic cell cycle phase transition		2.201e-10	9.173e-07	1.369e-08	1.22e-07	17	222	CENPE,CENPF,FZR1,NDC80,BUB1,BUB1B,PLK1,RAD21,RBL2,RGCC,BIRC5,CDCA8,CCNB1,CDK1,CDC20,BUB3,MAD2L1
GO: Biological Process	GO:0051303	establishment of chromosome localization		3.448e-10	1.437e-06	2.114e-08	1.884e-07	12	95	CENPC,CENPE,CENPF,NDC80,KIF14,FAM83D,PSRC1,KIF22,KIF2C,BIRC5,CDCA8,CCNB1
GO: Biological Process	GO:0033044	regulation of chromosome organization		5.409e-10	2.255e-06	3.267e-08	2.912e-07	18	268	PTTG1,CENPE,CENPF,DLGAP5,NDC80,BUB1,BUB1B,SGO2,TACC3,PLK1,RAD21,UBE2C,BIRC5,CDCA8,CCNB1,CDC20,BUB3,MAD2L1
GO: Biological Process	GO:0010948	negative regulation of cell cycle process		7.775e-10	3.24e-06	4.629e-08	4.126e-07	21	383	PTTG1,CENPE,CENPF,AURKA,FZR1,NDC80,BUB1,BUB1B,FGFR2,PLK1,RAD21,RBL2,RGCC,BIRC5,CDCA8,CCNB1,CCNF,CDK1,CDC20,BUB3,MAD2L1
GO: Biological Process	GO:0051256	mitotic spindle midzone assembly		1.11e-09	4.626e-06	6.5e-08	5.794e-07	6	12	KIF4A,KIF23,BIRC5,PRC1,CDCA8,RACGAP1
GO: Biological Process	GO:0032465	regulation of cytokinesis		1.123e-09	4.68e-06	6.5e-08	5.794e-07	12	105	AURKA,KIF14,PLK1,KIF23,BIRC5,PRC1,ECT2,CDCA8,KIF20B,KIF20A,RACGAP1,CSPP1
GO: Biological Process	GO:0007080	mitotic metaphase plate congression		1.248e-09	5.2e-06	7.123e-08	6.348e-07	10	64	CENPC,CENPE,NDC80,KIF14,PSRC1,KIF22,KIF2C,BIRC5,CDCA8,CCNB1
GO: Biological Process	GO:0045786	negative regulation of cell cycle		1.794e-09	7.477e-06	1.005e-07	8.96e-07	23	483	PTTG1,CENPE,CENPF,AURKA,FZR1,NDC80,HPGD,BUB1,BUB1B,FGFR2,PLK1,RAD21,RBL2,RGCC,BIRC5,CDCA8,CCNB1,CCNF,CDK1,SNAI1,CDC20,BUB3,MAD2L1
GO: Biological Process	GO:0045930	negative regulation of mitotic cell cycle		1.809e-09	7.54e-06	1.005e-07	8.96e-07	18	289	CENPE,CENPF,FZR1,NDC80,BUB1,BUB1B,FGFR2,PLK1,RAD21,RBL2,RGCC,BIRC5,CDCA8,CCNB1,CDK1,CDC20,BUB3,MAD2L1
GO: Biological Process	GO:0000022	mitotic spindle elongation		2.043e-09	8.516e-06	1.121e-07	9.987e-07	6	13	KIF4A,KIF23,BIRC5,PRC1,CDCA8,RACGAP1
GO: Biological Process	GO:0007093	mitotic cell cycle checkpoint signaling		2.793e-09	1.164e-05	1.512e-07	1.348e-06	14	167	CENPE,CENPF,FZR1,NDC80,BUB1,BUB1B,PLK1,BIRC5,CDCA8,CCNB1,CDK1,CDC20,BUB3,MAD2L1
GO: Biological Process	GO:0007292	female gamete generation		4.413e-09	1.839e-05	2.358e-07	2.102e-06	17	270	CENPE,AURKA,FZR1,NDC80,HPGD,ASPM,PLCB1,PLA2G4A,SGO2,PLK1,CNTRL,BIRC5,CCNB1,KIF20A,CCNB2,CDK1,CDC20
GO: Biological Process	GO:0051255	spindle midzone assembly		5.855e-09	2.441e-05	3.051e-07	2.719e-06	6	15	KIF4A,KIF23,BIRC5,PRC1,CDCA8,RACGAP1
GO: Biological Process	GO:0051231	spindle elongation		5.855e-09	2.441e-05	3.051e-07	2.719e-06	6	15	KIF4A,KIF23,BIRC5,PRC1,CDCA8,RACGAP1
GO: Biological Process	GO:0010639	negative regulation of organelle organization		6.099e-09	2.542e-05	3.139e-07	2.797e-06	21	430	PTTG1,CENPE,CENPF,TMEFF2,SLIT2,PPARGC1A,NDC80,BUB1,BUB1B,FGFR2,PLK1,RAD21,BIRC5,CDCA8,CCNB1,CCNF,TPX2,CKAP2,CDC20,BUB3,MAD2L1
GO: Biological Process	GO:1901988	negative regulation of cell cycle phase transition		7.747e-09	3.229e-05	3.938e-07	3.51e-06	18	317	CENPE,CENPF,AURKA,FZR1,NDC80,BUB1,BUB1B,PLK1,RAD21,RBL2,RGCC,BIRC5,CDCA8,CCNB1,CDK1,CDC20,BUB3,MAD2L1
GO: Biological Process	GO:0051302	regulation of cell division		1.057e-08	4.405e-05	5.308e-07	4.73e-06	15	217	AURKA,ASPM,KIF14,FGFR2,PLK1,KIF23,RBL2,BIRC5,PRC1,ECT2,CDCA8,KIF20B,KIF20A,RACGAP1,CSPP1
GO: Biological Process	GO:0000075	cell cycle checkpoint signaling		1.196e-08	4.986e-05	5.935e-07	5.29e-06	15	219	CENPE,CENPF,AURKA,FZR1,NDC80,BUB1,BUB1B,PLK1,BIRC5,CDCA8,CCNB1,CDK1,CDC20,BUB3,MAD2L1
GO: Biological Process	GO:0044839	cell cycle G2/M phase transition		2.653e-08	0.0001106	1.301e-06	1.159e-05	14	199	CENPF,AURKA,FZR1,NDC80,PLCB1,KIF14,PLK1,RAD21,BIRC5,CCNA2,CCNB1,CCNB2,CDK1,TPD52L1
GO: Biological Process	GO:0072359	circulatory system development		2.777e-08	0.0001158	1.346e-06	1.2e-05	48	1977	TSPAN12,IL15,DHRS3,CENPF,PDGFRB,LAMA1,APELA,DCN,ITPR1,SLIT2,BMP5,FREM2,MFGE8,NRXN3,NRXN1,SULF1,HPGD,LMLN,ADAMTS18,COBL,SEMA6A,ALCAM,FGFR2,FLRT2,RAD21,CACNA1D,RARB,ANGPT1,LPAR4,NTRK2,CNTRL,RGCC,ISL2,BIRC5,ANKRD6,CDCA8,TIPARP,CCNB1,KIF20A,MSX1,MSX2,FOXP4,RACGAP1,KDM4A,CDK1,SNAI1,PARD3,EPAS1
GO: Biological Process	GO:0051988	regulation of attachment of spindle microtubules to kinetochore		3.064e-08	0.0001277	1.468e-06	1.308e-05	6	19	CENPE,BIRC5,ECT2,CDCA8,CCNB1,RACGAP1
GO: Biological Process	GO:0007056	spindle assembly involved in female meiosis		5.404e-08	0.0002252	2.56e-06	2.281e-05	5	11	CENPE,AURKA,NDC80,BIRC5,CCNB2
GO: Biological Process	GO:0007057	spindle assembly involved in female meiosis I		5.912e-08	0.0002464	2.769e-06	2.468e-05	4	5	CENPE,AURKA,NDC80,CCNB2
GO: Biological Process	GO:0032467	positive regulation of cytokinesis		6.676e-08	0.0002782	3.092e-06	2.755e-05	8	52	KIF14,KIF23,BIRC5,ECT2,CDCA8,KIF20B,RACGAP1,CSPP1
GO: Biological Process	GO:0051338	regulation of transferase activity		7.681e-08	0.0003201	3.518e-06	3.135e-05	32	1061	CDKN3,CENPE,PDGFRB,DDX3X,CKS2,FZR1,NRXN1,BUB1B,KIF14,FGFR2,TAF7,PLK1,PSRC1,HSP90AA1,PARM1,ANGPT1,CAMK1D,RBL2,NTRK2,RGCC,UBE2C,ECT2,CCNA2,CCNB1,CCNF,PPP2R5A,CCNB2,TPX2,CDC20,BUB3,MAD2L1,TPD52L1
GO: Biological Process	GO:0051315	attachment of mitotic spindle microtubules to kinetochore		8.208e-08	0.0003421	3.719e-06	3.314e-05	6	22	CENPC,CENPE,NDC80,KIF2C,BIRC5,CDCA8
GO: Biological Process	GO:0051785	positive regulation of nuclear division		9.217e-08	0.0003842	4.131e-06	3.682e-05	9	75	NUSAP1,CENPE,PDGFRB,DLGAP5,AURKA,PLCB1,RGCC,MSX1,MSX2
GO: Biological Process	GO:0051130	positive regulation of cellular component organization		9.589e-08	0.0003997	4.252e-06	3.79e-05	36	1303	NUSAP1,ATP5MC1,CDC42EP4,CENPE,PDGFRB,DLGAP5,CKAP5,APELA,DCN,TENM2,DDX3X,ITPR1,AURKA,SLIT2,PPARGC1A,BMP5,NRXN1,ANLN,WDR35,PLCB1,PLA2G4A,COBL,SGO2,FLRT2,PSRC1,HSP90AA1,RAD21,ANGPT1,CAMK1D,NTRK2,RGCC,MSX1,MSX2,LIMCH1,CDC20,PARD3
GO: Biological Process	GO:0007143	female meiotic nuclear division		1.215e-07	0.0005066	5.333e-06	4.753e-05	8	56	CENPE,AURKA,NDC80,SGO2,PLK1,BIRC5,KIF20A,CCNB2
GO: Biological Process	GO:0000086	G2/M transition of mitotic cell cycle		1.335e-07	0.0005565	5.796e-06	5.166e-05	12	160	CENPF,AURKA,FZR1,PLCB1,KIF14,PLK1,RAD21,BIRC5,CCNA2,CCNB1,CDK1,TPD52L1
GO: Biological Process	GO:0051383	kinetochore organization		1.455e-07	0.0006064	6.125e-06	5.459e-05	6	24	CENPA,CENPC,CENPE,CENPF,DLGAP5,NDC80
GO: Biological Process	GO:1903537	meiotic cell cycle process involved in oocyte maturation		1.455e-07	0.0006064	6.125e-06	5.459e-05	6	24	AURKA,FZR1,CCNB1,KIF20A,CDK1,CDC20
GO: Biological Process	GO:0090231	regulation of spindle checkpoint		1.455e-07	0.0006064	6.125e-06	5.459e-05	6	24	AURKA,NDC80,BIRC5,CDCA8,CCNB1,MAD2L1
GO: Biological Process	GO:0070925	organelle assembly		1.547e-07	0.0006447	6.447e-06	5.746e-05	34	1210	CENPA,CENPC,CENPE,CENPF,PDGFRB,DLGAP5,KIF4A,DDX3X,PGM5,AURKA,DES,TUBB4B,NRXN1,NDC80,ANLN,STARD9,ASPM,WDR35,COBL,FGFR2,PLK1,HSP90AA1,KIF23,BIRC5,PRC1,CDCA8,KIF20A,CEP89,CCNB2,PRKAA2,TPX2,CEP70,RACGAP1,CDC20
GO: Biological Process	GO:0000212	meiotic spindle organization		1.799e-07	0.0007499	7.425e-06	6.617e-05	7	40	CENPE,AURKA,NDC80,ASPM,BIRC5,CCNB2,CDK1
GO: Biological Process	GO:0051656	establishment of organelle localization		3.305e-07	0.001377	1.35e-05	0.0001203	21	544	NUSAP1,CENPA,CENPC,CENPE,CENPF,NDC80,ASPM,KIF14,FAM83D,FGFR2,TACC3,PLK1,PSRC1,KIF22,KIF2C,KIF23,BIRC5,CDCA8,CCNB1,PARD3,MAD2L1
GO: Biological Process	GO:0035295	tube development		3.39e-07	0.001413	1.372e-05	0.0001223	44	1880	TSPAN12,IL15,CENPF,PDGFRB,LAMA1,MEG3,APELA,DCN,SLIT2,PPARGC1A,BMP5,MFGE8,NRXN3,NRXN1,OTOGL,SULF1,HPGD,LMLN,SCAPER,ADAMTS18,COBL,SEMA6A,ALCAM,FGFR2,RAD21,CRISPLD2,RC3H2,RARB,ANGPT1,LPAR4,NTRK2,RGCC,ISL2,BIRC5,ANKRD6,KIF20B,TIPARP,CCNB1,MSX1,MSX2,FOXP4,KDM4A,PARD3,EPAS1
GO: Biological Process	GO:1901989	positive regulation of cell cycle phase transition		3.483e-07	0.001452	1.396e-05	0.0001244	11	143	CENPE,DLGAP5,DDX3X,AURKA,PLCB1,FAM83D,RGCC,UBE2C,BIRC5,CCNB1,CDK1
GO: Biological Process	GO:0031399	regulation of protein modification process		3.703e-07	0.001543	1.47e-05	0.000131	44	1886	CDKN3,IL15,CENPE,PDGFRB,DDX3X,SLIT2,PPARGC1A,CKS2,BMP5,FZR1,NEK3,NRXN1,BUB1B,KIF14,GNAS,TAF7,SPINDOC,PLK1,PSRC1,HSP90AA1,ANGPT1,CAMK1D,NTRK2,CNTRL,RGCC,UBE2C,BIRC5,ECT2,CDCA8,CCNA2,CCNB1,CCNF,PPP2R5A,CCNB2,PRKAA2,TPX2,KDM4A,LIMCH1,CDC20,PARD3,BUB3,EPAS1,MAD2L1,TPD52L1
GO: Biological Process	GO:0007127	meiosis I		4.598e-07	0.001916	1.808e-05	0.0001611	11	147	PTTG1,CENPC,CENPE,AURKA,CKS2,NDC80,SGO2,PLK1,RAD21,BIRC5,CCNB2
GO: Biological Process	GO:0090306	meiotic spindle assembly		4.914e-07	0.002048	1.914e-05	0.0001706	6	29	CENPE,AURKA,NDC80,ASPM,BIRC5,CCNB2
GO: Biological Process	GO:0035239	tube morphogenesis		5.937e-07	0.002475	2.291e-05	0.0002042	37	1467	TSPAN12,IL15,CENPF,PDGFRB,LAMA1,APELA,DCN,SLIT2,BMP5,MFGE8,NRXN3,NRXN1,OTOGL,SULF1,HPGD,LMLN,ADAMTS18,COBL,SEMA6A,ALCAM,FGFR2,RAD21,ANGPT1,LPAR4,NTRK2,RGCC,ISL2,BIRC5,ANKRD6,KIF20B,TIPARP,MSX1,MSX2,FOXP4,KDM4A,PARD3,EPAS1
GO: Biological Process	GO:0051445	regulation of meiotic cell cycle		5.994e-07	0.002498	2.292e-05	0.0002043	9	93	AURKA,FZR1,ASPM,PLCB1,CCNB1,MSX1,MSX2,CDK1,CDC20
GO: Biological Process	GO:0007062	sister chromatid cohesion		6.363e-07	0.002652	2.411e-05	0.0002149	8	69	PTTG1,BUB1,BUB1B,SGO2,PLK1,KIF22,RAD21,CDC20
GO: Biological Process	GO:0090307	mitotic spindle assembly		7.862e-07	0.003277	2.952e-05	0.0002631	9	96	KIF4A,PLK1,KIF23,BIRC5,PRC1,CDCA8,TPX2,RACGAP1,CDC20
GO: Biological Process	GO:0006468	protein phosphorylation		9.355e-07	0.003899	3.482e-05	0.0003103	42	1818	CDKN3,IL15,CENPE,PDGFRB,LAMA1,DAPK1,DDX3X,AURKA,SLIT2,PPARGC1A,CKS2,BMP5,NEK3,NRXN1,BUB1,BUB1B,KIF14,FGFR2,GNAS,TAF7,PLK1,PSRC1,HSP90AA1,ANGPT1,CAMK1D,NTRK2,RGCC,BIRC5,RUNX1T1,ECT2,CDCA8,CCNA2,CCNB1,CCNF,CCNB2,PRKAA2,DYRK1B,TPX2,LIMCH1,CDK1,PARD3,TPD52L1
GO: Biological Process	GO:0051382	kinetochore assembly		1.27e-06	0.005293	4.684e-05	0.0004174	5	19	CENPA,CENPC,CENPE,CENPF,DLGAP5
GO: Biological Process	GO:0051781	positive regulation of cell division		1.968e-06	0.008201	7.194e-05	0.0006411	9	107	KIF14,FGFR2,KIF23,BIRC5,ECT2,CDCA8,KIF20B,RACGAP1,CSPP1
GO: Biological Process	GO:0051640	organelle localization		2.041e-06	0.008507	7.398e-05	0.0006593	23	714	NUSAP1,CENPA,CENPC,CENPE,CENPF,DLGAP5,NRXN1,NDC80,ASPM,KIF14,FAM83D,FGFR2,TACC3,PLK1,PSRC1,KIF22,KIF2C,KIF23,BIRC5,CDCA8,CCNB1,PARD3,MAD2L1
GO: Biological Process	GO:1903538	regulation of meiotic cell cycle process involved in oocyte maturation		2.184e-06	0.009104	7.849e-05	0.0006995	5	21	AURKA,FZR1,CCNB1,CDK1,CDC20
GO: Biological Process	GO:0061982	meiosis I cell cycle process		2.305e-06	0.009606	8.21e-05	0.0007317	11	173	PTTG1,CENPC,CENPE,AURKA,CKS2,NDC80,SGO2,PLK1,RAD21,BIRC5,CCNB2
GO: Biological Process	GO:1903504	regulation of mitotic spindle checkpoint		2.803e-06	0.01168	9.816e-05	0.0008749	5	22	NDC80,BIRC5,CDCA8,CCNB1,MAD2L1
GO: Biological Process	GO:0090266	regulation of mitotic cell cycle spindle assembly checkpoint		2.803e-06	0.01168	9.816e-05	0.0008749	5	22	NDC80,BIRC5,CDCA8,CCNB1,MAD2L1
GO: Biological Process	GO:1901992	positive regulation of mitotic cell cycle phase transition		4.139e-06	0.01725	0.0001438	0.001281	9	117	CENPE,DLGAP5,DDX3X,PLCB1,RGCC,UBE2C,BIRC5,CCNB1,CDK1
GO: Biological Process	GO:0051642	centrosome localization		4.186e-06	0.01745	0.0001442	0.001285	6	41	DLGAP5,AURKA,ASPM,SEMA6A,PARD3,MAD2L1
GO: Biological Process	GO:0007507	heart development		4.272e-06	0.01781	0.000146	0.001301	29	1092	DHRS3,CENPF,PDGFRB,APELA,ITPR1,SLIT2,BMP5,FREM2,COBL,ALCAM,FGFR2,FLRT2,RAD21,CACNA1D,RARB,ANGPT1,CNTRL,ISL2,BIRC5,ANKRD6,CDCA8,CCNB1,KIF20A,MSX1,MSX2,FOXP4,RACGAP1,CDK1,SNAI1
GO: Biological Process	GO:0051129	negative regulation of cellular component organization		4.354e-06	0.01815	0.0001475	0.001315	25	859	PTTG1,CENPE,CENPF,DDX3X,TMEFF2,SLIT2,PPARGC1A,NRXN1,NDC80,BUB1,BUB1B,KIF14,SEMA6A,FGFR2,PLK1,RAD21,BIRC5,CDCA8,CCNB1,CCNF,TPX2,CKAP2,CDC20,BUB3,MAD2L1
GO: Biological Process	GO:0051347	positive regulation of transferase activity		4.457e-06	0.01858	0.0001498	0.001335	22	694	CENPE,PDGFRB,DDX3X,CKS2,FZR1,NRXN1,KIF14,FGFR2,PLK1,PSRC1,HSP90AA1,PARM1,ANGPT1,CAMK1D,NTRK2,RGCC,UBE2C,ECT2,CCNB1,TPX2,CDC20,TPD52L1
GO: Biological Process	GO:0045132	meiotic chromosome segregation		5.1e-06	0.02126	0.0001701	0.001516	9	120	PTTG1,CENPC,NDC80,BUB1,BUB1B,SGO2,PLK1,RAD21,BIRC5
GO: Biological Process	GO:0051438	regulation of ubiquitin-protein transferase activity		5.377e-06	0.02241	0.0001771	0.001578	7	65	FZR1,BUB1B,PLK1,UBE2C,CDC20,BUB3,MAD2L1
GO: Biological Process	GO:0051987	positive regulation of attachment of spindle microtubules to kinetochore		5.523e-06	0.02302	0.0001771	0.001578	4	12	CENPE,BIRC5,CDCA8,CCNB1
GO: Biological Process	GO:1904668	positive regulation of ubiquitin protein ligase activity		5.523e-06	0.02302	0.0001771	0.001578	4	12	FZR1,PLK1,UBE2C,CDC20
GO: Biological Process	GO:0090267	positive regulation of mitotic cell cycle spindle assembly checkpoint		5.523e-06	0.02302	0.0001771	0.001578	4	12	NDC80,BIRC5,CDCA8,MAD2L1
GO: Biological Process	GO:0090232	positive regulation of spindle checkpoint		5.523e-06	0.02302	0.0001771	0.001578	4	12	NDC80,BIRC5,CDCA8,MAD2L1
GO: Biological Process	GO:0061842	microtubule organizing center localization		5.578e-06	0.02325	0.0001775	0.001582	6	43	DLGAP5,AURKA,ASPM,SEMA6A,PARD3,MAD2L1
GO: Biological Process	GO:0000079	regulation of cyclin-dependent protein serine/threonine kinase activity		5.842e-06	0.02435	0.0001845	0.001644	9	122	CDKN3,CKS2,PLK1,PSRC1,RGCC,CCNA2,CCNB1,CCNF,CCNB2
GO: Biological Process	GO:0042325	regulation of phosphorylation		6.615e-06	0.02757	0.0002073	0.001848	35	1495	CDKN3,IL15,CENPE,PDGFRB,DDX3X,SLIT2,PPARGC1A,CKS2,BMP5,NRXN1,KIF14,FGFR2,GNAS,TAF7,PLK1,PSRC1,HSP90AA1,ANGPT1,CAMK1D,RBL2,NTRK2,RGCC,BIRC5,ECT2,CDCA8,CCNA2,CCNB1,CCNF,PPP2R5A,CCNB2,PRKAA2,TPX2,LIMCH1,PARD3,TPD52L1
GO: Biological Process	GO:1904029	regulation of cyclin-dependent protein kinase activity		7.127e-06	0.02971	0.0002217	0.001976	9	125	CDKN3,CKS2,PLK1,PSRC1,RGCC,CCNA2,CCNB1,CCNF,CCNB2
GO: Biological Process	GO:0051247	positive regulation of protein metabolic process		7.926e-06	0.03303	0.0002447	0.002181	39	1773	IL15,CENPE,PDGFRB,DAPK1,DDX3X,CREBRF,AURKA,PPARGC1A,CKS2,BMP5,FZR1,NRXN1,NFKBIA,WDR35,PLCB1,KIF14,GNAS,PLK1,PSRC1,HSP90AA1,RAD21,EGLN3,ANGPT1,CAMK1D,NTRK2,CNTRL,RGCC,UBE2C,BIRC5,ECT2,CDCA8,TIPARP,CCNB1,PPP2R5A,PRKAA2,TPX2,LIMCH1,CDC20,TPD52L1
GO: Biological Process	GO:0007135	meiosis II		8.231e-06	0.03431	0.0002504	0.002232	5	27	BUB1,BUB1B,SGO2,RAD21,BIRC5
GO: Biological Process	GO:0061983	meiosis II cell cycle process		8.231e-06	0.03431	0.0002504	0.002232	5	27	BUB1,BUB1B,SGO2,RAD21,BIRC5
GO: Biological Process	GO:0051446	positive regulation of meiotic cell cycle		8.347e-06	0.03479	0.0002521	0.002247	6	46	AURKA,PLCB1,MSX1,MSX2,CDK1,CDC20
GO: Biological Process	GO:0032506	cytokinetic process		9.485e-06	0.03953	0.0002844	0.002535	6	47	ANLN,KIF23,ECT2,KIF20B,KIF20A,RACGAP1
GO: Biological Process	GO:0007144	female meiosis I		1.099e-05	0.04579	0.0003271	0.002915	4	14	CENPE,AURKA,NDC80,CCNB2
GO: Biological Process	GO:0051754	meiotic sister chromatid cohesion, centromeric		1.131e-05	0.04714	0.000332	0.002959	3	5	BUB1,BUB1B,SGO2
GO: Biological Process	GO:1905784	regulation of anaphase-promoting complex-dependent catabolic process		1.131e-05	0.04714	0.000332	0.002959	3	5	FZR1,PLK1,CDC20
GO: Biological Process	GO:0010562	positive regulation of phosphorus metabolic process		1.156e-05	0.04818	0.0003346	0.002982	28	1089	IL15,CENPE,PDGFRB,DDX3X,PPARGC1A,CKS2,BMP5,NRXN1,KIF14,FGFR2,GNAS,PLK1,PSRC1,HSP90AA1,ANGPT1,CAMK1D,NTRK2,CNTRL,RGCC,BIRC5,ECT2,CDCA8,CCNB1,PPP2R5A,PRKAA2,TPX2,LIMCH1,TPD52L1
GO: Biological Process	GO:0045937	positive regulation of phosphate metabolic process		1.156e-05	0.04818	0.0003346	0.002982	28	1089	IL15,CENPE,PDGFRB,DDX3X,PPARGC1A,CKS2,BMP5,NRXN1,KIF14,FGFR2,GNAS,PLK1,PSRC1,HSP90AA1,ANGPT1,CAMK1D,NTRK2,CNTRL,RGCC,BIRC5,ECT2,CDCA8,CCNB1,PPP2R5A,PRKAA2,TPX2,LIMCH1,TPD52L1
GO: Biological Process	GO:0048514	blood vessel morphogenesis		1.171e-05	0.04882	0.0003367	0.003001	27	1029	TSPAN12,IL15,PDGFRB,LAMA1,APELA,DCN,SLIT2,MFGE8,NRXN3,NRXN1,SULF1,HPGD,LMLN,ADAMTS18,SEMA6A,FGFR2,ANGPT1,LPAR4,NTRK2,RGCC,ISL2,BIRC5,ANKRD6,TIPARP,KDM4A,PARD3,EPAS1
GO: Biological Process	GO:1904666	regulation of ubiquitin protein ligase activity		1.19e-05	0.04961	0.0003398	0.003029	5	29	FZR1,PLK1,UBE2C,CDC20,MAD2L1
GO: Biological Process	GO:0010638	positive regulation of organelle organization		1.245e-05	0.05189	0.000353	0.003146	19	578	NUSAP1,CDC42EP4,CENPE,PDGFRB,DLGAP5,CKAP5,DCN,AURKA,PPARGC1A,WDR35,PLCB1,PLA2G4A,SGO2,PSRC1,RAD21,RGCC,MSX1,MSX2,LIMCH1
GO: Biological Process	GO:0031401	positive regulation of protein modification process		1.316e-05	0.05485	0.0003706	0.003303	30	1221	IL15,CENPE,PDGFRB,DDX3X,PPARGC1A,CKS2,BMP5,FZR1,NRXN1,KIF14,GNAS,PLK1,PSRC1,HSP90AA1,ANGPT1,CAMK1D,NTRK2,CNTRL,RGCC,UBE2C,BIRC5,ECT2,CDCA8,CCNB1,PPP2R5A,PRKAA2,TPX2,LIMCH1,CDC20,TPD52L1
GO: Biological Process	GO:0043549	regulation of kinase activity		1.464e-05	0.06101	0.0004095	0.003649	25	922	CDKN3,CENPE,PDGFRB,DDX3X,CKS2,NRXN1,KIF14,FGFR2,TAF7,PLK1,PSRC1,HSP90AA1,ANGPT1,CAMK1D,RBL2,NTRK2,RGCC,ECT2,CCNA2,CCNB1,CCNF,PPP2R5A,CCNB2,TPX2,TPD52L1
GO: Biological Process	GO:0045840	positive regulation of mitotic nuclear division		1.721e-05	0.07175	0.0004783	0.004263	6	52	NUSAP1,CENPE,PDGFRB,DLGAP5,AURKA,RGCC
GO: Biological Process	GO:0001556	oocyte maturation		1.818e-05	0.07576	0.0005017	0.004472	7	78	AURKA,FZR1,PLCB1,CCNB1,KIF20A,CDK1,CDC20
GO: Biological Process	GO:1901976	regulation of cell cycle checkpoint		2.146e-05	0.08944	0.0005884	0.005244	6	54	AURKA,NDC80,BIRC5,CDCA8,CCNB1,MAD2L1
GO: Biological Process	GO:0090427	activation of meiosis		2.244e-05	0.09355	0.0006114	0.005449	3	6	PLCB1,MSX1,MSX2
GO: Biological Process	GO:0001932	regulation of protein phosphorylation		2.378e-05	0.09912	0.0006437	0.005737	31	1324	CDKN3,IL15,CENPE,PDGFRB,DDX3X,SLIT2,PPARGC1A,CKS2,BMP5,NRXN1,KIF14,GNAS,TAF7,PLK1,PSRC1,HSP90AA1,ANGPT1,CAMK1D,NTRK2,RGCC,BIRC5,ECT2,CDCA8,CCNA2,CCNB1,CCNF,CCNB2,TPX2,LIMCH1,PARD3,TPD52L1
GO: Biological Process	GO:0051177	meiotic sister chromatid cohesion		2.548e-05	0.1062	0.0006808	0.006067	4	17	BUB1,BUB1B,SGO2,RAD21
GO: Biological Process	GO:0045144	meiotic sister chromatid segregation		2.548e-05	0.1062	0.0006808	0.006067	4	17	BUB1,BUB1B,SGO2,RAD21
GO: Biological Process	GO:0040007	growth		2.622e-05	0.1093	0.0006961	0.006204	34	1528	ATP5MC1,RERG,PTTG1,PDGFRB,SERTAD2,MEG3,HMMR,DCN,DDX3X,SH3BP4,AURKA,SLIT2,SCAPER,ASPM,PLCB1,KIF14,COBL,SEMA6A,ALCAM,FGFR2,GNAS,PSRC1,HSP90AA1,RC3H2,RARB,RBBP6,ISL2,CCNB1,KIF20A,MSX1,MSX2,CCNB2,CDK1,PARD3
GO: Biological Process	GO:2000241	regulation of reproductive process		2.649e-05	0.1104	0.0006988	0.006228	13	310	APELA,AURKA,FZR1,SULF1,ASPM,PLCB1,SGO2,CCNB1,MSX1,MSX2,CDK1,SNAI1,CDC20
GO: Biological Process	GO:0010389	regulation of G2/M transition of mitotic cell cycle		2.794e-05	0.1165	0.0007324	0.006528	8	114	CENPF,AURKA,FZR1,KIF14,PLK1,RAD21,CCNB1,CDK1
GO: Biological Process	GO:0051493	regulation of cytoskeleton organization		2.926e-05	0.122	0.0007623	0.006794	19	615	CDC42EP4,PDGFRB,CKAP5,TMEFF2,SLIT2,RHOBTB1,TACC3,PLK1,PSRC1,CNTRL,RGCC,ECT2,CCNF,PRKAA2,TPX2,CEP70,DAAM2,LIMCH1,CKAP2
GO: Biological Process	GO:0034508	centromere complex assembly		3.091e-05	0.1288	0.0008002	0.007132	5	35	CENPA,CENPC,CENPE,CENPF,DLGAP5
GO: Biological Process	GO:0001568	blood vessel development		3.186e-05	0.1328	0.0008197	0.007305	28	1152	TSPAN12,IL15,PDGFRB,LAMA1,APELA,DCN,SLIT2,MFGE8,NRXN3,NRXN1,SULF1,HPGD,LMLN,ADAMTS18,SEMA6A,FGFR2,ANGPT1,LPAR4,NTRK2,CNTRL,RGCC,ISL2,BIRC5,ANKRD6,TIPARP,KDM4A,PARD3,EPAS1
GO: Biological Process	GO:0019220	regulation of phosphate metabolic process		3.44e-05	0.1434	0.0008796	0.007839	36	1684	CDKN3,IL15,CENPE,PDGFRB,DDX3X,SLIT2,PPARGC1A,CKS2,BMP5,NRXN1,KIF14,FGFR2,GNAS,TAF7,PLK1,PSRC1,HSP90AA1,ANGPT1,CAMK1D,RBL2,NTRK2,CNTRL,RGCC,BIRC5,ECT2,CDCA8,CCNA2,CCNB1,CCNF,PPP2R5A,CCNB2,PRKAA2,TPX2,LIMCH1,PARD3,TPD52L1
GO: Biological Process	GO:0051174	regulation of phosphorus metabolic process		3.483e-05	0.1452	0.0008852	0.007889	36	1685	CDKN3,IL15,CENPE,PDGFRB,DDX3X,SLIT2,PPARGC1A,CKS2,BMP5,NRXN1,KIF14,FGFR2,GNAS,TAF7,PLK1,PSRC1,HSP90AA1,ANGPT1,CAMK1D,RBL2,NTRK2,CNTRL,RGCC,BIRC5,ECT2,CDCA8,CCNA2,CCNB1,CCNF,PPP2R5A,CCNB2,PRKAA2,TPX2,LIMCH1,PARD3,TPD52L1
GO: Biological Process	GO:1903490	positive regulation of mitotic cytokinesis		3.897e-05	0.1624	0.0009727	0.008669	3	7	BIRC5,CDCA8,KIF20B
GO: Biological Process	GO:0000915	actomyosin contractile ring assembly		3.897e-05	0.1624	0.0009727	0.008669	3	7	ANLN,ECT2,RACGAP1
GO: Biological Process	GO:0000912	assembly of actomyosin apparatus involved in cytokinesis		3.897e-05	0.1624	0.0009727	0.008669	3	7	ANLN,ECT2,RACGAP1
GO: Biological Process	GO:0061448	connective tissue development		3.967e-05	0.1654	0.0009841	0.008771	16	469	PDGFRB,TRPS1,DCN,PPARGC1A,BMP5,SULF1,ALCAM,FGFR2,GNAS,CRISPLD2,RARB,CAMK1D,MSX1,MSX2,DYRK1B,SNAI1
GO: Biological Process	GO:0045931	positive regulation of mitotic cell cycle		3.99e-05	0.1663	0.0009841	0.008771	9	155	CENPE,DLGAP5,DDX3X,PLCB1,RGCC,UBE2C,BIRC5,CCNB1,CDK1
GO: Biological Process	GO:1901978	positive regulation of cell cycle checkpoint		4.081e-05	0.1701	0.001001	0.008919	4	19	NDC80,BIRC5,CDCA8,MAD2L1
GO: Biological Process	GO:0042327	positive regulation of phosphorylation		4.29e-05	0.1788	0.001046	0.009319	25	984	IL15,CENPE,PDGFRB,DDX3X,CKS2,BMP5,NRXN1,KIF14,FGFR2,GNAS,PLK1,PSRC1,HSP90AA1,ANGPT1,CAMK1D,NTRK2,RGCC,BIRC5,ECT2,CDCA8,CCNB1,PRKAA2,TPX2,LIMCH1,TPD52L1
GO: Biological Process	GO:1901970	positive regulation of mitotic sister chromatid separation		5.06e-05	0.2109	0.001226	0.01093	4	20	CENPE,DLGAP5,BIRC5,CDCA8
GO: Biological Process	GO:0007163	establishment or maintenance of cell polarity		5.391e-05	0.2247	0.001299	0.01158	12	286	CENPA,LAMA1,CKAP5,NEK3,RHOBTB1,NDC80,PLK1,HSP90AA1,KIF2C,KIF20B,PARD3,MAD2L1
GO: Biological Process	GO:0044837	actomyosin contractile ring organization		6.187e-05	0.2579	0.001482	0.01321	3	8	ANLN,ECT2,RACGAP1
GO: Biological Process	GO:0001934	positive regulation of protein phosphorylation		6.962e-05	0.2902	0.001658	0.01478	23	891	IL15,CENPE,PDGFRB,DDX3X,CKS2,BMP5,NRXN1,KIF14,GNAS,PLK1,PSRC1,HSP90AA1,ANGPT1,CAMK1D,NTRK2,RGCC,BIRC5,ECT2,CDCA8,CCNB1,TPX2,LIMCH1,TPD52L1
GO: Biological Process	GO:0042981	regulation of apoptotic process		8.381e-05	0.3493	0.001975	0.01761	38	1899	PDGFRB,TRPS1,DAPK1,DDX3X,ITPR1,AURKA,SLIT2,PPARGC1A,BMP5,TSC22D1,ARL6IP1,HPGD,TAX1BP1,BUB1,TOX3,WDR35,KIF14,PLA2G4A,FGFR2,BEX2,PLK1,HSP90AA1,EGLN3,RARB,ANGPT1,CAMK1D,NTRK2,RGCC,BIRC5,ECT2,MSX1,MSX2,PRKAA2,CDK1,SNAI1,EPAS1,MAD2L1,TPD52L1
GO: Biological Process	GO:2000243	positive regulation of reproductive process		8.389e-05	0.3496	0.001975	0.01761	8	133	APELA,AURKA,PLCB1,SGO2,MSX1,MSX2,CDK1,CDC20
GO: Biological Process	GO:0040020	regulation of meiotic nuclear division		8.56e-05	0.3568	0.002004	0.01786	5	43	FZR1,PLCB1,MSX1,MSX2,CDC20
GO: Biological Process	GO:0045859	regulation of protein kinase activity		9.537e-05	0.3975	0.002221	0.01979	21	789	CDKN3,CENPE,PDGFRB,DDX3X,CKS2,NRXN1,KIF14,TAF7,PLK1,PSRC1,HSP90AA1,ANGPT1,CAMK1D,RGCC,ECT2,CCNA2,CCNB1,CCNF,CCNB2,TPX2,TPD52L1
GO: Biological Process	GO:0071459	protein localization to chromosome, centromeric region		0.0001068	0.4452	0.002472	0.02204	5	45	CENPA,NDC80,BUB1B,CDK1,BUB3
GO: Biological Process	GO:0051444	negative regulation of ubiquitin-protein transferase activity		0.0001074	0.4475	0.002472	0.02204	4	24	BUB1B,CDC20,BUB3,MAD2L1
GO: Biological Process	GO:0001944	vasculature development		0.0001122	0.4678	0.00257	0.02291	28	1239	TSPAN12,IL15,PDGFRB,LAMA1,APELA,DCN,SLIT2,MFGE8,NRXN3,NRXN1,SULF1,HPGD,LMLN,ADAMTS18,SEMA6A,FGFR2,ANGPT1,LPAR4,NTRK2,CNTRL,RGCC,ISL2,BIRC5,ANKRD6,TIPARP,KDM4A,PARD3,EPAS1
GO: Biological Process	GO:0031145	anaphase-promoting complex-dependent catabolic process		0.0001268	0.5284	0.002887	0.02573	4	25	FZR1,PLK1,UBE2C,CDC20
GO: Biological Process	GO:0051293	establishment of spindle localization		0.0001293	0.5387	0.002928	0.02609	6	74	NUSAP1,CENPA,NDC80,ASPM,PLK1,MAD2L1
GO: Biological Process	GO:1902412	regulation of mitotic cytokinesis		0.0001305	0.5441	0.002941	0.02621	3	10	BIRC5,CDCA8,KIF20B
GO: Biological Process	GO:0051216	cartilage development		0.0001315	0.5481	0.002947	0.02626	13	363	TRPS1,DCN,BMP5,SULF1,ALCAM,FGFR2,GNAS,CRISPLD2,RARB,CAMK1D,MSX1,MSX2,SNAI1
GO: Biological Process	GO:0043067	regulation of programmed cell death		0.0001364	0.5684	0.00304	0.02709	38	1944	PDGFRB,TRPS1,DAPK1,DDX3X,ITPR1,AURKA,SLIT2,PPARGC1A,BMP5,TSC22D1,ARL6IP1,HPGD,TAX1BP1,BUB1,TOX3,WDR35,KIF14,PLA2G4A,FGFR2,BEX2,PLK1,HSP90AA1,EGLN3,RARB,ANGPT1,CAMK1D,NTRK2,RGCC,BIRC5,ECT2,MSX1,MSX2,PRKAA2,CDK1,SNAI1,EPAS1,MAD2L1,TPD52L1
GO: Biological Process	GO:0043085	positive regulation of catalytic activity		0.00014	0.5835	0.003104	0.02766	30	1389	CENPE,PDGFRB,RAPGEF5,DAPK1,DDX3X,CKS2,FZR1,NRXN1,WDR35,KIF14,FGFR2,GNAS,PLK1,PSRC1,HSP90AA1,PARM1,RAD21,CACNA1D,EGLN3,RANGAP1,ANGPT1,CAMK1D,NTRK2,RGCC,UBE2C,ECT2,CCNB1,TPX2,CDC20,TPD52L1
GO: Biological Process	GO:0003007	heart morphogenesis		0.0001482	0.6176	0.003268	0.02912	15	471	DHRS3,CENPF,SLIT2,BMP5,COBL,ALCAM,FGFR2,FLRT2,RAD21,RARB,ANGPT1,ISL2,MSX1,MSX2,SNAI1
GO: Biological Process	GO:0048477	oogenesis		0.0001686	0.7028	0.003699	0.03297	9	187	AURKA,FZR1,ASPM,PLCB1,CNTRL,CCNB1,KIF20A,CDK1,CDC20
GO: Biological Process	GO:0007096	regulation of exit from mitosis		0.000173	0.7211	0.003757	0.03348	4	27	ANLN,RGCC,UBE2C,BIRC5
GO: Biological Process	GO:0051653	spindle localization		0.0001731	0.7213	0.003757	0.03348	6	78	NUSAP1,CENPA,NDC80,ASPM,PLK1,MAD2L1
GO: Biological Process	GO:0030010	establishment of cell polarity		0.0001755	0.7315	0.00379	0.03378	9	188	CENPA,LAMA1,NEK3,NDC80,PLK1,HSP90AA1,KIF20B,PARD3,MAD2L1
GO: Biological Process	GO:1904146	positive regulation of meiotic cell cycle process involved in oocyte maturation		0.0001781	0.7423	0.003826	0.0341	3	11	AURKA,CDK1,CDC20
GO: Biological Process	GO:1902749	regulation of cell cycle G2/M phase transition		0.0001847	0.7696	0.003947	0.03518	8	149	CENPF,AURKA,FZR1,KIF14,PLK1,RAD21,CCNB1,CDK1
GO: Biological Process	GO:0048762	mesenchymal cell differentiation		0.0001858	0.7744	0.003951	0.03521	13	376	NUSAP1,PDGFRB,BMP5,ARL6IP1,FAM83D,SEMA6A,ALCAM,FGFR2,RGCC,MSX1,MSX2,SNAI1,PARD3
GO: Biological Process	GO:0033674	positive regulation of kinase activity		0.0001902	0.7926	0.004023	0.03586	17	593	CENPE,PDGFRB,DDX3X,CKS2,NRXN1,KIF14,FGFR2,PSRC1,HSP90AA1,ANGPT1,CAMK1D,NTRK2,RGCC,ECT2,CCNB1,TPX2,TPD52L1
GO: Biological Process	GO:0031100	animal organ regeneration		0.0001976	0.8236	0.00416	0.03707	9	191	ITPR1,AURKA,NFKBIA,WDR35,ANGPT1,CAMK1D,GLIS3,CCNA2,CDK1
GO: Biological Process	GO:1903320	regulation of protein modification by small protein conjugation or removal		0.0002355	0.9814	0.00491	0.04376	11	286	DDX3X,FZR1,BUB1B,PLK1,HSP90AA1,ANGPT1,UBE2C,CDC20,BUB3,EPAS1,MAD2L1
GO: Biological Process	GO:0040038	polar body extrusion after meiotic divisions		0.0002356	0.982	0.00491	0.04376	3	12	NDC80,PLK1,KIF20A
GO: Biological Process	GO:0030029	actin filament-based process		0.0002456	1	0.005093	0.04539	23	971	PHACTR2,PDE4B,STARD8,CDC42EP4,PDGFRB,TMEFF2,PGM5,SLIT2,DES,RHOBTB1,ANLN,COBL,UTRN,HSP90AA1,CACNA1D,GAS2L3,RGCC,ECT2,SH3D21,RACGAP1,DAAM2,LIMCH1,PARD3
GO: Biological Process	GO:0031396	regulation of protein ubiquitination		0.0002556	1	0.005274	0.047	10	242	DDX3X,FZR1,BUB1B,PLK1,HSP90AA1,ANGPT1,UBE2C,CDC20,BUB3,MAD2L1
GO: Biological Process	GO:0043065	positive regulation of apoptotic process		0.0002604	1	0.005346	0.04765	19	727	PDGFRB,TRPS1,DAPK1,DDX3X,ITPR1,SLIT2,PPARGC1A,TSC22D1,HPGD,BUB1,WDR35,PLA2G4A,RARB,CAMK1D,RGCC,ECT2,MSX1,MSX2,TPD52L1
GO: Biological Process	GO:0051984	positive regulation of chromosome segregation		0.0002636	1	0.005385	0.04799	4	30	CENPE,BIRC5,CDCA8,CCNB1
GO: Biological Process	GO:0009887	animal organ morphogenesis		0.0002888	1	0.005871	0.05232	34	1729	TSPAN12,DHRS3,CENPF,PDGFRB,LAMA1,DCN,TMEFF2,ITPR1,SLIT2,BMP5,ARL6IP1,OTOGL,SULF1,COBL,SEMA6A,ALCAM,FGFR2,FLRT2,GNAS,MMP16,KIF22,RAD21,CRISPLD2,RARB,ANGPT1,NTRK2,RDH5,ISL2,ANKRD6,TIPARP,MSX1,MSX2,SNAI1,PARD3
GO: Biological Process	GO:0045860	positive regulation of protein kinase activity		0.0002938	1	0.005944	0.05297	15	502	CENPE,PDGFRB,DDX3X,CKS2,NRXN1,KIF14,PSRC1,HSP90AA1,ANGPT1,CAMK1D,RGCC,ECT2,CCNB1,TPX2,TPD52L1
GO: Biological Process	GO:0070601	centromeric sister chromatid cohesion		0.0003039	1	0.006093	0.0543	3	13	BUB1,BUB1B,SGO2
GO: Biological Process	GO:0040001	establishment of mitotic spindle localization		0.000304	1	0.006093	0.0543	5	56	NUSAP1,CENPA,NDC80,PLK1,MAD2L1
GO: Biological Process	GO:0001570	vasculogenesis		0.0003127	1	0.006237	0.05558	8	161	PDGFRB,APELA,SULF1,FGFR2,ANGPT1,NTRK2,BIRC5,TIPARP
GO: Biological Process	GO:0032954	regulation of cytokinetic process		0.0003283	1	0.006424	0.05726	2	3	ECT2,KIF20B
GO: Biological Process	GO:0035880	embryonic nail plate morphogenesis		0.0003283	1	0.006424	0.05726	2	3	MSX1,MSX2
GO: Biological Process	GO:2001055	positive regulation of mesenchymal cell apoptotic process		0.0003283	1	0.006424	0.05726	2	3	MSX1,MSX2
GO: Biological Process	GO:1905786	positive regulation of anaphase-promoting complex-dependent catabolic process		0.0003283	1	0.006424	0.05726	2	3	FZR1,CDC20
GO: Biological Process	GO:0043068	positive regulation of programmed cell death		0.0003301	1	0.00643	0.05731	19	741	PDGFRB,TRPS1,DAPK1,DDX3X,ITPR1,SLIT2,PPARGC1A,TSC22D1,HPGD,BUB1,WDR35,PLA2G4A,RARB,CAMK1D,RGCC,ECT2,MSX1,MSX2,TPD52L1
GO: Biological Process	GO:0097435	supramolecular fiber organization		0.0003326	1	0.006448	0.05747	23	992	CDC42EP4,PDGFRB,CKAP5,TMEFF2,PGM5,SLIT2,DES,RHOBTB1,KIF14,COBL,TACC3,PSRC1,HSP90AA1,KIF2C,COL12A1,GAS2L3,RGCC,BIRC5,SH3D21,TPX2,DAAM2,LIMCH1,CKAP2
GO: Biological Process	GO:1905820	positive regulation of chromosome separation		0.0003402	1	0.006564	0.0585	4	32	CENPE,DLGAP5,BIRC5,CDCA8
GO: Biological Process	GO:0030036	actin cytoskeleton organization		0.0003651	1	0.007013	0.06251	21	871	PHACTR2,STARD8,CDC42EP4,PDGFRB,TMEFF2,PGM5,SLIT2,DES,RHOBTB1,ANLN,COBL,UTRN,HSP90AA1,GAS2L3,RGCC,ECT2,SH3D21,RACGAP1,DAAM2,LIMCH1,PARD3
GO: Biological Process	GO:0060411	cardiac septum morphogenesis		0.0003779	1	0.007225	0.0644	6	90	DHRS3,SLIT2,BMP5,FGFR2,RARB,MSX2
GO: Biological Process	GO:1900193	regulation of oocyte maturation		0.0003838	1	0.00728	0.06488	3	14	AURKA,FZR1,CCNB1
GO: Biological Process	GO:0001890	placenta development		0.0003843	1	0.00728	0.06488	9	209	APELA,DCN,BMP5,PLA2G4A,FGFR2,ZFAT,CCNF,SNAI1,EPAS1
GO: Biological Process	GO:0003272	endocardial cushion formation		0.0004316	1	0.008139	0.07254	4	34	BMP5,MSX1,MSX2,SNAI1
GO: Biological Process	GO:0034502	protein localization to chromosome		0.0004377	1	0.008219	0.07325	7	129	CENPA,NDC80,BUB1B,PLK1,RAD21,CDK1,BUB3
GO: Biological Process	GO:0007019	microtubule depolymerization		0.0004538	1	0.008482	0.0756	5	61	CKAP5,KIF14,KIF2C,TPX2,CKAP2
GO: Biological Process	GO:0016049	cell growth		0.0004584	1	0.00853	0.07603	18	700	ATP5MC1,RERG,PTTG1,SERTAD2,MEG3,DDX3X,SH3BP4,AURKA,SLIT2,KIF14,COBL,SEMA6A,ALCAM,PSRC1,HSP90AA1,ISL2,MSX1,PARD3
GO: Biological Process	GO:0033206	meiotic cytokinesis		0.0004761	1	0.008797	0.0784	3	15	NDC80,PLK1,KIF20A
GO: Biological Process	GO:0010942	positive regulation of cell death		0.0004786	1	0.008797	0.0784	20	826	ATP5MC1,PDGFRB,TRPS1,DAPK1,DDX3X,ITPR1,SLIT2,PPARGC1A,TSC22D1,HPGD,BUB1,WDR35,PLA2G4A,RARB,CAMK1D,RGCC,ECT2,MSX1,MSX2,TPD52L1
GO: Biological Process	GO:0001822	kidney development		0.0004791	1	0.008797	0.0784	15	526	CENPF,PDGFRB,DCN,SLIT2,PPARGC1A,FREM2,ANLN,SULF1,HPGD,KIF14,FGFR2,RARB,ANGPT1,CNTRL,TIPARP
GO: Biological Process	GO:0035116	embryonic hindlimb morphogenesis		0.0005392	1	0.009814	0.08747	4	36	GNAS,RARB,MSX1,MSX2
GO: Biological Process	GO:0051443	positive regulation of ubiquitin-protein transferase activity		0.0005392	1	0.009814	0.08747	4	36	FZR1,PLK1,UBE2C,CDC20
GO: Biological Process	GO:0048599	oocyte development		0.00055	1	0.009925	0.08845	7	134	AURKA,FZR1,PLCB1,CCNB1,KIF20A,CDK1,CDC20
GO: Biological Process	GO:0003279	cardiac septum development		0.00055	1	0.009925	0.08845	7	134	DHRS3,SLIT2,BMP5,FGFR2,RARB,CNTRL,MSX2
GO: Biological Process	GO:0048589	developmental growth		0.0005962	1	0.01069	0.09532	25	1168	ATP5MC1,PDGFRB,MEG3,HMMR,DCN,AURKA,SLIT2,SCAPER,ASPM,PLCB1,COBL,SEMA6A,ALCAM,FGFR2,GNAS,HSP90AA1,RC3H2,RARB,RBBP6,ISL2,CCNB1,KIF20A,MSX2,CDK1,PARD3
GO: Biological Process	GO:0008284	positive regulation of cell population proliferation		0.0005979	1	0.01069	0.09532	26	1236	IL15,PDGFRB,APELA,ITPR1,PPARGC1A,BMP5,FZR1,MFGE8,TSC22D1,SULF1,HPGD,ASPM,KIF14,PLA2G4A,FGFR2,GNAS,BEX2,RARB,NTRK2,BIRC5,PRC1,KIF20B,CCNA2,CCNB1,CDK1,CDC20
GO: Biological Process	GO:0072001	renal system development		0.000616	1	0.01094	0.09753	15	539	CENPF,PDGFRB,DCN,SLIT2,PPARGC1A,FREM2,ANLN,SULF1,HPGD,KIF14,FGFR2,RARB,ANGPT1,CNTRL,TIPARP
GO: Biological Process	GO:0061564	axon development		0.000617	1	0.01094	0.09753	19	780	ATP5MC1,PRTG,LAMA1,TENM2,SLIT2,NRXN3,NRXN1,COBL,SEMA6A,ALCAM,FGFR2,FLRT2,BEX2,HSP90AA1,KIF22,COL12A1,NTRK2,ISL2,PARD3
GO: Biological Process	GO:0007079	mitotic chromosome movement towards spindle pole		0.000652	1	0.01147	0.1022	2	4	CENPE,DLGAP5
GO: Biological Process	GO:1905448	positive regulation of mitochondrial ATP synthesis coupled electron transport		0.000652	1	0.01147	0.1022	2	4	CCNB1,CDK1
GO: Biological Process	GO:0070507	regulation of microtubule cytoskeleton organization		0.0006566	1	0.0115	0.1025	8	180	CKAP5,TACC3,PLK1,PSRC1,PRKAA2,TPX2,CEP70,CKAP2
GO: Biological Process	GO:0008356	asymmetric cell division		0.0006647	1	0.01154	0.1029	4	38	ANLN,ASPM,CNTRL,PARD3
GO: Biological Process	GO:0060536	cartilage morphogenesis		0.0006647	1	0.01154	0.1029	4	38	ALCAM,CRISPLD2,MSX1,SNAI1
GO: Biological Process	GO:0048646	anatomical structure formation involved in morphogenesis		0.0007033	1	0.01216	0.1084	35	1890	TSPAN12,IL15,PDGFRB,CKAP5,APELA,DCN,PGM5,SLIT2,DES,BMP5,MFGE8,NRXN3,NRXN1,SULF1,LMLN,ADAMTS18,COBL,SEMA6A,FGFR2,GNAS,HSP90AA1,KIF22,COL12A1,ANGPT1,LPAR4,RGCC,ISL2,BIRC5,ANKRD6,KIF20B,MSX1,MSX2,DYRK1B,SNAI1,EPAS1
GO: Biological Process	GO:0048598	embryonic morphogenesis		0.0007336	1	0.0126	0.1123	25	1185	CENPF,PDGFRB,APELA,BMP5,FREM2,OTOGL,SULF1,COBL,SEMA6A,ALCAM,FGFR2,GNAS,MMP16,RAD21,CRISPLD2,COL12A1,RARB,ANKRD6,KIF20B,MSX1,MSX2,FOXP4,DYRK1B,SNAI1,PARD3
GO: Biological Process	GO:0010458	exit from mitosis		0.0007346	1	0.0126	0.1123	4	39	ANLN,RGCC,UBE2C,BIRC5
GO: Biological Process	GO:0009994	oocyte differentiation		0.0007445	1	0.01272	0.1134	7	141	AURKA,FZR1,PLCB1,CCNB1,KIF20A,CDK1,CDC20
GO: Biological Process	GO:0048469	cell maturation		0.0007815	1	0.01329	0.1185	11	330	IL15,AURKA,FZR1,NRXN1,PLCB1,KIF14,CCNB1,KIF20A,CDK1,CDC20,EPAS1
GO: Biological Process	GO:0030308	negative regulation of cell growth		0.0008137	1	0.01379	0.1229	9	232	RERG,SERTAD2,MEG3,DDX3X,SH3BP4,SLIT2,SEMA6A,PSRC1,MSX1
GO: Biological Process	GO:2000026	regulation of multicellular organismal development		0.0008326	1	0.01405	0.1252	35	1908	TSPAN12,ATP5MC1,PRTG,IL15,TRPS1,LAMA1,APELA,DCN,SLIT2,NRXN1,SULF1,NFKBIA,ASPM,PLCB1,KIF14,PLA2G4A,SEMA6A,FGFR2,FLRT2,GNAS,BEX2,HSP90AA1,RC3H2,RARB,NTRK2,RGCC,BIRC5,CCNB1,MSX2,FOXP4,RACGAP1,DAAM2,KDM4A,CDK1,PARD3
GO: Biological Process	GO:0022412	cellular process involved in reproduction in multicellular organism		0.0009124	1	0.01531	0.1364	16	620	CENPE,AURKA,SLIT2,FZR1,NDC80,ASPM,PLCB1,SGO2,PLK1,CNTRL,BIRC5,CCNB1,KIF20A,CCNB2,CDK1,CDC20
GO: Biological Process	GO:0031032	actomyosin structure organization		0.0009145	1	0.01531	0.1364	10	285	PDGFRB,TMEFF2,PGM5,DES,ANLN,HSP90AA1,RGCC,ECT2,RACGAP1,LIMCH1
GO: Biological Process	GO:0051094	positive regulation of developmental process		0.000923	1	0.01539	0.1371	33	1772	ATP5MC1,IL15,ARID4B,LAMA1,APELA,DCN,AURKA,SLIT2,PPARGC1A,BMP5,NRXN1,CCDC3,ASPM,PLCB1,PLA2G4A,COBL,ALCAM,FGFR2,FLRT2,GNAS,BEX2,HSP90AA1,NTRK2,RGCC,BIRC5,ECT2,CCNB1,MSX2,KDM4A,CDK1,SNAI1,CDC20,EPAS1
GO: Biological Process	GO:0000902	cell morphogenesis		0.0009442	1	0.01564	0.1394	28	1415	ATP5MC1,PRTG,CDC42EP4,LAMA1,TENM2,BRWD3,TMEFF2,ITPR1,AURKA,SLIT2,NEK3,NRXN3,RHOBTB1,NRXN1,KIF14,COBL,SEMA6A,ALCAM,FGFR2,FLRT2,HSP90AA1,KIF22,NTRK2,ISL2,ECT2,KIF20B,MSX1,PARD3
GO: Biological Process	GO:0001525	angiogenesis		0.0009487	1	0.01564	0.1394	20	873	TSPAN12,IL15,PDGFRB,APELA,DCN,SLIT2,MFGE8,NRXN3,NRXN1,SULF1,LMLN,ADAMTS18,SEMA6A,FGFR2,ANGPT1,LPAR4,RGCC,BIRC5,ANKRD6,EPAS1
GO: Biological Process	GO:0048705	skeletal system morphogenesis		0.0009493	1	0.01564	0.1394	13	447	DHRS3,PDGFRB,SULF1,ALCAM,FGFR2,GNAS,MMP16,RAD21,CRISPLD2,RARB,TIPARP,MSX1,MSX2
GO: Biological Process	GO:1903429	regulation of cell maturation		0.0009754	1	0.01594	0.1421	4	42	AURKA,FZR1,KIF14,CCNB1
GO: Biological Process	GO:0032989	cellular component morphogenesis		0.0009785	1	0.01594	0.1421	24	1141	ATP5MC1,PRTG,PDGFRB,LAMA1,CKAP5,TENM2,PGM5,AURKA,SLIT2,DES,NEK3,NRXN3,NRXN1,COBL,SEMA6A,ALCAM,FGFR2,FLRT2,HSP90AA1,KIF22,NTRK2,ISL2,KIF20B,PARD3
GO: Biological Process	GO:0034501	protein localization to kinetochore		0.0009829	1	0.01594	0.1421	3	19	NDC80,CDK1,BUB3
GO: Biological Process	GO:1903083	protein localization to condensed chromosome		0.0009829	1	0.01594	0.1421	3	19	NDC80,CDK1,BUB3
GO: Biological Process	GO:0061351	neural precursor cell proliferation		0.001003	1	0.01621	0.1444	9	239	ASPM,KIF14,FGFR2,TACC3,BEX2,RARB,GAS2L3,RACGAP1,PARD3
GO: Biological Process	GO:0048880	sensory system development		0.001039	1	0.01673	0.1491	21	945	TSPAN12,PDGFRB,LAMA1,FREM2,FZR1,ARL6IP1,SULF1,LMLN,SCAPER,ADAMTS18,SEMA6A,ALCAM,FGFR2,PLK1,KIF22,RARB,NTRK2,RDH5,CCNA2,SNAI1,PARD3
GO: Biological Process	GO:0003203	endocardial cushion morphogenesis		0.001067	1	0.0171	0.1524	4	43	BMP5,MSX1,MSX2,SNAI1
GO: Biological Process	GO:1904145	negative regulation of meiotic cell cycle process involved in oocyte maturation		0.001079	1	0.01717	0.153	2	5	FZR1,CCNB1
GO: Biological Process	GO:0030951	establishment or maintenance of microtubule cytoskeleton polarity		0.001079	1	0.01717	0.153	2	5	CKAP5,KIF2C
GO: Biological Process	GO:1902533	positive regulation of intracellular signal transduction		0.001106	1	0.01753	0.1563	25	1220	PDGFRB,APELA,DCN,DDX3X,BMP5,RRAGD,NRXN1,NDC80,BUB1,PLCB1,FGFR2,GNAS,HSP90AA1,RC3H2,ANGPT1,LPAR4,NTRK2,BIRC5,ANKRD6,ECT2,CDCA8,MSX1,KLHDC10,MAD2L1,TPD52L1
GO: Biological Process	GO:0060537	muscle tissue development		0.001175	1	0.01855	0.1653	17	697	CENPF,PDGFRB,MEG3,DCN,PGM5,DES,PPARGC1A,BMP5,PLAGL1,FGFR2,RARB,ANGPT1,TIPARP,CCNB1,MSX1,MSX2,CDK1
GO: Biological Process	GO:0060349	bone morphogenesis		0.001201	1	0.01889	0.1684	7	153	DHRS3,FGFR2,GNAS,MMP16,RARB,MSX1,MSX2
GO: Biological Process	GO:0051093	negative regulation of developmental process		0.00123	1	0.01928	0.1718	26	1299	PRTG,ARID4B,DCN,SLIT2,PPARGC1A,BMP5,FZR1,SULF1,NFKBIA,ASPM,SEMA6A,GNAS,BEX2,RC3H2,RARB,RGCC,ISL2,HBP1,RUNX1T1,CCNB1,MSX1,MSX2,FOXP4,DAAM2,KDM4A,SNAI1
GO: Biological Process	GO:0032886	regulation of microtubule-based process		0.001311	1	0.02043	0.1821	10	299	CKAP5,AURKA,TACC3,PLK1,PSRC1,CCNF,PRKAA2,TPX2,CEP70,CKAP2
GO: Biological Process	GO:0043066	negative regulation of apoptotic process		0.001328	1	0.02043	0.1821	24	1167	PDGFRB,DAPK1,DDX3X,AURKA,PPARGC1A,BMP5,TSC22D1,ARL6IP1,TAX1BP1,TOX3,KIF14,FGFR2,PLK1,RARB,ANGPT1,CAMK1D,NTRK2,BIRC5,MSX1,MSX2,PRKAA2,CDK1,SNAI1,MAD2L1
GO: Biological Process	GO:0007409	axonogenesis		0.001328	1	0.02043	0.1821	17	705	ATP5MC1,PRTG,LAMA1,TENM2,SLIT2,NRXN3,NRXN1,COBL,SEMA6A,ALCAM,FGFR2,FLRT2,HSP90AA1,KIF22,NTRK2,ISL2,PARD3
GO: Biological Process	GO:0003198	epithelial to mesenchymal transition involved in endocardial cushion formation		0.001328	1	0.02043	0.1821	3	21	MSX1,MSX2,SNAI1
GO: Biological Process	GO:0071900	regulation of protein serine/threonine kinase activity		0.001328	1	0.02043	0.1821	13	464	CDKN3,PDGFRB,DDX3X,CKS2,NRXN1,PLK1,PSRC1,RGCC,CCNA2,CCNB1,CCNF,CCNB2,TPD52L1
GO: Biological Process	GO:0007155	cell adhesion		0.001388	1	0.02127	0.1896	32	1742	PRTG,IL15,LAMA1,TENM2,TMEFF2,PGM5,SLIT2,BMP5,FREM2,MFGE8,NRXN3,NRXN1,SULF1,LMLN,PLCB1,ADAMTS18,KIF14,SEMA6A,ALCAM,FLRT2,GNAS,UTRN,HSP90AA1,RC3H2,COL12A1,ANGPT1,TROAP,RGCC,COLEC10,LIMCH1,SNAI1,PARD3
GO: Biological Process	GO:0031109	microtubule polymerization or depolymerization		0.001446	1	0.02208	0.1967	7	158	CKAP5,KIF14,PSRC1,KIF2C,TTC28,TPX2,CKAP2
GO: Biological Process	GO:0033365	protein localization to organelle		0.001467	1	0.02232	0.1989	22	1039	CENPA,DDX3X,SH3BP4,AURKA,NDC80,NFKBIA,BUB1B,WDR35,FAM83D,PLK1,HSP90AA1,RAD21,KPNA2,RANGAP1,ANGPT1,PEX3,ECT2,KIF20B,MSX1,PRKAA2,CDK1,BUB3
GO: Biological Process	GO:0001655	urogenital system development		0.001546	1	0.02344	0.2089	15	591	CENPF,PDGFRB,DCN,SLIT2,PPARGC1A,FREM2,ANLN,SULF1,HPGD,KIF14,FGFR2,RARB,ANGPT1,CNTRL,TIPARP
GO: Biological Process	GO:0035723	interleukin-15-mediated signaling pathway		0.001607	1	0.02419	0.2156	2	6	IL15,PLCB1
GO: Biological Process	GO:0071350	cellular response to interleukin-15		0.001607	1	0.02419	0.2156	2	6	IL15,PLCB1
GO: Biological Process	GO:0097421	liver regeneration		0.00165	1	0.02464	0.2196	5	81	ITPR1,AURKA,NFKBIA,WDR35,ANGPT1
GO: Biological Process	GO:0060976	coronary vasculature development		0.00165	1	0.02464	0.2196	5	81	PDGFRB,APELA,FGFR2,ANGPT1,CNTRL
GO: Biological Process	GO:0045926	negative regulation of growth		0.001673	1	0.02491	0.222	10	309	RERG,SERTAD2,MEG3,DDX3X,SH3BP4,SLIT2,SEMA6A,GNAS,PSRC1,MSX1
GO: Biological Process	GO:0048732	gland development		0.001706	1	0.0253	0.2255	19	851	PDGFRB,LAMA1,MEG3,APELA,ITPR1,AURKA,SLIT2,SULF1,NFKBIA,WDR35,COBL,FGFR2,ANGPT1,GLIS3,ISL2,MSX1,MSX2,CCNB2,EPAS1
GO: Biological Process	GO:0007423	sensory organ development		0.001722	1	0.02541	0.2265	24	1190	TSPAN12,PDGFRB,LAMA1,BMP5,FREM2,FZR1,ARL6IP1,OTOGL,SULF1,LMLN,SCAPER,ADAMTS18,COBL,SEMA6A,ALCAM,FGFR2,PLK1,KIF22,RARB,NTRK2,RDH5,CCNA2,MSX1,PARD3
GO: Biological Process	GO:0007063	regulation of sister chromatid cohesion		0.001742	1	0.02541	0.2265	3	23	BUB1,SGO2,RAD21
GO: Biological Process	GO:0035137	hindlimb morphogenesis		0.001743	1	0.02541	0.2265	4	49	GNAS,RARB,MSX1,MSX2
GO: Biological Process	GO:0060236	regulation of mitotic spindle organization		0.001743	1	0.02541	0.2265	4	49	TACC3,PLK1,PSRC1,TPX2
GO: Biological Process	GO:0000132	establishment of mitotic spindle orientation		0.001743	1	0.02541	0.2265	4	49	CENPA,NDC80,PLK1,MAD2L1
GO: Biological Process	GO:0007276	gamete generation		0.001862	1	0.02705	0.2411	22	1059	PTTG1,ARID4B,CENPE,DDX3X,AURKA,FZR1,NDC80,HPGD,SCAPER,ASPM,PLCB1,PLA2G4A,SGO2,PLK1,CNTRL,BIRC5,CCNB1,KIF20A,CCNB2,RACGAP1,CDK1,CDC20
GO: Biological Process	GO:0043069	negative regulation of programmed cell death		0.00188	1	0.02721	0.2425	24	1198	PDGFRB,DAPK1,DDX3X,AURKA,PPARGC1A,BMP5,TSC22D1,ARL6IP1,TAX1BP1,TOX3,KIF14,FGFR2,PLK1,RARB,ANGPT1,CAMK1D,NTRK2,BIRC5,MSX1,MSX2,PRKAA2,CDK1,SNAI1,MAD2L1
GO: Biological Process	GO:0044093	positive regulation of molecular function		0.001933	1	0.02783	0.248	33	1853	CENPE,PDGFRB,RAPGEF5,DAPK1,DDX3X,PPARGC1A,CKS2,FZR1,NRXN1,WDR35,PLCB1,KIF14,FGFR2,GNAS,BEX2,PLK1,PSRC1,HSP90AA1,PARM1,RAD21,CACNA1D,EGLN3,RANGAP1,ANGPT1,CAMK1D,NTRK2,RGCC,UBE2C,ECT2,CCNB1,TPX2,CDC20,TPD52L1
GO: Biological Process	GO:0045596	negative regulation of cell differentiation		0.001936	1	0.02783	0.248	20	927	PRTG,SLIT2,BMP5,FZR1,NFKBIA,ASPM,SEMA6A,BEX2,RC3H2,RARB,ISL2,HBP1,RUNX1T1,CCNB1,MSX1,MSX2,FOXP4,DAAM2,KDM4A,SNAI1
GO: Biological Process	GO:0060485	mesenchyme development		0.001964	1	0.02812	0.2507	13	485	NUSAP1,PDGFRB,BMP5,ARL6IP1,FAM83D,SEMA6A,ALCAM,FGFR2,RGCC,MSX1,MSX2,SNAI1,PARD3
GO: Biological Process	GO:0045836	positive regulation of meiotic nuclear division		0.001975	1	0.02819	0.2513	3	24	PLCB1,MSX1,MSX2
GO: Biological Process	GO:0001501	skeletal system development		0.001998	1	0.02842	0.2533	19	863	DHRS3,PDGFRB,TRPS1,DCN,BMP5,SULF1,ALCAM,FGFR2,GNAS,MMP16,RAD21,CRISPLD2,COL9A2,RARB,CAMK1D,TIPARP,MSX1,MSX2,SNAI1
GO: Biological Process	GO:0048812	neuron projection morphogenesis		0.002061	1	0.02922	0.2604	20	932	ATP5MC1,PRTG,LAMA1,TENM2,AURKA,SLIT2,NEK3,NRXN3,NRXN1,COBL,SEMA6A,ALCAM,FGFR2,FLRT2,HSP90AA1,KIF22,NTRK2,ISL2,KIF20B,PARD3
GO: Biological Process	GO:0046777	protein autophosphorylation		0.002096	1	0.02961	0.2639	9	266	PDGFRB,DAPK1,DDX3X,AURKA,FGFR2,CAMK1D,NTRK2,RUNX1T1,DYRK1B
GO: Biological Process	GO:0009792	embryo development ending in birth or egg hatching		0.002153	1	0.03032	0.2703	25	1281	PDGFRB,MEG3,APELA,SLIT2,BMP5,SULF1,COBL,ALCAM,FGFR2,GNAS,MMP16,KIF22,RAD21,CRISPLD2,ZFAT,ANGPT1,CAMK1D,RBBP6,COLEC10,KIF20B,CCNB1,MSX1,CCNB2,SNAI1,EPAS1
GO: Biological Process	GO:0071695	anatomical structure maturation		0.002168	1	0.03043	0.2712	12	432	IL15,AURKA,FZR1,NRXN1,PLCB1,KIF14,CCNB1,KIF20A,MSX2,CDK1,CDC20,EPAS1
GO: Biological Process	GO:0048568	embryonic organ development		0.002202	1	0.03054	0.2722	21	1005	CENPF,PDGFRB,LAMA1,APELA,BMP5,OTOGL,COBL,SEMA6A,ALCAM,FGFR2,GNAS,MMP16,RAD21,CRISPLD2,ZFAT,RARB,RBBP6,MSX1,SNAI1,PARD3,EPAS1
GO: Biological Process	GO:0097094	craniofacial suture morphogenesis		0.002227	1	0.03054	0.2722	3	25	FGFR2,MMP16,MSX2
GO: Biological Process	GO:0051305	chromosome movement towards spindle pole		0.002235	1	0.03054	0.2722	2	7	CENPE,DLGAP5
GO: Biological Process	GO:1905446	regulation of mitochondrial ATP synthesis coupled electron transport		0.002235	1	0.03054	0.2722	2	7	CCNB1,CDK1
GO: Biological Process	GO:0090521	podocyte cell migration		0.002235	1	0.03054	0.2722	2	7	ANLN,DAAM2
GO: Biological Process	GO:0021873	forebrain neuroblast division		0.002235	1	0.03054	0.2722	2	7	ASPM,FGFR2
GO: Biological Process	GO:1904636	response to ionomycin		0.002235	1	0.03054	0.2722	2	7	PPARGC1A,PLCB1
GO: Biological Process	GO:1904637	cellular response to ionomycin		0.002235	1	0.03054	0.2722	2	7	PPARGC1A,PLCB1
GO: Biological Process	GO:0060548	negative regulation of cell death		0.002308	1	0.03143	0.2802	26	1359	PDGFRB,DAPK1,DDX3X,ITPR1,AURKA,PPARGC1A,BMP5,TSC22D1,ARL6IP1,TAX1BP1,TOX3,KIF14,FGFR2,PLK1,RARB,ANGPT1,CAMK1D,NTRK2,BIRC5,MSX1,MSX2,PRKAA2,KDM4A,CDK1,SNAI1,MAD2L1
GO: Biological Process	GO:0030261	chromosome condensation		0.002332	1	0.03156	0.2813	4	53	NUSAP1,PLK1,CCNB1,CDK1
GO: Biological Process	GO:0090224	regulation of spindle organization		0.002332	1	0.03156	0.2813	4	53	TACC3,PLK1,PSRC1,TPX2
GO: Biological Process	GO:0071676	negative regulation of mononuclear cell migration		0.002498	1	0.03359	0.2994	3	26	SLIT2,BMP5,PLCB1
GO: Biological Process	GO:0045737	positive regulation of cyclin-dependent protein serine/threonine kinase activity		0.002498	1	0.03359	0.2994	4	54	CKS2,PSRC1,RGCC,CCNB1
GO: Biological Process	GO:0120039	plasma membrane bounded cell projection morphogenesis		0.002568	1	0.03441	0.3067	20	950	ATP5MC1,PRTG,LAMA1,TENM2,AURKA,SLIT2,NEK3,NRXN3,NRXN1,COBL,SEMA6A,ALCAM,FGFR2,FLRT2,HSP90AA1,KIF22,NTRK2,ISL2,KIF20B,PARD3
GO: Biological Process	GO:0090596	sensory organ morphogenesis		0.00261	1	0.03476	0.3098	14	562	TSPAN12,LAMA1,ARL6IP1,OTOGL,COBL,SEMA6A,ALCAM,FGFR2,KIF22,RARB,NTRK2,RDH5,MSX1,PARD3
GO: Biological Process	GO:0040008	regulation of growth		0.00261	1	0.03476	0.3098	19	884	ATP5MC1,RERG,PTTG1,SERTAD2,MEG3,DDX3X,SH3BP4,SLIT2,PLCB1,KIF14,SEMA6A,FGFR2,GNAS,PSRC1,CCNB1,MSX1,CCNB2,CDK1,PARD3
GO: Biological Process	GO:0032446	protein modification by small protein conjugation		0.002726	1	0.03618	0.3225	20	955	RNF121,CDCA3,TRIM59,DDX3X,FZR1,BUB1B,PLK1,HSP90AA1,RC3H2,RANGAP1,ANGPT1,RBBP6,SPSB1,UBE2C,CCNF,CDC20,BUB3,KLHDC10,EPAS1,MAD2L1
GO: Biological Process	GO:0048858	cell projection morphogenesis		0.002825	1	0.03738	0.3331	20	958	ATP5MC1,PRTG,LAMA1,TENM2,AURKA,SLIT2,NEK3,NRXN3,NRXN1,COBL,SEMA6A,ALCAM,FGFR2,FLRT2,HSP90AA1,KIF22,NTRK2,ISL2,KIF20B,PARD3
GO: Biological Process	GO:0051294	establishment of spindle orientation		0.002854	1	0.03753	0.3345	4	56	CENPA,NDC80,PLK1,MAD2L1
GO: Biological Process	GO:1902041	regulation of extrinsic apoptotic signaling pathway via death domain receptors		0.002854	1	0.03753	0.3345	4	56	TRPS1,DAPK1,DDX3X,BMP5
GO: Biological Process	GO:0007405	neuroblast proliferation		0.002885	1	0.03782	0.337	5	92	ASPM,FGFR2,BEX2,RACGAP1,PARD3
GO: Biological Process	GO:0060429	epithelium development		0.002951	1	0.03819	0.3403	34	1979	ARID4B,CENPF,TRPS1,LAMA1,APELA,DCN,TMEFF2,SLIT2,PPARGC1A,BMP5,FREM2,FZR1,ANLN,SULF1,PLCB1,COBL,ALCAM,FGFR2,GNAS,KIF22,RAD21,RARB,ANGPT1,RBBP6,GLIS3,ANKRD6,KIF20B,MSX1,MSX2,FOXP4,CDK1,SNAI1,PARD3,EPAS1
GO: Biological Process	GO:0051311	meiotic metaphase plate congression		0.002959	1	0.03819	0.3403	2	8	NDC80,BIRC5
GO: Biological Process	GO:1902425	positive regulation of attachment of mitotic spindle microtubules to kinetochore		0.002959	1	0.03819	0.3403	2	8	BIRC5,CDCA8
GO: Biological Process	GO:1902423	regulation of attachment of mitotic spindle microtubules to kinetochore		0.002959	1	0.03819	0.3403	2	8	BIRC5,CDCA8
GO: Biological Process	GO:1904117	cellular response to vasopressin		0.002959	1	0.03819	0.3403	2	8	PLCB1,RANGAP1
GO: Biological Process	GO:0071363	cellular response to growth factor stimulus		0.002996	1	0.03854	0.3435	20	963	TSPAN12,ARID4B,PDGFRB,DCN,SLIT2,PPARGC1A,BMP5,NRXN1,SULF1,HPGD,SEMA6A,FGFR2,FLRT2,BEX2,ANGPT1,NTRK2,SHISA2,CCNA2,MSX1,MSX2
GO: Biological Process	GO:0070647	protein modification by small protein conjugation or removal		0.003128	1	0.04011	0.3575	22	1105	RNF121,CDCA3,TRIM59,DDX3X,FZR1,BUB1B,TAF7,PLK1,HSP90AA1,RC3H2,RANGAP1,ANGPT1,RBBP6,SPSB1,UBE2C,CCNF,CDK1,CDC20,BUB3,KLHDC10,EPAS1,MAD2L1
GO: Biological Process	GO:0030198	extracellular matrix organization		0.003158	1	0.04038	0.3599	11	394	LAMA1,TMEFF2,ANLN,SULF1,ADAMTS18,FLRT2,MMP16,CRISPLD2,COL9A2,COL12A1,RGCC
GO: Biological Process	GO:0043062	extracellular structure organization		0.003219	1	0.04103	0.3657	11	395	LAMA1,TMEFF2,ANLN,SULF1,ADAMTS18,FLRT2,MMP16,CRISPLD2,COL9A2,COL12A1,RGCC
GO: Biological Process	GO:1904031	positive regulation of cyclin-dependent protein kinase activity		0.003244	1	0.04109	0.3663	4	58	CKS2,PSRC1,RGCC,CCNB1
GO: Biological Process	GO:0038084	vascular endothelial growth factor signaling pathway		0.003244	1	0.04109	0.3663	4	58	TSPAN12,PDGFRB,DCN,SEMA6A
GO: Biological Process	GO:0051050	positive regulation of transport		0.003356	1	0.04238	0.3777	23	1182	IL15,PDGFRB,CKAP5,APELA,ITPR1,CREBRF,MFGE8,ARL6IP1,NFKBIA,PLCB1,PLA2G4A,GNAS,HSP90AA1,CACNA1D,ANGPT1,CAMK1D,RGCC,HBP1,COLEC10,ECT2,KIF20B,CDK1,PARD3
GO: Biological Process	GO:0045229	external encapsulating structure organization		0.003409	1	0.04292	0.3825	11	398	LAMA1,TMEFF2,ANLN,SULF1,ADAMTS18,FLRT2,MMP16,CRISPLD2,COL9A2,COL12A1,RGCC
GO: Biological Process	GO:0014706	striated muscle tissue development		0.003474	1	0.04361	0.3887	11	399	CENPF,PDGFRB,PGM5,BMP5,FGFR2,RARB,ANGPT1,CCNB1,MSX1,MSX2,CDK1
GO: Biological Process	GO:0043009	chordate embryonic development		0.003488	1	0.04365	0.3891	24	1257	PDGFRB,MEG3,APELA,SLIT2,BMP5,SULF1,COBL,ALCAM,FGFR2,GNAS,MMP16,KIF22,RAD21,CRISPLD2,ZFAT,ANGPT1,CAMK1D,RBBP6,KIF20B,CCNB1,MSX1,CCNB2,SNAI1,EPAS1
GO: Biological Process	GO:0035108	limb morphogenesis		0.003617	1	0.045	0.4011	7	186	FREM2,SULF1,FGFR2,GNAS,RARB,MSX1,MSX2
GO: Biological Process	GO:0120254	olefinic compound metabolic process		0.003617	1	0.045	0.4011	7	186	DHRS3,PPARGC1A,BMP5,PLA2G4A,RDH14,RDH5,PNPLA8
GO: Biological Process	GO:0003197	endocardial cushion development		0.003668	1	0.04547	0.4052	4	60	BMP5,MSX1,MSX2,SNAI1
GO: Biological Process	GO:0031175	neuron projection development		0.003676	1	0.04547	0.4052	26	1407	ATP5MC1,PRTG,LAMA1,TENM2,ITPR1,AURKA,SLIT2,BMP5,NEK3,NRXN3,NRXN1,COBL,SEMA6A,ALCAM,FGFR2,FLRT2,BEX2,HSP90AA1,KIF22,COL12A1,CAMK1D,NTRK2,ISL2,KIF20B,CDC20,PARD3
GO: Biological Process	GO:0031398	positive regulation of protein ubiquitination		0.003694	1	0.04555	0.406	6	140	DDX3X,FZR1,PLK1,ANGPT1,UBE2C,CDC20
GO: Biological Process	GO:0032990	cell part morphogenesis		0.003772	1	0.04556	0.4061	20	983	ATP5MC1,PRTG,LAMA1,TENM2,AURKA,SLIT2,NEK3,NRXN3,NRXN1,COBL,SEMA6A,ALCAM,FGFR2,FLRT2,HSP90AA1,KIF22,NTRK2,ISL2,KIF20B,PARD3
GO: Biological Process	GO:1904116	response to vasopressin		0.003778	1	0.04556	0.4061	2	9	PLCB1,RANGAP1
GO: Biological Process	GO:0031536	positive regulation of exit from mitosis		0.003778	1	0.04556	0.4061	2	9	UBE2C,BIRC5
GO: Biological Process	GO:0099541	trans-synaptic signaling by lipid		0.003778	1	0.04556	0.4061	2	9	NRXN1,PLCB1
GO: Biological Process	GO:0099542	trans-synaptic signaling by endocannabinoid		0.003778	1	0.04556	0.4061	2	9	NRXN1,PLCB1
GO: Biological Process	GO:0070672	response to interleukin-15		0.003778	1	0.04556	0.4061	2	9	IL15,PLCB1
GO: Biological Process	GO:0060571	morphogenesis of an epithelial fold		0.003782	1	0.04556	0.4061	3	30	BMP5,SULF1,FGFR2
GO: Biological Process	GO:0003148	outflow tract septum morphogenesis		0.003782	1	0.04556	0.4061	3	30	FGFR2,RARB,MSX2
GO: Biological Process	GO:0060562	epithelial tube morphogenesis		0.003844	1	0.04617	0.4115	14	587	CENPF,LAMA1,SLIT2,BMP5,COBL,ALCAM,FGFR2,RAD21,ANGPT1,ANKRD6,KIF20B,MSX1,MSX2,PARD3
GO: Biological Process	GO:0009967	positive regulation of signal transduction		0.003891	1	0.0466	0.4153	32	1861	PDGFRB,TRPS1,LAMA1,APELA,DCN,DDX3X,CREBRF,BMP5,RRAGD,NRXN1,NDC80,SULF1,BUB1,ASPM,PLCB1,FGFR2,GNAS,HSP90AA1,RC3H2,ANGPT1,LPAR4,NTRK2,BIRC5,ANKRD6,ECT2,CDCA8,MSX1,MSX2,DAAM2,KLHDC10,MAD2L1,TPD52L1
GO: Biological Process	GO:0001654	eye development		0.003928	1	0.04691	0.4181	18	850	TSPAN12,PDGFRB,LAMA1,FREM2,FZR1,ARL6IP1,SCAPER,ADAMTS18,SEMA6A,ALCAM,FGFR2,PLK1,KIF22,RARB,NTRK2,RDH5,CCNA2,PARD3
GO: Biological Process	GO:0060560	developmental growth involved in morphogenesis		0.003957	1	0.04713	0.42	11	406	ATP5MC1,DCN,AURKA,SLIT2,COBL,SEMA6A,ALCAM,FGFR2,HSP90AA1,ISL2,PARD3
GO: Biological Process	GO:1904888	cranial skeletal system development		0.003979	1	0.04725	0.4211	9	293	PDGFRB,ALCAM,FGFR2,GNAS,MMP16,RAD21,CRISPLD2,COLEC10,MSX2
GO: Biological Process	GO:0048608	reproductive structure development		0.003995	1	0.0473	0.4216	12	466	ARID4B,PDGFRB,SLIT2,BMP5,SULF1,SCAPER,ASPM,PLA2G4A,FGFR2,ANGPT1,TIPARP,KIF20A
GO: Biological Process	GO:0150063	visual system development		0.004073	1	0.04809	0.4286	18	853	TSPAN12,PDGFRB,LAMA1,FREM2,FZR1,ARL6IP1,SCAPER,ADAMTS18,SEMA6A,ALCAM,FGFR2,PLK1,KIF22,RARB,NTRK2,RDH5,CCNA2,PARD3
GO: Biological Process	GO:2000310	regulation of NMDA receptor activity		0.004155	1	0.04888	0.4357	3	31	DAPK1,PPARGC1A,NRXN1
GO: Biological Process	GO:0048729	tissue morphogenesis		0.004163	1	0.04888	0.4357	22	1132	CENPF,LAMA1,APELA,DCN,TMEFF2,SLIT2,BMP5,FREM2,SULF1,COBL,SEMA6A,ALCAM,FGFR2,RAD21,CRISPLD2,ANGPT1,ANKRD6,KIF20B,MSX1,MSX2,SNAI1,PARD3

## Sheet: Group4_GO_Biological_Process
Supplementary data 6: Gene ontology biological processes and disease processes of lineage driver genes at E10.5
Group of genes #4
Category	ID	Name	Source	p-value	q-value Bonferroni	q-value FDR B&H	q-value FDR B&Y	Hit Count in Query List	Hit Count in Genome	Hit in Query List
GO: Biological Process	GO:0030029	actin filament-based process		1.256e-14	5.917e-11	5.917e-11	5.346e-10	42	971	SYNPO2,MYO6,PPP1R12A,ACTA2,GATA4,NEB,TTN,MEF2C,MEF2D,RYR2,MAP3K1,NRP1,CFLAR,MYL9,ARHGAP44,LMOD1,DIAPH3,TAGLN,AMOTL2,FERMT2,MAP4K4,CNN1,CNN2,CAP2,PMP22,CACNA2D1,DSG2,ID1,EPB41L5,CDC42EP3,PDLIM5,STRIP1,RFLNB,FHOD1,CSRP2,LRP1,FOXP1,PAWR,CTNNA2,PRKG1,ARHGEF2,PALLD
GO: Biological Process	GO:0048738	cardiac muscle tissue development		7.157e-14	3.373e-10	1.686e-10	1.524e-09	26	377	GATA4,GATA6,NCAM1,ISL1,POPDC2,NEB,TTN,MEF2C,RYR2,BMP2,ADAMTS9,HAND1,FHL1,TBX20,FHL2,FERMT2,HAND2,DSG2,GATA5,RUNX1,PDLIM5,EFNB2,DKK1,HEY1,FOXP1,NEXN
GO: Biological Process	GO:0060537	muscle tissue development		2.014e-13	9.491e-10	3.148e-10	2.844e-09	34	697	GATA4,GATA6,NCAM1,ISL1,POPDC2,NEB,TTN,MEF2C,MEF2D,RYR2,CFLAR,BMP2,ADAMTS9,PKD2,HAND1,SGCE,FHL1,TBX20,FHL2,FERMT2,HAND2,PMP22,DSG2,BAG3,GATA5,RUNX1,PDLIM5,EFNB2,DKK1,HEY1,CSRP2,FOXP1,ATF3,NEXN
GO: Biological Process	GO:0014706	striated muscle tissue development		2.672e-13	1.259e-09	3.148e-10	2.844e-09	26	399	GATA4,GATA6,NCAM1,ISL1,POPDC2,NEB,TTN,MEF2C,RYR2,BMP2,ADAMTS9,HAND1,FHL1,TBX20,FHL2,FERMT2,HAND2,DSG2,GATA5,RUNX1,PDLIM5,EFNB2,DKK1,HEY1,FOXP1,NEXN
GO: Biological Process	GO:0030036	actin cytoskeleton organization		1.017e-12	4.793e-09	9.586e-10	8.661e-09	37	871	SYNPO2,MYO6,PPP1R12A,NEB,TTN,MEF2C,MEF2D,MAP3K1,NRP1,CFLAR,MYL9,ARHGAP44,LMOD1,DIAPH3,TAGLN,AMOTL2,FERMT2,MAP4K4,CNN1,CNN2,CAP2,PMP22,ID1,EPB41L5,CDC42EP3,PDLIM5,STRIP1,RFLNB,FHOD1,CSRP2,LRP1,FOXP1,PAWR,CTNNA2,PRKG1,ARHGEF2,PALLD
GO: Biological Process	GO:0048729	tissue morphogenesis		2.09e-12	9.847e-09	1.641e-09	1.483e-08	42	1132	ATP7A,UNC5B,PPP1R12A,SYTL2,ACTA2,GATA3,GATA4,GATA6,ISL1,POPDC2,TTN,MEF2C,RYR2,MAP3K1,NRP1,BMP2,DACT1,SEC24D,JAG1,PKD2,HAND1,AMOTL2,TBX20,FERMT2,HAND2,ARHGEF28,EPB41L5,GATA5,RUNX1,SLC39A10,ADAMTS12,TGFB1I1,EFNB2,DKK1,HEY1,BTBD7,FOXP1,GREB1,AJUBA,TPBG,EXOC4,EPHA7
GO: Biological Process	GO:0061061	muscle structure development		2.82e-12	1.329e-08	1.899e-09	1.715e-08	40	1044	ADGRB3,GATA4,GATA6,ISL1,POPDC2,NEB,TTN,MEF2C,MEF2D,RYR2,CFLAR,BMP2,MYL9,JAG1,LMOD1,NID1,HAND1,SGCE,TAGLN,FHL1,TBX20,FHL2,FERMT2,FOXK1,HAND2,PMP22,ARHGEF28,BAG3,GATA5,ADAM12,PDLIM5,EFNB2,DKK1,HEY1,CSRP2,FOXP1,ATF3,NEXN,PRDM6,LARGE1
GO: Biological Process	GO:0000902	cell morphogenesis		1.514e-11	7.132e-08	8.915e-09	8.055e-08	46	1415	ATP7A,UNC5B,PPP1R12A,ADGRB3,GATA3,NCAM1,ISL1,MEF2C,MAP3K1,NRP1,FZD4,DACT1,ARHGAP44,BAMBI,AFDN,TAGLN,AMOTL2,FERMT2,MAP4K4,CAP2,PMP22,CUX2,ARHGEF28,KALRN,ID1,EPB41L5,CCDC80,ZSWIM6,RUNX1,CCDC141,CDC42EP3,ATP10A,PDLIM5,STRIP1,EFNB2,DKK1,KLF7,UNC5C,LRP1,FOXP1,CTNNA2,ARHGEF2,NEXN,PALLD,TPBG,EPHA7
GO: Biological Process	GO:0032989	cellular component morphogenesis		4.329e-11	2.04e-07	2.266e-08	2.048e-07	40	1141	ATP7A,UNC5B,PPP1R12A,ADGRB3,GATA3,NCAM1,ISL1,NEB,TTN,MEF2C,MEF2D,NRP1,FZD4,CFLAR,DACT1,MYL9,ARHGAP44,LMOD1,AFDN,MAP4K4,PMP22,CUX2,ARHGEF28,KALRN,ID1,CCDC80,ZSWIM6,CCDC141,PDLIM5,EFNB2,KLF7,UNC5C,CSRP2,LRP1,FOXP1,CTNNA2,NEXN,PALLD,TPBG,EPHA7
GO: Biological Process	GO:0040011	locomotion		8.649e-11	4.076e-07	3.72e-08	3.361e-07	52	1834	SYNPO2,TCAF1,ATP7A,UNC5B,PPP1R12A,ACTA2,GATA3,NCAM1,ISL1,TTN,MEF2C,MAP3K1,NRP1,FZD4,BMP2,ATP8A1,ADAMTS9,JAG1,NAV3,AFDN,AMOTL2,FERMT2,MAP4K4,CNN2,RECK,KALRN,ARID4A,ADAMTS1,EPB41L5,TWIST2,CCDC80,ZSWIM6,CCDC141,EFNB2,DKK1,KLF7,UNC5C,LRP1,DDX3Y,FOXP1,LSP1,BEX4,PAWR,IRS2,CTNNA2,PRKG1,ARHGEF2,AJUBA,NEXN,PALLD,TPBG,EPHA7
GO: Biological Process	GO:0002009	morphogenesis of an epithelium		8.783e-11	4.139e-07	3.72e-08	3.361e-07	36	966	ATP7A,UNC5B,PPP1R12A,SYTL2,GATA3,GATA4,GATA6,POPDC2,MEF2C,RYR2,MAP3K1,NRP1,BMP2,DACT1,JAG1,PKD2,HAND1,AMOTL2,TBX20,FERMT2,HAND2,EPB41L5,GATA5,RUNX1,SLC39A10,ADAMTS12,TGFB1I1,EFNB2,DKK1,HEY1,BTBD7,FOXP1,GREB1,AJUBA,TPBG,EPHA7
GO: Biological Process	GO:0003206	cardiac chamber morphogenesis		9.474e-11	4.464e-07	3.72e-08	3.361e-07	16	176	GATA3,GATA4,GATA6,ISL1,MEF2C,RYR2,NRP1,BMP2,JAG1,HAND1,FHL1,TBX20,FHL2,HAND2,ADAMTS1,HEY1
GO: Biological Process	GO:0060429	epithelium development		1.422e-10	6.703e-07	5.156e-08	4.658e-07	54	1979	STX2,ATP7A,MYO6,UNC5B,PPP1R12A,SYTL2,ACTA2,GATA3,GATA4,GATA6,ISL1,POPDC2,TTN,MEF2C,RYR2,MAP3K1,NRP1,BMP2,DACT1,JAG1,PKD2,LBH,HAND1,AFDN,TAGLN,AMOTL2,TBX20,FERMT2,HAND2,KRT18,ARID4A,ID1,EPB41L5,CCDC80,GATA5,RUNX1,SLC39A10,CPT1A,RGS3,ADAMTS12,TGFB1I1,TXNIP,EFNB2,DKK1,KLF7,HEY1,BTBD7,CBFA2T2,FOXP1,GREB1,AJUBA,PALLD,TPBG,EPHA7
GO: Biological Process	GO:0003205	cardiac chamber development		1.848e-10	8.707e-07	6.219e-08	5.619e-07	18	243	GATA3,GATA4,GATA6,ISL1,TRIP11,MEF2C,RYR2,NRP1,BMP2,JAG1,HAND1,FHL1,TBX20,FHL2,HAND2,ADAMTS1,HEY1,LRP1
GO: Biological Process	GO:0060485	mesenchyme development		6.889e-10	3.246e-06	2.164e-07	1.955e-06	24	485	ACTA2,GATA3,GATA4,ISL1,MEF2C,NRP1,BMP2,JAG1,PKD2,LBH,HAND1,BAMBI,TBX20,FERMT2,TASOR,HAND2,EPB41L5,GATA5,TGFB1I1,DKK1,RFLNB,HEY1,PAWR,EXOC4
GO: Biological Process	GO:0051146	striated muscle cell differentiation		8.453e-10	3.983e-06	2.49e-07	2.249e-06	24	490	ADGRB3,GATA4,GATA6,ISL1,POPDC2,NEB,TTN,MEF2C,MEF2D,CFLAR,BMP2,MYL9,LMOD1,FHL2,HAND2,PMP22,GATA5,ADAM12,PDLIM5,EFNB2,DKK1,CSRP2,FOXP1,NEXN
GO: Biological Process	GO:0035051	cardiocyte differentiation		9.019e-10	4.25e-06	2.5e-07	2.259e-06	18	268	GATA4,GATA6,ISL1,POPDC2,NEB,TTN,MEF2C,NRP1,BMP2,JAG1,FHL2,HAND2,GATA5,PDLIM5,EFNB2,DKK1,FOXP1,NEXN
GO: Biological Process	GO:0055007	cardiac muscle cell differentiation		9.801e-10	4.618e-06	2.566e-07	2.318e-06	16	206	GATA4,GATA6,ISL1,POPDC2,NEB,TTN,MEF2C,BMP2,FHL2,HAND2,GATA5,PDLIM5,EFNB2,DKK1,FOXP1,NEXN
GO: Biological Process	GO:0007010	cytoskeleton organization		1.267e-09	5.969e-06	3.142e-07	2.839e-06	48	1736	SYNPO2,MYO6,PPP1R12A,NEB,TTN,MEF2C,MEF2D,MAP3K1,NRP1,CFLAR,CEP120,MYL9,ARHGAP44,PKD2,NAV3,LMOD1,DIAPH3,TAGLN,AMOTL2,FERMT2,TASOR,MAP4K4,CNN1,CNN2,CAP2,PMP22,ARHGEF28,KRT18,TUBA1C,ID1,EPB41L5,CDC42EP3,PDLIM5,STRIP1,RFLNB,FHOD1,CSRP2,LRP1,FOXP1,LSP1,PAWR,CTNNA2,PRKG1,ARHGEF2,AJUBA,GPSM1,NEXN,PALLD
GO: Biological Process	GO:0003215	cardiac right ventricle morphogenesis		1.657e-09	7.808e-06	3.904e-07	3.527e-06	7	21	GATA3,GATA4,ISL1,JAG1,HAND1,TBX20,HAND2
GO: Biological Process	GO:0031175	neuron projection development		1.826e-09	8.602e-06	3.984e-07	3.6e-06	42	1407	ATP7A,MYO6,UNC5B,PPP1R12A,ADGRB3,GATA3,NCAM1,ISL1,TRIP11,MEF2C,NRP1,FZD4,CFLAR,DACT1,ARHGAP44,AFDN,HERC1,MAP4K4,PMP22,CUX2,ARHGEF28,KALRN,ADAMTS1,ID1,CCDC80,ZSWIM6,CCDC141,PDLIM5,EFNB2,DKK1,KLF7,HEY1,CBFA2T2,UNC5C,LRP1,FOXP1,CTNNA2,PRKG1,NEXN,PALLD,TPBG,EPHA7
GO: Biological Process	GO:0000904	cell morphogenesis involved in differentiation		1.86e-09	8.765e-06	3.984e-07	3.6e-06	36	1081	ATP7A,UNC5B,PPP1R12A,ADGRB3,GATA3,NCAM1,ISL1,MEF2C,MAP3K1,NRP1,FZD4,DACT1,ARHGAP44,AFDN,FERMT2,PMP22,CUX2,ARHGEF28,KALRN,ID1,EPB41L5,CCDC80,RUNX1,CCDC141,PDLIM5,EFNB2,DKK1,KLF7,UNC5C,LRP1,FOXP1,CTNNA2,NEXN,PALLD,TPBG,EPHA7
GO: Biological Process	GO:0003007	heart morphogenesis		2.057e-09	9.69e-06	4.191e-07	3.787e-06	23	471	GATA3,GATA4,GATA6,ISL1,POPDC2,TTN,MEF2C,MEF2D,RYR2,NRP1,BMP2,JAG1,PKD2,HAND1,FHL1,TBX20,FHL2,FERMT2,HAND2,ADAMTS1,GATA5,DKK1,HEY1
GO: Biological Process	GO:0048812	neuron projection morphogenesis		2.135e-09	1.006e-05	4.191e-07	3.787e-06	33	932	ATP7A,UNC5B,PPP1R12A,ADGRB3,GATA3,NCAM1,ISL1,MEF2C,NRP1,FZD4,DACT1,ARHGAP44,AFDN,MAP4K4,PMP22,CUX2,ARHGEF28,KALRN,ID1,CCDC80,ZSWIM6,CCDC141,PDLIM5,EFNB2,KLF7,UNC5C,LRP1,FOXP1,CTNNA2,NEXN,PALLD,TPBG,EPHA7
GO: Biological Process	GO:0007507	heart development		2.432e-09	1.146e-05	4.584e-07	4.142e-06	36	1092	GATA3,GATA4,GATA6,NCAM1,ISL1,POPDC2,NEB,TRIP11,TTN,MEF2C,MEF2D,RYR2,NRP1,BMP2,ADAMTS9,JAG1,PKD2,HAND1,FHL1,TBX20,FHL2,FERMT2,HAND2,DSG2,ADAMTS1,ID1,GATA5,RUNX1,PDLIM5,EFNB2,DKK1,HEY1,LRP1,FOXP1,AJUBA,NEXN
GO: Biological Process	GO:0042692	muscle cell differentiation		3.322e-09	1.565e-05	5.571e-07	5.033e-06	27	658	ADGRB3,GATA4,GATA6,ISL1,POPDC2,NEB,TTN,MEF2C,MEF2D,CFLAR,BMP2,MYL9,LMOD1,NID1,FHL2,HAND2,PMP22,GATA5,ADAM12,PDLIM5,EFNB2,DKK1,HEY1,CSRP2,FOXP1,NEXN,PRDM6
GO: Biological Process	GO:0009887	animal organ morphogenesis		3.387e-09	1.596e-05	5.571e-07	5.033e-06	47	1729	STX2,MYO6,ACTA2,GATA3,GATA4,GATA6,ISL1,POPDC2,TRIP11,TTN,MEF2C,MEF2D,RYR2,NRP1,CFLAR,BMP2,DACT1,SEC24D,JAG1,PKD2,NAV3,LBH,HAND1,AFDN,FHL1,TBX20,FHL2,FERMT2,HAND2,PRRX2,COL5A2,COL9A1,ARHGEF28,ADAMTS1,ID1,EPB41L5,TWIST2,GATA5,EFNB2,DKK1,RFLNB,HEY1,BTBD7,UBR3,CTNNA2,PBX3,EXOC4
GO: Biological Process	GO:0048666	neuron development		3.422e-09	1.613e-05	5.571e-07	5.033e-06	46	1670	ATP7A,MYO6,UNC5B,PPP1R12A,ADGRB3,GATA3,NCAM1,ISL1,TRIP11,MEF2C,NRP1,FZD4,CFLAR,DACT1,JAG1,ARHGAP44,AFDN,HERC1,MAP4K4,HAND2,PMP22,CUX2,ARHGEF28,KALRN,ADAMTS1,ID1,CCDC80,ZSWIM6,RUNX1,CCDC141,PDLIM5,EFNB2,DKK1,KLF7,HEY1,CBFA2T2,UNC5C,LRP1,FOXP1,CTNNA2,PRKG1,PBX3,NEXN,PALLD,TPBG,EPHA7
GO: Biological Process	GO:0120039	plasma membrane bounded cell projection morphogenesis		3.428e-09	1.615e-05	5.571e-07	5.033e-06	33	950	ATP7A,UNC5B,PPP1R12A,ADGRB3,GATA3,NCAM1,ISL1,MEF2C,NRP1,FZD4,DACT1,ARHGAP44,AFDN,MAP4K4,PMP22,CUX2,ARHGEF28,KALRN,ID1,CCDC80,ZSWIM6,CCDC141,PDLIM5,EFNB2,KLF7,UNC5C,LRP1,FOXP1,CTNNA2,NEXN,PALLD,TPBG,EPHA7
GO: Biological Process	GO:0048858	cell projection morphogenesis		4.215e-09	1.986e-05	6.621e-07	5.982e-06	33	958	ATP7A,UNC5B,PPP1R12A,ADGRB3,GATA3,NCAM1,ISL1,MEF2C,NRP1,FZD4,DACT1,ARHGAP44,AFDN,MAP4K4,PMP22,CUX2,ARHGEF28,KALRN,ID1,CCDC80,ZSWIM6,CCDC141,PDLIM5,EFNB2,KLF7,UNC5C,LRP1,FOXP1,CTNNA2,NEXN,PALLD,TPBG,EPHA7
GO: Biological Process	GO:0022603	regulation of anatomical structure morphogenesis		4.758e-09	2.242e-05	7.232e-07	6.534e-06	39	1284	UNC5B,PPP1R12A,ADGRB3,GATA3,GATA4,GATA6,ISL1,MEF2C,NRP1,FZD4,BMP2,DACT1,ADAMTS9,JAG1,ARHGAP44,BAMBI,AFDN,AMOTL2,FERMT2,RECK,CUX2,KALRN,ADAMTS1,ID1,GATA5,RUNX1,ADAM12,CDC42EP3,ATP10A,PDLIM5,STRIP1,ADAMTS12,EFNB2,DKK1,BTBD7,LRP1,FOXP1,TPBG,EPHA7
GO: Biological Process	GO:0003208	cardiac ventricle morphogenesis		7.611e-09	3.586e-05	1.121e-06	1.013e-05	11	96	GATA3,GATA4,ISL1,MEF2C,RYR2,JAG1,HAND1,FHL1,TBX20,HAND2,HEY1
GO: Biological Process	GO:0032990	cell part morphogenesis		7.917e-09	3.73e-05	1.13e-06	1.021e-05	33	983	ATP7A,UNC5B,PPP1R12A,ADGRB3,GATA3,NCAM1,ISL1,MEF2C,NRP1,FZD4,DACT1,ARHGAP44,AFDN,MAP4K4,PMP22,CUX2,ARHGEF28,KALRN,ID1,CCDC80,ZSWIM6,CCDC141,PDLIM5,EFNB2,KLF7,UNC5C,LRP1,FOXP1,CTNNA2,NEXN,PALLD,TPBG,EPHA7
GO: Biological Process	GO:0007517	muscle organ development		1.321e-08	6.223e-05	1.83e-06	1.654e-05	24	564	GATA4,ISL1,POPDC2,NEB,TTN,MEF2C,MEF2D,RYR2,CFLAR,BMP2,HAND1,SGCE,TAGLN,FHL1,TBX20,FERMT2,FOXK1,PMP22,ARHGEF28,BAG3,HEY1,FOXP1,ATF3,LARGE1
GO: Biological Process	GO:0048844	artery morphogenesis		1.452e-08	6.844e-05	1.955e-06	1.767e-05	11	102	MYO6,NRP1,ADAMTS9,JAG1,PKD2,AMOTL2,HAND2,PRRX2,EFNB2,HEY1,LRP1
GO: Biological Process	GO:0000122	negative regulation of transcription by RNA polymerase II		1.738e-08	8.189e-05	2.275e-06	2.055e-05	35	1123	GATA3,GATA4,GATA6,KLF3,ISL1,MEF2C,BMP2,DACT1,WWC2,MAGED2,HAND1,TBX20,FHL2,FOXK1,CUX2,ARID4A,BAG3,ID1,TWIST2,GATA5,RUNX1,ZBTB1,TXNIP,RYBP,FRK,DKK1,KLF7,HEY1,CBFA2T2,ZNF451,FOXP1,PAWR,ATF3,AJUBA,PRDM6
GO: Biological Process	GO:0060914	heart formation		2.203e-08	0.0001038	2.805e-06	2.535e-05	9	62	GATA4,GATA6,ISL1,MEF2C,MEF2D,BMP2,HAND2,GATA5,DKK1
GO: Biological Process	GO:0030334	regulation of cell migration		2.415e-08	0.0001138	2.994e-06	2.705e-05	37	1249	SYNPO2,TCAF1,ATP7A,ACTA2,GATA3,MEF2C,MAP3K1,NRP1,FZD4,BMP2,ATP8A1,ADAMTS9,JAG1,NAV3,AFDN,AMOTL2,FERMT2,MAP4K4,CNN2,RECK,ARID4A,ADAMTS1,EPB41L5,TWIST2,ZSWIM6,DKK1,UNC5C,LRP1,FOXP1,BEX4,PAWR,IRS2,CTNNA2,PRKG1,ARHGEF2,AJUBA,NEXN
GO: Biological Process	GO:0044087	regulation of cellular component biogenesis		2.881e-08	0.0001357	3.411e-06	3.082e-05	35	1146	SYNPO2,ATP7A,ADGRB3,NCAM1,CLSTN2,ISL1,MEF2C,MAP3K1,NRP1,DACT1,CEP120,TBC1D22A,ARHGAP44,NAV3,LMOD1,TBX20,FERMT2,TASOR,MAP4K4,CUX2,ID1,EPB41L5,CDC42EP3,PDLIM5,SNCAIP,RESF1,DKK1,STMP1,FHOD1,LRP1,DYNLL1,ARHGEF2,AJUBA,TPBG,EPHA7
GO: Biological Process	GO:0072359	circulatory system development		2.895e-08	0.0001364	3.411e-06	3.082e-05	49	1977	ATP7A,MYO6,UNC5B,SYTL2,ACTA2,ADGRB3,GATA3,GATA4,GATA6,NCAM1,ISL1,POPDC2,NEB,TRIP11,TTN,MEF2C,MEF2D,RYR2,NRP1,FZD4,CFLAR,BMP2,ADAMTS9,JAG1,PKD2,HAND1,AMOTL2,FHL1,TBX20,FHL2,FERMT2,RECK,HAND2,PRRX2,DSG2,ADAMTS1,ID1,GATA5,RUNX1,CPT1A,ADAM12,PDLIM5,EFNB2,DKK1,HEY1,LRP1,FOXP1,AJUBA,NEXN
GO: Biological Process	GO:0048667	cell morphogenesis involved in neuron differentiation		3.059e-08	0.0001441	3.516e-06	3.176e-05	30	882	ATP7A,UNC5B,PPP1R12A,ADGRB3,GATA3,NCAM1,ISL1,MEF2C,NRP1,DACT1,ARHGAP44,AFDN,PMP22,CUX2,ARHGEF28,KALRN,ID1,CCDC80,CCDC141,PDLIM5,EFNB2,KLF7,UNC5C,LRP1,FOXP1,CTNNA2,NEXN,PALLD,TPBG,EPHA7
GO: Biological Process	GO:0040012	regulation of locomotion		3.386e-08	0.0001595	3.799e-06	3.432e-05	39	1380	SYNPO2,TCAF1,ATP7A,ACTA2,GATA3,MEF2C,MAP3K1,NRP1,FZD4,BMP2,ATP8A1,ADAMTS9,JAG1,NAV3,AFDN,AMOTL2,FERMT2,MAP4K4,CNN2,RECK,ARID4A,ADAMTS1,EPB41L5,TWIST2,ZSWIM6,EFNB2,DKK1,UNC5C,LRP1,FOXP1,BEX4,PAWR,IRS2,CTNNA2,PRKG1,ARHGEF2,AJUBA,NEXN,TPBG
GO: Biological Process	GO:0003012	muscle system process		6.055e-08	0.0002853	6.635e-06	5.995e-05	23	565	ACTA2,GATA4,GATA6,TTN,MEF2C,RYR2,CFLAR,MYL9,PKD2,LMOD1,TBX20,CNN1,HAND2,CACNA2D1,DSG2,GATA5,RUNX1,PDLIM5,GUCY1A1,FOXP1,LSP1,PAWR,PRKG1
GO: Biological Process	GO:2000145	regulation of cell motility		1.01e-07	0.0004761	1.065e-05	9.623e-05	37	1321	SYNPO2,TCAF1,ATP7A,ACTA2,GATA3,MEF2C,MAP3K1,NRP1,FZD4,BMP2,ATP8A1,ADAMTS9,JAG1,NAV3,AFDN,AMOTL2,FERMT2,MAP4K4,CNN2,RECK,ARID4A,ADAMTS1,EPB41L5,TWIST2,ZSWIM6,DKK1,UNC5C,LRP1,FOXP1,BEX4,PAWR,IRS2,CTNNA2,PRKG1,ARHGEF2,AJUBA,NEXN
GO: Biological Process	GO:0007155	cell adhesion		1.017e-07	0.0004793	1.065e-05	9.623e-05	44	1742	ADAM23,PPP1R12A,GATA3,CD55,NCAM1,CLSTN2,NRP1,FZD4,BMP2,MYL9,ADAMTS9,JAG1,NID1,AFDN,SGCE,FERMT2,MAP4K4,PMP22,ARHGEF28,KRT18,DSG2,ID1,EPB41L5,CCDC80,GATA5,RUNX1,CCDC141,ADAM12,ZBTB1,PDLIM5,ADAMTS12,TGFB1I1,EFNB2,LRP1,PAWR,CTNNA2,PRKG1,UBASH3B,AJUBA,NEXN,PCDH7,PALLD,TPBG,EPHA7
GO: Biological Process	GO:0003179	heart valve morphogenesis		1.072e-07	0.0005052	1.098e-05	9.922e-05	9	74	GATA3,GATA4,MEF2C,BMP2,ADAMTS9,JAG1,TBX20,GATA5,HEY1
GO: Biological Process	GO:0003170	heart valve development		1.136e-07	0.0005352	1.131e-05	0.0001022	10	98	GATA3,GATA4,MEF2C,BMP2,ADAMTS9,JAG1,PKD2,TBX20,GATA5,HEY1
GO: Biological Process	GO:0055006	cardiac cell development		1.152e-07	0.0005429	1.131e-05	0.0001022	12	153	GATA4,ISL1,POPDC2,NEB,TTN,MEF2C,BMP2,JAG1,FHL2,PDLIM5,FOXP1,NEXN
GO: Biological Process	GO:0003176	aortic valve development		1.266e-07	0.0005964	1.217e-05	0.00011	7	37	GATA3,GATA4,BMP2,JAG1,TBX20,GATA5,HEY1
GO: Biological Process	GO:0048762	mesenchymal cell differentiation		1.689e-07	0.000796	1.592e-05	0.0001438	18	376	GATA3,ISL1,MEF2C,NRP1,BMP2,JAG1,LBH,BAMBI,TBX20,FERMT2,TASOR,HAND2,EPB41L5,GATA5,TGFB1I1,RFLNB,HEY1,PAWR
GO: Biological Process	GO:0007411	axon guidance		2.396e-07	0.001129	2.213e-05	0.0002	18	385	UNC5B,PPP1R12A,GATA3,NCAM1,ISL1,MEF2C,NRP1,KALRN,CCDC80,CCDC141,EFNB2,KLF7,UNC5C,LRP1,FOXP1,NEXN,PALLD,EPHA7
GO: Biological Process	GO:0003279	cardiac septum development		2.474e-07	0.001166	2.213e-05	0.0002	11	134	GATA3,GATA4,GATA6,ISL1,TRIP11,NRP1,JAG1,HAND1,TBX20,HEY1,LRP1
GO: Biological Process	GO:0097485	neuron projection guidance		2.489e-07	0.001173	2.213e-05	0.0002	18	386	UNC5B,PPP1R12A,GATA3,NCAM1,ISL1,MEF2C,NRP1,KALRN,CCDC80,CCDC141,EFNB2,KLF7,UNC5C,LRP1,FOXP1,NEXN,PALLD,EPHA7
GO: Biological Process	GO:1905314	semi-lunar valve development		2.664e-07	0.001255	2.287e-05	0.0002066	7	41	GATA3,GATA4,BMP2,JAG1,TBX20,GATA5,HEY1
GO: Biological Process	GO:0003197	endocardial cushion development		2.688e-07	0.001266	2.287e-05	0.0002066	8	60	GATA4,ISL1,BMP2,JAG1,TBX20,GATA5,DKK1,HEY1
GO: Biological Process	GO:0048813	dendrite morphogenesis		2.718e-07	0.001281	2.287e-05	0.0002066	13	198	ATP7A,ADGRB3,NRP1,DACT1,ARHGAP44,AFDN,CUX2,KALRN,ID1,PDLIM5,KLF7,CTNNA2,TPBG
GO: Biological Process	GO:0044089	positive regulation of cellular component biogenesis		3.061e-07	0.001442	2.53e-05	0.0002286	22	571	SYNPO2,ATP7A,ADGRB3,CLSTN2,MAP3K1,NRP1,CEP120,NAV3,LMOD1,FERMT2,TASOR,MAP4K4,CUX2,ID1,EPB41L5,CDC42EP3,RESF1,STMP1,FHOD1,DYNLL1,AJUBA,TPBG
GO: Biological Process	GO:0060415	muscle tissue morphogenesis		3.116e-07	0.001468	2.532e-05	0.0002287	10	109	GATA4,ISL1,TTN,RYR2,BMP2,HAND1,TBX20,FERMT2,ARHGEF28,HEY1
GO: Biological Process	GO:0055013	cardiac muscle cell development		3.854e-07	0.001816	3.078e-05	0.0002781	11	140	GATA4,ISL1,POPDC2,NEB,TTN,MEF2C,BMP2,FHL2,PDLIM5,FOXP1,NEXN
GO: Biological Process	GO:0001837	epithelial to mesenchymal transition		4.282e-07	0.002018	3.363e-05	0.0003038	13	206	GATA3,ISL1,BMP2,JAG1,BAMBI,TBX20,FERMT2,TASOR,EPB41L5,TGFB1I1,RFLNB,HEY1,PAWR
GO: Biological Process	GO:1903508	positive regulation of nucleic acid-templated transcription		4.426e-07	0.002085	3.364e-05	0.0003039	45	1900	HIVEP2,MYO6,BEX1,PPP1R12A,GATA3,GATA4,NPAS3,GATA6,ISL1,TRIP11,MEF2C,MEF2D,MAP3K1,FZD4,PTMS,BMP2,JAG1,PKD2,LBH,HAND1,BAMBI,TBX20,FOXK1,CAVIN2,HAND2,PRRX2,MDFIC,RBPMS,IKZF2,ARID4A,GATA5,RUNX1,IFNAR1,TGFB1I1,RYBP,KLF7,HEY1,RASL11A,ZNF451,FHOD1,ELF1,FOXP1,ATF3,ARHGEF2,PBX3
GO: Biological Process	GO:0045893	positive regulation of DNA-templated transcription		4.426e-07	0.002085	3.364e-05	0.0003039	45	1900	HIVEP2,MYO6,BEX1,PPP1R12A,GATA3,GATA4,NPAS3,GATA6,ISL1,TRIP11,MEF2C,MEF2D,MAP3K1,FZD4,PTMS,BMP2,JAG1,PKD2,LBH,HAND1,BAMBI,TBX20,FOXK1,CAVIN2,HAND2,PRRX2,MDFIC,RBPMS,IKZF2,ARID4A,GATA5,RUNX1,IFNAR1,TGFB1I1,RYBP,KLF7,HEY1,RASL11A,ZNF451,FHOD1,ELF1,FOXP1,ATF3,ARHGEF2,PBX3
GO: Biological Process	GO:0035239	tube morphogenesis		4.776e-07	0.00225	3.558e-05	0.0003215	38	1467	STX2,MYO6,UNC5B,SYTL2,ADGRB3,GATA3,GATA4,GATA6,ISL1,POPDC2,MEF2C,RYR2,NRP1,FZD4,BMP2,DACT1,ADAMTS9,JAG1,PKD2,HAND1,AMOTL2,TBX20,FERMT2,RECK,HAND2,PRRX2,ADAMTS1,ID1,EPB41L5,GATA5,RUNX1,ADAM12,ADAMTS12,EFNB2,HEY1,LRP1,FOXP1,EPHA7
GO: Biological Process	GO:1902680	positive regulation of RNA biosynthetic process		4.833e-07	0.002277	3.558e-05	0.0003215	45	1906	HIVEP2,MYO6,BEX1,PPP1R12A,GATA3,GATA4,NPAS3,GATA6,ISL1,TRIP11,MEF2C,MEF2D,MAP3K1,FZD4,PTMS,BMP2,JAG1,PKD2,LBH,HAND1,BAMBI,TBX20,FOXK1,CAVIN2,HAND2,PRRX2,MDFIC,RBPMS,IKZF2,ARID4A,GATA5,RUNX1,IFNAR1,TGFB1I1,RYBP,KLF7,HEY1,RASL11A,ZNF451,FHOD1,ELF1,FOXP1,ATF3,ARHGEF2,PBX3
GO: Biological Process	GO:0003231	cardiac ventricle development		5.272e-07	0.002484	3.822e-05	0.0003453	12	176	GATA3,GATA4,ISL1,TRIP11,MEF2C,RYR2,JAG1,HAND1,FHL1,TBX20,HAND2,HEY1
GO: Biological Process	GO:0055008	cardiac muscle tissue morphogenesis		5.355e-07	0.002523	3.823e-05	0.0003455	9	89	GATA4,ISL1,TTN,RYR2,BMP2,HAND1,TBX20,FERMT2,HEY1
GO: Biological Process	GO:0031032	actomyosin structure organization		5.682e-07	0.002677	3.996e-05	0.000361	15	285	NEB,TTN,MEF2C,MEF2D,NRP1,CFLAR,MYL9,LMOD1,FERMT2,CNN1,CNN2,EPB41L5,FHOD1,CSRP2,FOXP1
GO: Biological Process	GO:0048644	muscle organ morphogenesis		6.045e-07	0.002848	4.189e-05	0.0003785	10	117	GATA4,ISL1,TTN,RYR2,BMP2,HAND1,TBX20,FERMT2,ARHGEF28,HEY1
GO: Biological Process	GO:0048732	gland development		6.258e-07	0.002949	4.274e-05	0.0003861	27	851	ATP7A,PPP1R12A,GATA3,GATA4,GATA6,ISL1,SLC30A4,NRP1,CFLAR,BMP2,JAG1,PKD2,NAV3,LBH,FHL1,HAND2,IGSF3,KRT18,KALRN,GATA5,RUNX1,CPT1A,ZBTB1,DKK1,BTBD7,IRS2,GREB1
GO: Biological Process	GO:0055001	muscle cell development		7.451e-07	0.003511	5.016e-05	0.0004532	17	373	GATA4,ISL1,POPDC2,NEB,TTN,MEF2C,MEF2D,CFLAR,BMP2,MYL9,LMOD1,FHL2,PMP22,PDLIM5,CSRP2,FOXP1,NEXN
GO: Biological Process	GO:0090257	regulation of muscle system process		7.663e-07	0.003611	5.037e-05	0.0004551	16	332	GATA4,TTN,MEF2C,RYR2,MYL9,PKD2,CNN1,HAND2,CACNA2D1,DSG2,GATA5,RUNX1,GUCY1A1,FOXP1,PAWR,PRKG1
GO: Biological Process	GO:0060840	artery development		7.697e-07	0.003627	5.037e-05	0.0004551	11	150	MYO6,NRP1,ADAMTS9,JAG1,PKD2,AMOTL2,HAND2,PRRX2,EFNB2,HEY1,LRP1
GO: Biological Process	GO:0016358	dendrite development		9.701e-07	0.004571	6.129e-05	0.0005537	16	338	ATP7A,MYO6,ADGRB3,MEF2C,NRP1,DACT1,ARHGAP44,AFDN,CUX2,KALRN,ID1,PDLIM5,KLF7,CTNNA2,PRKG1,TPBG
GO: Biological Process	GO:0061448	connective tissue development		9.703e-07	0.004572	6.129e-05	0.0005537	19	469	ATP7A,ACTA2,TRIP11,MEF2C,MEF2D,MEX3C,NRP1,CFLAR,BMP2,SEC24D,JAG1,HAND1,HAND2,PRRX2,COL9A1,RUNX1,ADAMTS12,RFLNB,KLF7
GO: Biological Process	GO:0048646	anatomical structure formation involved in morphogenesis		9.755e-07	0.004596	6.129e-05	0.0005537	44	1890	ATP7A,UNC5B,ADGRB3,GATA3,GATA4,GATA6,ISL1,NEB,TTN,MEF2C,MEF2D,NRP1,CFLAR,BMP2,MYL9,ADAMTS9,JAG1,PKD2,LMOD1,HAND1,HERC1,AMOTL2,TBX20,FHL2,FERMT2,RECK,HAND2,PMP22,COL5A2,ADAMTS1,ID1,EPB41L5,CCDC80,GATA5,RUNX1,CPT1A,ADAM12,EFNB2,DKK1,KLF7,HEY1,CSRP2,FOXP1,EXOC4
GO: Biological Process	GO:0007417	central nervous system development		1.045e-06	0.004922	6.476e-05	0.0005851	42	1766	ATP7A,ADAM23,PPP1R12A,GATA3,NCAM1,ISL1,TTN,MEF2C,MSI2,NRP1,FZD4,BMP2,CEP120,BTD,PKD2,AFDN,SGCE,HERC1,TBX20,RECK,ARHGEF28,KALRN,BAG3,ID1,EPB41L5,ZSWIM6,RUNX1,CCDC141,EFNB2,DKK1,UNC5C,LRP1,DDX3Y,FOXP1,DYNLL1,IRS2,GREB1,CTNNA2,PRKG1,PBX3,EXOC4,EPHA7
GO: Biological Process	GO:0003180	aortic valve morphogenesis		1.098e-06	0.005173	6.662e-05	0.0006019	6	32	GATA3,GATA4,JAG1,TBX20,GATA5,HEY1
GO: Biological Process	GO:0003207	cardiac chamber formation		1.103e-06	0.005196	6.662e-05	0.0006019	5	18	MEF2C,BMP2,HAND1,TBX20,HAND2
GO: Biological Process	GO:0030855	epithelial cell differentiation		1.29e-06	0.006079	7.694e-05	0.0006952	30	1051	STX2,MYO6,PPP1R12A,ACTA2,GATA3,GATA4,GATA6,ISL1,MEF2C,MAP3K1,NRP1,BMP2,JAG1,LBH,AFDN,TAGLN,HAND2,KRT18,ARID4A,ID1,EPB41L5,GATA5,CPT1A,TGFB1I1,TXNIP,KLF7,HEY1,CBFA2T2,FOXP1,PALLD
GO: Biological Process	GO:0003151	outflow tract morphogenesis		1.446e-06	0.006811	8.514e-05	0.0007693	9	100	GATA4,GATA6,ISL1,MEF2C,NRP1,JAG1,TBX20,HAND2,HEY1
GO: Biological Process	GO:0045165	cell fate commitment		1.69e-06	0.007963	9.831e-05	0.0008883	17	396	GATA3,GATA4,GATA6,ISL1,MEF2C,NRP1,BMP2,JAG1,HAND1,TBX20,GATA5,RUNX1,TGFB1I1,DKK1,HEY1,ATF3,ARHGEF2
GO: Biological Process	GO:0051130	positive regulation of cellular component organization		1.779e-06	0.008385	0.0001023	0.0009239	34	1303	SYNPO2,ATP7A,ADGRB3,CLSTN2,MAP3K1,NRP1,FZD4,CFLAR,BMP2,CEP120,ATP8A1,NAV3,LMOD1,AFDN,FERMT2,TASOR,MAP4K4,CUX2,KALRN,ADAMTS1,ID1,EPB41L5,RUNX1,CDC42EP3,ATP10A,OSBP,RESF1,STMP1,CBFA2T2,FHOD1,LRP1,DYNLL1,AJUBA,TPBG
GO: Biological Process	GO:0045892	negative regulation of DNA-templated transcription		2.109e-06	0.009937	0.0001197	0.001082	37	1497	GATA3,GATA4,GATA6,KLF3,ISL1,MEF2C,BMP2,DACT1,WWC2,MAGED2,LBH,HAND1,TBX20,FHL2,FOXK1,MDFIC,CUX2,ARID4A,BAG3,ID1,TWIST2,GATA5,RUNX1,ZBTB1,TXNIP,RYBP,FRK,DKK1,KLF7,HEY1,CBFA2T2,ZNF451,FOXP1,PAWR,ATF3,AJUBA,PRDM6
GO: Biological Process	GO:1903507	negative regulation of nucleic acid-templated transcription		2.21e-06	0.01041	0.000124	0.00112	37	1500	GATA3,GATA4,GATA6,KLF3,ISL1,MEF2C,BMP2,DACT1,WWC2,MAGED2,LBH,HAND1,TBX20,FHL2,FOXK1,MDFIC,CUX2,ARID4A,BAG3,ID1,TWIST2,GATA5,RUNX1,ZBTB1,TXNIP,RYBP,FRK,DKK1,KLF7,HEY1,CBFA2T2,ZNF451,FOXP1,PAWR,ATF3,AJUBA,PRDM6
GO: Biological Process	GO:1902679	negative regulation of RNA biosynthetic process		2.351e-06	0.01108	0.0001304	0.001178	37	1504	GATA3,GATA4,GATA6,KLF3,ISL1,MEF2C,BMP2,DACT1,WWC2,MAGED2,LBH,HAND1,TBX20,FHL2,FOXK1,MDFIC,CUX2,ARID4A,BAG3,ID1,TWIST2,GATA5,RUNX1,ZBTB1,TXNIP,RYBP,FRK,DKK1,KLF7,HEY1,CBFA2T2,ZNF451,FOXP1,PAWR,ATF3,AJUBA,PRDM6
GO: Biological Process	GO:0051216	cartilage development		2.454e-06	0.01156	0.0001344	0.001215	16	363	ATP7A,TRIP11,MEF2C,MEF2D,MEX3C,NRP1,BMP2,SEC24D,JAG1,HAND1,HAND2,PRRX2,COL9A1,RUNX1,ADAMTS12,RFLNB
GO: Biological Process	GO:0048645	animal organ formation		2.757e-06	0.01299	0.0001493	0.001349	9	108	GATA4,GATA6,ISL1,MEF2C,MEF2D,BMP2,HAND2,GATA5,DKK1
GO: Biological Process	GO:1901888	regulation of cell junction assembly		2.863e-06	0.01349	0.0001533	0.001385	13	244	ADGRB3,CLSTN2,MEF2C,NRP1,FERMT2,MAP4K4,CUX2,EPB41L5,PDLIM5,DKK1,LRP1,TPBG,EPHA7
GO: Biological Process	GO:0010718	positive regulation of epithelial to mesenchymal transition		3.046e-06	0.01435	0.0001613	0.001457	7	58	ISL1,BMP2,JAG1,BAMBI,TBX20,FERMT2,TGFB1I1
GO: Biological Process	GO:0032970	regulation of actin filament-based process		3.685e-06	0.01736	0.0001929	0.001743	18	466	SYNPO2,ACTA2,GATA4,NEB,MEF2C,RYR2,MAP3K1,NRP1,ARHGAP44,LMOD1,FERMT2,CNN2,DSG2,ID1,CDC42EP3,FHOD1,LRP1,CTNNA2
GO: Biological Process	GO:0097435	supramolecular fiber organization		3.73e-06	0.01758	0.0001931	0.001745	28	992	SYNPO2,ATP7A,MYO6,PPP1R12A,NEB,TTN,MEF2C,MEF2D,MAP3K1,NRP1,CFLAR,CEP120,MYL9,NAV3,LMOD1,DIAPH3,FERMT2,COL5A2,ID1,CDC42EP3,ADAMTS12,RFLNB,FHOD1,CSRP2,FOXP1,PAWR,CTNNA2,ARHGEF2
GO: Biological Process	GO:0001709	cell fate determination		3.842e-06	0.0181	0.0001968	0.001778	7	60	GATA3,GATA6,ISL1,MEF2C,JAG1,HAND1,ATF3
GO: Biological Process	GO:0033002	muscle cell proliferation		4.064e-06	0.01915	0.0002059	0.00186	15	334	GATA4,GATA6,NCAM1,MEF2C,MEF2D,CFLAR,BMP2,TBX20,CNN1,KALRN,ADAMTS1,RGS5,RUNX1,FOXP1,PRKG1
GO: Biological Process	GO:0051093	negative regulation of developmental process		4.556e-06	0.02147	0.0002284	0.002064	33	1299	UNC5B,ADGRB3,GATA3,ISL1,NRP1,CFLAR,BMP2,WWC2,ADAMTS9,JAG1,LBH,BAMBI,FERMT2,HAND2,COL5A2,ARID4A,ADAMTS1,ID1,TWIST2,RUNX1,ADAMTS12,TGFB1I1,DKK1,RFLNB,KLF7,HEY1,FOXP1,PAWR,ARHGEF2,UBASH3B,PRDM6,TPBG,EPHA7
GO: Biological Process	GO:0035295	tube development		5.138e-06	0.02421	0.0002548	0.002302	42	1880	STX2,ATP7A,MYO6,UNC5B,PPP1R12A,SYTL2,ADGRB3,GATA3,GATA4,GATA6,ISL1,POPDC2,MEF2C,RYR2,NRP1,FZD4,BMP2,DACT1,ADAMTS9,JAG1,PKD2,HAND1,AMOTL2,TBX20,FERMT2,RECK,HAND2,PRRX2,ADAMTS1,ID1,EPB41L5,GATA5,RUNX1,ADAM12,ADAMTS12,EFNB2,DKK1,HEY1,CBFA2T2,LRP1,FOXP1,EPHA7
GO: Biological Process	GO:0035909	aorta morphogenesis		5.804e-06	0.02735	0.0002791	0.002521	6	42	ADAMTS9,JAG1,AMOTL2,EFNB2,HEY1,LRP1
GO: Biological Process	GO:0003161	cardiac conduction system development		5.804e-06	0.02735	0.0002791	0.002521	6	42	GATA4,GATA6,ISL1,POPDC2,DSG2,HEY1
GO: Biological Process	GO:1905207	regulation of cardiocyte differentiation		5.804e-06	0.02735	0.0002791	0.002521	6	42	GATA4,GATA6,MEF2C,BMP2,EFNB2,DKK1
GO: Biological Process	GO:0003002	regionalization		5.932e-06	0.02795	0.0002824	0.002551	21	632	PPP1R12A,GATA4,ISL1,TTN,MEF2C,RYR2,NRP1,BMP2,JAG1,PKD2,BAMBI,TBX20,TASOR,EPB41L5,CCDC80,GATA5,EFNB2,DKK1,HEY1,PBX3,TPBG
GO: Biological Process	GO:0060411	cardiac septum morphogenesis		6.159e-06	0.02902	0.0002902	0.002622	8	90	GATA4,GATA6,ISL1,NRP1,JAG1,HAND1,TBX20,HEY1
GO: Biological Process	GO:0071560	cellular response to transforming growth factor beta stimulus		6.222e-06	0.02932	0.0002903	0.002623	15	346	PDE3A,PEG10,MEF2C,MAP3K1,CFLAR,BMP2,BAMBI,FERMT2,ARID4A,ID1,EPB41L5,RUNX1,TGFB1I1,ZNF451,LRP1
GO: Biological Process	GO:0010717	regulation of epithelial to mesenchymal transition		6.588e-06	0.03104	0.0003043	0.00275	9	120	GATA3,ISL1,BMP2,JAG1,BAMBI,TBX20,FERMT2,TGFB1I1,PAWR
GO: Biological Process	GO:0030198	extracellular matrix organization		6.952e-06	0.03276	0.000318	0.002874	16	394	ATP7A,CFLAR,BMP2,SEC24D,ADAMTS9,NID1,RECK,PMP22,COL5A2,COL9A1,ADAMTSL1,ADAMTS1,CCDC80,RUNX1,ADAMTS12,LRP1
GO: Biological Process	GO:0043062	extracellular structure organization		7.177e-06	0.03382	0.0003252	0.002938	16	395	ATP7A,CFLAR,BMP2,SEC24D,ADAMTS9,NID1,RECK,PMP22,COL5A2,COL9A1,ADAMTSL1,ADAMTS1,CCDC80,RUNX1,ADAMTS12,LRP1
GO: Biological Process	GO:0003128	heart field specification		7.887e-06	0.03717	0.0003504	0.003166	5	26	ISL1,MEF2C,BMP2,GATA5,DKK1
GO: Biological Process	GO:0045229	external encapsulating structure organization		7.89e-06	0.03718	0.0003504	0.003166	16	398	ATP7A,CFLAR,BMP2,SEC24D,ADAMTS9,NID1,RECK,PMP22,COL5A2,COL9A1,ADAMTSL1,ADAMTS1,CCDC80,RUNX1,ADAMTS12,LRP1
GO: Biological Process	GO:0001568	blood vessel development		8.049e-06	0.03793	0.0003504	0.003166	30	1152	ATP7A,MYO6,UNC5B,SYTL2,ACTA2,ADGRB3,GATA4,GATA6,ISL1,MEF2C,NRP1,FZD4,CFLAR,ADAMTS9,JAG1,PKD2,HAND1,AMOTL2,TBX20,FERMT2,RECK,HAND2,PRRX2,ADAMTS1,ID1,RUNX1,ADAM12,EFNB2,HEY1,LRP1
GO: Biological Process	GO:0072132	mesenchyme morphogenesis		8.112e-06	0.03822	0.0003504	0.003166	7	67	ACTA2,ISL1,BMP2,TBX20,GATA5,HEY1,EXOC4
GO: Biological Process	GO:0060043	regulation of cardiac muscle cell proliferation		8.112e-06	0.03822	0.0003504	0.003166	7	67	GATA4,GATA6,NCAM1,MEF2C,TBX20,RUNX1,FOXP1
GO: Biological Process	GO:0071559	response to transforming growth factor beta		8.179e-06	0.03854	0.0003504	0.003166	15	354	PDE3A,PEG10,MEF2C,MAP3K1,CFLAR,BMP2,BAMBI,FERMT2,ARID4A,ID1,EPB41L5,RUNX1,TGFB1I1,ZNF451,LRP1
GO: Biological Process	GO:0090287	regulation of cellular response to growth factor stimulus		8.47e-06	0.03991	0.0003596	0.003249	17	447	PEG10,PPP1R12A,GATA3,GATA4,GATA6,NRP1,FZD4,CFLAR,BMP2,BAMBI,TBX20,ARID4A,ADAMTS12,TGFB1I1,DKK1,ZNF451,LRP1
GO: Biological Process	GO:0001667	ameboidal-type cell migration		1.038e-05	0.04891	0.0004367	0.003946	22	709	SLC24A5,ACTA2,GATA3,ISL1,MEF2C,NRP1,BMP2,ADAMTS9,LBH,AMOTL2,MAP4K4,CNN2,RECK,HAND2,PMP22,ID1,EPB41L5,EFNB2,DKK1,FOXP1,IRS2,TPBG
GO: Biological Process	GO:0030239	myofibril assembly		1.114e-05	0.0525	0.0004646	0.004198	9	128	NEB,TTN,MEF2C,MEF2D,CFLAR,MYL9,LMOD1,CSRP2,FOXP1
GO: Biological Process	GO:0060322	head development		1.136e-05	0.05352	0.0004694	0.004242	34	1420	ATP7A,PPP1R12A,NCAM1,ISL1,TTN,MEF2C,MSI2,NRP1,FZD4,BMP2,CEP120,JAG1,AFDN,SGCE,HERC1,BAG3,ID1,EPB41L5,TWIST2,ZSWIM6,CCDC141,EFNB2,DKK1,UNC5C,LRP1,DDX3Y,FOXP1,DYNLL1,IRS2,GREB1,CTNNA2,PRKG1,PBX3,EPHA7
GO: Biological Process	GO:0010648	negative regulation of cell communication		1.21e-05	0.05699	0.0004956	0.004478	39	1747	PDE3A,UNC5B,PEG10,GATA3,GATA4,ISL1,NRP1,FZD4,CFLAR,BMP2,DACT1,WWC2,ARHGAP44,LBH,BAMBI,TBX20,FHL2,UACA,KALRN,ARID4A,RGS5,GRIK3,RGS3,ADAMTS12,TGFB1I1,DKK1,KLF7,HEY1,CBFA2T2,ZNF451,LRP1,ELF1,FOXP1,PAWR,ATF3,ARHGEF2,UBASH3B,AJUBA,TPBG
GO: Biological Process	GO:0001944	vasculature development		1.238e-05	0.05834	0.0005029	0.004544	31	1239	ATP7A,MYO6,UNC5B,SYTL2,ACTA2,ADGRB3,GATA4,GATA6,ISL1,MEF2C,NRP1,FZD4,CFLAR,ADAMTS9,JAG1,PKD2,HAND1,AMOTL2,TBX20,FERMT2,RECK,HAND2,PRRX2,ADAMTS1,ID1,RUNX1,CPT1A,ADAM12,EFNB2,HEY1,LRP1
GO: Biological Process	GO:0023057	negative regulation of signaling		1.275e-05	0.06007	0.0005134	0.004638	39	1751	PDE3A,UNC5B,PEG10,GATA3,GATA4,ISL1,NRP1,FZD4,CFLAR,BMP2,DACT1,WWC2,ARHGAP44,LBH,BAMBI,TBX20,FHL2,UACA,KALRN,ARID4A,RGS5,GRIK3,RGS3,ADAMTS12,TGFB1I1,DKK1,KLF7,HEY1,CBFA2T2,ZNF451,LRP1,ELF1,FOXP1,PAWR,ATF3,ARHGEF2,UBASH3B,AJUBA,TPBG
GO: Biological Process	GO:0048598	embryonic morphogenesis		1.387e-05	0.06535	0.0005539	0.005004	30	1185	MYO6,PPP1R12A,GATA3,GATA4,GATA6,POPDC2,MEF2C,RYR2,BMP2,DACT1,SEC24D,JAG1,PKD2,LBH,HAND1,TBX20,C2orf49,TASOR,RECK,HAND2,PRRX2,COL5A2,EPB41L5,TWIST2,GATA5,SLC39A10,TGFB1I1,EFNB2,DKK1,EXOC4
GO: Biological Process	GO:0003300	cardiac muscle hypertrophy		1.518e-05	0.07152	0.000601	0.00543	9	133	GATA4,GATA6,TTN,MEF2C,RYR2,HAND2,GATA5,PDLIM5,FOXP1
GO: Biological Process	GO:0003229	ventricular cardiac muscle tissue development		1.72e-05	0.08105	0.0006712	0.006065	7	75	GATA4,ISL1,RYR2,ADAMTS9,HAND1,DSG2,HEY1
GO: Biological Process	GO:0034329	cell junction assembly		1.724e-05	0.08122	0.0006712	0.006065	18	522	MYO6,ADGRB3,CLSTN2,MEF2C,NRP1,AFDN,FERMT2,MAP4K4,PMP22,CUX2,EPB41L5,PDLIM5,EFNB2,DKK1,LRP1,AJUBA,TPBG,EPHA7
GO: Biological Process	GO:0007389	pattern specification process		1.779e-05	0.08384	0.0006827	0.006168	25	903	PPP1R12A,GATA4,ISL1,POPDC2,TTN,MEF2C,RYR2,NRP1,BMP2,JAG1,PKD2,HAND1,BAMBI,AMOTL2,TBX20,TASOR,HAND2,EPB41L5,CCDC80,GATA5,EFNB2,DKK1,HEY1,PBX3,TPBG
GO: Biological Process	GO:0051253	negative regulation of RNA metabolic process		1.782e-05	0.08397	0.0006827	0.006168	37	1645	GATA3,GATA4,GATA6,KLF3,ISL1,MEF2C,BMP2,DACT1,WWC2,MAGED2,LBH,HAND1,TBX20,FHL2,FOXK1,MDFIC,CUX2,ARID4A,BAG3,ID1,TWIST2,GATA5,RUNX1,ZBTB1,TXNIP,RYBP,FRK,DKK1,KLF7,HEY1,CBFA2T2,ZNF451,FOXP1,PAWR,ATF3,AJUBA,PRDM6
GO: Biological Process	GO:0034330	cell junction organization		1.812e-05	0.0854	0.0006887	0.006223	25	904	FILIP1,MYO6,ADGRB3,CLSTN2,MEF2C,NRP1,DACT1,ARHGAP44,AFDN,FERMT2,MAP4K4,PMP22,CUX2,DSG2,KALRN,EPB41L5,PDLIM5,EFNB2,DKK1,LRP1,CTNNA2,AJUBA,PALLD,TPBG,EPHA7
GO: Biological Process	GO:0071363	cellular response to growth factor stimulus		1.844e-05	0.08688	0.0006951	0.00628	26	963	PDE3A,ATP7A,PEG10,PPP1R12A,GATA3,GATA4,GATA6,MEF2C,MAP3K1,NRP1,FZD4,CFLAR,BMP2,BAMBI,TBX20,FERMT2,ARID4A,ID1,EPB41L5,GATA5,RUNX1,ADAMTS12,TGFB1I1,DKK1,ZNF451,LRP1
GO: Biological Process	GO:0014897	striated muscle hypertrophy		1.925e-05	0.0907	0.0007198	0.006504	9	137	GATA4,GATA6,TTN,MEF2C,RYR2,HAND2,GATA5,PDLIM5,FOXP1
GO: Biological Process	GO:0055002	striated muscle cell development		2.04e-05	0.09612	0.0007569	0.006838	9	138	NEB,TTN,MEF2C,MEF2D,CFLAR,MYL9,LMOD1,CSRP2,FOXP1
GO: Biological Process	GO:0009968	negative regulation of signal transduction		2.072e-05	0.09765	0.0007629	0.006893	36	1591	PDE3A,UNC5B,PEG10,GATA3,GATA4,ISL1,NRP1,FZD4,CFLAR,BMP2,DACT1,WWC2,ARHGAP44,LBH,BAMBI,TBX20,FHL2,UACA,ARID4A,RGS5,RGS3,ADAMTS12,TGFB1I1,DKK1,HEY1,CBFA2T2,ZNF451,LRP1,ELF1,FOXP1,PAWR,ATF3,ARHGEF2,UBASH3B,AJUBA,TPBG
GO: Biological Process	GO:0009890	negative regulation of biosynthetic process		2.097e-05	0.09883	0.0007661	0.006922	42	1992	SLC24A5,GATA3,GATA4,GATA6,KLF3,ISL1,MEF2C,CFLAR,BMP2,DACT1,WWC2,MAGED2,LBH,HAND1,TBX20,FHL2,ITM2A,FOXK1,MDFIC,CUX2,ARID4A,BAG3,ID1,TWIST2,GATA5,RUNX1,ZBTB1,TXNIP,RYBP,FRK,DKK1,KLF7,HEY1,CBFA2T2,ZNF451,CPEB4,FOXP1,DYNLL1,PAWR,ATF3,AJUBA,PRDM6
GO: Biological Process	GO:0009967	positive regulation of signal transduction		2.212e-05	0.1042	0.0008016	0.007243	40	1861	UNC5B,ACTA2,GATA3,GATA4,GATA6,NCAM1,MEF2C,MAP3K1,NRP1,FZD4,CFLAR,BMP2,DACT1,JAG1,PKD2,OCIAD2,NID1,BAMBI,AFDN,TBX20,FERMT2,MAP4K4,RECK,HAND2,PRRX2,CUX2,RBPMS,EPB41L5,GATA5,SLC39A10,TGFB1I1,DKK1,GUCY1A1,LRP1,FOXP1,ATF3,ARHGEF2,AJUBA,TPBG,EXOC4
GO: Biological Process	GO:0060562	epithelial tube morphogenesis		2.404e-05	0.1133	0.0008642	0.007809	19	587	UNC5B,SYTL2,GATA3,GATA4,POPDC2,MEF2C,RYR2,NRP1,BMP2,PKD2,HAND1,TBX20,HAND2,GATA5,ADAMTS12,EFNB2,HEY1,FOXP1,EPHA7
GO: Biological Process	GO:0014896	muscle hypertrophy		2.421e-05	0.1141	0.0008642	0.007809	9	141	GATA4,GATA6,TTN,MEF2C,RYR2,HAND2,GATA5,PDLIM5,FOXP1
GO: Biological Process	GO:0007420	brain development		2.55e-05	0.1201	0.0009033	0.008161	32	1349	ATP7A,PPP1R12A,NCAM1,ISL1,TTN,MEF2C,MSI2,NRP1,FZD4,BMP2,CEP120,AFDN,SGCE,HERC1,BAG3,ID1,EPB41L5,ZSWIM6,CCDC141,EFNB2,DKK1,UNC5C,LRP1,DDX3Y,FOXP1,DYNLL1,IRS2,GREB1,CTNNA2,PRKG1,PBX3,EPHA7
GO: Biological Process	GO:0031327	negative regulation of cellular biosynthetic process		2.6e-05	0.1225	0.0009144	0.008262	41	1942	SLC24A5,GATA3,GATA4,GATA6,KLF3,ISL1,MEF2C,BMP2,DACT1,WWC2,MAGED2,LBH,HAND1,TBX20,FHL2,ITM2A,FOXK1,MDFIC,CUX2,ARID4A,BAG3,ID1,TWIST2,GATA5,RUNX1,ZBTB1,TXNIP,RYBP,FRK,DKK1,KLF7,HEY1,CBFA2T2,ZNF451,CPEB4,FOXP1,DYNLL1,PAWR,ATF3,AJUBA,PRDM6
GO: Biological Process	GO:0050808	synapse organization		2.762e-05	0.1301	0.000964	0.00871	19	593	FILIP1,MYO6,ADGRB3,CLSTN2,MEF2C,NRP1,DACT1,ARHGAP44,AFDN,PMP22,CUX2,KALRN,PDLIM5,EFNB2,DKK1,CTNNA2,PALLD,TPBG,EPHA7
GO: Biological Process	GO:0007409	axonogenesis		3.034e-05	0.1429	0.001051	0.009497	21	705	UNC5B,PPP1R12A,GATA3,NCAM1,ISL1,MEF2C,NRP1,PMP22,ARHGEF28,KALRN,CCDC80,CCDC141,EFNB2,KLF7,UNC5C,LRP1,FOXP1,CTNNA2,NEXN,PALLD,EPHA7
GO: Biological Process	GO:0045944	positive regulation of transcription by RNA polymerase II		3.122e-05	0.1471	0.001074	0.009703	33	1427	HIVEP2,MYO6,BEX1,PPP1R12A,GATA3,GATA4,GATA6,ISL1,MEF2C,MEF2D,MAP3K1,PTMS,BMP2,JAG1,PKD2,HAND1,TBX20,CAVIN2,HAND2,PRRX2,IKZF2,ARID4A,GATA5,RUNX1,KLF7,HEY1,ZNF451,FHOD1,ELF1,FOXP1,ATF3,ARHGEF2,PBX3
GO: Biological Process	GO:0002062	chondrocyte differentiation		3.367e-05	0.1587	0.00115	0.01039	9	147	TRIP11,MEF2C,MEF2D,MEX3C,BMP2,COL9A1,RUNX1,ADAMTS12,RFLNB
GO: Biological Process	GO:0007167	enzyme-linked receptor protein signaling pathway		3.78e-05	0.1781	0.001281	0.01158	30	1250	PEG10,PPP1R12A,GATA3,GATA4,GATA6,MAP3K1,NRP1,FZD4,BMP2,DACT1,BAMBI,TBX20,FERMT2,RBPMS,ARHGEF28,KALRN,ARID4A,ID1,ADAMTS12,TGFB1I1,TXNIP,FRK,EFNB2,DKK1,ZNF451,LRP1,IRS2,ARHGEF2,UBASH3B,EPHA7
GO: Biological Process	GO:0055123	digestive system development		3.807e-05	0.1794	0.001281	0.01158	13	311	STX2,PPP1R12A,GATA4,GATA6,ISL1,BMP2,DACT1,JAG1,TBX20,HAND2,EPB41L5,GATA5,CBFA2T2
GO: Biological Process	GO:0070848	response to growth factor		3.863e-05	0.182	0.001291	0.01167	26	1006	PDE3A,ATP7A,PEG10,PPP1R12A,GATA3,GATA4,GATA6,MEF2C,MAP3K1,NRP1,FZD4,CFLAR,BMP2,BAMBI,TBX20,FERMT2,ARID4A,ID1,EPB41L5,GATA5,RUNX1,ADAMTS12,TGFB1I1,DKK1,ZNF451,LRP1
GO: Biological Process	GO:0010558	negative regulation of macromolecule biosynthetic process		4.277e-05	0.2015	0.001419	0.01282	39	1848	GATA3,GATA4,GATA6,KLF3,ISL1,MEF2C,BMP2,DACT1,WWC2,MAGED2,LBH,HAND1,TBX20,FHL2,ITM2A,FOXK1,MDFIC,CUX2,ARID4A,BAG3,ID1,TWIST2,GATA5,RUNX1,ZBTB1,TXNIP,RYBP,FRK,DKK1,KLF7,HEY1,CBFA2T2,ZNF451,CPEB4,FOXP1,PAWR,ATF3,AJUBA,PRDM6
GO: Biological Process	GO:0090092	regulation of transmembrane receptor protein serine/threonine kinase signaling pathway		4.618e-05	0.2176	0.001522	0.01375	14	363	PEG10,PPP1R12A,GATA4,GATA6,BMP2,DACT1,BAMBI,TBX20,RBPMS,ARID4A,TGFB1I1,DKK1,ZNF451,LRP1
GO: Biological Process	GO:0007160	cell-matrix adhesion		4.675e-05	0.2203	0.00153	0.01382	12	273	NRP1,ADAMTS9,JAG1,NID1,SGCE,FERMT2,MAP4K4,ARHGEF28,EPB41L5,ADAMTS12,LRP1,AJUBA
GO: Biological Process	GO:0060045	positive regulation of cardiac muscle cell proliferation		4.742e-05	0.2235	0.001532	0.01384	5	37	GATA4,GATA6,NCAM1,MEF2C,TBX20
GO: Biological Process	GO:0014855	striated muscle cell proliferation		4.761e-05	0.2243	0.001532	0.01384	8	119	GATA4,GATA6,NCAM1,MEF2C,CFLAR,TBX20,RUNX1,FOXP1
GO: Biological Process	GO:0001889	liver development		4.778e-05	0.2251	0.001532	0.01384	15	412	ATP7A,PPP1R12A,GATA4,GATA6,CFLAR,BMP2,JAG1,PKD2,NAV3,FHL1,KRT18,GATA5,RUNX1,CPT1A,DKK1
GO: Biological Process	GO:0035904	aorta development		4.883e-05	0.2301	0.001555	0.01405	7	88	ADAMTS9,JAG1,PKD2,AMOTL2,EFNB2,HEY1,LRP1
GO: Biological Process	GO:0001704	formation of primary germ layer		4.942e-05	0.2329	0.001563	0.01412	10	192	GATA4,GATA6,BMP2,HAND1,TBX20,COL5A2,EPB41L5,GATA5,DKK1,EXOC4
GO: Biological Process	GO:0007015	actin filament organization		5.364e-05	0.2528	0.001685	0.01523	17	517	SYNPO2,MYO6,PPP1R12A,NEB,TTN,MAP3K1,NRP1,LMOD1,DIAPH3,FERMT2,ID1,CDC42EP3,RFLNB,FHOD1,PAWR,CTNNA2,ARHGEF2
GO: Biological Process	GO:0048514	blood vessel morphogenesis		5.623e-05	0.2649	0.001723	0.01557	26	1029	MYO6,UNC5B,SYTL2,ADGRB3,GATA4,GATA6,ISL1,NRP1,FZD4,ADAMTS9,JAG1,PKD2,HAND1,AMOTL2,TBX20,FERMT2,RECK,HAND2,PRRX2,ADAMTS1,ID1,RUNX1,ADAM12,EFNB2,HEY1,LRP1
GO: Biological Process	GO:0061008	hepaticobiliary system development		5.626e-05	0.2651	0.001723	0.01557	15	418	ATP7A,PPP1R12A,GATA4,GATA6,CFLAR,BMP2,JAG1,PKD2,NAV3,FHL1,KRT18,GATA5,RUNX1,CPT1A,DKK1
GO: Biological Process	GO:0006936	muscle contraction		5.626e-05	0.2651	0.001723	0.01557	15	418	ACTA2,GATA4,TTN,RYR2,MYL9,PKD2,LMOD1,TBX20,CNN1,CACNA2D1,DSG2,GUCY1A1,LSP1,PAWR,PRKG1
GO: Biological Process	GO:0010927	cellular component assembly involved in morphogenesis		5.632e-05	0.2654	0.001723	0.01557	10	195	NEB,TTN,MEF2C,MEF2D,CFLAR,MYL9,LMOD1,PMP22,CSRP2,FOXP1
GO: Biological Process	GO:0007178	transmembrane receptor protein serine/threonine kinase signaling pathway		5.898e-05	0.2779	0.001793	0.0162	17	521	PEG10,PPP1R12A,GATA4,GATA6,MAP3K1,BMP2,DACT1,BAMBI,TBX20,FERMT2,RBPMS,ARID4A,ID1,TGFB1I1,DKK1,ZNF451,LRP1
GO: Biological Process	GO:0010922	positive regulation of phosphatase activity		6.155e-05	0.29	0.001859	0.0168	5	39	PPP1R12A,MEF2C,BMP2,SLC39A10,PAWR
GO: Biological Process	GO:0051098	regulation of binding		6.407e-05	0.3019	0.001923	0.01737	16	473	GATA3,ISL1,NRP1,BMP2,DACT1,HAND1,BAMBI,HAND2,ID1,EPB41L5,TWIST2,DKK1,HEY1,LRP1,UBASH3B,GPSM1
GO: Biological Process	GO:0043408	regulation of MAPK cascade		6.648e-05	0.3133	0.001983	0.01791	23	860	ACTA2,GATA4,MEF2C,MAP3K1,NRP1,FZD4,CFLAR,BMP2,DACT1,LBH,FERMT2,MAP4K4,CNN2,HAND2,MDFIC,ID1,DKK1,LRP1,ATF3,ARHGEF2,AJUBA,TPBG,EPHA7
GO: Biological Process	GO:0030241	skeletal muscle myosin thick filament assembly		6.797e-05	0.3203	0.002014	0.0182	3	8	TTN,MEF2C,MEF2D
GO: Biological Process	GO:0003209	cardiac atrium morphogenesis		6.972e-05	0.3285	0.002053	0.01855	5	40	GATA4,ISL1,BMP2,FHL1,TBX20
GO: Biological Process	GO:0031589	cell-substrate adhesion		7.335e-05	0.3456	0.002137	0.01931	15	428	NRP1,FZD4,ADAMTS9,JAG1,NID1,SGCE,FERMT2,MAP4K4,ARHGEF28,ID1,EPB41L5,CCDC80,ADAMTS12,LRP1,AJUBA
GO: Biological Process	GO:0031344	regulation of cell projection organization		7.348e-05	0.3463	0.002137	0.01931	24	925	ATP7A,ADGRB3,GATA3,NRP1,FZD4,CFLAR,CEP120,TBC1D22A,ARHGAP44,AFDN,PMP22,CUX2,KALRN,ADAMTS1,ID1,CDC42EP3,PDLIM5,EFNB2,DKK1,CBFA2T2,LRP1,DYNLL1,CTNNA2,EPHA7
GO: Biological Process	GO:0045596	negative regulation of cell differentiation		7.598e-05	0.358	0.002196	0.01984	24	927	GATA3,ISL1,NRP1,BMP2,JAG1,LBH,BAMBI,FERMT2,HAND2,COL5A2,ID1,TWIST2,RUNX1,ADAMTS12,TGFB1I1,DKK1,RFLNB,HEY1,FOXP1,PAWR,ARHGEF2,UBASH3B,PRDM6,EPHA7
GO: Biological Process	GO:0044057	regulation of system process		7.706e-05	0.3631	0.002214	0.02	22	810	GATA4,NCAM1,ISL1,POPDC2,TTN,MEF2C,RYR2,MYL9,PKD2,AFDN,CNN1,HAND2,CACNA2D1,CUX2,DSG2,GATA5,RUNX1,GUCY1A1,FOXP1,PAWR,PRKG1,PBX3
GO: Biological Process	GO:0050807	regulation of synapse organization		7.806e-05	0.3678	0.002229	0.02014	12	288	ADGRB3,CLSTN2,MEF2C,ARHGAP44,AFDN,CUX2,KALRN,PDLIM5,DKK1,CTNNA2,TPBG,EPHA7
GO: Biological Process	GO:0060419	heart growth		7.897e-05	0.3721	0.002242	0.02025	9	164	GATA4,GATA6,NCAM1,TTN,MEF2C,TBX20,RUNX1,PDLIM5,FOXP1
GO: Biological Process	GO:0071495	cellular response to endogenous stimulus		8.076e-05	0.3805	0.002279	0.02059	39	1903	PDE3A,ATP7A,PEG10,PPP1R12A,GATA3,GATA4,GATA6,KLF3,ISL1,KDM5D,MEF2C,RYR2,MAP3K1,CFLAR,BMP2,PKD2,LBH,BAMBI,TBX20,FERMT2,COL5A2,CACNA2D1,ARID4A,ADAMTS1,ID1,EPB41L5,GATA5,RUNX1,ADAMTS12,TGFB1I1,DKK1,PLPP1,ZNF451,CPEB4,LRP1,FOXP1,PAWR,IRS2,ARHGEF2
GO: Biological Process	GO:0001706	endoderm formation		8.521e-05	0.4015	0.002376	0.02147	7	96	GATA4,GATA6,BMP2,TBX20,COL5A2,GATA5,DKK1
GO: Biological Process	GO:0060038	cardiac muscle cell proliferation		8.521e-05	0.4015	0.002376	0.02147	7	96	GATA4,GATA6,NCAM1,MEF2C,TBX20,RUNX1,FOXP1
GO: Biological Process	GO:1901890	positive regulation of cell junction assembly		9.911e-05	0.467	0.002737	0.02473	8	132	ADGRB3,CLSTN2,NRP1,FERMT2,MAP4K4,CUX2,EPB41L5,TPBG
GO: Biological Process	GO:0003203	endocardial cushion morphogenesis		9.933e-05	0.468	0.002737	0.02473	5	43	ISL1,BMP2,TBX20,GATA5,HEY1
GO: Biological Process	GO:0071688	striated muscle myosin thick filament assembly		0.0001011	0.4766	0.002771	0.02503	3	9	TTN,MEF2C,MEF2D
GO: Biological Process	GO:0045934	negative regulation of nucleobase-containing compound metabolic process		0.00011	0.5184	0.002954	0.02669	37	1793	GATA3,GATA4,GATA6,KLF3,ISL1,MEF2C,BMP2,DACT1,WWC2,MAGED2,LBH,HAND1,TBX20,FHL2,FOXK1,MDFIC,CUX2,ARID4A,BAG3,ID1,TWIST2,GATA5,RUNX1,ZBTB1,TXNIP,RYBP,FRK,DKK1,KLF7,HEY1,CBFA2T2,ZNF451,FOXP1,PAWR,ATF3,AJUBA,PRDM6
GO: Biological Process	GO:0051963	regulation of synapse assembly		0.0001101	0.5188	0.002954	0.02669	8	134	ADGRB3,CLSTN2,MEF2C,CUX2,PDLIM5,DKK1,TPBG,EPHA7
GO: Biological Process	GO:0048562	embryonic organ morphogenesis		0.0001101	0.5188	0.002954	0.02669	19	658	MYO6,GATA3,GATA4,POPDC2,MEF2C,RYR2,BMP2,SEC24D,JAG1,PKD2,LBH,HAND1,TBX20,HAND2,PRRX2,EPB41L5,TWIST2,GATA5,EFNB2
GO: Biological Process	GO:0055021	regulation of cardiac muscle tissue growth		0.0001103	0.5198	0.002954	0.02669	7	100	GATA4,GATA6,NCAM1,MEF2C,TBX20,RUNX1,FOXP1
GO: Biological Process	GO:0050803	regulation of synapse structure or activity		0.0001112	0.5242	0.002962	0.02676	12	299	ADGRB3,CLSTN2,MEF2C,ARHGAP44,AFDN,CUX2,KALRN,PDLIM5,DKK1,CTNNA2,TPBG,EPHA7
GO: Biological Process	GO:0061441	renal artery morphogenesis		0.0001187	0.5593	0.003124	0.02823	2	2	NRP1,PKD2
GO: Biological Process	GO:0003144	embryonic heart tube formation		0.0001187	0.5593	0.003124	0.02823	2	2	HAND1,HAND2
GO: Biological Process	GO:1905209	positive regulation of cardiocyte differentiation		0.0001213	0.5715	0.00317	0.02864	4	24	GATA4,GATA6,MEF2C,EFNB2
GO: Biological Process	GO:0071772	response to BMP		0.0001224	0.577	0.00317	0.02864	11	257	PPP1R12A,GATA3,GATA4,GATA6,BMP2,BAMBI,TBX20,ID1,GATA5,ADAMTS12,DKK1
GO: Biological Process	GO:0071773	cellular response to BMP stimulus		0.0001224	0.577	0.00317	0.02864	11	257	PPP1R12A,GATA3,GATA4,GATA6,BMP2,BAMBI,TBX20,ID1,GATA5,ADAMTS12,DKK1
GO: Biological Process	GO:0006937	regulation of muscle contraction		0.0001267	0.5969	0.003259	0.02945	10	215	GATA4,RYR2,MYL9,PKD2,CNN1,CACNA2D1,DSG2,GUCY1A1,PAWR,PRKG1
GO: Biological Process	GO:0061564	axon development		0.0001273	0.5997	0.003259	0.02945	21	780	UNC5B,PPP1R12A,GATA3,NCAM1,ISL1,MEF2C,NRP1,PMP22,ARHGEF28,KALRN,CCDC80,CCDC141,EFNB2,KLF7,UNC5C,LRP1,FOXP1,CTNNA2,NEXN,PALLD,EPHA7
GO: Biological Process	GO:0120035	regulation of plasma membrane bounded cell projection organization		0.0001417	0.6679	0.00361	0.03262	23	905	ATP7A,ADGRB3,GATA3,NRP1,CFLAR,CEP120,TBC1D22A,ARHGAP44,AFDN,PMP22,CUX2,KALRN,ADAMTS1,ID1,CDC42EP3,PDLIM5,EFNB2,DKK1,CBFA2T2,LRP1,DYNLL1,CTNNA2,EPHA7
GO: Biological Process	GO:0042421	norepinephrine biosynthetic process		0.0001433	0.6753	0.003631	0.03281	3	10	ATP7A,GATA3,HAND2
GO: Biological Process	GO:1905114	cell surface receptor signaling pathway involved in cell-cell signaling		0.0001468	0.6919	0.0037	0.03343	20	730	GATA3,ISL1,MEF2C,MAP3K1,FZD4,BMP2,DACT1,PKD2,BAMBI,AFDN,AMOTL2,FERMT2,RECK,MDFIC,CUX2,RGS3,TGFB1I1,DKK1,LRP1,TPBG
GO: Biological Process	GO:0051099	positive regulation of binding		0.0001529	0.7203	0.003831	0.03462	10	220	GATA3,ISL1,NRP1,BMP2,DACT1,BAMBI,HAND2,EPB41L5,LRP1,GPSM1
GO: Biological Process	GO:0003013	circulatory system process		0.0001643	0.7743	0.00408	0.03687	22	854	PDE3A,ACTA2,GATA4,GATA6,ISL1,POPDC2,TTN,RYR2,ATP8A1,PKD2,TBX20,FERMT2,HAND2,CACNA2D1,DSG2,BAG3,CCDC80,STRIP1,GUCY1A1,LRP1,PAWR,PRKG1
GO: Biological Process	GO:0042981	regulation of apoptotic process		0.0001653	0.7791	0.00408	0.03687	38	1899	PDE3A,ATP7A,UNC5B,BEX1,GATA3,GATA4,GATA6,ISL1,KDM5D,MEF2C,MAP3K1,NRP1,PTMS,CFLAR,BMP2,RASSF3,FHL2,MAP4K4,HAND2,PMP22,UACA,KRT18,BAG3,ID1,TWIST2,SLC39A10,TXNIP,RYBP,DKK1,UNC5C,CPEB4,LRP1,FOXP1,PAWR,ATF3,IRS2,ARHGEF2,EPHA7
GO: Biological Process	GO:0008038	neuron recognition		0.0001654	0.7793	0.00408	0.03687	6	75	NCAM1,NRP1,CCDC141,EFNB2,NEXN,PALLD
GO: Biological Process	GO:0014866	skeletal myofibril assembly		0.0001678	0.7905	0.004096	0.03701	4	26	TTN,MEF2C,MEF2D,CFLAR
GO: Biological Process	GO:0099010	modification of postsynaptic structure		0.0001678	0.7905	0.004096	0.03701	4	26	FILIP1,ARHGAP44,KALRN,CTNNA2
GO: Biological Process	GO:0048589	developmental growth		0.000176	0.8295	0.004276	0.03863	27	1168	PPP1R12A,GATA3,GATA4,GATA6,NCAM1,ISL1,TTN,MEF2C,MEX3C,NRP1,CFLAR,WWC2,CPQ,JAG1,AFDN,TBX20,PMP22,COL9A1,EPB41L5,RUNX1,PDLIM5,DKK1,LRP1,FOXP1,TPBG,EPHA7,LARGE1
GO: Biological Process	GO:0051495	positive regulation of cytoskeleton organization		0.000177	0.8338	0.004276	0.03864	10	224	SYNPO2,MAP3K1,NRP1,CEP120,NAV3,LMOD1,FERMT2,ID1,CDC42EP3,FHOD1
GO: Biological Process	GO:0035272	exocrine system development		0.0001786	0.8416	0.004294	0.0388	7	108	PPP1R12A,ISL1,NRP1,BMP2,JAG1,IGSF3,BTBD7
GO: Biological Process	GO:0016055	Wnt signaling pathway		0.0001814	0.855	0.00434	0.03921	17	572	GATA3,ISL1,MAP3K1,FZD4,BMP2,DACT1,PKD2,BAMBI,AMOTL2,FERMT2,RECK,MDFIC,RGS3,TGFB1I1,DKK1,LRP1,TPBG
GO: Biological Process	GO:0060973	cell migration involved in heart development		0.0001866	0.8794	0.004419	0.03993	5	49	GATA4,GATA6,NRP1,HAND2,GATA5
GO: Biological Process	GO:0003230	cardiac atrium development		0.0001866	0.8794	0.004419	0.03993	5	49	GATA4,ISL1,BMP2,FHL1,TBX20
GO: Biological Process	GO:0051094	positive regulation of developmental process		0.0001876	0.884	0.00442	0.03994	36	1772	PDE3A,ADGRB3,GATA3,GATA4,GATA6,NCAM1,CLSTN2,ISL1,MEF2C,NRP1,FZD4,BMP2,DACT1,ADAMTS9,JAG1,LBH,NID1,BAMBI,AFDN,TBX20,FERMT2,CUX2,KALRN,ARID4A,GATA5,RUNX1,ADAM12,ZBTB1,TGFB1I1,EFNB2,DKK1,HEY1,UNC5C,LRP1,ARHGEF2,TPBG
GO: Biological Process	GO:0198738	cell-cell signaling by wnt		0.0001891	0.8908	0.004432	0.04004	17	574	GATA3,ISL1,MAP3K1,FZD4,BMP2,DACT1,PKD2,BAMBI,AMOTL2,FERMT2,RECK,MDFIC,RGS3,TGFB1I1,DKK1,LRP1,TPBG
GO: Biological Process	GO:2000725	regulation of cardiac muscle cell differentiation		0.0001953	0.9201	0.004538	0.041	4	27	MEF2C,BMP2,EFNB2,DKK1
GO: Biological Process	GO:0031034	myosin filament assembly		0.0001955	0.9212	0.004538	0.041	3	11	TTN,MEF2C,MEF2D
GO: Biological Process	GO:0045667	regulation of osteoblast differentiation		0.000197	0.9284	0.004551	0.04112	9	185	MEF2C,BMP2,JAG1,BAMBI,FERMT2,HAND2,ID1,TWIST2,HEY1
GO: Biological Process	GO:0060420	regulation of heart growth		0.0002001	0.9431	0.0046	0.04157	7	110	GATA4,GATA6,NCAM1,MEF2C,TBX20,RUNX1,FOXP1
GO: Biological Process	GO:0010975	regulation of neuron projection development		0.0002058	0.9699	0.004708	0.04254	18	634	ADGRB3,GATA3,NRP1,CFLAR,ARHGAP44,AFDN,PMP22,CUX2,KALRN,ADAMTS1,ID1,PDLIM5,EFNB2,DKK1,CBFA2T2,LRP1,CTNNA2,EPHA7
GO: Biological Process	GO:0046620	regulation of organ growth		0.0002087	0.9835	0.004751	0.04293	8	147	GATA4,GATA6,NCAM1,MEF2C,WWC2,TBX20,RUNX1,FOXP1
GO: Biological Process	GO:0098609	cell-cell adhesion		0.0002128	1	0.00482	0.04355	26	1118	GATA3,CD55,NCAM1,CLSTN2,BMP2,MYL9,JAG1,AFDN,KRT18,DSG2,EPB41L5,GATA5,RUNX1,CCDC141,ZBTB1,PDLIM5,EFNB2,PAWR,CTNNA2,PRKG1,UBASH3B,AJUBA,NEXN,PCDH7,PALLD,EPHA7
GO: Biological Process	GO:0007492	endoderm development		0.0002186	1	0.004929	0.04453	8	148	GATA4,GATA6,BMP2,TBX20,COL5A2,EPB41L5,GATA5,DKK1
GO: Biological Process	GO:0030512	negative regulation of transforming growth factor beta receptor signaling pathway		0.0002237	1	0.00502	0.04536	7	112	PEG10,BMP2,BAMBI,ARID4A,TGFB1I1,ZNF451,LRP1
GO: Biological Process	GO:0010092	specification of animal organ identity		0.0002259	1	0.005045	0.04558	5	51	ISL1,MEF2C,BMP2,GATA5,DKK1
GO: Biological Process	GO:0055017	cardiac muscle tissue growth		0.0002507	1	0.005571	0.05034	8	151	GATA4,GATA6,NCAM1,MEF2C,TBX20,RUNX1,PDLIM5,FOXP1
GO: Biological Process	GO:1990791	dorsal root ganglion development		0.0002586	1	0.005692	0.05143	3	12	NRP1,RECK,UNC5C
GO: Biological Process	GO:0003211	cardiac ventricle formation		0.0002586	1	0.005692	0.05143	3	12	MEF2C,HAND1,HAND2
GO: Biological Process	GO:0003143	embryonic heart tube morphogenesis		0.0002597	1	0.005692	0.05143	9	192	GATA4,POPDC2,MEF2C,RYR2,PKD2,HAND1,TBX20,HAND2,GATA5
GO: Biological Process	GO:0043067	regulation of programmed cell death		0.0002649	1	0.005779	0.05222	38	1944	PDE3A,ATP7A,UNC5B,BEX1,GATA3,GATA4,GATA6,ISL1,KDM5D,MEF2C,MAP3K1,NRP1,PTMS,CFLAR,BMP2,RASSF3,FHL2,MAP4K4,HAND2,PMP22,UACA,KRT18,BAG3,ID1,TWIST2,SLC39A10,TXNIP,RYBP,DKK1,UNC5C,CPEB4,LRP1,FOXP1,PAWR,ATF3,IRS2,ARHGEF2,EPHA7
GO: Biological Process	GO:0045597	positive regulation of cell differentiation		0.0002675	1	0.005809	0.05249	27	1199	PDE3A,GATA3,GATA4,GATA6,ISL1,MEF2C,NRP1,BMP2,DACT1,ADAMTS9,JAG1,NID1,BAMBI,AFDN,TBX20,FERMT2,CUX2,KALRN,GATA5,RUNX1,ZBTB1,TGFB1I1,EFNB2,DKK1,HEY1,LRP1,ARHGEF2
GO: Biological Process	GO:0002065	columnar/cuboidal epithelial cell differentiation		0.0002699	1	0.005834	0.05271	9	193	GATA4,GATA6,ISL1,BMP2,JAG1,AFDN,GATA5,CBFA2T2,FOXP1
GO: Biological Process	GO:0003171	atrioventricular valve development		0.0002712	1	0.005834	0.05271	5	53	GATA4,BMP2,PKD2,TBX20,HEY1
GO: Biological Process	GO:0009611	response to wounding		0.0002726	1	0.005839	0.05276	21	825	ATP7A,ACTA2,GATA4,NCAM1,ISL1,MAP3K1,NRP1,CFLAR,MYL9,JAG1,BAMBI,FERMT2,CNN2,GUCY1A1,DGKK,LRP1,PAWR,PRKG1,ARHGEF2,UBASH3B,AJUBA
GO: Biological Process	GO:0035265	organ growth		0.0002739	1	0.005839	0.05276	11	282	GATA4,GATA6,NCAM1,TTN,MEF2C,WWC2,TBX20,COL9A1,RUNX1,PDLIM5,FOXP1
GO: Biological Process	GO:0051240	positive regulation of multicellular organismal process		0.0002816	1	0.005978	0.05401	38	1950	SYTL2,ADGRB3,GATA3,GATA4,GATA6,CD55,NCAM1,CLSTN2,ISL1,MEF2C,RYR2,NRP1,BMP2,JAG1,LBH,BAMBI,AFDN,TBX20,FERMT2,HAND2,CACNA2D1,CUX2,KALRN,ARID4A,GATA5,RUNX1,ADAM12,ZBTB1,IFNAR1,TGFB1I1,EFNB2,DKK1,STMP1,LRP1,FOXP1,PAWR,ARHGEF2,TPBG
GO: Biological Process	GO:0008015	blood circulation		0.0002901	1	0.006127	0.05536	20	769	PDE3A,ACTA2,GATA4,GATA6,ISL1,POPDC2,TTN,RYR2,PKD2,TBX20,FERMT2,HAND2,CACNA2D1,DSG2,BAG3,CCDC80,STRIP1,GUCY1A1,PAWR,PRKG1
GO: Biological Process	GO:0090101	negative regulation of transmembrane receptor protein serine/threonine kinase signaling pathway		0.0002913	1	0.006127	0.05536	9	195	PEG10,BMP2,BAMBI,TBX20,ARID4A,TGFB1I1,DKK1,ZNF451,LRP1
GO: Biological Process	GO:0055023	positive regulation of cardiac muscle tissue growth		0.0002962	1	0.006143	0.0555	5	54	GATA4,GATA6,NCAM1,MEF2C,TBX20
GO: Biological Process	GO:0051894	positive regulation of focal adhesion assembly		0.0002972	1	0.006143	0.0555	4	30	NRP1,FERMT2,MAP4K4,EPB41L5
GO: Biological Process	GO:0036302	atrioventricular canal development		0.0002972	1	0.006143	0.0555	4	30	GATA4,GATA6,BMP2,TBX20
GO: Biological Process	GO:0003148	outflow tract septum morphogenesis		0.0002972	1	0.006143	0.0555	4	30	GATA6,ISL1,NRP1,TBX20
GO: Biological Process	GO:0003129	heart induction		0.0003334	1	0.006831	0.06172	3	13	BMP2,GATA5,DKK1
GO: Biological Process	GO:0003163	sinoatrial node development		0.0003334	1	0.006831	0.06172	3	13	GATA6,ISL1,POPDC2
GO: Biological Process	GO:0048935	peripheral nervous system neuron development		0.0003384	1	0.00687	0.06207	4	31	ISL1,HAND2,PMP22,RUNX1
GO: Biological Process	GO:0048934	peripheral nervous system neuron differentiation		0.0003384	1	0.00687	0.06207	4	31	ISL1,HAND2,PMP22,RUNX1
GO: Biological Process	GO:0007416	synapse assembly		0.0003397	1	0.00687	0.06207	10	243	MYO6,ADGRB3,CLSTN2,MEF2C,CUX2,PDLIM5,EFNB2,DKK1,TPBG,EPHA7
GO: Biological Process	GO:0006935	chemotaxis		0.0003463	1	0.006974	0.06301	21	840	UNC5B,PPP1R12A,GATA3,NCAM1,ISL1,MEF2C,NRP1,KALRN,CCDC80,CCDC141,EFNB2,KLF7,UNC5C,LRP1,DDX3Y,FOXP1,LSP1,NEXN,PALLD,TPBG,EPHA7
GO: Biological Process	GO:0035054	embryonic heart tube anterior/posterior pattern specification		0.0003497	1	0.006982	0.06308	2	3	GATA4,BMP2
GO: Biological Process	GO:0021524	visceral motor neuron differentiation		0.0003497	1	0.006982	0.06308	2	3	ISL1,TBX20
GO: Biological Process	GO:0042330	taxis		0.0003574	1	0.007106	0.0642	21	842	UNC5B,PPP1R12A,GATA3,NCAM1,ISL1,MEF2C,NRP1,KALRN,CCDC80,CCDC141,EFNB2,KLF7,UNC5C,LRP1,DDX3Y,FOXP1,LSP1,NEXN,PALLD,TPBG,EPHA7
GO: Biological Process	GO:0060047	heart contraction		0.0003591	1	0.00711	0.06424	13	390	ACTA2,GATA4,GATA6,ISL1,POPDC2,TTN,RYR2,PKD2,HAND2,CACNA2D1,DSG2,BAG3,STRIP1
GO: Biological Process	GO:1904752	regulation of vascular associated smooth muscle cell migration		0.000382	1	0.007497	0.06774	5	57	ATP7A,MEF2C,ADAMTS1,LRP1,PRKG1
GO: Biological Process	GO:0060548	negative regulation of cell death		0.0003829	1	0.007497	0.06774	29	1359	PDE3A,ATP7A,UNC5B,GATA3,GATA4,GATA6,NCAM1,ISL1,KDM5D,MEF2C,NRP1,PTMS,CFLAR,FHL2,FERMT2,MAP4K4,HAND2,KRT18,BTBD10,BAG3,ID1,TWIST2,SLC39A10,DKK1,CPEB4,LRP1,FOXP1,IRS2,ARHGEF2
GO: Biological Process	GO:0010002	cardioblast differentiation		0.0003834	1	0.007497	0.06774	4	32	GATA4,GATA6,ISL1,HAND2
GO: Biological Process	GO:0000165	MAPK cascade		0.0004046	1	0.007862	0.07103	23	974	ACTA2,GATA4,MEF2C,MAP3K1,NRP1,FZD4,CFLAR,BMP2,DACT1,LBH,FERMT2,MAP4K4,CNN2,HAND2,MDFIC,ID1,DKK1,LRP1,ATF3,ARHGEF2,AJUBA,TPBG,EPHA7
GO: Biological Process	GO:1902905	positive regulation of supramolecular fiber organization		0.0004054	1	0.007862	0.07103	9	204	SYNPO2,MAP3K1,NRP1,NAV3,LMOD1,FERMT2,ID1,CDC42EP3,FHOD1
GO: Biological Process	GO:0043066	negative regulation of apoptotic process		0.000411	1	0.007903	0.07141	26	1167	PDE3A,ATP7A,UNC5B,GATA3,GATA4,GATA6,ISL1,KDM5D,MEF2C,NRP1,PTMS,CFLAR,FHL2,MAP4K4,HAND2,KRT18,BAG3,ID1,TWIST2,SLC39A10,DKK1,CPEB4,LRP1,FOXP1,IRS2,ARHGEF2
GO: Biological Process	GO:0061311	cell surface receptor signaling pathway involved in heart development		0.0004144	1	0.007903	0.07141	5	58	BMP2,JAG1,HAND2,DKK1,HEY1
GO: Biological Process	GO:0061001	regulation of dendritic spine morphogenesis		0.0004144	1	0.007903	0.07141	5	58	ARHGAP44,AFDN,CUX2,KALRN,PDLIM5
GO: Biological Process	GO:0060421	positive regulation of heart growth		0.0004144	1	0.007903	0.07141	5	58	GATA4,GATA6,NCAM1,MEF2C,TBX20
GO: Biological Process	GO:0051493	regulation of cytoskeleton organization		0.0004196	1	0.007903	0.07141	17	615	SYNPO2,NEB,MEF2C,MAP3K1,NRP1,CEP120,ARHGAP44,NAV3,LMOD1,FERMT2,ID1,CDC42EP3,FHOD1,LRP1,CTNNA2,ARHGEF2,NEXN
GO: Biological Process	GO:0061572	actin filament bundle organization		0.0004201	1	0.007903	0.07141	9	205	SYNPO2,PPP1R12A,MAP3K1,NRP1,FERMT2,ID1,RFLNB,FHOD1,PAWR
GO: Biological Process	GO:2000826	regulation of heart morphogenesis		0.000421	1	0.007903	0.07141	3	14	BMP2,GATA5,DKK1
GO: Biological Process	GO:0031033	myosin filament organization		0.000421	1	0.007903	0.07141	3	14	TTN,MEF2C,MEF2D
GO: Biological Process	GO:0055012	ventricular cardiac muscle cell differentiation		0.0004326	1	0.00809	0.07309	4	33	ISL1,MEF2C,BMP2,FHL2
GO: Biological Process	GO:0044093	positive regulation of molecular function		0.0004406	1	0.008206	0.07414	36	1853	TCAF1,ATP7A,BEX1,PPP1R12A,GATA3,ISL1,MEF2C,RYR2,MAP3K1,NRP1,FZD4,CFLAR,BMP2,DACT1,TBC1D22A,PKD2,BAMBI,AFDN,FERMT2,MAP4K4,CAP2,HAND2,ARAP2,CACNA2D1,UACA,KALRN,EPB41L5,SLC39A10,BEX3,DKK1,LRP1,PAWR,ARHGEF2,AJUBA,GPSM1,EPHA7
GO: Biological Process	GO:0048546	digestive tract morphogenesis		0.0004469	1	0.00829	0.0749	6	90	STX2,GATA4,DACT1,TBX20,EPB41L5,GATA5
GO: Biological Process	GO:0060026	convergent extension		0.0004737	1	0.008754	0.07909	8	166	PPP1R12A,GATA4,GATA6,BMP2,AMOTL2,GATA5,GREB1,TPBG
GO: Biological Process	GO:0003015	heart process		0.0004782	1	0.008802	0.07952	13	402	ACTA2,GATA4,GATA6,ISL1,POPDC2,TTN,RYR2,PKD2,HAND2,CACNA2D1,DSG2,BAG3,STRIP1
GO: Biological Process	GO:0010463	mesenchymal cell proliferation		0.0004853	1	0.008845	0.07992	5	60	BMP2,HAND2,PRRX2,FOXP1,IRS2
GO: Biological Process	GO:0043392	negative regulation of DNA binding		0.0004853	1	0.008845	0.07992	5	60	HAND1,HAND2,ID1,TWIST2,HEY1
GO: Biological Process	GO:0099563	modification of synaptic structure		0.0004862	1	0.008845	0.07992	4	34	FILIP1,ARHGAP44,KALRN,CTNNA2
GO: Biological Process	GO:0043500	muscle adaptation		0.000493	1	0.008886	0.08029	8	167	GATA4,GATA6,MEF2C,CFLAR,HAND2,GATA5,RUNX1,FOXP1
GO: Biological Process	GO:0001501	skeletal system development		0.0004933	1	0.008886	0.08029	21	863	ATP7A,GATA3,TRIP11,MEF2C,MEF2D,MEX3C,NRP1,BMP2,SEC24D,JAG1,LBH,HAND1,HAND2,PRRX2,COL5A2,COL9A1,TWIST2,RUNX1,ADAMTS12,RFLNB,FOXP1
GO: Biological Process	GO:0060538	skeletal muscle organ development		0.0004941	1	0.008886	0.08029	12	352	GATA4,POPDC2,MEF2C,MEF2D,CFLAR,SGCE,FHL1,PMP22,BAG3,FOXP1,ATF3,LARGE1
GO: Biological Process	GO:0001503	ossification		0.0005051	1	0.00905	0.08176	16	568	MEF2C,MEF2D,BMP2,JAG1,BAMBI,FHL2,FERMT2,HAND2,COL5A2,ID1,TWIST2,RUNX1,ADAMTS12,DKK1,RFLNB,HEY1
GO: Biological Process	GO:0007179	transforming growth factor beta receptor signaling pathway		0.0005114	1	0.009128	0.08247	10	256	PEG10,MAP3K1,BMP2,BAMBI,FERMT2,ARID4A,ID1,TGFB1I1,ZNF451,LRP1
GO: Biological Process	GO:0060975	cardioblast migration to the midline involved in heart field formation		0.000522	1	0.009179	0.08293	3	15	GATA4,GATA6,GATA5
GO: Biological Process	GO:0003260	cardioblast migration		0.000522	1	0.009179	0.08293	3	15	GATA4,GATA6,GATA5
GO: Biological Process	GO:0140059	dendrite arborization		0.000522	1	0.009179	0.08293	3	15	NRP1,AFDN,TPBG
GO: Biological Process	GO:0007440	foregut morphogenesis		0.000522	1	0.009179	0.08293	3	15	GATA4,EPB41L5,GATA5
GO: Biological Process	GO:0072176	nephric duct development		0.0005443	1	0.009499	0.08582	4	35	GATA3,PKD2,EFNB2,EPHA7
GO: Biological Process	GO:0150117	positive regulation of cell-substrate junction organization		0.0005443	1	0.009499	0.08582	4	35	NRP1,FERMT2,MAP4K4,EPB41L5
GO: Biological Process	GO:0043009	chordate embryonic development		0.0005572	1	0.009689	0.08754	27	1257	ATP7A,PPP1R12A,GATA3,GATA4,GATA6,ISL1,TTN,MEF2C,RYR2,BMP2,DACT1,SEC24D,PKD2,LBH,HAND1,TASOR,HAND2,PRRX2,EPB41L5,TWIST2,CCDC80,RUNX1,EFNB2,DKK1,HEY1,UBR3,FOXP1
GO: Biological Process	GO:1904738	vascular associated smooth muscle cell migration		0.000565	1	0.009787	0.08843	5	62	ATP7A,MEF2C,ADAMTS1,LRP1,PRKG1
GO: Biological Process	GO:0030900	forebrain development		0.0005704	1	0.009846	0.08896	17	632	ATP7A,NCAM1,ISL1,MEF2C,MSI2,NRP1,BMP2,CEP120,AFDN,HERC1,ZSWIM6,CCDC141,DKK1,LRP1,FOXP1,GREB1,PRKG1
GO: Biological Process	GO:0040017	positive regulation of locomotion		0.0005852	1	0.01006	0.09092	19	752	SYNPO2,ATP7A,ACTA2,GATA3,NRP1,FZD4,BMP2,ATP8A1,FERMT2,MAP4K4,ADAMTS1,EPB41L5,TWIST2,LRP1,FOXP1,PAWR,IRS2,ARHGEF2,TPBG
GO: Biological Process	GO:0061440	kidney vasculature development		0.0006071	1	0.01031	0.09316	4	36	ACTA2,NRP1,CFLAR,PKD2
GO: Biological Process	GO:0061437	renal system vasculature development		0.0006071	1	0.01031	0.09316	4	36	ACTA2,NRP1,CFLAR,PKD2
GO: Biological Process	GO:0043069	negative regulation of programmed cell death		0.0006083	1	0.01031	0.09316	26	1198	PDE3A,ATP7A,UNC5B,GATA3,GATA4,GATA6,ISL1,KDM5D,MEF2C,NRP1,PTMS,CFLAR,FHL2,MAP4K4,HAND2,KRT18,BAG3,ID1,TWIST2,SLC39A10,DKK1,CPEB4,LRP1,FOXP1,IRS2,ARHGEF2
GO: Biological Process	GO:0055010	ventricular cardiac muscle tissue morphogenesis		0.0006083	1	0.01031	0.09316	5	63	GATA4,ISL1,RYR2,HAND1,HEY1
GO: Biological Process	GO:0032956	regulation of actin cytoskeleton organization		0.0006152	1	0.01039	0.09388	13	413	SYNPO2,NEB,MEF2C,MAP3K1,NRP1,ARHGAP44,LMOD1,FERMT2,ID1,CDC42EP3,FHOD1,LRP1,CTNNA2
GO: Biological Process	GO:1903844	regulation of cellular response to transforming growth factor beta stimulus		0.0006224	1	0.01045	0.0944	8	173	PEG10,CFLAR,BMP2,BAMBI,ARID4A,TGFB1I1,ZNF451,LRP1
GO: Biological Process	GO:0048568	embryonic organ development		0.0006231	1	0.01045	0.0944	23	1005	MYO6,GATA3,GATA4,POPDC2,MEF2C,RYR2,BMP2,SEC24D,JAG1,PKD2,LBH,HAND1,TBX20,HAND2,PRRX2,EPB41L5,TWIST2,GATA5,RUNX1,EFNB2,DKK1,HEY1,PBX3
GO: Biological Process	GO:0007223	Wnt signaling pathway, calcium modulating pathway		0.0006374	1	0.01061	0.09589	3	16	FZD4,RGS3,DKK1
GO: Biological Process	GO:0061309	cardiac neural crest cell development involved in outflow tract morphogenesis		0.0006374	1	0.01061	0.09589	3	16	NRP1,JAG1,HAND2
GO: Biological Process	GO:0051241	negative regulation of multicellular organismal process		0.0006452	1	0.01071	0.09673	30	1472	UNC5B,ADGRB3,GATA3,GATA4,GATA6,MEF2C,NRP1,BMP2,WWC2,ADAMTS9,NAV3,ARID4A,ADAMTS1,ID1,TWIST2,GATA5,RUNX1,ADAMTS12,DKK1,RFLNB,KLF7,HEY1,GUCY1A1,FOXP1,PAWR,PRKG1,ARHGEF2,UBASH3B,TPBG,EPHA7
GO: Biological Process	GO:0030335	positive regulation of cell migration		0.0006553	1	0.01083	0.09789	18	699	SYNPO2,ATP7A,ACTA2,GATA3,NRP1,FZD4,BMP2,ATP8A1,FERMT2,MAP4K4,ADAMTS1,EPB41L5,TWIST2,LRP1,FOXP1,PAWR,IRS2,ARHGEF2
GO: Biological Process	GO:0001822	kidney development		0.0006655	1	0.01093	0.09878	15	526	ACTA2,GATA3,MEF2C,NRP1,CFLAR,BMP2,JAG1,PKD2,NID1,SGCE,ADAMTS1,EPB41L5,EFNB2,HEY1,EPHA7
GO: Biological Process	GO:0048041	focal adhesion assembly		0.0006661	1	0.01093	0.09878	6	97	NRP1,FERMT2,MAP4K4,EPB41L5,LRP1,AJUBA
GO: Biological Process	GO:0035270	endocrine system development		0.0006682	1	0.01093	0.09878	10	265	GATA3,GATA6,ISL1,BMP2,ADAMTS9,JAG1,FHL1,HAND2,GATA5,GREB1
GO: Biological Process	GO:0001649	osteoblast differentiation		0.0006925	1	0.0112	0.1012	11	315	MEF2C,MEF2D,BMP2,JAG1,BAMBI,FHL2,FERMT2,HAND2,ID1,TWIST2,HEY1
GO: Biological Process	GO:0061209	cell proliferation involved in mesonephros development		0.0006943	1	0.0112	0.1012	2	4	GATA3,BMP2
GO: Biological Process	GO:0003219	cardiac right ventricle formation		0.0006943	1	0.0112	0.1012	2	4	HAND1,HAND2
GO: Biological Process	GO:0008591	regulation of Wnt signaling pathway, calcium modulating pathway		0.0006943	1	0.0112	0.1012	2	4	RGS3,DKK1
GO: Biological Process	GO:2001222	regulation of neuron migration		0.0007024	1	0.0113	0.1021	5	65	GATA3,ZSWIM6,UNC5C,CTNNA2,ARHGEF2
GO: Biological Process	GO:1901214	regulation of neuron death		0.0007147	1	0.01145	0.1035	14	474	ATP7A,UNC5B,GATA3,ISL1,KDM5D,MEF2C,NRP1,BTBD10,EFNB2,DKK1,CPEB4,LRP1,PAWR,EPHA7
GO: Biological Process	GO:0030177	positive regulation of Wnt signaling pathway		0.0007229	1	0.01155	0.1043	8	177	MAP3K1,FZD4,BMP2,DACT1,BAMBI,RECK,DKK1,TPBG
GO: Biological Process	GO:0009792	embryo development ending in birth or egg hatching		0.0007417	1	0.01181	0.1067	27	1281	ATP7A,PPP1R12A,GATA3,GATA4,GATA6,ISL1,TTN,MEF2C,RYR2,BMP2,DACT1,SEC24D,PKD2,LBH,HAND1,TASOR,HAND2,PRRX2,EPB41L5,TWIST2,CCDC80,RUNX1,EFNB2,DKK1,HEY1,UBR3,FOXP1
GO: Biological Process	GO:0060536	cartilage morphogenesis		0.000748	1	0.01183	0.1069	4	38	MEF2C,SEC24D,HAND1,HAND2
GO: Biological Process	GO:0140058	neuron projection arborization		0.000748	1	0.01183	0.1069	4	38	NRP1,FZD4,AFDN,TPBG
GO: Biological Process	GO:0007369	gastrulation		0.0007507	1	0.01183	0.1069	13	422	GATA4,GATA6,BMP2,DACT1,HAND1,TBX20,TASOR,COL5A2,EPB41L5,GATA5,SLC39A10,DKK1,EXOC4
GO: Biological Process	GO:2000026	regulation of multicellular organismal development		0.0007549	1	0.01186	0.1071	36	1908	UNC5B,PPP1R12A,ADGRB3,GATA3,GATA4,GATA6,NCAM1,CLSTN2,ISL1,MEF2C,NRP1,BMP2,ADAMTS9,JAG1,AFDN,TBX20,RECK,CUX2,KALRN,ADAMTS1,ID1,TWIST2,RUNX1,ADAM12,ZBTB1,ADAMTS12,DKK1,RFLNB,KLF7,HEY1,LRP1,FOXP1,ARHGEF2,UBASH3B,TPBG,EPHA7
GO: Biological Process	GO:0090130	tissue migration		0.0007597	1	0.01189	0.1074	14	477	SLC24A5,ACTA2,GATA3,MEF2C,NRP1,ADAMTS9,MAP4K4,CNN2,RECK,ID1,EPB41L5,EFNB2,FOXP1,IRS2
GO: Biological Process	GO:0003184	pulmonary valve morphogenesis		0.0007678	1	0.01198	0.1082	3	17	JAG1,TBX20,HEY1
GO: Biological Process	GO:0001655	urogenital system development		0.0007719	1	0.012	0.1085	16	591	ACTA2,GATA3,MEF2C,NRP1,CFLAR,BMP2,JAG1,PKD2,NID1,SGCE,TBX20,ADAMTS1,EPB41L5,EFNB2,HEY1,EPHA7
GO: Biological Process	GO:0003158	endothelium development		0.0007939	1	0.01231	0.1112	9	224	PPP1R12A,SYTL2,NRP1,JAG1,AFDN,ID1,ADAMTS12,HEY1,FOXP1
GO: Biological Process	GO:0043524	negative regulation of neuron apoptotic process		0.0008193	1	0.01266	0.1144	9	225	ATP7A,UNC5B,GATA3,ISL1,KDM5D,MEF2C,NRP1,CPEB4,LRP1
GO: Biological Process	GO:0070374	positive regulation of ERK1 and ERK2 cascade		0.0008391	1	0.01292	0.1167	10	273	ACTA2,GATA4,NRP1,CFLAR,BMP2,FERMT2,HAND2,LRP1,ARHGEF2,TPBG
GO: Biological Process	GO:0072001	renal system development		0.0008523	1	0.01308	0.1182	15	539	ACTA2,GATA3,MEF2C,NRP1,CFLAR,BMP2,JAG1,PKD2,NID1,SGCE,ADAMTS1,EPB41L5,EFNB2,HEY1,EPHA7
GO: Biological Process	GO:0001701	in utero embryonic development		0.0009051	1	0.01385	0.1251	16	600	ATP7A,GATA3,GATA4,GATA6,TTN,BMP2,SEC24D,PKD2,HAND1,TASOR,HAND2,EPB41L5,RUNX1,HEY1,UBR3,FOXP1
GO: Biological Process	GO:0044557	relaxation of smooth muscle		0.000914	1	0.01389	0.1255	3	18	GUCY1A1,PAWR,PRKG1
GO: Biological Process	GO:0060413	atrial septum morphogenesis		0.000914	1	0.01389	0.1255	3	18	GATA4,ISL1,TBX20
GO: Biological Process	GO:0022604	regulation of cell morphogenesis		0.0009211	1	0.01396	0.1261	12	378	PPP1R12A,NRP1,FZD4,BAMBI,AFDN,AMOTL2,FERMT2,CUX2,KALRN,CDC42EP3,ATP10A,STRIP1
GO: Biological Process	GO:0043410	positive regulation of MAPK cascade		0.0009536	1	0.0144	0.1301	16	603	ACTA2,GATA4,MEF2C,MAP3K1,NRP1,FZD4,CFLAR,BMP2,FERMT2,MAP4K4,HAND2,DKK1,LRP1,ARHGEF2,AJUBA,TPBG
GO: Biological Process	GO:0032526	response to retinoic acid		0.0009633	1	0.0145	0.131	8	185	GATA4,GATA6,MEF2C,FZD4,BMP2,HAND2,RUNX1,DKK1
GO: Biological Process	GO:0014909	smooth muscle cell migration		0.000973	1	0.0146	0.1319	7	143	ATP7A,MEF2C,NRP1,KALRN,ADAMTS1,LRP1,PRKG1
GO: Biological Process	GO:0045599	negative regulation of fat cell differentiation		0.0009851	1	0.01474	0.1331	5	70	GATA3,BMP2,JAG1,FERMT2,TGFB1I1
GO: Biological Process	GO:2000050	regulation of non-canonical Wnt signaling pathway		0.001001	1	0.01487	0.1344	4	41	DACT1,RGS3,DKK1,TPBG
GO: Biological Process	GO:0060575	intestinal epithelial cell differentiation		0.001001	1	0.01487	0.1344	4	41	GATA4,GATA6,GATA5,CBFA2T2
GO: Biological Process	GO:0009952	anterior/posterior pattern specification		0.001008	1	0.01494	0.135	12	382	PPP1R12A,GATA4,TTN,BMP2,TASOR,EPB41L5,CCDC80,EFNB2,DKK1,HEY1,PBX3,TPBG
GO: Biological Process	GO:0051101	regulation of DNA binding		0.001013	1	0.01497	0.1352	7	144	GATA3,ISL1,HAND1,HAND2,ID1,TWIST2,HEY1
GO: Biological Process	GO:0001764	neuron migration		0.001017	1	0.01497	0.1352	9	232	GATA3,MEF2C,NRP1,TBX20,ZSWIM6,UNC5C,CTNNA2,PRKG1,ARHGEF2
GO: Biological Process	GO:0007519	skeletal muscle tissue development		0.001036	1	0.01521	0.1375	11	331	GATA4,POPDC2,MEF2C,MEF2D,CFLAR,SGCE,FHL1,PMP22,BAG3,FOXP1,ATF3
GO: Biological Process	GO:0046622	positive regulation of organ growth		0.001051	1	0.01528	0.138	5	71	GATA4,GATA6,NCAM1,MEF2C,TBX20
GO: Biological Process	GO:0051893	regulation of focal adhesion assembly		0.001051	1	0.01528	0.138	5	71	NRP1,FERMT2,MAP4K4,EPB41L5,LRP1
GO: Biological Process	GO:0090109	regulation of cell-substrate junction assembly		0.001051	1	0.01528	0.138	5	71	NRP1,FERMT2,MAP4K4,EPB41L5,LRP1
GO: Biological Process	GO:0060974	cell migration involved in heart formation		0.001077	1	0.01547	0.1398	3	19	GATA4,GATA6,GATA5
GO: Biological Process	GO:0042415	norepinephrine metabolic process		0.001077	1	0.01547	0.1398	3	19	ATP7A,GATA3,HAND2
GO: Biological Process	GO:0007512	adult heart development		0.001077	1	0.01547	0.1398	3	19	TTN,MEF2D,HAND2
GO: Biological Process	GO:0061026	cardiac muscle tissue regeneration		0.001077	1	0.01547	0.1398	3	19	GATA3,GATA4,RUNX1
GO: Biological Process	GO:0043523	regulation of neuron apoptotic process		0.001088	1	0.01558	0.1407	11	333	ATP7A,UNC5B,GATA3,ISL1,KDM5D,MEF2C,NRP1,CPEB4,LRP1,PAWR,EPHA7
GO: Biological Process	GO:2000147	positive regulation of cell motility		0.001091	1	0.01558	0.1407	18	731	SYNPO2,ATP7A,ACTA2,GATA3,NRP1,FZD4,BMP2,ATP8A1,FERMT2,MAP4K4,ADAMTS1,EPB41L5,TWIST2,LRP1,FOXP1,PAWR,IRS2,ARHGEF2
GO: Biological Process	GO:0032092	positive regulation of protein binding		0.001114	1	0.01586	0.1433	6	107	NRP1,BMP2,DACT1,BAMBI,EPB41L5,LRP1
GO: Biological Process	GO:0032233	positive regulation of actin filament bundle assembly		0.001119	1	0.01588	0.1435	5	72	SYNPO2,NRP1,FERMT2,ID1,FHOD1
GO: Biological Process	GO:0035050	embryonic heart tube development		0.001146	1	0.01616	0.146	9	236	GATA4,POPDC2,MEF2C,RYR2,PKD2,HAND1,TBX20,HAND2,GATA5
GO: Biological Process	GO:0048659	smooth muscle cell proliferation		0.001146	1	0.01616	0.146	9	236	MEF2C,MEF2D,BMP2,CNN1,KALRN,ADAMTS1,RGS5,FOXP1,PRKG1
GO: Biological Process	GO:1904705	regulation of vascular associated smooth muscle cell proliferation		0.001169	1	0.01644	0.1485	6	108	MEF2C,MEF2D,CNN1,ADAMTS1,RGS5,PRKG1
GO: Biological Process	GO:1903053	regulation of extracellular matrix organization		0.001191	1	0.0167	0.1509	5	73	CFLAR,BMP2,NID1,RUNX1,LRP1
GO: Biological Process	GO:0009612	response to mechanical stimulus		0.001203	1	0.01683	0.152	12	390	MYO6,GATA4,TTN,RYR2,MAP3K1,BMP2,PKD2,CNN2,KALRN,BAG3,TXNIP,PAWR
GO: Biological Process	GO:0031016	pancreas development		0.001215	1	0.01694	0.153	9	238	PPP1R12A,GATA6,ISL1,BMP2,ADAMTS9,JAG1,NAV3,FHL1,GATA5
GO: Biological Process	GO:0061308	cardiac neural crest cell development involved in heart development		0.001257	1	0.01747	0.1578	3	20	NRP1,JAG1,HAND2
GO: Biological Process	GO:0048705	skeletal system morphogenesis		0.001265	1	0.0175	0.1581	13	447	GATA3,TRIP11,MEF2C,MEF2D,BMP2,SEC24D,JAG1,LBH,HAND2,PRRX2,COL9A1,TWIST2,RFLNB
GO: Biological Process	GO:0045214	sarcomere organization		0.001266	1	0.0175	0.1581	5	74	NEB,TTN,MEF2C,CSRP2,FOXP1
GO: Biological Process	GO:0030048	actin filament-based movement		0.001285	1	0.01763	0.1593	7	150	MYO6,ACTA2,GATA4,RYR2,CACNA2D1,DSG2,EPB41L5
GO: Biological Process	GO:0007044	cell-substrate junction assembly		0.001285	1	0.01763	0.1593	6	110	NRP1,FERMT2,MAP4K4,EPB41L5,LRP1,AJUBA
GO: Biological Process	GO:0072006	nephron development		0.001287	1	0.01763	0.1593	9	240	ACTA2,GATA3,MEF2C,CFLAR,BMP2,JAG1,PKD2,NID1,HEY1
GO: Biological Process	GO:0021953	central nervous system neuron differentiation		0.001323	1	0.01807	0.1632	10	290	ATP7A,GATA3,NCAM1,ISL1,NRP1,HERC1,TBX20,ARHGEF28,ZSWIM6,DKK1
GO: Biological Process	GO:0060997	dendritic spine morphogenesis		0.001345	1	0.01831	0.1655	5	75	ARHGAP44,AFDN,CUX2,KALRN,PDLIM5
GO: Biological Process	GO:0001525	angiogenesis		0.001396	1	0.01895	0.1712	20	873	UNC5B,ADGRB3,GATA4,GATA6,ISL1,NRP1,ADAMTS9,JAG1,HAND1,AMOTL2,TBX20,FERMT2,RECK,HAND2,ADAMTS1,ID1,RUNX1,ADAM12,EFNB2,HEY1
GO: Biological Process	GO:0110110	positive regulation of animal organ morphogenesis		0.001423	1	0.01922	0.1736	4	45	GATA3,BMP2,GATA5,DKK1
GO: Biological Process	GO:0150116	regulation of cell-substrate junction organization		0.001427	1	0.01922	0.1736	5	76	NRP1,FERMT2,MAP4K4,EPB41L5,LRP1
GO: Biological Process	GO:0050673	epithelial cell proliferation		0.001428	1	0.01922	0.1736	16	627	ATP7A,GATA3,ISL1,MEF2C,NRP1,CFLAR,BMP2,JAG1,AMOTL2,BTBD10,ID1,TWIST2,EFNB2,HEY1,FOXP1,IRS2
GO: Biological Process	GO:0061307	cardiac neural crest cell differentiation involved in heart development		0.001454	1	0.01941	0.1754	3	21	NRP1,JAG1,HAND2
GO: Biological Process	GO:0003177	pulmonary valve development		0.001454	1	0.01941	0.1754	3	21	JAG1,TBX20,HEY1
GO: Biological Process	GO:0060347	heart trabecula formation		0.001454	1	0.01941	0.1754	3	21	FHL2,ADAMTS1,HEY1
GO: Biological Process	GO:1990874	vascular associated smooth muscle cell proliferation		0.001476	1	0.01964	0.1775	6	113	MEF2C,MEF2D,CNN1,ADAMTS1,RGS5,PRKG1
GO: Biological Process	GO:0051017	actin filament bundle assembly		0.001487	1	0.01973	0.1783	8	198	SYNPO2,PPP1R12A,MAP3K1,NRP1,FERMT2,ID1,FHOD1,PAWR
GO: Biological Process	GO:0030510	regulation of BMP signaling pathway		0.001495	1	0.01979	0.1788	7	154	PPP1R12A,GATA4,GATA6,BMP2,BAMBI,TBX20,DKK1
GO: Biological Process	GO:0035306	positive regulation of dephosphorylation		0.001513	1	0.01997	0.1804	5	77	PPP1R12A,MEF2C,BMP2,SLC39A10,PAWR
GO: Biological Process	GO:0090075	relaxation of muscle		0.001545	1	0.02034	0.1838	4	46	TTN,GUCY1A1,PAWR,PRKG1
GO: Biological Process	GO:0042060	wound healing		0.001616	1	0.02121	0.1916	15	575	ACTA2,GATA4,MAP3K1,NRP1,CFLAR,MYL9,JAG1,BAMBI,FERMT2,CNN2,DGKK,PRKG1,ARHGEF2,UBASH3B,AJUBA
GO: Biological Process	GO:0031345	negative regulation of cell projection organization		0.001659	1	0.02167	0.1958	9	249	NRP1,ARHGAP44,PMP22,ID1,EFNB2,DKK1,CBFA2T2,LRP1,EPHA7
GO: Biological Process	GO:0010631	epithelial cell migration		0.001664	1	0.02167	0.1958	13	461	SLC24A5,GATA3,MEF2C,NRP1,ADAMTS9,MAP4K4,CNN2,RECK,ID1,EPB41L5,EFNB2,FOXP1,IRS2
GO: Biological Process	GO:0003318	cell migration to the midline involved in heart development		0.001671	1	0.02167	0.1958	3	22	GATA4,GATA6,GATA5
GO: Biological Process	GO:0003188	heart valve formation		0.001671	1	0.02167	0.1958	3	22	GATA4,TBX20,HEY1
GO: Biological Process	GO:0150115	cell-substrate junction organization		0.001687	1	0.02167	0.1958	6	116	NRP1,FERMT2,MAP4K4,EPB41L5,LRP1,AJUBA
GO: Biological Process	GO:0030111	regulation of Wnt signaling pathway		0.001688	1	0.02167	0.1958	12	406	ISL1,MAP3K1,FZD4,BMP2,DACT1,BAMBI,RECK,MDFIC,RGS3,DKK1,LRP1,TPBG
GO: Biological Process	GO:0048538	thymus development		0.001696	1	0.02167	0.1958	5	79	GATA3,NRP1,HAND2,GATA5,ZBTB1
GO: Biological Process	GO:0060931	sinoatrial node cell development		0.001711	1	0.02167	0.1958	2	6	ISL1,POPDC2
GO: Biological Process	GO:0035977	protein deglycosylation involved in glycoprotein catabolic process		0.001711	1	0.02167	0.1958	2	6	MAN1A1,MAN1B1
GO: Biological Process	GO:0051891	positive regulation of cardioblast differentiation		0.001711	1	0.02167	0.1958	2	6	GATA4,GATA6
GO: Biological Process	GO:0050434	positive regulation of viral transcription		0.001711	1	0.02167	0.1958	2	6	MAP3K1,MDFIC
GO: Biological Process	GO:1904382	mannose trimming involved in glycoprotein ERAD pathway		0.001711	1	0.02167	0.1958	2	6	MAN1A1,MAN1B1
GO: Biological Process	GO:0002572	pro-T cell differentiation		0.001711	1	0.02167	0.1958	2	6	GATA3,ZBTB1
GO: Biological Process	GO:0070252	actin-mediated cell contraction		0.001841	1	0.02324	0.21	6	118	ACTA2,GATA4,RYR2,CACNA2D1,DSG2,EPB41L5
GO: Biological Process	GO:0050678	regulation of epithelial cell proliferation		0.001844	1	0.02324	0.21	14	524	ATP7A,GATA3,ISL1,MEF2C,NRP1,CFLAR,BMP2,JAG1,ID1,TWIST2,EFNB2,HEY1,FOXP1,IRS2
GO: Biological Process	GO:0090132	epithelium migration		0.001864	1	0.02342	0.2116	13	467	SLC24A5,GATA3,MEF2C,NRP1,ADAMTS9,MAP4K4,CNN2,RECK,ID1,EPB41L5,EFNB2,FOXP1,IRS2
GO: Biological Process	GO:0060976	coronary vasculature development		0.001894	1	0.02374	0.2145	5	81	GATA4,GATA6,NRP1,HAND2,LRP1
GO: Biological Process	GO:0072178	nephric duct morphogenesis		0.001906	1	0.02376	0.2147	3	23	GATA3,EFNB2,EPHA7
GO: Biological Process	GO:0070593	dendrite self-avoidance		0.001906	1	0.02376	0.2147	3	23	CCDC141,NEXN,PALLD
GO: Biological Process	GO:0001707	mesoderm formation		0.001921	1	0.02388	0.2158	6	119	BMP2,HAND1,TBX20,EPB41L5,DKK1,EXOC4
GO: Biological Process	GO:0008284	positive regulation of cell population proliferation		0.002056	1	0.0255	0.2304	25	1236	ATP7A,GATA3,GATA4,GATA6,CD55,NCAM1,ISL1,MEF2C,MEF2D,NRP1,CFLAR,BMP2,LBH,BAMBI,TBX20,FERMT2,PRRX2,ADAMTS1,ID1,TWIST2,SLC39A10,EFNB2,FOXP1,ATF3,IRS2
GO: Biological Process	GO:0014812	muscle cell migration		0.002067	1	0.02556	0.2309	7	163	ATP7A,MEF2C,NRP1,KALRN,ADAMTS1,LRP1,PRKG1
GO: Biological Process	GO:0070997	neuron death		0.002083	1	0.02558	0.2311	14	531	ATP7A,UNC5B,GATA3,ISL1,KDM5D,MEF2C,NRP1,BTBD10,EFNB2,DKK1,CPEB4,LRP1,PAWR,EPHA7
GO: Biological Process	GO:0051100	negative regulation of binding		0.002087	1	0.02558	0.2311	8	209	DACT1,HAND1,HAND2,ID1,EPB41L5,TWIST2,DKK1,HEY1
GO: Biological Process	GO:0099175	regulation of postsynapse organization		0.00209	1	0.02558	0.2311	6	121	ARHGAP44,AFDN,CUX2,KALRN,PDLIM5,EPHA7
GO: Biological Process	GO:0090497	mesenchymal cell migration		0.00209	1	0.02558	0.2311	6	121	ISL1,NRP1,BMP2,LBH,HAND2,TPBG
GO: Biological Process	GO:0070372	regulation of ERK1 and ERK2 cascade		0.002107	1	0.02561	0.2314	12	417	ACTA2,GATA4,NRP1,CFLAR,BMP2,FERMT2,HAND2,LRP1,ATF3,ARHGEF2,TPBG,EPHA7
GO: Biological Process	GO:0071526	semaphorin-plexin signaling pathway		0.002109	1	0.02561	0.2314	4	50	NCAM1,MEF2C,NRP1,HAND2
GO: Biological Process	GO:0048799	animal organ maturation		0.002109	1	0.02561	0.2314	4	50	GATA3,BMP2,ADAMTS12,RFLNB
GO: Biological Process	GO:0030155	regulation of cell adhesion		0.002144	1	0.02592	0.2342	21	971	PPP1R12A,GATA3,CD55,NRP1,FZD4,BMP2,JAG1,NID1,AFDN,FERMT2,MAP4K4,EPB41L5,CCDC80,RUNX1,ZBTB1,EFNB2,LRP1,PAWR,PRKG1,UBASH3B,EPHA7
GO: Biological Process	GO:0030178	negative regulation of Wnt signaling pathway		0.00215	1	0.02592	0.2342	8	210	ISL1,FZD4,BMP2,DACT1,RGS3,DKK1,LRP1,TPBG
GO: Biological Process	GO:0097190	apoptotic signaling pathway		0.002159	1	0.02592	0.2342	17	715	PDE3A,ATP7A,UNC5B,GATA4,ZNF385B,NRP1,CFLAR,FHIT,PMP22,UACA,KRT18,MKNK2,BAG3,BEX3,PAWR,ATF3,ARHGEF2
GO: Biological Process	GO:0032516	positive regulation of phosphoprotein phosphatase activity		0.002161	1	0.02592	0.2342	3	24	PPP1R12A,SLC39A10,PAWR
GO: Biological Process	GO:0010810	regulation of cell-substrate adhesion		0.002167	1	0.02592	0.2342	9	259	NRP1,FZD4,JAG1,NID1,FERMT2,MAP4K4,EPB41L5,CCDC80,LRP1
GO: Biological Process	GO:0097191	extrinsic apoptotic signaling pathway		0.002167	1	0.02592	0.2342	9	259	UNC5B,NRP1,CFLAR,KRT18,MKNK2,BAG3,BEX3,ATF3,ARHGEF2
GO: Biological Process	GO:0043254	regulation of protein-containing complex assembly		0.002202	1	0.0262	0.2367	13	476	NCAM1,ISL1,MAP3K1,DACT1,NAV3,LMOD1,TBX20,FERMT2,CDC42EP3,DKK1,STMP1,ARHGEF2,AJUBA
GO: Biological Process	GO:1901342	regulation of vasculature development		0.002202	1	0.0262	0.2367	13	476	UNC5B,ADGRB3,GATA4,GATA6,ISL1,NRP1,ADAMTS9,RECK,ADAMTS1,ID1,RUNX1,ADAM12,LRP1
GO: Biological Process	GO:0048701	embryonic cranial skeleton morphogenesis		0.002214	1	0.02626	0.2372	8	211	GATA3,MEF2C,BMP2,SEC24D,LBH,HAND2,PRRX2,TWIST2
GO: Biological Process	GO:0060284	regulation of cell development		0.002222	1	0.02626	0.2372	17	717	PDE3A,PPP1R12A,GATA3,NRP1,BMP2,AFDN,FERMT2,RECK,CUX2,KALRN,ID1,RUNX1,RFLNB,HEY1,LRP1,ARHGEF2,EPHA7
GO: Biological Process	GO:0098900	regulation of action potential		0.002223	1	0.02626	0.2372	5	84	RYR2,CACNA2D1,DSG2,FOXP1,PAWR
GO: Biological Process	GO:0048565	digestive tract development		0.002283	1	0.02689	0.243	9	261	STX2,GATA4,GATA6,DACT1,TBX20,HAND2,EPB41L5,GATA5,CBFA2T2
GO: Biological Process	GO:0010662	regulation of striated muscle cell apoptotic process		0.002342	1	0.0274	0.2476	5	85	GATA4,GATA6,CFLAR,HAND2,BAG3
GO: Biological Process	GO:0043393	regulation of protein binding		0.002342	1	0.0274	0.2476	9	262	NRP1,BMP2,DACT1,BAMBI,ID1,EPB41L5,DKK1,LRP1,UBASH3B
GO: Biological Process	GO:0040007	growth		0.002348	1	0.0274	0.2476	29	1528	PPP1R12A,GATA3,GATA4,GATA6,NCAM1,ISL1,TTN,MEF2C,MEX3C,NRP1,CFLAR,WWC2,CPQ,JAG1,AFDN,FHL1,TBX20,FOXK1,PMP22,COL9A1,EPB41L5,RUNX1,PDLIM5,DKK1,LRP1,FOXP1,TPBG,EPHA7,LARGE1
GO: Biological Process	GO:1901256	regulation of macrophage colony-stimulating factor production		0.002378	1	0.0274	0.2476	2	7	ISL1,FOXP1
GO: Biological Process	GO:0097466	ubiquitin-dependent glycoprotein ERAD pathway		0.002378	1	0.0274	0.2476	2	7	MAN1A1,MAN1B1
GO: Biological Process	GO:0060921	sinoatrial node cell differentiation		0.002378	1	0.0274	0.2476	2	7	ISL1,POPDC2
GO: Biological Process	GO:0036301	macrophage colony-stimulating factor production		0.002378	1	0.0274	0.2476	2	7	ISL1,FOXP1
GO: Biological Process	GO:0042701	progesterone secretion		0.002378	1	0.0274	0.2476	2	7	FZD4,RUNX1
GO: Biological Process	GO:2001260	regulation of semaphorin-plexin signaling pathway		0.002378	1	0.0274	0.2476	2	7	NCAM1,HAND2
GO: Biological Process	GO:0031099	regeneration		0.002387	1	0.02743	0.2479	14	539	GATA3,GATA4,NCAM1,ISL1,CFLAR,CPQ,ADAMTS9,JAG1,FHL1,RUNX1,CPT1A,DKK1,LRP1,LARGE1
GO: Biological Process	GO:0040013	negative regulation of locomotion		0.00241	1	0.02763	0.2496	13	481	TCAF1,GATA3,MEF2C,NRP1,ADAMTS9,JAG1,NAV3,AFDN,CNN2,RECK,ARID4A,LRP1,PRKG1
GO: Biological Process	GO:0003283	atrial septum development		0.002436	1	0.02767	0.25	3	25	GATA4,ISL1,TBX20
GO: Biological Process	GO:0003382	epithelial cell morphogenesis		0.002437	1	0.02767	0.25	4	52	MAP3K1,ID1,EPB41L5,PALLD
GO: Biological Process	GO:1904706	negative regulation of vascular associated smooth muscle cell proliferation		0.002437	1	0.02767	0.25	4	52	MEF2C,CNN1,RGS5,PRKG1
GO: Biological Process	GO:1903115	regulation of actin filament-based movement		0.002437	1	0.02767	0.25	4	52	ACTA2,GATA4,RYR2,DSG2
GO: Biological Process	GO:0072080	nephron tubule development		0.002461	1	0.02788	0.2519	6	125	GATA3,MEF2C,BMP2,JAG1,PKD2,HEY1
GO: Biological Process	GO:0032231	regulation of actin filament bundle assembly		0.002562	1	0.02894	0.2615	6	126	SYNPO2,MAP3K1,NRP1,FERMT2,ID1,FHOD1
GO: Biological Process	GO:0010664	negative regulation of striated muscle cell apoptotic process		0.002614	1	0.02937	0.2653	4	53	GATA4,CFLAR,HAND2,BAG3
GO: Biological Process	GO:0048013	ephrin receptor signaling pathway		0.002614	1	0.02937	0.2653	4	53	ARHGEF28,KALRN,EFNB2,EPHA7
GO: Biological Process	GO:0017015	regulation of transforming growth factor beta receptor signaling pathway		0.002617	1	0.02937	0.2653	7	170	PEG10,BMP2,BAMBI,ARID4A,TGFB1I1,ZNF451,LRP1
GO: Biological Process	GO:0010628	positive regulation of gene expression		0.002631	1	0.02945	0.2661	28	1469	ACTA2,GATA3,GATA4,GATA6,CD55,ISL1,TTN,MEF2C,BMP2,JAG1,PKD2,AFDN,CNN2,HAND2,PMP22,CUX2,ID1,GATA5,RUNX1,IFNAR1,DKK1,HEY1,STMP1,LRP1,FOXP1,PAWR,ATF3,ARHGEF2
GO: Biological Process	GO:0045598	regulation of fat cell differentiation		0.002705	1	0.0302	0.2729	7	171	GATA3,MEX3C,BMP2,DACT1,JAG1,FERMT2,TGFB1I1
GO: Biological Process	GO:0072111	cell proliferation involved in kidney development		0.002732	1	0.03022	0.273	3	26	GATA3,CFLAR,BMP2
GO: Biological Process	GO:0003228	atrial cardiac muscle tissue development		0.002732	1	0.03022	0.273	3	26	GATA6,ISL1,POPDC2
GO: Biological Process	GO:1903224	regulation of endodermal cell differentiation		0.002732	1	0.03022	0.273	3	26	BMP2,COL5A2,DKK1
GO: Biological Process	GO:0031998	regulation of fatty acid beta-oxidation		0.002732	1	0.03022	0.273	3	26	ETFBKMT,CPT1A,IRS2
GO: Biological Process	GO:0051402	neuron apoptotic process		0.002762	1	0.03048	0.2754	11	375	ATP7A,UNC5B,GATA3,ISL1,KDM5D,MEF2C,NRP1,CPEB4,LRP1,PAWR,EPHA7
GO: Biological Process	GO:1901215	negative regulation of neuron death		0.00284	1	0.03127	0.2825	10	322	ATP7A,UNC5B,GATA3,ISL1,KDM5D,MEF2C,NRP1,BTBD10,CPEB4,LRP1
GO: Biological Process	GO:0045669	positive regulation of osteoblast differentiation		0.002862	1	0.03138	0.2835	5	89	MEF2C,BMP2,JAG1,FERMT2,HEY1
GO: Biological Process	GO:0072073	kidney epithelium development		0.002864	1	0.03138	0.2835	8	220	GATA3,MEF2C,BMP2,JAG1,PKD2,EFNB2,HEY1,EPHA7
GO: Biological Process	GO:0048332	mesoderm morphogenesis		0.00288	1	0.03149	0.2845	6	129	BMP2,HAND1,TBX20,EPB41L5,DKK1,EXOC4
GO: Biological Process	GO:0001947	heart looping		0.002979	1	0.03239	0.2927	7	174	GATA4,POPDC2,MEF2C,PKD2,HAND1,TBX20,HAND2
GO: Biological Process	GO:0061326	renal tubule development		0.002993	1	0.03239	0.2927	6	130	GATA3,MEF2C,BMP2,JAG1,PKD2,HEY1
GO: Biological Process	GO:0031017	exocrine pancreas development		0.002994	1	0.03239	0.2927	4	55	PPP1R12A,ISL1,BMP2,JAG1
GO: Biological Process	GO:0010658	striated muscle cell apoptotic process		0.003004	1	0.03239	0.2927	5	90	GATA4,GATA6,CFLAR,HAND2,BAG3
GO: Biological Process	GO:0035567	non-canonical Wnt signaling pathway		0.003004	1	0.03239	0.2927	5	90	FZD4,DACT1,RGS3,DKK1,TPBG
GO: Biological Process	GO:0048662	negative regulation of smooth muscle cell proliferation		0.003004	1	0.03239	0.2927	5	90	MEF2C,BMP2,CNN1,RGS5,PRKG1
GO: Biological Process	GO:1902903	regulation of supramolecular fiber organization		0.003028	1	0.03258	0.2944	12	436	SYNPO2,MEF2C,MAP3K1,NRP1,NAV3,LMOD1,FERMT2,ID1,CDC42EP3,FHOD1,CTNNA2,ARHGEF2
GO: Biological Process	GO:1905048	regulation of metallopeptidase activity		0.003049	1	0.03273	0.2957	3	27	RECK,LRP1,ARHGEF2
GO: Biological Process	GO:0014910	regulation of smooth muscle cell migration		0.003109	1	0.03319	0.2999	6	131	ATP7A,MEF2C,NRP1,ADAMTS1,LRP1,PRKG1
GO: Biological Process	GO:0048660	regulation of smooth muscle cell proliferation		0.00311	1	0.03319	0.2999	8	223	MEF2C,MEF2D,BMP2,CNN1,ADAMTS1,RGS5,FOXP1,PRKG1
GO: Biological Process	GO:0014031	mesenchymal cell development		0.003149	1	0.03319	0.2999	2	8	TBX20,HEY1
GO: Biological Process	GO:0003175	tricuspid valve development		0.003149	1	0.03319	0.2999	2	8	GATA4,TBX20
GO: Biological Process	GO:0003162	atrioventricular node development		0.003149	1	0.03319	0.2999	2	8	GATA4,GATA6
GO: Biological Process	GO:0070842	aggresome assembly		0.003149	1	0.03319	0.2999	2	8	PMP22,BAG3
GO: Biological Process	GO:1901509	regulation of endothelial tube morphogenesis		0.003149	1	0.03319	0.2999	2	8	ADAMTS12,FOXP1
GO: Biological Process	GO:0061743	motor learning		0.003149	1	0.03319	0.2999	2	8	ADGRB3,DKK1
GO: Biological Process	GO:0030513	positive regulation of BMP signaling pathway		0.003197	1	0.03363	0.3038	4	56	GATA4,GATA6,BMP2,TBX20
GO: Biological Process	GO:0031346	positive regulation of cell projection organization		0.003242	1	0.03402	0.3074	13	498	ATP7A,NRP1,FZD4,CFLAR,CEP120,AFDN,CUX2,KALRN,ADAMTS1,CDC42EP3,CBFA2T2,LRP1,DYNLL1
GO: Biological Process	GO:0007610	behavior		0.003288	1	0.03442	0.311	21	1007	ATP7A,MYO6,ADGRB3,NPAS3,NCAM1,MEF2C,FZD4,ATP8A1,FHL1,HAND2,PMP22,CUX2,KALRN,BAG3,RUNX1,CPT1A,DKK1,UBR3,FOXP1,PBX3,TPBG
GO: Biological Process	GO:0098742	cell-cell adhesion via plasma-membrane adhesion molecules		0.003309	1	0.03458	0.3124	10	329	NCAM1,CLSTN2,BMP2,DSG2,GATA5,CCDC141,AJUBA,NEXN,PCDH7,PALLD
GO: Biological Process	GO:0060996	dendritic spine development		0.00335	1	0.03493	0.3156	6	133	MEF2C,ARHGAP44,AFDN,CUX2,KALRN,PDLIM5
GO: Biological Process	GO:0048485	sympathetic nervous system development		0.003388	1	0.03516	0.3177	3	28	GATA3,NRP1,HAND2
GO: Biological Process	GO:0060029	convergent extension involved in organogenesis		0.003388	1	0.03516	0.3177	3	28	GATA4,GATA6,GATA5
GO: Biological Process	GO:0035914	skeletal muscle cell differentiation		0.003461	1	0.03572	0.3228	5	93	GATA4,MEF2C,MEF2D,FHL1,ATF3
GO: Biological Process	GO:0008625	extrinsic apoptotic signaling pathway via death domain receptors		0.003461	1	0.03572	0.3228	5	93	CFLAR,BAG3,BEX3,ATF3,ARHGEF2
GO: Biological Process	GO:0030856	regulation of epithelial cell differentiation		0.003465	1	0.03572	0.3228	8	227	PPP1R12A,GATA3,BMP2,JAG1,ID1,KLF7,HEY1,FOXP1
GO: Biological Process	GO:2000146	negative regulation of cell motility		0.003504	1	0.03605	0.3257	12	444	TCAF1,GATA3,MEF2C,ADAMTS9,JAG1,NAV3,AFDN,CNN2,RECK,ARID4A,LRP1,PRKG1
GO: Biological Process	GO:0060350	endochondral bone morphogenesis		0.003623	1	0.0372	0.3361	5	94	TRIP11,MEF2C,MEF2D,JAG1,COL9A1
GO: Biological Process	GO:0045747	positive regulation of Notch signaling pathway		0.003631	1	0.0372	0.3361	4	58	JAG1,RECK,EPB41L5,GATA5
GO: Biological Process	GO:0048864	stem cell development		0.003703	1	0.03785	0.342	7	181	ISL1,MSI2,NRP1,BMP2,JAG1,LBH,HAND2
GO: Biological Process	GO:0070841	inclusion body assembly		0.003749	1	0.03823	0.3454	3	29	PMP22,BAG3,SNCAIP
GO: Biological Process	GO:0070201	regulation of establishment of protein localization		0.003902	1	0.03971	0.3588	16	694	TCAF1,ISL1,TTN,CEP120,ARHGAP44,MDFIC,UACA,BAG3,EPB41L5,CPT1A,OSBP,KLF7,LRP1,DYNLL1,IRS2,EXOC4
GO: Biological Process	GO:0061333	renal tubule morphogenesis		0.003965	1	0.0402	0.3632	5	96	GATA3,MEF2C,BMP2,PKD2,HEY1
GO: Biological Process	GO:0070371	ERK1 and ERK2 cascade		0.003967	1	0.0402	0.3632	12	451	ACTA2,GATA4,NRP1,CFLAR,BMP2,FERMT2,HAND2,LRP1,ATF3,ARHGEF2,TPBG,EPHA7
GO: Biological Process	GO:0008593	regulation of Notch signaling pathway		0.004016	1	0.04029	0.3641	6	138	JAG1,RECK,EPB41L5,GATA5,HEY1,CBFA2T2
GO: Biological Process	GO:0061438	renal system vasculature morphogenesis		0.004019	1	0.04029	0.3641	2	9	NRP1,PKD2
GO: Biological Process	GO:0061439	kidney vasculature morphogenesis		0.004019	1	0.04029	0.3641	2	9	NRP1,PKD2
GO: Biological Process	GO:0051890	regulation of cardioblast differentiation		0.004019	1	0.04029	0.3641	2	9	GATA4,GATA6
GO: Biological Process	GO:1905072	cardiac jelly development		0.004019	1	0.04029	0.3641	2	9	BMP2,GATA5
GO: Biological Process	GO:2000677	regulation of transcription regulatory region DNA binding		0.004104	1	0.04097	0.3702	4	60	GATA3,HAND1,HAND2,HEY1
GO: Biological Process	GO:0046189	phenol-containing compound biosynthetic process		0.004104	1	0.04097	0.3702	4	60	SLC24A5,ATP7A,GATA3,HAND2
GO: Biological Process	GO:0060039	pericardium development		0.004132	1	0.04099	0.3704	3	30	BMP2,TBX20,HAND2
GO: Biological Process	GO:1904754	positive regulation of vascular associated smooth muscle cell migration		0.004132	1	0.04099	0.3704	3	30	ATP7A,ADAMTS1,LRP1
GO: Biological Process	GO:0061003	positive regulation of dendritic spine morphogenesis		0.004132	1	0.04099	0.3704	3	30	AFDN,CUX2,KALRN
GO: Biological Process	GO:0032940	secretion by cell		0.004201	1	0.04159	0.3758	22	1097	STX2,MYO6,SYTL2,GATA3,NCAM1,ISL1,TTN,MEF2C,FZD4,BMP2,SEC24D,ARHGAP44,KALRN,RUNX1,CPT1A,OSBP,SNCAIP,KLF7,LRP1,DYNLL1,IRS2,EXOC4
GO: Biological Process	GO:0010638	positive regulation of organelle organization		0.004439	1	0.04385	0.3962	14	578	SYNPO2,MAP3K1,NRP1,CEP120,NAV3,LMOD1,FERMT2,TASOR,ID1,CDC42EP3,OSBP,RESF1,FHOD1,DYNLL1
GO: Biological Process	GO:0048814	regulation of dendrite morphogenesis		0.00452	1	0.04428	0.4	5	99	ADGRB3,AFDN,CUX2,KALRN,ID1
GO: Biological Process	GO:0001759	organ induction		0.004539	1	0.04428	0.4	3	31	BMP2,GATA5,DKK1
GO: Biological Process	GO:0035235	ionotropic glutamate receptor signaling pathway		0.004539	1	0.04428	0.4	3	31	KALRN,GRIK3,CPEB4
GO: Biological Process	GO:1990806	ligand-gated ion channel signaling pathway		0.004539	1	0.04428	0.4	3	31	KALRN,GRIK3,CPEB4
GO: Biological Process	GO:0002903	negative regulation of B cell apoptotic process		0.004539	1	0.04428	0.4	3	31	SLC39A10,FOXP1,IRS2
GO: Biological Process	GO:0007635	chemosensory behavior		0.004539	1	0.04428	0.4	3	31	KALRN,UBR3,TPBG
GO: Biological Process	GO:0010977	negative regulation of neuron projection development		0.004554	1	0.04434	0.4006	7	188	NRP1,PMP22,EFNB2,DKK1,CBFA2T2,LRP1,EPHA7
GO: Biological Process	GO:0030509	BMP signaling pathway		0.004718	1	0.04583	0.4141	8	239	PPP1R12A,GATA4,GATA6,BMP2,BAMBI,TBX20,ID1,DKK1
GO: Biological Process	GO:0051960	regulation of nervous system development		0.004752	1	0.04601	0.4157	15	645	ADGRB3,GATA3,CLSTN2,NRP1,BMP2,AFDN,CUX2,KALRN,ID1,DKK1,HEY1,LRP1,ARHGEF2,TPBG,EPHA7
GO: Biological Process	GO:0051336	regulation of hydrolase activity		0.004755	1	0.04601	0.4157	23	1178	PDE3A,PPP1R12A,MEF2C,CFLAR,BMP2,TBC1D22A,ARHGAP44,AFDN,FERMT2,MAP4K4,RECK,ARAP2,UACA,KALRN,SLC39A10,BEX3,LRP1,PAWR,PRKG1,ARHGEF2,AJUBA,GPSM1,EPHA7
GO: Biological Process	GO:1904888	cranial skeletal system development		0.004884	1	0.04673	0.4222	9	293	GATA3,MEF2C,BMP2,SEC24D,JAG1,LBH,HAND2,PRRX2,TWIST2
GO: Biological Process	GO:0032024	positive regulation of insulin secretion		0.00492	1	0.04673	0.4222	5	101	ISL1,OSBP,LRP1,DYNLL1,IRS2
GO: Biological Process	GO:0010921	regulation of phosphatase activity		0.00492	1	0.04673	0.4222	5	101	PPP1R12A,MEF2C,BMP2,SLC39A10,PAWR
GO: Biological Process	GO:0090100	positive regulation of transmembrane receptor protein serine/threonine kinase signaling pathway		0.004938	1	0.04673	0.4222	6	144	GATA4,GATA6,BMP2,TBX20,RBPMS,TGFB1I1
GO: Biological Process	GO:0045765	regulation of angiogenesis		0.004959	1	0.04673	0.4222	12	464	UNC5B,ADGRB3,GATA4,GATA6,ISL1,NRP1,ADAMTS9,RECK,ADAMTS1,ID1,RUNX1,ADAM12
GO: Biological Process	GO:0009713	catechol-containing compound biosynthetic process		0.004968	1	0.04673	0.4222	3	32	ATP7A,GATA3,HAND2
GO: Biological Process	GO:0061548	ganglion development		0.004968	1	0.04673	0.4222	3	32	NRP1,RECK,UNC5C
GO: Biological Process	GO:0042423	catecholamine biosynthetic process		0.004968	1	0.04673	0.4222	3	32	ATP7A,GATA3,HAND2
GO: Biological Process	GO:0060926	cardiac pacemaker cell development		0.004988	1	0.04673	0.4222	2	10	ISL1,POPDC2
GO: Biological Process	GO:0060982	coronary artery morphogenesis		0.004988	1	0.04673	0.4222	2	10	NRP1,HAND2
GO: Biological Process	GO:0050861	positive regulation of B cell receptor signaling pathway		0.004988	1	0.04673	0.4222	2	10	SLC39A10,FOXP1
GO: Biological Process	GO:0038007	netrin-activated signaling pathway		0.004988	1	0.04673	0.4222	2	10	UNC5B,UNC5C
GO: Biological Process	GO:1901033	positive regulation of response to reactive oxygen species		0.004988	1	0.04673	0.4222	2	10	FOXP1,PAWR
GO: Biological Process	GO:0072050	S-shaped body morphogenesis		0.004988	1	0.04673	0.4222	2	10	PKD2,HEY1
GO: Biological Process	GO:1905206	positive regulation of hydrogen peroxide-induced cell death		0.004988	1	0.04673	0.4222	2	10	FOXP1,PAWR
GO: Biological Process	GO:0055011	atrial cardiac muscle cell differentiation		0.004988	1	0.04673	0.4222	2	10	ISL1,FHL2
GO: Biological Process	GO:0001952	regulation of cell-matrix adhesion		0.005105	1	0.04773	0.4313	6	145	NRP1,JAG1,FERMT2,MAP4K4,EPB41L5,LRP1

## Sheet: Group1_Disease
Supplementary data 6: Gene ontology biological processes and disease processes of lineage driver genes at E10.5
Group of genes #1
Category	ID	Name	Source	p-value	q-value Bonferroni	q-value FDR B&H	q-value FDR B&Y	Hit Count in Query List	Hit Count in Genome	Hit in Query List
Disease	C0009402	Colorectal Carcinoma	DisGeNET Curated	1.392e-08	7.724e-05	4.806e-05	0.0004421	26	702	PEG3,CD46,DCC,RRM2,ADARB2,RAB38,TYMS,BMP4,EFEMP1,ATP11C,ST8SIA4,CNTN1,SELENOP,TCF7L2,IDH1,LPAR1,PTPRT,CCND2,TGFBR1,BCL11B,AKAP9,TK1,MTHFR,WIF1,SMAD3,SORL1
Disease	C0006118	Brain Neoplasms	DisGeNET BeFree	1.984e-08	0.0001101	4.806e-05	0.0004421	31	980	EPHB2,PDK1,HMGB1,CD46,DCC,MDK,DCX,ADARB2,TYMS,BMP4,EFEMP1,MIF,NTN1,VEGFA,TCF7L2,NTF3,WT1,CASP2,IDH1,SLC2A1,PTPRT,SLC2A3,CCND2,IL1RAPL1,IGFBP2,TK1,MTHFR,WIF1,H3-3B,SMAD3,MYB
Disease	C0027765	nervous system disorder	DisGeNET BeFree	2.979e-08	0.0001653	4.806e-05	0.0004421	30	942	EPHB2,GAP43,ENPP2,HMGB1,CD46,NCL,MDK,HNRNPA1,MAP3K5,TYMS,METRN,BRCA2,PITX2,NHS,NTN1,SLITRK6,ST8SIA4,NOVA1,VEGFA,NTF3,PIK3R3,GRIA2,GRIK1,NLGN1,SIRT5,SLC2A1,LMNB1,MTHFR,AUTS2,GABRA3
Disease	C0004114	Astrocytoma	DisGeNET BeFree	4.327e-08	0.0002401	4.806e-05	0.0004421	30	958	EPHB2,GAP43,CD46,NCL,MDK,DCX,ADARB2,FABP5,PIM1,PIK3R1,RBMX,ST8SIA4,NOVA1,VEGFA,TCF7L2,GRIA2,SEMA5A,IDH1,CRABP2,RGS2,SLC2A1,PTPRT,NR2F2,SLC2A3,CCND2,IGFBP2,WIF1,SMARCA2,H3-3B,MYB
Disease	C0338656	Impaired cognition	DisGeNET BeFree	4.332e-08	0.0002403	4.806e-05	0.0004421	37	1368	EPHB2,ENPP2,HMGB1,NCL,DCX,MAP3K5,FABP5,GHRH,MAGI2,BMP4,BRCA2,PIM1,MIF,PITX2,ASTN2,NTN1,PCDH10,DEK,VEGFA,NTF3,CASP2,GRIA2,SEMA5A,IDH1,SLC2A1,SLC2A3,CCND2,IL1RAPL1,LRIG3,LMNB1,MTHFR,WIF1,CENPV,TSHZ1,GDF11,CAPRIN1,SORL1
Disease	C4722518	Triple-Negative Breast Carcinoma	DisGeNET BeFree	9.081e-08	0.0005038	8.397e-05	0.0007724	40	1598	EPHB2,KCNMB2,MIR100HG,NCL,RRM1,FABP5,TYMS,GHRH,EFEMP1,FBXO5,BRCA2,PIM1,PIK3R1,DHODH,PITX2,DEK,TNS3,VEGFA,NTF3,PIK3R3,WT1,IDH1,ATAD2,CRABP1,GMNN,LPAR1,SIRT5,SLC2A1,SLC2A3,CCND2,RAD51AP1,CDCA7,MTHFR,WIF1,GDF11,SIX2,TP53BP1,SMAD3,MYB,GABRA3
Disease	C0018798	Congenital Heart Defects	DisGeNET Curated	2.905e-07	0.001611	0.0001978	0.001819	7	44	IRX5,EYA1,MEIS2,PITX2,STRA6,VEGFA,MTHFR
Disease	C3539878	Triple Negative Breast Neoplasms	DisGeNET BeFree	3.053e-07	0.001694	0.0001978	0.001819	40	1673	EPHB2,KCNMB2,MIR100HG,NCL,RRM1,FABP5,TYMS,GHRH,EFEMP1,FBXO5,BRCA2,PIM1,PIK3R1,DHODH,PITX2,DEK,TNS3,VEGFA,NTF3,PIK3R3,WT1,IDH1,ATAD2,CRABP1,GMNN,LPAR1,SIRT5,SLC2A1,SLC2A3,CCND2,RAD51AP1,CDCA7,MTHFR,WIF1,GDF11,SIX2,TP53BP1,SMAD3,MYB,GABRA3
Disease	C0025149	Medulloblastoma	DisGeNET BeFree	3.209e-07	0.00178	0.0001978	0.001819	26	823	EPHB2,HMGB1,MIR100HG,EYA1,MCM10,MDK,RRM1,DCX,ALX4,TYMS,FAP,BRCA2,NTN1,PCDH10,VEGFA,TCF7L2,NTF3,IDH1,CRABP2,CCND2,IGFBP2,CDCA7,H3-3B,TP53BP1,SMAD3,MYB
Disease	C4086152	Childhood Astrocytoma	DisGeNET BeFree	3.57e-07	0.00198	0.000198	0.001822	22	615	EPHB2,GAP43,CD46,NCL,DCX,ADARB2,FABP5,PIM1,PIK3R1,NOVA1,VEGFA,TCF7L2,GRIA2,IDH1,RGS2,SLC2A1,NR2F2,CCND2,IGFBP2,WIF1,SMARCA2,H3-3B
Disease	C1510586	Autism Spectrum Disorders	DisGeNET BeFree	5.401e-07	0.002997	0.0002724	0.002506	29	1018	EPHB2,HMGB1,NCAM2,EYA1,MDK,HNRNPU,FABP5,BMP4,FAP,SCN3A,MIF,PITX2,ASTN2,PCDH10,VEGFA,DPP6,TCF20,WT1,GRIA2,SEMA5A,NLGN1,PTPRT,SLC2A3,IL1RAPL1,MTHFR,OSR1,SMARCA2,AUTS2,CAPRIN1
Disease	C0376634	Craniofacial Abnormalities	DisGeNET Curated	6.133e-07	0.003403	0.0002836	0.002608	11	156	BNC2,IRX5,EYA1,HMX1,ALX4,PITX2,STRA6,TBX15,GPC6,LPAR1,SMAD3
Disease	C0000768	Congenital Abnormality	DisGeNET BeFree	7.051e-07	0.003912	0.0003009	0.002768	30	1091	BNC2,IRX5,EMILIN2,HMGB1,NCL,EYA1,HMX1,DCX,HNRNPA2B1,BMP4,HOXB3,BMP7,BRCA2,PITX2,NHS,NTN1,STRA6,VEGFA,WT1,IDH1,NR2F2,IL1RAPL1,LMNB1,MTHFR,OSR1,AUTS2,TSHZ1,SIX2,TP53BP1,SMAD3
Disease	C0278510	Childhood Medulloblastoma	DisGeNET BeFree	8.716e-07	0.004836	0.0003356	0.003087	24	756	EPHB2,HMGB1,MIR100HG,EYA1,MCM10,RRM1,DCX,ALX4,TYMS,FAP,BMP7,BRCA2,NTN1,PCDH10,VEGFA,TCF7L2,NTF3,IDH1,CRABP2,CCND2,CDCA7,TP53BP1,SMAD3,MYB
Disease	C0751295	Memory Loss	DisGeNET BeFree	9.072e-07	0.005033	0.0003356	0.003087	10	130	EPHB2,PRTN3,HMGB1,CHD3,NTN1,NTF3,CASP2,GRIA2,NLGN1,MTHFR
Disease	C0007134	Renal Cell Carcinoma	DisGeNET BeFree	1.011e-06	0.005608	0.0003407	0.003134	43	1958	EPHB2,PDK1,ENPP2,HMGB1,RRM2,PCDH17,MAP3K5,TYMS,GHRH,BMP4,HOXB3,PIM1,PIK3R1,BTG1,MIF,PITX2,NTN1,ST8SIA4,USP1,TNS3,VEGFA,SFMBT1,NDNF,TCF7L2,WT1,CASP2,SHOX2,CRABP1,CRABP2,SLC2A1,PTPRT,NR2F2,SLC2A3,CCND2,TGFBR1,SCUBE1,IGFBP2,MTHFR,WIF1,OSR1,SIX2,TP53BP2,SMAD3
Disease	C0009404	Colorectal Neoplasms	DisGeNET Curated	1.044e-06	0.005791	0.0003407	0.003134	14	277	DCC,RRM2,TYMS,BMP4,EFEMP1,SELENOP,TCF7L2,LPAR1,CCND2,TGFBR1,TK1,MTHFR,WIF1,SMAD3
Disease	C0007113	Rectal Carcinoma	DisGeNET BeFree	1.64e-06	0.009097	0.0005054	0.004649	18	469	EPHB2,IQGAP2,PDK1,HMGB1,DCC,RRM1,TYMS,BMP4,FAP,BRCA2,DEK,VEGFA,TCF7L2,GMNN,SLC2A1,MTHFR,TP53BP1,SMAD3
Disease	C0035335	Retinoblastoma	DisGeNET BeFree	1.778e-06	0.009862	0.0005191	0.004775	25	844	EPHB2,PDK1,HMGB1,DCC,TYMS,BMP4,FAP,BRCA2,PIK3R1,DEK,VEGFA,PIK3R3,WT1,IDH1,GPC6,ATAD2,CCND2,IGFBP2,LMNB1,PHF20L1,CDCA7,MTHFR,WIF1,SMAD3,MYB
Disease	C0278876	Adult Medulloblastoma	DisGeNET BeFree	2.509e-06	0.01392	0.000696	0.006403	23	747	EPHB2,HMGB1,MIR100HG,EYA1,MCM10,RRM1,DCX,ALX4,TYMS,FAP,BRCA2,NTN1,PCDH10,VEGFA,TCF7L2,NTF3,IDH1,CRABP2,CCND2,CDCA7,TP53BP1,SMAD3,MYB
Disease	C0003469	Anxiety Disorders	DisGeNET BeFree	2.719e-06	0.01509	0.0007185	0.006609	24	807	EPHB2,PEG3,EYA1,CPED1,DCX,HNRNPU,PTMA,TYMS,GHRH,FAP,BRCA2,MIF,PITX2,NHS,NTF3,CASP2,GRIA2,GRIK1,RGS2,IGFBP2,WDHD1,MTHFR,OSR1,CENPV
Disease	C0795690	Congenital omphalocele	DisGeNET BeFree	3.838e-06	0.02129	0.0008967	0.008248	5	24	EPHB2,EYA1,PITX2,MTHFR,GDF11
Disease	C0085669	Acute leukemia	DisGeNET BeFree	3.855e-06	0.02139	0.0008967	0.008248	20	602	EPHB2,HMGB1,MDK,HNRNPA1,TYMS,FAP,BRCA2,BTG1,PITX2,VEGFA,WT1,IDH1,NR2F2,BCL11B,IGFBP2,MTHFR,PRG4,TP53BP2,MYB,SORL1
Disease	C0345904	Malignant neoplasm of liver	DisGeNET BeFree	3.879e-06	0.02152	0.0008967	0.008248	35	1510	EPHB2,IQGAP2,PDK1,ENPP2,HMGB1,HNRNPA1,HNRNPA2B1,ALX4,HNRNPU,PTMA,BMP4,PIM1,PIK3R1,BTG1,TLN2,NTN1,GPC2,DEK,VEGFA,SELENOP,TCF7L2,PIK3R3,WT1,IDH1,ATAD2,SIRT5,SLC2A1,NR2F2,LDB2,TGFBR1,LMNB1,MTHFR,GDF11,MARCKS,SMAD3
Disease	C0027708	Nephroblastoma	DisGeNET BeFree	4.326e-06	0.024	0.0009601	0.008832	19	554	EPHB2,PRTN3,IRX5,EYA1,DCC,MDK,RRM1,BMP7,BRCA2,PIK3R1,DEK,VEGFA,WT1,CRABP2,SLC2A1,SLC2A3,MTHFR,OSR1,SIX2
Disease	C0002622	Amnesia	DisGeNET BeFree	5.315e-06	0.02949	0.001117	0.01028	10	158	EPHB2,PRTN3,HMGB1,CHD3,NTN1,NTF3,CASP2,GRIA2,NLGN1,MTHFR
Disease	C1335302	Pancreatic Ductal Adenocarcinoma	DisGeNET BeFree	5.438e-06	0.03017	0.001117	0.01028	26	959	EPHB2,MYO10,NCL,RRM2,DCX,HNRNPA2B1,FABP5,TYMS,FAP,BRCA2,PIM1,BTG1,MIF,NTN1,PCDH10,DEK,VEGFA,WT1,IDH1,CRABP2,SLC2A1,TGFBR1,IGFBP2,TK1,WIF1,SMAD3
Disease	C1832661	ANOPHTHALMIA AND PULMONARY HYPOPLASIA	DisGeNET BeFree	6.176e-06	0.03426	0.001187	0.01092	33	1409	EPHB2,GAP43,DAB2,HMGB1,NCL,MDK,RRM1,RRM2,DCX,HNRNPA1,HNRNPA2B1,HNRNPU,FABP5,FAP,BRCA2,PIM1,PIK3R1,BTG1,NTN1,STRA6,PCDH10,DEK,TNS3,VEGFA,NTF3,IDH1,CRABP2,SLC2A1,TGFBR1,IGFBP2,TK1,WIF1,SMAD3
Disease	C1608408	Malignant transformation	DisGeNET BeFree	6.204e-06	0.03442	0.001187	0.01092	27	1027	EPHB2,PDK1,HMGB1,NCL,MDK,ADARB2,HNRNPA1,HNRNPA2B1,MEST,FAP,BRCA2,PIM1,RAD54L,VEGFA,WT1,CASP2,IDH1,GMNN,LPAR1,SLC2A1,SLC2A3,CCND2,TGFBR1,IGFBP2,AKAP9,H3-3B,MYB
Disease	C2931456	Prostate cancer, familial	DisGeNET Curated	6.592e-06	0.03657	0.001219	0.01121	7	69	EPHB2,CHD3,BRCA2,TCF7L2,COL23A1,CDCA7,TSHZ1
Disease	C2931822	Nasopharyngeal carcinoma	DisGeNET BeFree	7.008e-06	0.03888	0.001254	0.01154	34	1484	EPHB2,PDK1,DAB2,HMGB1,NCL,MDK,RRM2,SNHG20,HNRNPA2B1,PCDH17,MAP3K5,PTMA,HOXA2,TYMS,EFEMP1,BRCA2,PIM1,PIK3R1,BTG1,MIF,NHS,PCDH10,DEK,VEGFA,TCF7L2,LARS2,ATAD2,LPAR1,SLC2A1,CCND2,TGFBR1,MTHFR,WIF1,SMAD3
Disease	C0023418	leukemia	DisGeNET BeFree	8.667e-06	0.04808	0.001475	0.01356	41	1984	EPHB2,PRTN3,TOX,HMGB1,CD46,NCL,DCC,MDK,HNRNPA1,MEIS2,TYMS,GHRH,BMP4,HOXB3,BRCA2,PIM1,PIK3R1,BTG1,MIF,DHODH,PITX2,NHS,ST8SIA4,USP1,PCDH10,DEK,VEGFA,TCF7L2,WT1,CASP2,IDH1,CCND2,BCL11B,IGFBP2,TK1,MTHFR,WIF1,SMARCA2,PRG4,TP53BP2,MYB
Disease	C0025312	Meningomyelocele	DisGeNET BeFree	8.771e-06	0.04866	0.001475	0.01356	7	72	DCX,MEOX2,BMP4,SLC2A1,SLC2A3,MTHFR,MARCKS
Disease	C0003467	Anxiety	DisGeNET BeFree	9.449e-06	0.05242	0.001542	0.01418	22	752	EPHB2,PEG3,EYA1,DCX,HNRNPU,PTMA,TYMS,FAP,BRCA2,MIF,PITX2,NHS,NTF3,CASP2,GRIA2,GRIK1,RGS2,IGFBP2,WDHD1,MTHFR,OSR1,CENPV
Disease	C2981150	Uranostaphyloschisis	DisGeNET BeFree	1.245e-05	0.06905	0.001961	0.01804	10	174	EPHB2,MEIS2,HOXA2,MEOX2,TYMS,BMP4,TCF7L2,MTHFR,SIX2,SMAD3
Disease	C0020179	Huntington Disease	DisGeNET BeFree	1.273e-05	0.0706	0.001961	0.01804	25	945	EPHB2,DAB2,HMGB1,MAP3K5,PTMA,TYMS,FAP,METRN,ST8SIA4,CNTN1,VEGFA,DPP6,SELENOP,NTF3,CASP2,IDH1,RGS2,SLC2A1,SLC2A3,BCL11B,MTHFR,OSR1,TSHZ1,SMAD3,SORL1
Disease	C0026764	Multiple Myeloma	DisGeNET BeFree	1.462e-05	0.08113	0.002193	0.02017	36	1674	EPHB2,PDK1,ENPP2,HMGB1,CD46,CD83,DCC,RRM1,RRM2,HNRNPA1,MEIS2,MAP3K5,TYMS,BRCA2,PIM1,PIK3R1,MIF,PITX2,USP1,PCDH10,DEK,VEGFA,NTF3,SNHG18,WT1,CASP2,SEMA5A,IDH1,LPAR1,NR2F2,CCND2,IGFBP2,MTHFR,MARCKS,SMAD3,SORL1
Disease	C0008925	Cleft Palate	DisGeNET BeFree	1.593e-05	0.08837	0.002304	0.02119	10	179	EPHB2,MEIS2,HOXA2,MEOX2,TYMS,BMP4,TCF7L2,MTHFR,SIX2,SMAD3
Disease	C0221369	Acquired Camptodactyly	DisGeNET BeFree	1.746e-05	0.09688	0.002304	0.02119	4	16	MYH3,TLN2,STRA6,PRG4
Disease	C0685409	Congenital Camptodactyly	DisGeNET BeFree	1.746e-05	0.09688	0.002304	0.02119	4	16	MYH3,TLN2,STRA6,PRG4
Disease	C0028945	oligodendroglioma	DisGeNET BeFree	1.755e-05	0.09735	0.002304	0.02119	12	263	EPHB2,PEG3,HMGB1,DCX,HNRNPA1,RAD54L,VEGFA,IDH1,SLC2A1,IGFBP2,SMARCA2,H3-3B
Disease	C0020538	Hypertensive disease	DisGeNET BeFree	1.792e-05	0.0994	0.002304	0.02119	40	1973	EPHB2,PRTN3,TOX,PDK1,DAB2,EMILIN2,HMGB1,CA14,CD46,MDK,MAP3K5,GHRH,MEST,BMP4,BMP7,EFEMP1,BRCA2,MIF,PITX2,NHS,NTN1,ST8SIA4,VEGFA,SFMBT1,TCF7L2,WT1,IDH1,RGS2,LPAR1,SIRT5,SLC2A1,IGFBP2,WDHD1,MTHFR,OSR1,TSHZ1,ENO3,GDF11,SMAD3,SORL1
Disease	C3714756	Intellectual Disability	DisGeNET BeFree	1.823e-05	0.1012	0.002304	0.02119	29	1219	EPHB2,HMGB1,NCAM2,CHD3,NCL,DCC,DCX,MEIS2,HNRNPU,GHRH,RBMX,SCN3A,NHS,STRA6,PCDH10,DPP6,TCF20,WT1,GRIA2,SEMA5A,NLGN1,IDH1,SLC2A1,IL1RAPL1,TGFBR1,MTHFR,RASGEF1B,SMARCA2,AUTS2
Disease	C0085136	Central Nervous System Neoplasms	DisGeNET BeFree	1.851e-05	0.1027	0.002304	0.02119	9	145	EPHB2,CD46,FAP,BRCA2,VEGFA,IDH1,IGFBP2,MTHFR,H3-3B
Disease	C0751396	Well Differentiated Oligodendroglioma	DisGeNET BeFree	1.892e-05	0.1049	0.002304	0.02119	12	265	EPHB2,PEG3,HMGB1,DCX,HNRNPA1,RAD54L,VEGFA,IDH1,SLC2A1,IGFBP2,SMARCA2,H3-3B
Disease	C0220641	Lip and Oral Cavity Carcinoma	DisGeNET BeFree	1.92e-05	0.1065	0.002304	0.02119	21	729	EPHB2,CD83,DCC,HNRNPU,FABP5,BMP4,FAP,PIM1,RBMX,NHS,ST8SIA4,VEGFA,TCF7L2,WT1,GMNN,SLC2A1,CCND2,TGFBR1,MTHFR,WIF1,SMAD3
Disease	C0023449	Acute lymphocytic leukemia	DisGeNET BeFree	1.952e-05	0.1083	0.002304	0.02119	30	1289	EPHB2,HMGB1,CD46,CD83,DCC,MDK,PCDH17,TYMS,BMP4,HOXB3,FAP,PIM1,BTG1,PCDH10,DEK,VEGFA,TCF7L2,PIK3R3,WT1,CASP2,IDH1,CCND2,BCL11B,IGFBP2,WDHD1,MTHFR,AUTS2,MARCKS,MYB,SORL1
Disease	C4551482	Adams-Oliver syndrome 1	DisGeNET BeFree	2.265e-05	0.1257	0.002618	0.02408	4	17	ALX4,VEGFA,TGFBR1,SMAD3
Disease	C0007847	Malignant tumor of cervix	DisGeNET BeFree	2.555e-05	0.1418	0.002873	0.02642	36	1718	EPHB2,PDK1,PEG3,RPS12,HMGB1,CD46,NCL,MCM10,CD83,MDK,RRM2,HNRNPA1,SNHG20,HNRNPA2B1,MAP3K5,FABP5,TYMS,MEST,BMP7,EFEMP1,BRCA2,PCDH10,DEK,VEGFA,SFMBT1,NDNF,TCF7L2,PIK3R3,SEMA5A,ATAD2,SLC2A1,TGFBR1,MTHFR,WIF1,TP53BP1,SMAD3
Disease	C0025500	Mesothelioma	DisGeNET BeFree	2.599e-05	0.1442	0.002873	0.02642	17	520	EPHB2,HMGB1,CD46,MDK,DCX,TYMS,FAP,EFEMP1,BRCA2,PIM1,PIK3R1,VEGFA,WT1,SLC2A1,IGFBP2,WIF1,SMAD3
Disease	C0742132	cervical cancer metastasis	DisGeNET BeFree	2.676e-05	0.1485	0.002873	0.02642	5	35	MIR100HG,VEGFA,TCF7L2,ATAD2,SMAD3
Disease	C0009375	Colonic Neoplasms	DisGeNET Curated	2.692e-05	0.1494	0.002873	0.02642	9	152	GAP43,TYMS,VEGFA,TCF7L2,WT1,SLC2A1,CCND2,MTHFR,TP53BP1
Disease	C0302592	Cervix carcinoma	DisGeNET BeFree	2.99e-05	0.1659	0.003086	0.02839	38	1873	EPHB2,PDK1,PEG3,RPS12,DAB2,HMGB1,CD46,NCL,MCM10,CD83,MDK,RRM2,HNRNPA1,SNHG20,HNRNPA2B1,MAP3K5,FABP5,TYMS,MEST,BMP4,BMP7,EFEMP1,BRCA2,PCDH10,DEK,VEGFA,SFMBT1,NDNF,TCF7L2,PIK3R3,SEMA5A,ATAD2,SLC2A1,TGFBR1,MTHFR,WIF1,TP53BP1,SMAD3
Disease	C0024620	Primary Malignant Liver Neoplasm	DisGeNET BeFree	3.025e-05	0.1678	0.003086	0.02839	6	59	EPHB2,HMGB1,TYMS,TLN2,VEGFA,MTHFR
Disease	C0598766	Leukemogenesis	DisGeNET BeFree	3.06e-05	0.1697	0.003086	0.02839	25	996	EPHB2,NCL,DCC,HNRNPA1,MEIS2,BMP4,HOXB3,PIM1,PIK3R1,BTG1,PCDH10,DEK,VEGFA,SELENOP,WT1,CASP2,IDH1,IL1RAPL1,BCL11B,IGFBP2,CDCA7,MTHFR,SMARCA2,SMAD3,MYB
Disease	C0149782	Squamous cell carcinoma of lung	DisGeNET BeFree	3.399e-05	0.1886	0.003368	0.03098	18	586	MYO10,RRM2,HNRNPU,TYMS,BMP4,FAP,FBXO5,BRCA2,MIF,VEGFA,SELENOP,LHX6,GMNN,SLC2A1,ZNF503,TK1,WIF1,SMAD3
Disease	C0009691	Congenital cataract	DisGeNET BeFree	3.811e-05	0.2114	0.003672	0.03378	7	90	EYA1,MEIS2,BMP4,MFAP2,NHS,VEGFA,PRG4
Disease	C0007102	Malignant tumor of colon	DisGeNET Curated	3.839e-05	0.213	0.003672	0.03378	9	159	GAP43,TYMS,VEGFA,TCF7L2,WT1,SLC2A1,CCND2,MTHFR,TP53BP1
Disease	C0007115	Malignant neoplasm of thyroid	DisGeNET BeFree	3.965e-05	0.22	0.003728	0.03429	24	949	EPHB2,GAP43,PEG3,HMGB1,ALX4,PTMA,GHRH,BMP4,FAP,BRCA2,BTG1,PITX2,CNTN1,NOVA1,VEGFA,TBX15,WT1,IDH1,SLC2A1,CCND2,AKAP9,MTHFR,TP53BP1,SMAD3
Disease	C0280100	Solid Neoplasm	DisGeNET BeFree	4.194e-05	0.2327	0.003867	0.03557	27	1144	EPHB2,TOX,PDK1,DCC,MDK,DCX,TYMS,FAP,FBXO5,BRCA2,PIM1,BTG1,NHS,PCDH10,DEK,VEGFA,WT1,IDH1,SLC2A1,IL1RAPL1,TGFBR1,IGFBP2,TK1,MTHFR,WIF1,CLSPN,MYB
[truncated: 339 more rows]

## Sheet: Group2_Disease
Supplementary data 6: Gene ontology biological processes and disease processes of lineage driver genes at E10.5
[truncated: 61 more rows]

[truncated: 2 more sheets: Group3_Disease, Group4_Disease]
