# Supplementary material for: Single-cell transcriptomics uncovers a non-autonomous Tbx1-dependent genetic program controlling cardiac neural crest cell development
Source: Nat Commun. 2023 Mar 21;14:1551. doi: 10.1038/s41467-023-37015-9 (PMC10027855; doi:10.1038/s41467-023-37015-9)
Supplement: Supplementary file 10 — Supplementary Data 7 [file 41467_2023_37015_MOESM10_ESM.xlsx]

## Sheet: E95_DEG_WT_NULL
Supplementary Data 7 : List of differentially expressed genes and statistics for each NCC cluster of integrated data from control and Tbx1 null embryos at E9.5
Symbol	Percent	avelogCtrl	avelogTbx1null	log2FC	Pvalue	Padj	Cluster
St6galnac4	0.19	0.168014	1.16163	3.58477	3.474e-78	5.98779e-74	1
Xist	0.37	0.00334091	2.77092	12.1275	4.52877e-55	3.90289e-51	1
Il11ra1	0.12	0.917422	0.139458	-3.32801	2.99131e-48	1.71861e-44	1
Pou3f1	0.3	1.63083	1.0836	-1.07109	3.1777e-47	1.36927e-43	1
Hist1h2be	0.27	1.33877	0.900614	-0.94574	4.394e-37	1.5147e-33	1
Hist1h4h	0.28	1.41655	0.971154	-0.928302	5.49154e-36	1.57754e-32	1
Id2	0.84	3.95159	4.81178	1.25721	1.9572e-35	4.81918e-32	1
Gm9844	0.34	1.98824	0.876692	-2.16751	4.12702e-35	8.89167e-32	1
Rhoj	0.26	0.797768	1.21152	0.950363	7.41377e-35	1.41982e-31	1
Tpm3-rs7	0.65	2.12321	3.16336	1.62214	4.23554e-34	7.30038e-31	1
Mgarp	0.22	0.670726	1.04118	0.939285	8.37971e-33	1.31302e-29	1
Rbm38	0.25	1.25697	0.859884	-0.883763	1.9299e-32	2.77198e-29	1
Slfn9	0.06	0.508015	0.0571913	-3.49149	1.05822e-31	1.40304e-28	1
Surf6	0.3	1.47724	1.05376	-0.855561	6.29075e-31	7.74481e-28	1
Ubxn8	0.17	0.876363	0.558888	-0.905126	1.10442e-30	1.26905e-27	1
Pfkp	0.24	0.763673	1.13168	0.874189	1.35155e-29	1.45596e-26	1
Sc5d	0.19	0.951057	0.62851	-0.860564	6.95238e-29	7.04889e-26	1
AA465934	0.64	2.14242	3.12838	1.53796	2.94356e-28	2.81862e-25	1
Hist2h2ac	0.39	1.98135	1.50971	-0.826649	6.06186e-28	5.49907e-25	1
Btbd3	0.26	1.26007	0.891215	-0.812508	8.71082e-28	7.50699e-25	1
Sirt6	0.21	1.04755	0.716471	-0.82151	2.43648e-27	1.99977e-24	1
Ciart	0.13	0.39374	0.656617	0.94395	5.8811e-27	4.60758e-24	1
Igfbp2	0.22	0.728116	1.06732	0.832552	9.46499e-27	7.09298e-24	1
Cxcl12	0.31	1.57259	1.16502	-0.791808	1.04955e-26	7.53755e-24	1
Nbea	0.22	0.703633	1.03418	0.828122	2.87994e-26	1.98555e-23	1
1810009A15Rik	0.3	1.69103	0.762411	-1.95232	4.56735e-26	3.0278e-23	1
Gm266	0.21	0.664045	0.982518	0.82609	9.55117e-26	6.09718e-23	1
Arrdc4	0.18	0.871405	0.581918	-0.816409	1.71697e-25	1.05692e-22	1
Marf1	0.27	1.28347	0.928722	-0.768845	3.76115e-25	2.23542e-22	1
Gm42067	0.11	0.576261	0.348033	-0.904761	6.15382e-25	3.53557e-22	1
Tmsb15b1	0.18	0.881503	0.593757	-0.80294	7.44739e-25	4.14075e-22	1
A930015D03Rik	0.12	0.631832	0.39275	-0.873048	1.03594e-24	5.57983e-22	1
Hist1h2an	0.35	2.00472	1.00475	-1.89169	1.07743e-24	5.62745e-22	1
Lama1	0.16	0.774173	0.509798	-0.813696	3.71113e-24	1.88133e-21	1
Kmt2d	0.21	1.00891	0.703974	-0.770178	4.36021e-24	2.14722e-21	1
Has2	0.19	0.930931	0.639365	-0.779591	4.98942e-24	2.38882e-21	1
Rybp	0.34	1.61596	1.22367	-0.74892	5.15452e-24	2.40117e-21	1
Col4a2	0.39	1.86459	1.44263	-0.754783	7.4442e-24	3.37653e-21	1
Acer2	0.1	0.533268	0.319905	-0.902033	1.07327e-23	4.74328e-21	1
Hacd3	0.32	1.51656	1.14087	-0.739956	1.42745e-23	6.15089e-21	1
Rras	0.27	0.881829	1.22328	0.760909	1.71555e-23	7.05718e-21	1
Rbm15	0.34	1.63236	1.24228	-0.740512	1.71967e-23	7.05718e-21	1
Sag	0.13	0.661698	0.422487	-0.835331	1.80507e-23	7.23539e-21	1
Smad7	0.36	1.25637	1.65638	0.754946	1.91222e-23	7.49071e-21	1
Nr1h5	0.4	1.08993	1.99309	1.68289	1.98614e-23	7.60736e-21	1
Rbm45	0.21	0.661102	0.960606	0.78399	2.45001e-23	9.18009e-21	1
Schip1	0.19	0.909938	0.626486	-0.768869	2.89503e-23	1.06168e-20	1
Usp50	0.32	1.7533	0.867885	-1.78846	1.23502e-22	4.43473e-20	1
Tubb2b	0.21	0.736339	1.04424	0.75864	1.37331e-22	4.8307e-20	1
Ciao3	0.19	0.922202	0.64162	-0.751862	1.87061e-22	6.44835e-20	1
Snx10	0.18	0.877363	0.604654	-0.757852	2.16677e-22	7.32283e-20	1
Gm17494	0.24	1.248	0.918368	-0.722335	2.33169e-22	7.72866e-20	1
Renbp	0.16	0.500034	0.758223	0.806238	2.65145e-22	8.62272e-20	1
Gm8251	0.09	0.463583	0.273418	-0.9073	6.49522e-22	2.07318e-19	1
Zfp873	0.1	0.502954	0.304593	-0.876236	8.83942e-22	2.77011e-19	1
Etv1	0.31	1.46823	1.1148	-0.705617	1.33613e-21	4.1124e-19	1
B4galt1	0.15	0.755824	0.509033	-0.766949	1.49155e-21	4.51023e-19	1
Mtmr2	0.39	1.85916	1.45898	-0.714709	1.52662e-21	4.53671e-19	1
2900009J06Rik	0.11	0.556973	0.348666	-0.837321	1.88546e-21	5.50809e-19	1
Flywch2	0.19	0.601169	0.872666	0.757336	2.94961e-21	8.41013e-19	1
Rspo2	0.12	0.347834	0.562821	0.861083	2.97643e-21	8.41013e-19	1
Ndufa4l2	0.3	0.787495	1.63183	1.77979	4.92838e-21	1.37009e-18	1
Esco1	0.19	0.915039	0.644867	-0.724794	5.56056e-21	1.5213e-18	1
Hmga1b	0.16	0.776566	0.529895	-0.74857	6.75572e-21	1.8194e-18	1
Plk2	0.12	0.633045	0.412756	-0.789706	7.90665e-21	2.09639e-18	1
Gm17092	0.28	1.35317	1.02102	-0.692239	8.02747e-21	2.09639e-18	1
Nkd2	0.34	1.63532	1.268	-0.693906	8.27445e-21	2.12863e-18	1
Tatdn2	0.15	0.730064	0.492142	-0.757941	8.61515e-21	2.18369e-18	1
Atrip	0.26	1.21879	0.905458	-0.69401	1.00434e-20	2.50882e-18	1
A630089N07Rik	0.13	0.638039	0.417585	-0.784522	1.11706e-20	2.75051e-18	1
Crtc2	0.11	0.322769	0.527286	0.866032	1.26019e-20	3.05925e-18	1
Tfap2c	0.12	0.353221	0.564701	0.841089	1.6898e-20	4.0452e-18	1
Barx1	0.35	1.46684	1.86162	0.704137	2.6764e-20	6.31924e-18	1
Smg7	0.32	1.52067	1.17212	-0.681771	2.98479e-20	6.95214e-18	1
Itih5	0.12	0.616325	0.402312	-0.782802	3.11865e-20	7.16707e-18	1
Mid1	0.13	0.223451	0.749343	2.15562	3.76182e-20	8.53141e-18	1
Susd6	0.12	0.576209	0.370776	-0.795881	4.5758e-20	1.02427e-17	1
Spry2	0.29	1.3981	1.06799	-0.674403	7.16052e-20	1.58229e-17	1
Vstm2b	0.31	1.473	1.13456	-0.672334	9.2728e-20	2.02311e-17	1
Shld2	0.14	0.700675	0.474138	-0.742752	1.06592e-19	2.29653e-17	1
Gm9774	0.1	0.489516	0.303591	-0.832183	1.17757e-19	2.50576e-17	1
Wwp1	0.34	1.61231	1.25992	-0.668813	1.8248e-19	3.83563e-17	1
Tnfaip6	0.44	2.0831	1.6801	-0.687033	2.05353e-19	4.26442e-17	1
Pkd1	0.13	0.403696	0.619791	0.787628	2.13433e-19	4.37945e-17	1
Stambpl1	0.16	0.79064	0.55189	-0.709983	3.4711e-19	7.03857e-17	1
Runx1t1	0.28	1.335	1.01941	-0.660398	4.32205e-19	8.66219e-17	1
Tmem158	0.3	1.44891	1.11964	-0.658936	4.77245e-19	9.45495e-17	1
Tpd52l1	0.18	0.853807	0.606517	-0.693257	6.11067e-19	1.19686e-16	1
Bnip3	0.78	3.37075	4.01083	0.947508	6.42163e-19	1.24363e-16	1
Slc16a7	0.11	0.327112	0.520444	0.819239	1.02629e-18	1.96546e-16	1
Egln3	0.1	0.290491	0.473553	0.845469	1.45947e-18	2.76432e-16	1
Cep76	0.18	0.86421	0.617975	-0.68319	1.54813e-18	2.90039e-16	1
Khnyn	0.16	0.523523	0.757222	0.718906	2.30221e-18	4.26677e-16	1
Lrba	0.38	1.39568	1.75917	0.662324	2.46729e-18	4.52338e-16	1
Gnl3l	0.4	1.88475	1.51363	-0.656432	2.49316e-18	4.52338e-16	1
Gm49359	0.15	0.721017	0.499181	-0.706658	2.64297e-18	4.74523e-16	1
Ubtd2	0.32	1.4874	1.16051	-0.644382	2.83456e-18	5.03675e-16	1
Tmem141	0.22	0.719816	0.987928	0.677365	2.9522e-18	5.19226e-16	1
Gm45184	0.07	0.414711	0.251286	-0.84719	3.31796e-18	5.77659e-16	1
Crybg3	0.13	0.63989	0.433251	-0.724943	4.4025e-18	7.58815e-16	1
St3gal6	0.19	0.892177	0.645887	-0.666255	6.34823e-18	1.08335e-15	1
Mtss1	0.14	0.692687	0.478538	-0.703033	8.1244e-18	1.37286e-15	1
Tmem94	0.12	0.592024	0.396296	-0.731844	1.17359e-17	1.96389e-15	1
Ttc37	0.34	1.59592	1.26314	-0.632742	1.35199e-17	2.24066e-15	1
Zfp9	0.11	0.528397	0.34538	-0.755039	1.76486e-17	2.89706e-15	1
Ednra	0.22	1.03804	0.774885	-0.639919	2.12531e-17	3.45583e-15	1
Hsd11b2	0.09	0.449505	0.282783	-0.796231	2.54133e-17	4.09368e-15	1
Hsf2	0.36	1.69583	1.35539	-0.628971	2.79915e-17	4.46724e-15	1
Igf2	0.28	1.3731	1.06926	-0.623533	3.23622e-17	5.11739e-15	1
Apoe	0.12	0.39403	0.592117	0.74216	3.67958e-17	5.76557e-15	1
Acot2	0.09	0.45357	0.287082	-0.787349	4.23388e-17	6.57434e-15	1
Peg12	0.4	1.86993	1.51379	-0.630897	4.58214e-17	7.05158e-15	1
Wdr86	0.23	0.759331	1.02264	0.647265	5.00747e-17	7.63795e-15	1
Ankrd37	0.3	1.04252	1.34605	0.630167	5.74126e-17	8.68039e-15	1
Gm12940	0.08	0.419375	0.260583	-0.807518	5.8964e-17	8.83742e-15	1
Ccn2	0.07	0.377781	0.228226	-0.840405	7.05264e-17	1.04793e-14	1
Efcab11	0.23	0.780718	1.04407	0.63781	1.10924e-16	1.63409e-14	1
Urb2	0.12	0.367598	0.556119	0.743685	1.24508e-16	1.81867e-14	1
Camk2d	0.25	0.853318	1.12695	0.630686	1.26571e-16	1.83325e-14	1
Zfp395	0.21	0.694565	0.942953	0.644425	1.59811e-16	2.29542e-14	1
Hps4	0.28	1.29537	1.00716	-0.609984	1.67968e-16	2.39264e-14	1
Olfml3	0.08	0.392264	0.241634	-0.813387	2.03297e-16	2.86217e-14	1
Gpr45	0.12	0.582257	0.39524	-0.704776	2.04251e-16	2.86217e-14	1
Usp37	0.39	1.84085	1.49498	-0.616048	2.16244e-16	3.0058e-14	1
Atg14	0.15	0.736326	0.524599	-0.657801	2.58776e-16	3.56822e-14	1
Zfp948	0.21	1.00214	0.752697	-0.618858	2.93268e-16	4.01172e-14	1
Kif18b	0.09	0.275639	0.439782	0.799455	3.34556e-16	4.54048e-14	1
Lsp1	0.1	0.479491	0.312685	-0.745039	3.81604e-16	5.13853e-14	1
Ascc3	0.41	1.89925	1.55068	-0.612888	4.02006e-16	5.3713e-14	1
Nab1	0.17	0.82817	0.604143	-0.63576	4.28342e-16	5.67915e-14	1
Dapk2	0.09	0.282991	0.447253	0.786017	6.04952e-16	7.95951e-14	1
6330403K07Rik	0.28	0.995745	1.28181	0.609012	6.47126e-16	8.4499e-14	1
Junb	0.32	1.16838	1.47549	0.605649	7.64254e-16	9.90427e-14	1
Ccng2	0.15	0.503223	0.712662	0.66831	8.21212e-16	1.0563e-13	1
Axin2	0.12	0.58424	0.400861	-0.686554	9.89042e-16	1.25489e-13	1
Mast4	0.31	1.43185	1.13537	-0.593106	9.90166e-16	1.25489e-13	1
Plcb1	0.2	0.960645	0.720967	-0.610903	1.01345e-15	1.27503e-13	1
Nckap5l	0.12	0.381535	0.565999	0.71251	1.1608e-15	1.44982e-13	1
Gtf2a1	0.37	1.72974	1.40305	-0.596754	1.19835e-15	1.48595e-13	1
Tbc1d13	0.11	0.338525	0.513525	0.736343	1.24269e-15	1.52993e-13	1
Fez1	0.1	0.483387	0.318774	-0.727304	1.38203e-15	1.68941e-13	1
H2-D1	0.18	0.837901	0.616579	-0.621321	1.58703e-15	1.92634e-13	1
Nrp2	0.14	0.65806	0.46391	-0.657445	1.67631e-15	2.02049e-13	1
Gm20707	0.13	0.612146	0.425906	-0.669253	1.98605e-15	2.37554e-13	1
Mindy1	0.1	0.514068	0.344712	-0.707448	1.99845e-15	2.37554e-13	1
6720489N17Rik	0.13	0.622593	0.434901	-0.664866	2.19129e-15	2.58692e-13	1
Camk2b	0.09	0.465574	0.305558	-0.730391	2.40007e-15	2.81413e-13	1
Acad11	0.08	0.225725	0.371475	0.829059	2.51752e-15	2.93189e-13	1
Mettl14	0.19	0.881679	0.65657	-0.608296	3.23356e-15	3.74051e-13	1
Shoc2	0.34	1.55858	1.25397	-0.583325	3.3148e-15	3.8067e-13	1
Tmem267	0.22	1.01935	0.776193	-0.594451	3.33495e-15	3.8067e-13	1
Armc10	0.19	1.06824	0.472184	-1.66236	3.94668e-15	4.47533e-13	1
BC029722	0.11	0.322438	0.490107	0.733187	4.22515e-15	4.75978e-13	1
Soga1	0.07	0.207386	0.34679	0.84694	4.2545e-15	4.76173e-13	1
Zscan26	0.2	0.930243	0.700493	-0.597237	5.64866e-15	6.28131e-13	1
Cacng7	0.07	0.201537	0.338526	0.851479	5.78014e-15	6.38631e-13	1
Hist1h2br	0.12	0.585369	0.406663	-0.665031	6.40233e-15	7.02869e-13	1
Dph7	0.14	0.433689	0.622807	0.670497	6.58986e-15	7.18879e-13	1
Dcxr	0.07	0.200572	0.336811	0.850494	6.9427e-15	7.52606e-13	1
Dusp4	0.11	0.512786	0.347306	-0.690045	8.93655e-15	9.6269e-13	1
Mgst3	0.27	0.9398	1.20512	0.583706	1.12578e-14	1.20522e-12	1
Kdm7a	0.29	1.02043	1.29595	0.581111	1.13882e-14	1.21165e-12	1
Meox2	0.1	0.311627	0.473752	0.728896	1.17632e-14	1.24387e-12	1
Atp6v0a1	0.15	0.728802	0.529664	-0.619063	1.25471e-14	1.31867e-12	1
Prmt9	0.18	0.832306	0.618574	-0.600818	1.30448e-14	1.36267e-12	1
Rgcc	0.15	0.717095	0.519938	-0.620609	1.36462e-14	1.41691e-12	1
Nectin1	0.09	0.290065	0.446762	0.743089	1.41305e-14	1.45093e-12	1
Acy1	0.19	0.650988	0.87449	0.60733	1.41423e-14	1.45093e-12	1
Tusc1	0.11	0.5217	0.356007	-0.67955	1.5294e-14	1.55981e-12	1
Rspo3	0.1	0.48372	0.325295	-0.694388	1.94984e-14	1.97691e-12	1
Micu3	0.15	0.729937	0.532176	-0.613426	2.07782e-14	2.09434e-12	1
Diaph3	0.21	0.968044	0.738051	-0.580559	2.10601e-14	2.11042e-12	1
Ptpn9	0.41	1.87666	1.55032	-0.575137	2.12684e-14	2.11898e-12	1
Baiap2	0.08	0.415748	0.270144	-0.733003	2.17182e-14	2.14029e-12	1
A430033K04Rik	0.06	0.325615	0.198328	-0.811098	2.17307e-14	2.14029e-12	1
Akr1e1	0.29	1.35185	1.07744	-0.564395	2.20466e-14	2.15906e-12	1
Plcg2	0.19	0.901843	0.681101	-0.585022	2.58719e-14	2.51937e-12	1
Platr25	0.15	0.730706	0.533618	-0.61053	2.67991e-14	2.595e-12	1
Trak2	0.09	0.432764	0.284672	-0.717475	3.01089e-14	2.8992e-12	1
Espn	0.06	0.162173	0.2835	0.896574	3.20277e-14	3.06683e-12	1
2310010J17Rik	0.12	0.578505	0.405516	-0.647543	3.54745e-14	3.37811e-12	1
Rell1	0.23	1.07756	0.836602	-0.566284	4.06699e-14	3.85158e-12	1
Car2	0.1	0.67043	0.215509	-1.98962	4.1898e-14	3.94619e-12	1
Lix1	0.45	1.72274	2.06638	0.584216	4.23274e-14	3.96498e-12	1
Pkdcc	0.81	3.62521	4.11462	0.721271	4.4657e-14	4.16059e-12	1
Msx1	0.29	0.873281	1.61519	1.53035	5.01391e-14	4.64622e-12	1
Ppp1r14a	0.32	1.49565	1.21015	-0.556599	5.16679e-14	4.76229e-12	1
Pygl	0.07	0.198742	0.329122	0.825909	5.25504e-14	4.81786e-12	1
Pth1r	0.15	0.509837	0.705061	0.622704	5.53393e-14	5.04671e-12	1
Mab21l1	0.13	0.247329	0.689417	1.82263	5.71924e-14	5.18826e-12	1
Nfatc4	0.26	0.912417	1.16632	0.568502	5.92871e-14	5.35012e-12	1
Atoh8	0.19	0.635691	0.850163	0.593102	7.21439e-14	6.47642e-12	1
Nbl1	0.1	0.476727	0.323007	-0.679854	8.05744e-14	7.19575e-12	1
Sipa1l1	0.36	1.29116	1.58718	0.560841	8.91093e-14	7.91695e-12	1
Zfpm1	0.08	0.24605	0.386932	0.760109	9.07611e-14	8.02235e-12	1
Agrn	0.24	0.851718	1.09539	0.566836	9.75222e-14	8.56308e-12	1
Zc3h8	0.33	1.51696	1.23236	-0.550662	9.78723e-14	8.56308e-12	1
Raet1e	0.14	0.44517	0.626876	0.636551	9.95981e-14	8.67007e-12	1
Svil	0.35	1.63933	1.34356	-0.551535	1.12458e-13	9.74032e-12	1
Tmed8	0.09	0.255873	0.398419	0.747282	1.14473e-13	9.85423e-12	1
Scube1	0.09	0.278049	0.425703	0.727249	1.14916e-13	9.85423e-12	1
Vasn	0.15	0.505813	0.697442	0.615475	1.19669e-13	1.02109e-11	1
Syap1	0.22	1.02131	0.791262	-0.558863	1.20532e-13	1.02339e-11	1
Vps37d	0.14	0.435106	0.613978	0.637077	1.31992e-13	1.11521e-11	1
Fggy	0.09	0.140195	0.482822	2.04401	1.40827e-13	1.18303e-11	1
Kdm6a	0.26	0.906984	1.15602	0.559999	1.41392e-13	1.18303e-11	1
Kansl1l	0.12	0.393398	0.563742	0.651685	1.64511e-13	1.36981e-11	1
Tubd1	0.14	0.456891	0.638348	0.625272	1.89926e-13	1.57383e-11	1
Fbn1	0.14	0.469218	0.652677	0.620755	1.98241e-13	1.63487e-11	1
Calcrl	0.06	0.318072	0.196743	-0.784307	2.02348e-13	1.6608e-11	1
Rbm48	0.29	1.33064	1.06844	-0.542684	2.08851e-13	1.70605e-11	1
Gstm2	0.11	0.335374	0.493374	0.67873	2.15541e-13	1.75239e-11	1
Rab11fip2	0.26	1.20395	0.955779	-0.543638	2.36486e-13	1.91365e-11	1
Synpo	0.13	0.435724	0.61245	0.629742	2.47481e-13	1.99326e-11	1
44814	0.38	1.73233	1.43206	-0.546058	2.52176e-13	2.02163e-11	1
Pex16	0.23	1.06364	0.831531	-0.548638	2.54321e-13	2.02251e-11	1
Gm13212	0.1	0.497485	0.343104	-0.655147	2.54633e-13	2.02251e-11	1
Exoc8	0.11	0.523691	0.364965	-0.643902	2.56121e-13	2.025e-11	1
Rab4a	0.41	1.90078	1.58611	-0.550912	2.78445e-13	2.19145e-11	1
Fbxo21	0.33	1.51262	1.23358	-0.540151	2.83687e-13	2.22256e-11	1
Pih1d2	0.12	0.551548	0.388961	-0.630299	3.24991e-13	2.53464e-11	1
2610020C07Rik	0.08	0.400184	0.263726	-0.705495	3.39336e-13	2.63459e-11	1
1500009L16Rik	0.43	1.62033	1.94124	0.557477	3.43783e-13	2.65715e-11	1
Ctps2	0.21	0.723894	0.944396	0.564527	3.54781e-13	2.72991e-11	1
Aldh6a1	0.05	0.148809	0.260119	0.88874	3.61092e-13	2.75957e-11	1
Ulk2	0.16	0.548051	0.742328	0.59285	3.61837e-13	2.75957e-11	1
Arhgef39	0.1	0.291444	0.438363	0.701316	3.83321e-13	2.90379e-11	1
Fam174b	0.07	0.353044	0.225912	-0.740213	3.85298e-13	2.90379e-11	1
Cep126	0.17	0.801975	0.603716	-0.569313	3.85801e-13	2.90379e-11	1
Gtpbp2	0.12	0.393339	0.560539	0.6412	4.05667e-13	3.04004e-11	1
Lhx8	0.41	1.3449	2.08327	1.30889	4.12147e-13	3.07522e-11	1
Ift140	0.09	0.264138	0.404702	0.722606	4.23311e-13	3.14491e-11	1
Snupn	0.2	0.927229	0.713538	-0.552919	4.44637e-13	3.28917e-11	1
Egln1	0.84	3.73155	4.20636	0.698329	4.75571e-13	3.50297e-11	1
Lamtor3	0.26	1.20616	0.961002	-0.535969	5.02715e-13	3.68715e-11	1
Clba1	0.1	0.476563	0.327604	-0.655348	5.28686e-13	3.8612e-11	1
Ppp1r15a	0.19	0.888944	0.681086	-0.553608	5.97973e-13	4.3488e-11	1
Spryd7	0.28	1.27856	1.0267	-0.53233	6.22456e-13	4.50783e-11	1
Jpx	0.15	0.480767	0.661552	0.603272	6.84179e-13	4.93411e-11	1
Wwtr1	0.22	0.762619	0.985011	0.552665	7.51372e-13	5.3961e-11	1
Cenpl	0.27	0.971714	1.22025	0.539953	7.74863e-13	5.54171e-11	1
B930036N10Rik	0.14	0.724293	0.538979	-0.573999	8.08442e-13	5.75798e-11	1
Mpv17l	0.15	0.774131	0.582127	-0.565278	8.15702e-13	5.78578e-11	1
Gskip	0.42	1.93252	1.62203	-0.539724	9.51072e-13	6.71831e-11	1
Phactr4	0.4	1.8187	1.51823	-0.534892	1.00677e-12	7.08274e-11	1
Pdia5	0.33	1.49152	1.22162	-0.525397	1.20247e-12	8.42511e-11	1
Plag1	0.12	0.588102	0.424092	-0.599932	1.42902e-12	9.97187e-11	1
E2f7	0.2	0.942045	0.731025	-0.53907	1.43601e-12	9.98024e-11	1
Akap7	0.14	0.652462	0.479141	-0.582194	1.48152e-12	1.02552e-10	1
Wdr27	0.07	0.35079	0.227102	-0.720781	1.5432e-12	1.06095e-10	1
4932422M17Rik	0.13	0.63314	0.462726	-0.586463	1.54501e-12	1.06095e-10	1
P4ha2	0.32	1.15329	1.41803	0.528925	1.72483e-12	1.17973e-10	1
Gnpda1	0.14	0.669062	0.493924	-0.57636	1.75257e-12	1.19397e-10	1
Vps13c	0.16	0.766136	0.578021	-0.55726	1.85827e-12	1.26099e-10	1
Adgrl1	0.22	0.748071	0.964209	0.544057	1.91545e-12	1.29469e-10	1
Gps2	0.37	1.69104	1.40555	-0.523836	2.02478e-12	1.36324e-10	1
Afap1	0.16	0.732111	0.548996	-0.56136	2.14531e-12	1.43878e-10	1
Notch3	0.19	0.627948	0.826422	0.556602	2.43913e-12	1.62949e-10	1
Hdac8	0.12	0.380817	0.5393	0.625045	2.50072e-12	1.66419e-10	1
Hist2h3b	0.06	0.298941	0.186665	-0.763679	2.54328e-12	1.686e-10	1
Mettl8	0.29	1.33893	1.08761	-0.516982	2.6201e-12	1.73027e-10	1
Pxdc1	0.06	0.284667	0.17558	-0.778852	2.81858e-12	1.85417e-10	1
Frrs1	0.19	0.888569	0.686566	-0.536729	2.82923e-12	1.85417e-10	1
Zbtb6	0.13	0.617598	0.451484	-0.582443	2.99903e-12	1.95801e-10	1
Zfp846	0.23	0.794108	1.01235	0.531109	4.34515e-12	2.82615e-10	1
Gt(ROSA)26Sor	0.21	0.539525	1.06773	1.41624	4.49728e-12	2.91411e-10	1
Cbx2	0.36	1.64191	1.36517	-0.514142	4.58664e-12	2.96088e-10	1
Rbm19	0.25	1.11469	0.888987	-0.515952	4.60591e-12	2.96222e-10	1
Rdm1	0.24	0.824051	1.0457	0.528112	4.66623e-12	2.98985e-10	1
Elac1	0.07	0.200608	0.318785	0.757135	5.30507e-12	3.3866e-10	1
Zfp146	0.27	1.23133	0.995171	-0.50852	6.67872e-12	4.24777e-10	1
Anxa7	0.21	0.952563	0.746403	-0.521374	6.71899e-12	4.25767e-10	1
Pdzrn3	0.1	0.333003	0.47898	0.636832	6.88821e-12	4.34891e-10	1
Cemip2	0.33	1.19242	1.45331	0.513953	7.02981e-12	4.42211e-10	1
Sall4	0.4	1.85833	1.56616	-0.514906	7.81253e-12	4.89661e-10	1
Insig1	0.19	0.879533	0.682822	-0.525411	8.47857e-12	5.29481e-10	1
Sertad1	0.14	0.474614	0.644485	0.575295	8.85239e-12	5.5083e-10	1
Snhg10	0.12	0.547839	0.395723	-0.587585	1.02985e-11	6.38506e-10	1
Ptk7	0.29	1.30157	1.06055	-0.502755	1.04118e-11	6.43216e-10	1
Mgst1	0.09	0.268977	0.400682	0.675271	1.04756e-11	6.4485e-10	1
Tmem250-ps	0.16	0.730133	0.552939	-0.54243	1.10941e-11	6.80489e-10	1
Oip5	0.28	0.999417	1.23704	0.510431	1.14002e-11	6.96787e-10	1
Spaca6	0.12	0.400859	0.557395	0.5975	1.15408e-11	7.02888e-10	1
Zfp46	0.08	0.234691	0.358567	0.705246	1.17391e-11	7.10087e-10	1
Tln2	0.4	1.48287	1.76866	0.513955	1.17414e-11	7.10087e-10	1
Tox	0.06	0.190165	0.303156	0.757659	1.33372e-11	8.03773e-10	1
Ddx3y	0.24	1.34299	0.735282	-1.38193	1.39754e-11	8.39301e-10	1
Airn	0.19	0.642475	0.835289	0.53469	1.40415e-11	8.40348e-10	1
Zdhhc21	0.18	0.826677	0.638297	-0.525424	1.4244e-11	8.49513e-10	1
Caskin2	0.06	0.159632	0.264546	0.807121	1.42985e-11	8.49826e-10	1
Lum	0.1	0.487751	0.346027	-0.604575	1.55309e-11	9.18486e-10	1
Sik1	0.13	0.607699	0.448166	-0.564483	1.55603e-11	9.18486e-10	1
Ehd3	0.08	0.372521	0.250183	-0.667159	1.61793e-11	9.51761e-10	1
Gm42047	0.15	0.535803	0.712592	0.552081	1.66933e-11	9.7866e-10	1
Ubxn2a	0.16	0.75548	0.576616	-0.533022	1.72565e-11	1.00559e-09	1
D5Ertd605e	0.08	0.243887	0.368628	0.690521	1.72693e-11	1.00559e-09	1
Abhd2	0.06	0.3008	0.192117	-0.728432	1.73399e-11	1.0063e-09	1
Smad6	0.07	0.221154	0.340655	0.713487	1.80921e-11	1.04643e-09	1
Zfp707	0.12	0.397821	0.551849	0.59202	1.96977e-11	1.13548e-09	1
Hist1h2af	0.15	0.874428	0.392015	-1.54186	2.0213e-11	1.1613e-09	1
Kcnk1	0.05	0.254244	0.155493	-0.783031	2.0456e-11	1.17136e-09	1
Ccnj	0.23	1.05873	0.84569	-0.501837	2.1272e-11	1.21405e-09	1
Ssh1	0.13	0.41158	0.56759	0.585357	2.17415e-11	1.23676e-09	1
Ripk3	0.36	1.33641	1.60434	0.502616	2.31277e-11	1.31128e-09	1
Hyou1	0.26	1.16855	0.944585	-0.496451	2.35306e-11	1.3294e-09	1
1110019D14Rik	0.08	0.39824	0.272319	-0.644239	2.36015e-11	1.3294e-09	1
Klf9	0.07	0.21855	0.33657	0.712013	2.43209e-11	1.36545e-09	1
Itpripl1	0.05	0.269167	0.167794	-0.757597	2.67317e-11	1.49593e-09	1
Armc6	0.23	1.05556	0.844284	-0.498386	2.94243e-11	1.64129e-09	1
Acot7	0.15	0.680563	0.513275	-0.539605	2.98043e-11	1.65712e-09	1
Kirrel	0.17	0.567517	0.746385	0.538306	3.05695e-11	1.6942e-09	1
Cables1	0.13	0.58399	0.430308	-0.560763	3.42364e-11	1.89134e-09	1
Fam210b	0.18	0.610713	0.794806	0.528328	3.71003e-11	2.03666e-09	1
Rasl11b	0.18	0.809314	0.62667	-0.516373	3.71033e-11	2.03666e-09	1
Ing3	0.36	1.61474	1.35202	-0.490922	3.81553e-11	2.08776e-09	1
Efna5	0.32	1.47031	1.22026	-0.488581	3.88289e-11	2.11789e-09	1
Plekhg2	0.25	0.897943	1.11749	0.500094	3.99074e-11	2.16986e-09	1
Pex3	0.28	1.28569	1.05299	-0.487889	4.16986e-11	2.26012e-09	1
Cdkn2d	0.38	1.42684	1.69902	0.497391	4.41275e-11	2.38427e-09	1
Itga6	0.19	0.66956	0.860754	0.517721	4.43347e-11	2.38786e-09	1
Tmem218	0.16	0.518652	0.688784	0.544282	4.4471e-11	2.38786e-09	1
Blvrb	0.16	0.553981	0.728936	0.535558	4.82304e-11	2.57024e-09	1
Pofut2	0.42	1.8979	1.61349	-0.496512	4.82999e-11	2.57024e-09	1
Trmt61b	0.25	1.14099	0.923148	-0.489341	4.8315e-11	2.57024e-09	1
Sema3a	0.22	0.7858	0.990997	0.504366	5.04917e-11	2.67777e-09	1
Dlk1	0.14	0.486299	0.650899	0.550517	5.20101e-11	2.74983e-09	1
Gstm7	0.08	0.256045	0.379921	0.663382	5.22101e-11	2.75196e-09	1
Fam43a	0.24	1.0917	0.879557	-0.489492	5.61102e-11	2.94852e-09	1
Reck	0.13	0.43879	0.595381	0.56293	5.98768e-11	3.13689e-09	1
Hebp1	0.28	1.01033	1.23968	0.490976	6.37133e-11	3.32776e-09	1
Nfe2l1	0.35	1.59849	1.34067	-0.483714	7.13872e-11	3.71731e-09	1
2300009A05Rik	0.36	1.65609	1.39392	-0.484034	7.73989e-11	4.01822e-09	1
Pank1	0.26	0.922858	1.14157	0.49128	7.87963e-11	4.07848e-09	1
Tvp23a	0.05	0.152732	0.251201	0.79126	8.00661e-11	4.13179e-09	1
Pcnx3	0.27	0.954687	1.17677	0.489849	8.06096e-11	4.14742e-09	1
Fancd2	0.14	0.452313	0.609851	0.554786	8.10018e-11	4.1552e-09	1
Kdm3a	0.23	0.815718	1.02207	0.496672	8.1362e-11	4.16129e-09	1
Aldh1a3	0.09	0.495993	0.357799	-0.577927	8.2191e-11	4.19125e-09	1
Rab39b	0.17	0.768215	0.593584	-0.51221	8.2949e-11	4.21743e-09	1
Ndst2	0.1	0.300105	0.431193	0.623175	8.4876e-11	4.30271e-09	1
Id3	0.98	6.10517	6.64397	0.778671	8.82337e-11	4.45981e-09	1
Arhgef10l	0.08	0.252001	0.373319	0.659042	8.92301e-11	4.4903e-09	1
Dffa	0.09	0.30003	0.430928	0.6225	8.9358e-11	4.4903e-09	1
Crym	0.42	2.02632	1.73641	-0.493869	9.52225e-11	4.77109e-09	1
Per1	0.07	0.222949	0.337746	0.685896	9.80497e-11	4.89234e-09	1
Gtf3c3	0.37	1.66428	1.40282	-0.481573	9.82102e-11	4.89234e-09	1
Ndst1	0.27	0.944015	1.16382	0.487893	9.87372e-11	4.90442e-09	1
Flnc	0.09	0.410096	0.285936	-0.615017	1.00578e-10	4.9815e-09	1
Greb1l	0.14	0.630536	0.474035	-0.534816	1.00931e-10	4.98465e-09	1
Klhl42	0.11	0.505413	0.366436	-0.57141	1.01279e-10	4.98756e-09	1
D930016D06Rik	0.2	0.711039	0.903595	0.503136	1.01775e-10	4.99769e-09	1
Tmem251	0.44	1.97958	1.694	-0.490526	1.08382e-10	5.30702e-09	1
Esyt2	0.16	0.543533	0.713262	0.527234	1.14242e-10	5.57328e-09	1
Tceanc2	0.34	1.51004	1.26239	-0.477065	1.14466e-10	5.57328e-09	1
Msx2	0.2	0.557119	1.07791	1.37842	1.16387e-10	5.65086e-09	1
Proser3	0.11	0.376308	0.519922	0.577687	1.19435e-10	5.78251e-09	1
Fabp3	0.09	0.303764	0.434167	0.615138	1.26891e-10	6.12632e-09	1
Rin2	0.1	0.477907	0.343807	-0.57847	1.3091e-10	6.30268e-09	1
Slc2a1	0.74	3.11846	3.61202	0.73782	1.40415e-10	6.74146e-09	1
Hdac4	0.15	0.520358	0.685676	0.529188	1.46889e-10	7.03271e-09	1
Nedd9	0.15	0.697908	0.534099	-0.51615	1.48934e-10	7.1109e-09	1
Zfp369	0.12	0.566253	0.419818	-0.545958	1.51453e-10	7.20027e-09	1
Atp13a2	0.17	0.764762	0.592847	-0.505282	1.51642e-10	7.20027e-09	1
Zfp51	0.13	0.411815	0.560399	0.560285	1.52259e-10	7.20969e-09	1
Rtl8b	0.35	1.56969	1.31867	-0.474591	1.54316e-10	7.28712e-09	1
Pdlim4	0.71	3.60646	3.04097	-0.846774	1.6422e-10	7.73358e-09	1
Cc2d2a	0.14	0.652073	0.494704	-0.522774	1.77185e-10	8.32142e-09	1
Zrsr1	0.14	0.631851	0.477436	-0.525909	1.94765e-10	9.1222e-09	1
Alx1	0.24	0.906205	1.11802	0.481161	2.00787e-10	9.37877e-09	1
Mkrn3	0.11	0.35541	0.493218	0.579159	2.16773e-10	1.00981e-08	1
Alkbh3	0.27	1.22886	1.00985	-0.470042	2.20015e-10	1.02215e-08	1
Hdhd3	0.18	0.619555	0.796533	0.505103	2.2962e-10	1.06391e-08	1
Gm14326	0.04	0.193567	0.112845	-0.838214	2.39861e-10	1.10838e-08	1
Megf8	0.08	0.262949	0.383267	0.635024	2.41023e-10	1.11077e-08	1
Chd3	0.2	0.694396	0.880202	0.493513	2.66079e-10	1.22297e-08	1
Cdh24	0.05	0.27264	0.175449	-0.708666	2.80146e-10	1.2842e-08	1
9030624G23Rik	0.07	0.326642	0.2194	-0.655017	2.85442e-10	1.30501e-08	1
Hist1h2ab	0.25	1.34874	0.775031	-1.28495	3.01507e-10	1.37481e-08	1
Atr	0.33	1.22763	1.46903	0.471115	3.16166e-10	1.43785e-08	1
Sh3rf1	0.12	0.544792	0.403745	-0.542017	3.19174e-10	1.44771e-08	1
Slc20a2	0.25	0.911378	1.12086	0.474741	3.40178e-10	1.53893e-08	1
Abhd18	0.1	0.319688	0.449297	0.590477	3.65854e-10	1.64885e-08	1
3222401L13Rik	0.06	0.304562	0.201916	-0.670143	3.66389e-10	1.64885e-08	1
Rab26os	0.23	1.23646	0.692065	-1.29202	3.83194e-10	1.71998e-08	1
8030462N17Rik	0.19	0.879191	0.698085	-0.480408	3.9406e-10	1.76416e-08	1
Ddit4	0.35	1.15235	1.77496	1.17801	3.96732e-10	1.77152e-08	1
Med18	0.25	1.11783	0.912391	-0.465807	4.04818e-10	1.79876e-08	1
Eif2s3y	0.35	1.80323	1.17206	-1.18561	4.04918e-10	1.79876e-08	1
Mllt6	0.09	0.283774	0.406328	0.611381	4.13129e-10	1.83051e-08	1
Zfp688	0.24	0.843694	1.04459	0.47552	4.23684e-10	1.87247e-08	1
Zfp84	0.16	0.745285	0.579663	-0.495142	4.24956e-10	1.87328e-08	1
Helq	0.15	0.692262	0.533029	-0.503622	4.26534e-10	1.87545e-08	1
Tmem119	0.12	0.578892	0.434174	-0.528187	4.29018e-10	1.88157e-08	1
Fuom	0.07	0.21254	0.320355	0.673163	4.51513e-10	1.9752e-08	1
Snapc5	0.43	1.94422	1.67081	-0.472269	4.69611e-10	2.04917e-08	1
Immp2l	0.17	0.568374	0.735154	0.504487	4.80665e-10	2.09211e-08	1
Irx4	0.06	0.171482	0.269708	0.726801	4.82392e-10	2.09433e-08	1
Hist1h3e	0.45	2.0982	1.81435	-0.477285	5.12717e-10	2.2204e-08	1
Cyba	0.38	1.72491	1.46865	-0.464112	5.19611e-10	2.24461e-08	1
Ceacam10	0.03	0.023722	0.166623	2.917	5.37205e-10	2.30957e-08	1
Zfp992	0.32	1.18602	1.42023	0.464621	5.37328e-10	2.30957e-08	1
Gpx7	0.19	0.852504	0.675662	-0.479058	5.4124e-10	2.3206e-08	1
Klhl5	0.15	0.673274	0.517379	-0.503516	5.59195e-10	2.39163e-08	1
Eif4ebp3	0.16	0.530486	0.691245	0.509576	5.80728e-10	2.47758e-08	1
Trmt61a	0.35	1.59471	1.34959	-0.459466	6.01853e-10	2.55855e-08	1
Foxn2	0.28	1.49109	0.90904	-1.21574	6.02675e-10	2.55855e-08	1
Add3	0.32	1.19749	1.43198	0.463176	6.0834e-10	2.57138e-08	1
Kidins220	0.1	0.327811	0.457018	0.57867	6.0868e-10	2.57138e-08	1
Camk1	0.29	0.83341	1.36541	1.16486	6.12473e-10	2.58107e-08	1
Cep120	0.19	0.665465	0.843583	0.486654	6.16963e-10	2.59365e-08	1
Gm26885	0.07	0.331751	0.225499	-0.637181	6.21114e-10	2.60475e-08	1
Cgrrf1	0.34	1.51437	1.27611	-0.45757	6.36034e-10	2.66084e-08	1
Lrrc8a	0.28	1.43607	0.867484	-1.21432	6.46603e-10	2.69851e-08	1
Cyth3	0.33	1.49686	1.26018	-0.457082	6.51408e-10	2.712e-08	1
Wrb	0.34	1.53017	1.29076	-0.457461	6.53627e-10	2.71468e-08	1
Plxna3	0.06	0.167526	0.263851	0.727317	6.71625e-10	2.78272e-08	1
Inpp1	0.22	1.00708	0.814991	-0.464642	6.74452e-10	2.78774e-08	1
Gm21887	0.29	1.5191	0.933436	-1.2092	6.91892e-10	2.85298e-08	1
Pip4k2a	0.2	0.911275	0.729388	-0.47014	7.27905e-10	2.99431e-08	1
Zdhhc4	0.3	1.09745	1.32118	0.460814	7.54525e-10	3.09643e-08	1
Stambp	0.11	0.4938	0.362738	-0.546267	7.73146e-10	3.16531e-08	1
H2-Ke6	0.16	0.536808	0.696943	0.503948	8.11439e-10	3.31005e-08	1
Mpp2	0.05	0.155325	0.248118	0.744915	8.12342e-10	3.31005e-08	1
Abhd11	0.31	1.12779	1.35378	0.459375	8.36556e-10	3.40068e-08	1
Pip4k2c	0.1	0.476752	0.348413	-0.551368	8.44529e-10	3.42501e-08	1
Kcna5	0.05	0.251654	0.161036	-0.711671	8.80028e-10	3.5606e-08	1
Pif1	0.11	0.378239	0.514302	0.548741	9.3611e-10	3.77864e-08	1
Fuca2	0.1	0.317448	0.443117	0.57755	9.74669e-10	3.92509e-08	1
Slc22a17	0.12	0.419215	0.561547	0.532745	9.80102e-10	3.93777e-08	1
Cep89	0.31	1.38913	1.16428	-0.45054	1.0703e-09	4.29018e-08	1
Mettl27	0.05	0.161713	0.255161	0.727719	1.12375e-09	4.49398e-08	1
Mxi1	0.31	1.14462	1.37025	0.455561	1.14169e-09	4.55512e-08	1
Slc25a27	0.25	0.892737	1.09326	0.460533	1.18811e-09	4.72939e-08	1
Stap2	0.09	0.286047	0.405343	0.593891	1.19315e-09	4.73852e-08	1
Trim41	0.2	0.706064	0.885785	0.473814	1.19708e-09	4.74318e-08	1
Hapln3	0.08	0.376914	0.264965	-0.593503	1.27245e-09	5.03025e-08	1
Slc16a3	0.94	4.71253	5.15612	0.64464	1.29717e-09	5.11626e-08	1
Cic	0.19	0.662889	0.836984	0.477564	1.31049e-09	5.15698e-08	1
Smim19	0.39	1.79112	1.53596	-0.454587	1.36362e-09	5.35382e-08	1
Cabp1	0.07	0.205387	0.308158	0.662623	1.39466e-09	5.46324e-08	1
Stk38l	0.13	0.59246	0.450043	-0.50827	1.39975e-09	5.47076e-08	1
Ctsf	0.08	0.269896	0.385586	0.60265	1.41634e-09	5.52308e-08	1
Tmem41a	0.43	1.97264	1.70481	-0.459823	1.45658e-09	5.66717e-08	1
Kdm5d	0.13	0.741208	0.335285	-1.46343	1.54675e-09	6.00444e-08	1
Usp36	0.27	1.22669	1.01818	-0.446732	1.6136e-09	6.24989e-08	1
Nrde2	0.17	0.772932	0.609564	-0.473877	1.65249e-09	6.38615e-08	1
Mospd3	0.09	0.295621	0.41527	0.581715	1.76315e-09	6.79859e-08	1
Uimc1	0.32	1.4239	1.19909	-0.444539	1.79337e-09	6.89966e-08	1
Wdyhv1	0.31	1.39207	1.16997	-0.444265	1.81645e-09	6.9729e-08	1
Zfp827	0.04	0.1258	0.208735	0.792039	1.82972e-09	7.00824e-08	1
Plxnd1	0.04	0.10571	0.182991	0.848744	1.84126e-09	7.03679e-08	1
Oxct1	0.31	1.145	1.36748	0.449407	1.89077e-09	7.21004e-08	1
Sox9	0.79	4.01837	3.59829	-0.619917	2.0835e-09	7.92741e-08	1
mt-Atp8	0.84	4.26658	3.87158	-0.579846	2.10594e-09	7.99514e-08	1
Fam83e	0.06	0.269582	0.177446	-0.67228	2.11855e-09	8.02536e-08	1
Cox4i2	0.33	1.02575	1.58663	1.11944	2.18028e-09	8.24108e-08	1
Inafm1	0.12	0.390846	0.525474	0.531523	2.2269e-09	8.39885e-08	1
Dus4l	0.28	1.26459	1.05461	-0.44207	2.27744e-09	8.57073e-08	1
Hist1h2bn	0.13	0.593793	0.453009	-0.500792	2.32309e-09	8.72348e-08	1
Epha3	0.08	0.256745	0.368035	0.603961	2.46882e-09	9.25055e-08	1
Hist1h2bm	0.3	1.35313	1.13624	-0.440119	2.56097e-09	9.57502e-08	1
Rfwd3	0.43	1.62895	1.88921	0.453962	2.7345e-09	1.02017e-07	1
Pfkfb3	0.14	0.494433	0.643235	0.497029	2.79153e-09	1.0392e-07	1
Tcea2	0.04	0.116079	0.19524	0.80873	2.80312e-09	1.04126e-07	1
Hexa	0.38	1.44237	1.68768	0.447917	2.85178e-09	1.05706e-07	1
Pus7l	0.21	0.942458	0.763778	-0.450272	2.98197e-09	1.10294e-07	1
4930522L14Rik	0.05	0.235647	0.15079	-0.707273	2.99465e-09	1.10526e-07	1
Sap18b	0.18	0.82067	0.654603	-0.460567	3.00387e-09	1.1063e-07	1
Stk19	0.32	1.42328	1.20159	-0.438181	3.04244e-09	1.11811e-07	1
Fancg	0.06	0.299657	0.202959	-0.634801	3.0858e-09	1.13164e-07	1
Plod2	0.37	1.3888	1.62892	0.445264	3.20473e-09	1.17275e-07	1
Numb	0.23	0.823357	1.01094	0.451811	3.23897e-09	1.18277e-07	1
Usp38	0.15	0.521358	0.672992	0.488517	3.34598e-09	1.21926e-07	1
Akap17b	0.16	0.54155	0.695785	0.484203	3.39547e-09	1.23469e-07	1
A2m	0.08	0.147804	0.426348	1.73887	3.4347e-09	1.24632e-07	1
Slc29a1	0.25	1.1309	0.935054	-0.43952	3.48194e-09	1.26081e-07	1
R3hcc1l	0.14	0.622992	0.480069	-0.488499	3.48956e-09	1.26092e-07	1
H2-K1	0.2	0.707288	0.881494	0.45978	3.59489e-09	1.29627e-07	1
Cnih2	0.27	0.97038	1.17224	0.443777	3.66754e-09	1.3197e-07	1
Isca1	0.23	1.05005	0.862063	-0.441479	3.75675e-09	1.34818e-07	1
Pmm2	0.34	1.5392	1.30958	-0.436757	3.76234e-09	1.34818e-07	1
Zfp518b	0.38	1.43717	1.67989	0.443946	3.86928e-09	1.38363e-07	1
Ccdc63	0.04	0.207793	0.129129	-0.744674	3.89434e-09	1.38971e-07	1
Mmgt1	0.2	0.898098	0.725193	-0.449922	3.95425e-09	1.40817e-07	1
Prkag2	0.13	0.58744	0.449416	-0.49452	4.00063e-09	1.42175e-07	1
Iars2	0.31	1.40123	1.18299	-0.434678	4.02711e-09	1.42821e-07	1
Zfp937	0.1	0.44966	0.330085	-0.537845	4.07313e-09	1.44157e-07	1
Cox15	0.09	0.417905	0.302958	-0.551944	4.0876e-09	1.44373e-07	1
Zfp87	0.16	0.746208	0.589953	-0.46415	4.48699e-09	1.58155e-07	1
Zfp691	0.11	0.523024	0.393852	-0.509494	4.70815e-09	1.65472e-07	1
Fam171b	0.07	0.218115	0.319667	0.628016	4.71377e-09	1.65472e-07	1
Dnm3os	0.29	1.29865	1.08981	-0.432867	4.72843e-09	1.65649e-07	1
Rai1	0.32	1.16878	1.38747	0.43791	4.76032e-09	1.66428e-07	1
5730507C01Rik	0.04	0.208608	0.130251	-0.737627	4.9446e-09	1.72447e-07	1
Ccne2	0.34	1.77779	1.18321	-1.11829	4.9525e-09	1.72447e-07	1
Nsun4	0.11	0.370918	0.499171	0.527633	5.03042e-09	1.74725e-07	1
Cdk2	0.26	1.18554	0.986769	-0.433598	5.03818e-09	1.74725e-07	1
Arid5b	0.36	1.37142	1.60687	0.439097	5.08513e-09	1.75999e-07	1
Zfp934	0.19	0.855211	0.687859	-0.450256	5.10681e-09	1.76395e-07	1
Ccdc137	0.36	1.8295	1.24657	-1.07761	5.36802e-09	1.85046e-07	1
Dpp7	0.12	0.397342	0.529337	0.516346	5.42349e-09	1.86585e-07	1
Golph3	0.38	1.41246	1.65074	0.439034	5.45222e-09	1.872e-07	1
Plekhh2	0.1	0.464027	0.343422	-0.527065	5.58579e-09	1.91405e-07	1
Rptor	0.2	0.718965	0.892154	0.452894	5.613e-09	1.91956e-07	1
Tom1	0.09	0.286692	0.400544	0.569284	5.66496e-09	1.93349e-07	1
Gfpt1	0.33	1.50151	1.27753	-0.430894	5.83576e-09	1.98785e-07	1
Tnfrsf10b	0.05	0.260123	0.172066	-0.662041	5.85746e-09	1.99131e-07	1
Dnajb12	0.25	1.13171	0.938666	-0.432681	6.02544e-09	2.04438e-07	1
Hist1h2bb	0.14	0.649951	0.506063	-0.474752	6.32425e-09	2.14155e-07	1
Dctn4	0.47	2.30944	1.70914	-1.00324	6.40995e-09	2.16631e-07	1
Hipk3	0.13	0.445049	0.583259	0.498375	6.4727e-09	2.18324e-07	1
Gpt2	0.13	0.445218	0.583438	0.498278	6.49447e-09	2.1863e-07	1
Pde5a	0.07	0.204176	0.301827	0.637317	6.51901e-09	2.19029e-07	1
Tdrkh	0.06	0.195002	0.290637	0.647504	6.71802e-09	2.25276e-07	1
Galnt12	0.04	0.208926	0.131148	-0.729484	6.81591e-09	2.28115e-07	1
Nepro	0.23	1.04123	0.85713	-0.434204	6.90182e-09	2.30542e-07	1
Sapcd1	0.05	0.166252	0.255437	0.686187	7.02253e-09	2.34121e-07	1
Pgm2	0.41	1.53473	1.78063	0.438683	7.1256e-09	2.36825e-07	1
Pik3r4	0.16	0.551064	0.703039	0.472395	7.13114e-09	2.36825e-07	1
Tnks1bp1	0.11	0.346275	0.469197	0.532955	7.23125e-09	2.39688e-07	1
Gm10184	0.14	0.462754	0.602914	0.491746	7.30424e-09	2.41404e-07	1
Prr7	0.29	1.31739	1.10948	-0.427377	7.31103e-09	2.41404e-07	1
9330020H09Rik	0.1	0.481848	0.359672	-0.516188	7.32584e-09	2.41431e-07	1
1810024B03Rik	0.13	0.57809	0.443494	-0.487699	7.44757e-09	2.44974e-07	1
2810001G20Rik	0.32	1.42314	1.20686	-0.427067	7.53474e-09	2.47369e-07	1
S100a6	0.47	2.39059	1.77508	-1.01734	7.65684e-09	2.509e-07	1
Nucb2	0.16	0.71981	0.568788	-0.460281	7.81371e-09	2.55554e-07	1
C530008M17Rik	0.33	1.50378	1.28158	-0.426996	8.01476e-09	2.61633e-07	1
Rbm46	0.08	0.392704	0.283518	-0.553195	8.0437e-09	2.62082e-07	1
Unc5b	0.06	0.182398	0.274747	0.660162	8.09903e-09	2.63387e-07	1
Fktn	0.18	0.800358	0.640813	-0.449532	8.16061e-09	2.64889e-07	1
Sat1	0.17	0.597483	0.754564	0.462724	8.18227e-09	2.65093e-07	1
1700094D03Rik	0.06	0.277893	0.187431	-0.635953	8.28002e-09	2.67757e-07	1
Dchs1	0.12	0.410957	0.543154	0.50529	8.38081e-09	2.70509e-07	1
Igdcc4	0.04	0.125372	0.203882	0.759705	9.16979e-09	2.95421e-07	1
Fam76b	0.44	2.0091	1.75186	-0.438211	9.25986e-09	2.97767e-07	1
Timp2	0.3	1.10233	1.31072	0.429635	9.33581e-09	2.9965e-07	1
Mthfr	0.07	0.233399	0.335681	0.601566	9.3822e-09	3.00579e-07	1
Stx2	0.09	0.440157	0.32458	-0.528115	9.48077e-09	3.03174e-07	1
Samd14	0.19	0.657845	0.821225	0.452279	9.68314e-09	3.09071e-07	1
Ethe1	0.31	0.947911	1.4651	1.07444	9.72494e-09	3.09832e-07	1
Ppt2	0.29	1.2964	1.09209	-0.423446	1.01091e-08	3.21478e-07	1
Dpysl3	0.08	0.243881	0.347874	0.591096	1.01834e-08	3.23244e-07	1
Uba7	0.04	0.110227	0.184365	0.796884	1.04117e-08	3.29883e-07	1
Nck2	0.18	0.79462	0.636763	-0.446843	1.04376e-08	3.30096e-07	1
Zfp28	0.04	0.12757	0.206279	0.751665	1.04922e-08	3.31215e-07	1
Ebf3	0.18	0.609151	0.766361	0.457524	1.05792e-08	3.3335e-07	1
Loxl2	0.43	1.73649	1.994	0.43989	1.08612e-08	3.41613e-07	1
Stoml1	0.07	0.222555	0.322227	0.609074	1.09061e-08	3.424e-07	1
Tbcel	0.12	0.38884	0.516639	0.5091	1.09837e-08	3.44208e-07	1
Slit2	0.09	0.301873	0.415769	0.548903	1.138e-08	3.55982e-07	1
Slc25a36	0.32	1.42993	1.21572	-0.421773	1.15522e-08	3.60713e-07	1
Plekhg1	0.06	0.288225	0.19679	-0.619161	1.16359e-08	3.62669e-07	1
Tceanc	0.06	0.302405	0.208647	-0.605927	1.2074e-08	3.75645e-07	1
Furin	0.11	0.516339	0.391319	-0.496954	1.21809e-08	3.78288e-07	1
Ghr	0.08	0.267366	0.375004	0.569885	1.226e-08	3.79988e-07	1
Ptgfrn	0.17	0.608128	0.764468	0.455655	1.22797e-08	3.79988e-07	1
Prps1l3	0.24	1.08514	0.900056	-0.425043	1.23619e-08	3.81844e-07	1
Slc50a1	0.3	1.3315	1.1257	-0.420335	1.27773e-08	3.93971e-07	1
Sema6d	0.04	0.117015	0.19242	0.773367	1.28868e-08	3.96637e-07	1
Acyp2	0.09	0.40167	0.292618	-0.540196	1.31187e-08	4.02582e-07	1
Tmem161b	0.19	0.873968	0.709057	-0.436168	1.31267e-08	4.02582e-07	1
Lpl	0.16	0.724763	0.575401	-0.452274	1.32279e-08	4.04968e-07	1
Sgcd	0.15	0.680333	0.535911	-0.458921	1.32897e-08	4.06138e-07	1
Stard4	0.19	0.688666	0.853774	0.444309	1.35805e-08	4.14289e-07	1
Dctn1	0.23	1.04537	0.864467	-0.425091	1.38596e-08	4.22057e-07	1
Slc35g1	0.03	0.170833	0.102568	-0.786375	1.41477e-08	4.30072e-07	1
Slc25a24	0.21	0.937029	0.766473	-0.430143	1.4585e-08	4.42581e-07	1
Hist1h4c	0.05	0.254508	0.169599	-0.648991	1.46353e-08	4.4333e-07	1
Cpox	0.33	1.47662	1.26047	-0.418743	1.51285e-08	4.57466e-07	1
Cpxm1	0.4	1.79108	1.55244	-0.424281	1.58671e-08	4.78958e-07	1
Prkab1	0.36	1.59779	1.37325	-0.419139	1.67444e-08	5.04558e-07	1
Cd24a	0.5	2.42396	2.14543	-0.447581	1.6991e-08	5.11095e-07	1
Adora2b	0.11	0.494	0.37314	-0.498257	1.75e-08	5.25487e-07	1
Ftl1-ps1	0.36	1.60011	1.37574	-0.418535	1.76172e-08	5.28088e-07	1
Ptp4a3	0.28	1.23512	1.03911	-0.416937	1.77169e-08	5.30154e-07	1
Cdh11	0.89	4.55189	4.16744	-0.561875	1.79725e-08	5.3687e-07	1
Dnajb14	0.27	1.20123	1.00846	-0.416497	1.9085e-08	5.68334e-07	1
Unc13d	0.05	0.251177	0.167495	-0.647052	1.90918e-08	5.68334e-07	1
Asb4	0.11	0.368632	0.491096	0.508473	1.91861e-08	5.70157e-07	1
Slc26a11	0.04	0.18972	0.118006	-0.738069	1.94029e-08	5.75346e-07	1
Epc1	0.35	1.5654	1.34422	-0.416704	1.94274e-08	5.75346e-07	1
Gstm1	0.24	0.873155	1.05549	0.425951	1.9594e-08	5.79283e-07	1
Tmem108	0.37	1.41958	1.64908	0.422496	1.97349e-08	5.82449e-07	1
Map4k1	0.08	0.254042	0.357498	0.571295	2.0241e-08	5.96366e-07	1
Zfp213	0.19	0.860535	0.699027	-0.431378	2.03861e-08	5.99615e-07	1
Zfx	0.38	1.68506	1.45578	-0.418	2.1028e-08	6.17441e-07	1
Prpf39	0.45	2.04193	1.78869	-0.428735	2.11654e-08	6.2042e-07	1
Aste1	0.07	0.352378	0.252153	-0.558759	2.14694e-08	6.28264e-07	1
Hist3h2a	0.15	0.4947	0.634234	0.468535	2.15144e-08	6.28511e-07	1
Vamp2	0.18	0.634198	0.790409	0.443611	2.28669e-08	6.66894e-07	1
Vps51	0.18	0.793822	0.639578	-0.436134	2.29707e-08	6.68789e-07	1
Eif2ak1	0.35	1.55375	1.33462	-0.414185	2.33309e-08	6.78131e-07	1
Prelid2	0.68	2.73536	3.22452	0.743911	2.35833e-08	6.84313e-07	1
Fhl1	0.09	0.280163	0.387569	0.549966	2.41183e-08	6.98661e-07	1
Mbnl1	0.33	1.50976	1.29416	-0.41302	2.43907e-08	7.05366e-07	1
Hist1h3i	0.22	0.985448	0.812954	-0.420433	2.45264e-08	7.08103e-07	1
Dact1	0.23	0.831925	1.00878	0.424958	2.48303e-08	7.15678e-07	1
Otud3	0.15	0.659767	0.520231	-0.453299	2.49455e-08	7.17799e-07	1
Impdh1	0.36	1.63172	1.4076	-0.414264	2.57617e-08	7.40048e-07	1
2900093K20Rik	0.08	0.384844	0.280346	-0.536613	2.62148e-08	7.51189e-07	1
Stat5b	0.05	0.155508	0.238326	0.677642	2.62367e-08	7.51189e-07	1
Zfp7	0.17	0.576794	0.725573	0.449952	2.6311e-08	7.52066e-07	1
Rimklb	0.19	0.873927	0.712447	-0.426451	2.70166e-08	7.70956e-07	1
Gtf3c4	0.37	1.67018	1.44374	-0.414302	2.73193e-08	7.78307e-07	1
Hist1h2bc	0.19	0.860823	0.700685	-0.427345	2.73786e-08	7.78709e-07	1
R3hdm2	0.41	1.85895	1.61964	-0.419122	2.75736e-08	7.82964e-07	1
Setd6	0.21	0.958106	0.788781	-0.420258	2.78427e-08	7.89303e-07	1
Nkain1	0.11	0.494185	0.374942	-0.490609	2.80845e-08	7.94852e-07	1
Znrf3	0.09	0.281845	0.388963	0.546311	2.81443e-08	7.95239e-07	1
Rab33b	0.14	0.646657	0.509153	-0.45359	2.86047e-08	8.06486e-07	1
AY036118	0.72	2.84141	3.28363	0.669597	2.86359e-08	8.06486e-07	1
Dhx37	0.13	0.605805	0.473044	-0.461214	2.90779e-08	8.17597e-07	1
Slc2a8	0.08	0.27217	0.377496	0.552031	2.92111e-08	8.19185e-07	1
Dkk1	0.03	0.0887922	0.154224	0.844677	2.92294e-08	8.19185e-07	1
Arl8a	0.35	1.30765	1.52551	0.415386	2.92864e-08	8.19449e-07	1
Trmu	0.24	1.06585	0.887107	-0.414415	2.95213e-08	8.24683e-07	1
Gpc2	0.21	0.752609	0.920295	0.427825	2.99385e-08	8.34983e-07	1
Tbx2	0.31	1.1867	1.39436	0.41381	3.08854e-08	8.6e-07	1
Cdh6	0.46	2.14625	1.88953	-0.427397	3.16047e-08	8.78612e-07	1
Klf2	0.05	0.153835	0.235359	0.6742	3.56396e-08	9.89187e-07	1
Cdkl3	0.09	0.411268	0.303971	-0.518145	3.59412e-08	9.95951e-07	1
Epha7	0.09	0.290143	0.397717	0.537013	3.6104e-08	9.98859e-07	1
Cryzl2	0.1	0.443364	0.331732	-0.50419	3.6743e-08	1.01491e-06	1
Rnf24	0.07	0.321168	0.227396	-0.568849	3.79041e-08	1.04531e-06	1
Coro1a	0.07	0.206506	0.298876	0.602794	3.7987e-08	1.04563e-06	1
Gm3448	0.19	0.854985	0.69699	-0.423324	3.80373e-08	1.04563e-06	1
Kif3c	0.05	0.142573	0.221301	0.692813	3.82746e-08	1.04969e-06	1
Mllt11	0.31	1.37378	1.17131	-0.406246	3.83068e-08	1.04969e-06	1
Ckb	0.22	0.832482	1.00679	0.419006	3.8642e-08	1.0572e-06	1
Rnaset2a	0.45	2.00022	1.75432	-0.419106	3.9207e-08	1.07095e-06	1
Boc	0.07	0.204917	0.296813	0.603571	3.98868e-08	1.0878e-06	1
Gm21814	0.06	0.271394	0.185935	-0.609578	3.99648e-08	1.0882e-06	1
Gm26632	0.05	0.143929	0.222636	0.687843	4.29266e-08	1.16701e-06	1
Col5a1	0.14	0.479823	0.614131	0.461716	4.35979e-08	1.18339e-06	1
Ttc30b	0.06	0.287615	0.199671	-0.592526	4.40133e-08	1.19279e-06	1
Meis1	0.05	0.139971	0.217662	0.694672	4.43233e-08	1.1993e-06	1
Tom1l1	0.05	0.24344	0.163196	-0.636805	4.54363e-08	1.22749e-06	1
Lrrc75aos2	0.03	0.222961	0.0501389	-2.28029	4.56798e-08	1.23146e-06	1
Rdh13	0.13	0.583298	0.454934	-0.459146	4.57262e-08	1.23146e-06	1
Lgr4	0.09	0.436336	0.326492	-0.50265	4.73504e-08	1.27322e-06	1
0610010F05Rik	0.25	1.10108	0.921892	-0.406933	4.75102e-08	1.27491e-06	1
Vwa1	0.05	0.163844	0.246711	0.652323	4.75615e-08	1.27491e-06	1
Zfp335os	0.04	0.206629	0.133375	-0.68589	4.7805e-08	1.27945e-06	1
Hist1h3f	0.27	1.37945	0.869833	-1.10032	4.82314e-08	1.28886e-06	1
Hmcn1	0.53	2.59707	2.03705	-0.897862	5.01972e-08	1.33932e-06	1
Gm11273	0.07	0.40714	0.144738	-1.69005	5.36703e-08	1.42977e-06	1
Myl7	0.03	0.151937	0.0903183	-0.795729	5.38349e-08	1.43194e-06	1
Prex1	0.08	0.270122	0.372808	0.542856	5.4175e-08	1.43877e-06	1
1600002K03Rik	0.21	0.922313	0.759713	-0.413339	5.45879e-08	1.4475e-06	1
Zeb2os	0.04	0.186125	0.117254	-0.717567	5.53187e-08	1.46463e-06	1
Ptges	0.1	0.316854	0.427074	0.515089	5.54094e-08	1.46478e-06	1
Smim27	0.29	1.44432	0.937303	-1.06041	5.75576e-08	1.51924e-06	1
Khdc4	0.31	1.37893	1.17869	-0.400779	5.82006e-08	1.53386e-06	1
Nmt2	0.41	1.84299	1.61032	-0.408585	5.91583e-08	1.55672e-06	1
Gm4258	0.21	1.1191	0.660057	-1.14122	6.14297e-08	1.61403e-06	1
Rgs10	0.08	0.2744	0.377316	0.53776	6.17682e-08	1.62045e-06	1
Src	0.18	0.809345	0.658187	-0.42051	6.25887e-08	1.63948e-06	1
Gtse1	0.17	0.583635	0.728564	0.435884	6.5814e-08	1.71878e-06	1
Sos2	0.16	0.564778	0.707513	0.438877	6.58155e-08	1.71878e-06	1
Fyb	0.12	0.39629	0.517473	0.478974	6.67552e-08	1.74069e-06	1
Gm4737	0.17	0.9195	0.505997	-1.19511	6.88125e-08	1.79162e-06	1
Gm49774	0.04	0.214786	0.140789	-0.664324	6.9424e-08	1.80481e-06	1
Slc39a1	0.15	0.845811	0.444123	-1.25005	7.07339e-08	1.8361e-06	1
Arsa	0.03	0.0905563	0.154275	0.815515	7.09718e-08	1.8395e-06	1
Snx8	0.28	1.22691	1.03999	-0.398223	7.48085e-08	1.93603e-06	1
Nr2c2	0.19	0.691534	0.847365	0.419867	7.91827e-08	2.04617e-06	1
Ammecr1	0.37	1.65298	1.43521	-0.399787	8.0307e-08	2.07211e-06	1
Gse1	0.11	0.373195	0.490237	0.484035	8.17498e-08	2.10619e-06	1
Sft2d3	0.24	0.853512	1.02533	0.407662	8.19185e-08	2.10738e-06	1
Mob1b	0.33	1.45398	1.25048	-0.396435	8.31681e-08	2.13533e-06	1
Amt	0.21	1.08485	0.633465	-1.14778	8.32527e-08	2.13533e-06	1
H19	0.59	2.96126	2.40015	-0.870023	8.73418e-08	2.23688e-06	1
Prss23	0.08	0.257362	0.356079	0.543244	8.7838e-08	2.24626e-06	1
Frs2	0.17	0.577082	0.719628	0.432332	9.02539e-08	2.30462e-06	1
Ninl	0.21	0.942939	0.781066	-0.405055	9.06629e-08	2.31163e-06	1
Rnpc3	0.32	1.43187	1.23065	-0.394928	9.20136e-08	2.34101e-06	1
Ccar2	0.3	1.334	1.14006	-0.394681	9.20865e-08	2.34101e-06	1
Foxd2	0.42	2.11797	1.55529	-0.96904	9.92069e-08	2.51831e-06	1
Ocrl	0.18	0.628086	0.775742	0.423485	1.01381e-07	2.56971e-06	1
Zfp715	0.06	0.198374	0.285871	0.592805	1.01602e-07	2.57153e-06	1
Borcs5	0.22	0.980068	0.815529	-0.401359	1.02269e-07	2.58462e-06	1
Smarcal1	0.23	0.834083	1.00268	0.405571	1.02548e-07	2.58788e-06	1
Crot	0.35	1.55633	1.34716	-0.394394	1.05802e-07	2.66523e-06	1
Gm10282	0.38	1.68461	1.46667	-0.396739	1.05923e-07	2.66523e-06	1
Mcam	0.08	0.253779	0.351157	0.542321	1.06902e-07	2.68596e-06	1
Ogfrl1	0.25	0.89575	1.06982	0.402015	1.07434e-07	2.69525e-06	1
Hes1	0.44	2.11605	1.87095	-0.409583	1.07585e-07	2.69525e-06	1
Fam13b	0.15	0.665644	0.531663	-0.43047	1.08563e-07	2.7158e-06	1
Spry1	0.35	1.3357	1.54585	0.397601	1.11828e-07	2.79343e-06	1
Tet2	0.19	0.672771	0.824595	0.416625	1.14003e-07	2.84365e-06	1
Tbl2	0.11	0.353007	0.465633	0.486263	1.16516e-07	2.90212e-06	1
Tpmt	0.4	1.76613	1.54352	-0.397327	1.16934e-07	2.90832e-06	1
D330041H03Rik	0.05	0.162347	0.242084	0.635883	1.17709e-07	2.92339e-06	1
Slc27a3	0.33	1.50646	1.30157	-0.392189	1.1869e-07	2.94351e-06	1
Rpap1	0.26	0.953944	1.13249	0.398308	1.21292e-07	2.99964e-06	1
Wdr76	0.34	1.53383	1.32717	-0.392234	1.21337e-07	2.99964e-06	1
Man1c1	0.05	0.14134	0.216383	0.670164	1.21475e-07	2.99964e-06	1
Rpia	0.22	0.970143	0.807426	-0.399403	1.22114e-07	3.01109e-06	1
Gm4013	0.05	0.244568	0.166594	-0.612067	1.26393e-07	3.11217e-06	1
Ctf1	0.1	0.349839	0.461539	0.485765	1.30096e-07	3.19877e-06	1
Ankrd27	0.21	0.755534	0.914978	0.407083	1.32176e-07	3.24528e-06	1
Rbbp8	0.44	1.98481	1.74956	-0.401678	1.36342e-07	3.3428e-06	1
Atf5	0.2	0.887406	0.732751	-0.402729	1.38187e-07	3.38323e-06	1
Ankrd44	0.08	0.378711	0.280299	-0.509012	1.40499e-07	3.43495e-06	1
Fut8	0.34	1.27562	1.47924	0.393245	1.45693e-07	3.55688e-06	1
Hs3st3b1	0.05	0.143426	0.218388	0.662293	1.46013e-07	3.55965e-06	1
Agtrap	0.07	0.216784	0.306489	0.567104	1.46414e-07	3.56439e-06	1
AU041133	0.07	0.342303	0.249361	-0.527383	1.53624e-07	3.73464e-06	1
Zbtb20	0.05	0.169944	0.250407	0.619284	1.54466e-07	3.74983e-06	1
Crip2	0.21	0.963134	0.802325	-0.396396	1.55368e-07	3.76642e-06	1
Zfp746	0.4	1.76478	1.54444	-0.393307	1.56629e-07	3.79167e-06	1
Mxra8	0.04	0.133576	0.206029	0.678926	1.60229e-07	3.87336e-06	1
Wdr48	0.42	1.89395	1.66559	-0.396548	1.60503e-07	3.87456e-06	1
Cerk	0.08	0.24839	0.34329	0.538649	1.6281e-07	3.92476e-06	1
Smg8	0.18	0.653231	0.800908	0.413364	1.6584e-07	3.99221e-06	1
Slc12a9	0.07	0.331117	0.240109	-0.53242	1.69243e-07	4.06844e-06	1
Snhg9	0.31	1.40066	1.20577	-0.386433	1.70627e-07	4.09575e-06	1
Tm9sf1	0.37	1.41807	1.63101	0.39304	1.70854e-07	4.09575e-06	1
Fabp7	0.45	1.82489	2.06519	0.404747	1.71637e-07	4.10765e-06	1
5730409E04Rik	0.04	0.214946	0.142978	-0.641644	1.71827e-07	4.10765e-06	1
Haus2	0.31	1.393	1.19877	-0.386199	1.73219e-07	4.13143e-06	1
Ppp2r5a	0.41	1.8637	1.63782	-0.394596	1.73302e-07	4.13143e-06	1
Phf1	0.03	0.0876712	0.148294	0.802877	1.73935e-07	4.14081e-06	1
Bicral	0.04	0.111547	0.178435	0.727163	1.7694e-07	4.20654e-06	1
Ipo8	0.26	1.13256	0.958369	-0.38809	1.79001e-07	4.24967e-06	1
Ppp2r5b	0.07	0.220489	0.310079	0.559403	1.83092e-07	4.34039e-06	1
Cxxc5	0.46	1.80499	2.04346	0.403059	1.83326e-07	4.34039e-06	1
Adamts20	0.04	0.194315	0.126364	-0.671131	1.84371e-07	4.35915e-06	1
Gnai1	0.27	1.20398	1.02451	-0.385893	1.90038e-07	4.48699e-06	1
Tent4a	0.22	0.772479	0.931391	0.400603	1.9129e-07	4.51036e-06	1
Cpsf1	0.35	1.28882	1.49115	0.389086	1.97901e-07	4.65987e-06	1
Zfp703	0.2	0.723043	0.876719	0.403507	2.03839e-07	4.79313e-06	1
Hsd17b7	0.23	1.03821	0.872545	-0.389031	2.05998e-07	4.83184e-06	1
Atg4a	0.18	0.811325	0.665745	-0.403132	2.06046e-07	4.83184e-06	1
Snhg14	0.14	0.50259	0.632156	0.433152	2.08716e-07	4.8878e-06	1
Gmppb	0.34	1.50419	1.30337	-0.384437	2.0951e-07	4.89974e-06	1
BC028528	0.06	0.176882	0.257742	0.603582	2.10767e-07	4.92245e-06	1
Meg3	0.38	1.54168	1.76139	0.39244	2.16565e-07	5.05104e-06	1
Stc2	0.13	0.31852	0.646945	1.27814	2.26723e-07	5.28081e-06	1
Dzip1	0.16	0.548254	0.682458	0.422569	2.38911e-07	5.55717e-06	1
Fkbp5	0.4	1.54117	1.75991	0.390825	2.42147e-07	5.62487e-06	1
P3h4	0.44	1.68816	1.91662	0.394919	2.44231e-07	5.66562e-06	1
Steap1	0.05	0.142721	0.21591	0.651604	2.49377e-07	5.77724e-06	1
Ube2e2	0.34	1.29581	1.49685	0.385801	2.51005e-07	5.80715e-06	1
44807	0.18	0.657142	0.802862	0.406738	2.5329e-07	5.85214e-06	1
Foxo4	0.09	0.396757	0.297902	-0.488847	2.60521e-07	6.01116e-06	1
Ogfod1	0.14	0.633896	0.507187	-0.421775	2.66646e-07	6.14426e-06	1
Gng8	0.15	0.511612	0.640964	0.427413	2.6942e-07	6.19991e-06	1
Lrfn4	0.24	1.07259	0.905715	-0.383863	2.73012e-07	6.27418e-06	1
Foxd2os	0.56	2.75448	2.21881	-0.844023	2.76841e-07	6.34778e-06	1
Clcn3	0.3	1.12853	1.31604	0.383906	2.76951e-07	6.34778e-06	1
Pvr	0.05	0.168203	0.246342	0.608771	2.8483e-07	6.5197e-06	1
Lratd2	0.03	0.0883649	0.147903	0.786903	2.85871e-07	6.53484e-06	1
P3h3	0.23	0.838341	1.0009	0.390676	2.89889e-07	6.61791e-06	1
Zfp943	0.11	0.372913	0.484353	0.463333	2.92619e-07	6.6714e-06	1
Shkbp1	0.2	0.722328	0.87378	0.398241	2.94281e-07	6.69848e-06	1
Arrdc3	0.22	0.806133	0.965615	0.392237	2.94584e-07	6.69848e-06	1
Hlcs	0.13	0.602044	0.479198	-0.425807	2.96954e-07	6.74168e-06	1
Troap	0.22	0.79787	0.956523	0.392608	2.97266e-07	6.74168e-06	1
Cenpc1	0.41	1.85095	1.63009	-0.386672	2.97973e-07	6.74364e-06	1
Tcp11l1	0.23	1.03851	0.874935	-0.383797	2.98135e-07	6.74364e-06	1
Rcor3	0.12	0.395184	0.509525	0.455304	2.99273e-07	6.76052e-06	1
Tpra1	0.08	0.271892	0.368338	0.51127	3.00577e-07	6.78108e-06	1
Ppp4r1	0.4	1.53013	1.7462	0.387173	3.06019e-07	6.89483e-06	1
Stat2	0.03	0.140892	0.0849237	-0.771479	3.10992e-07	6.99774e-06	1
AC166172.1	0.05	0.219246	0.147907	-0.620888	3.1202e-07	7.01169e-06	1
Cdk6	0.32	1.41992	1.22774	-0.378173	3.12951e-07	7.02346e-06	1
Cygb	0.08	0.369037	0.27471	-0.497544	3.30395e-07	7.40531e-06	1
Il17rd	0.41	1.57813	1.79675	0.387253	3.31348e-07	7.41704e-06	1
4933415A04Rik	0.03	0.153938	0.0953397	-0.734344	3.40426e-07	7.6093e-06	1
B230307C23Rik	0.21	0.939475	0.784979	-0.386463	3.40821e-07	7.6093e-06	1
Ints7	0.31	1.37911	1.19043	-0.376731	3.4299e-07	7.64071e-06	1
Dnd1	0.03	0.0842667	0.142202	0.797488	3.43114e-07	7.64071e-06	1
Zfp64	0.33	1.45769	1.2636	-0.37697	3.4763e-07	7.73128e-06	1
Lrrc4b	0.03	0.0867384	0.14521	0.786388	3.63458e-07	8.0729e-06	1
Samhd1	0.43	1.95775	1.73237	-0.386381	3.80481e-07	8.44011e-06	1
Steap2	0.03	0.0985157	0.159962	0.744577	3.86146e-07	8.55478e-06	1
Zfp866	0.12	0.420988	0.53748	0.443149	3.88424e-07	8.59419e-06	1
Lemd3	0.07	0.213037	0.298548	0.551171	3.95798e-07	8.74613e-06	1
Txnip	0.12	0.55131	0.435308	-0.431358	4.03522e-07	8.90538e-06	1
Gm7879	0.21	0.94961	0.795238	-0.383294	4.07961e-07	8.98935e-06	1
Kbtbd2	0.32	1.42058	1.23017	-0.374457	4.0837e-07	8.98935e-06	1
Hist2h2ab	0.04	0.124487	0.192092	0.67585	4.09896e-07	9.01143e-06	1
Rrp12	0.26	1.14213	0.97219	-0.376204	4.11481e-07	9.03477e-06	1
Gulp1	0.24	1.04347	0.881512	-0.37863	4.22526e-07	9.26548e-06	1
4732440D04Rik	0.05	0.227236	0.155254	-0.603141	4.24855e-07	9.30469e-06	1
3110056K07Rik	0.19	0.842253	0.69751	-0.389715	4.26337e-07	9.31489e-06	1
Zfp760	0.21	0.932478	0.779811	-0.383594	4.26401e-07	9.31489e-06	1
Ifitm3	0.15	0.539606	0.669754	0.415009	4.30741e-07	9.39778e-06	1
Tctn1	0.03	0.0893884	0.148116	0.771774	4.3435e-07	9.46455e-06	1
Zfp990	0.11	0.253759	0.542116	1.31691	4.42358e-07	9.62686e-06	1
Pmepa1	0.08	0.282112	0.378612	0.497885	4.44986e-07	9.67186e-06	1
Homez	0.13	0.432029	0.549163	0.437483	4.55164e-07	9.8806e-06	1
Slc19a2	0.04	0.116527	0.181959	0.691328	4.56446e-07	9.89597e-06	1
Homer2	0.17	0.746931	0.61146	-0.397415	4.65304e-07	1.00754e-05	1
Rgs16	0.03	0.168052	0.107239	-0.692949	4.73859e-07	1.02477e-05	1
Foxd1	0.05	0.353267	0.116117	-1.78292	4.82241e-07	1.04159e-05	1
Sh2b3	0.1	0.326285	0.428954	0.473401	4.90261e-07	1.05759e-05	1
Slc12a6	0.07	0.214604	0.299593	0.545255	4.94758e-07	1.06596e-05	1
Gas2l3	0.08	0.272659	0.367058	0.500629	5.21389e-07	1.12193e-05	1
Elovl4	0.13	0.596726	0.476911	-0.417471	5.26975e-07	1.13254e-05	1
Dip2b	0.36	1.60124	1.40087	-0.372271	5.5242e-07	1.18574e-05	1
Cep162	0.22	0.972446	0.817881	-0.377637	5.55092e-07	1.18999e-05	1
Nmnat1	0.12	0.429494	0.545166	0.434246	5.78167e-07	1.23792e-05	1
C130013H08Rik	0.11	0.487479	0.38021	-0.441502	5.80453e-07	1.24128e-05	1
Postn	0.17	0.628793	0.766785	0.39726	5.92176e-07	1.26478e-05	1
Kat14	0.36	1.58685	1.38795	-0.371007	5.938e-07	1.26668e-05	1
Rcor1	0.3	1.12775	1.30956	0.372774	6.01799e-07	1.28215e-05	1
Tanc1	0.14	0.494216	0.617422	0.418181	6.05579e-07	1.28842e-05	1
Id4	0.03	0.0898226	0.147789	0.761032	6.06236e-07	1.28842e-05	1
Fam183b	0.03	0.0812554	0.136892	0.793368	6.07087e-07	1.28864e-05	1
BC023719	0.53	2.56059	2.05117	-0.817494	6.13122e-07	1.29985e-05	1
Ptpdc1	0.05	0.152173	0.224512	0.614898	6.26384e-07	1.32633e-05	1
Agpat1	0.24	1.07047	0.908757	-0.371868	6.3384e-07	1.34047e-05	1
Borcs6	0.16	0.582031	0.714654	0.402083	6.44604e-07	1.36157e-05	1
Wasf1	0.34	1.5198	1.32601	-0.368653	6.5538e-07	1.38264e-05	1
Syne2	0.34	1.30583	1.50013	0.372012	6.58215e-07	1.38692e-05	1
Heph	0.1	0.342338	0.445935	0.461038	6.67257e-07	1.40425e-05	1
Nsun3	0.07	0.316125	0.23145	-0.513656	6.70045e-07	1.4084e-05	1
3110021N24Rik	0.1	0.475583	0.370342	-0.442092	6.83792e-07	1.43555e-05	1
Bcorl1	0.12	0.411273	0.523781	0.436326	6.95339e-07	1.45718e-05	1
Tkfc	0.15	0.516607	0.641654	0.411588	6.95796e-07	1.45718e-05	1
Notch1	0.14	0.50759	0.631609	0.413278	6.96631e-07	1.45718e-05	1
Rabgef1	0.1	0.471851	0.367141	-0.442795	7.00348e-07	1.46317e-05	1
Zfp280c	0.34	1.51232	1.31956	-0.367534	7.04282e-07	1.46961e-05	1
Por	0.29	1.28189	1.10501	-0.366594	7.09124e-07	1.47793e-05	1
Bhlhe40	0.01	0.00917134	0.0881391	3.322	7.11926e-07	1.48197e-05	1
Psmf1	0.37	1.65425	1.45247	-0.369465	7.1862e-07	1.49411e-05	1
Prrg2	0.2	0.896093	0.749434	-0.377985	7.21987e-07	1.49843e-05	1
Sobp	0.27	1.00261	1.17323	0.371692	7.2244e-07	1.49843e-05	1
Lin54	0.19	0.683399	0.825701	0.388327	7.24933e-07	1.5018e-05	1
Pim1	0.47	2.16293	1.93135	-0.383801	7.30797e-07	1.51213e-05	1
Arhgef1	0.25	1.11652	0.952274	-0.368111	7.52364e-07	1.55488e-05	1
Pccb	0.2	0.733153	0.879993	0.383388	7.55159e-07	1.55879e-05	1
Papolg	0.16	0.703717	0.574822	-0.394698	7.68734e-07	1.58492e-05	1
Gtpbp6	0.4	1.77548	1.56693	-0.370761	7.89744e-07	1.62629e-05	1
Srd5a1	0.09	0.415844	0.318407	-0.459747	7.96979e-07	1.63915e-05	1
Fbxl19	0.3	1.13186	1.31189	0.36863	7.97894e-07	1.63915e-05	1
Ypel3	0.34	1.27048	1.46069	0.36879	8.01972e-07	1.64557e-05	1
Micall1	0.07	0.231292	0.317355	0.521297	8.02983e-07	1.64569e-05	1
Gm43409	0.02	0.104489	0.0585869	-0.868258	8.04069e-07	1.64595e-05	1
Gbe1	0.16	0.550629	0.678564	0.403085	8.20038e-07	1.67665e-05	1
Uhmk1	0.18	0.6454	0.783118	0.390104	8.33793e-07	1.70276e-05	1
Gjb5	0.04	0.25969	0.0761742	-1.9055	8.37449e-07	1.7082e-05	1
Mapt	0.12	0.429084	0.542882	0.42809	8.43168e-07	1.71783e-05	1
5430403G16Rik	0.04	0.187675	0.124372	-0.640421	8.45798e-07	1.72063e-05	1
BC017158	0.07	0.2375	0.324389	0.515407	8.46538e-07	1.72063e-05	1
Dlg3	0.27	1.20229	1.03238	-0.36472	8.50898e-07	1.72745e-05	1
Plxna2	0.06	0.180023	0.256802	0.56988	8.56968e-07	1.73773e-05	1
2310058D17Rik	0.07	0.237094	0.323826	0.515246	8.66866e-07	1.75574e-05	1
Ankrd12	0.28	1.06609	1.2403	0.367656	8.85562e-07	1.7915e-05	1
Gm2237	0.03	0.0879466	0.144382	0.756686	8.96342e-07	1.81118e-05	1
Matn2	0.04	0.216881	0.148604	-0.596179	9.23036e-07	1.86293e-05	1
Coq10b	0.34	1.49293	1.30356	-0.363118	9.42888e-07	1.90077e-05	1
Pde4a	0.13	0.445793	0.561022	0.421747	9.51772e-07	1.91644e-05	1
Pmp22	0.06	0.279432	0.201223	-0.532377	9.57118e-07	1.92387e-05	1
Clip3	0.26	0.954218	1.11893	0.36871	9.57694e-07	1.92387e-05	1
Gm21781	0.03	0.0837904	0.138932	0.770031	9.61762e-07	1.92979e-05	1
Zbtb26	0.19	0.831648	0.692137	-0.378209	9.63099e-07	1.93023e-05	1
Enho	0.3	1.11943	1.29709	0.365871	9.66633e-07	1.93506e-05	1
Pcdhga12	0.04	0.134433	0.201651	0.63482	9.75699e-07	1.95094e-05	1
Msantd4	0.36	1.58792	1.39271	-0.363813	9.80093e-07	1.95746e-05	1
Mxd1	0.06	0.287587	0.208251	-0.52527	9.88288e-07	1.97154e-05	1
Fn3krp	0.03	0.149843	0.0942113	-0.710423	9.91825e-07	1.97631e-05	1
Tsacc	0.16	0.704851	0.577093	-0.390449	9.942e-07	1.97876e-05	1
Ankzf1	0.29	1.06927	1.24271	0.365554	1.01815e-06	2.0241e-05	1
Timm29	0.23	1.03878	0.882436	-0.36588	1.02316e-06	2.0317e-05	1
Atxn7	0.13	0.462433	0.579184	0.416274	1.04112e-06	2.06498e-05	1
Dtwd2	0.16	0.695471	0.568881	-0.390736	1.05136e-06	2.08289e-05	1
Gm14327	0.05	0.254209	0.180162	-0.552068	1.05542e-06	2.08854e-05	1
Mafb	0.13	0.486573	0.606008	0.410642	1.06336e-06	2.09971e-05	1
Lmnb2	0.43	1.9277	1.7126	-0.37051	1.0635e-06	2.09971e-05	1
Rad51d	0.17	0.757157	0.624921	-0.383205	1.07925e-06	2.12838e-05	1
Entpd7	0.11	0.479392	0.375586	-0.432264	1.10615e-06	2.17892e-05	1
Notch2	0.18	0.933562	0.547331	-1.08299	1.10866e-06	2.18138e-05	1
Sertad3	0.18	0.651452	0.788085	0.384973	1.11338e-06	2.18713e-05	1
Cd40	0.07	0.319348	0.235791	-0.500682	1.11412e-06	2.18713e-05	1
Uxs1	0.36	1.58361	1.39002	-0.361152	1.17099e-06	2.29615e-05	1
1300002E11Rik	0.24	1.08028	0.921623	-0.36238	1.1854e-06	2.32177e-05	1
Zhx1	0.18	0.641245	0.776468	0.385019	1.19229e-06	2.3326e-05	1
Alas1	0.3	1.30946	1.1342	-0.358836	1.20121e-06	2.3474e-05	1
Ndufaf1	0.36	1.17147	1.62522	0.873487	1.21306e-06	2.36786e-05	1
Zfp414	0.28	1.03831	1.20806	0.363355	1.21477e-06	2.36807e-05	1
Gcc1	0.04	0.179516	0.118546	-0.643736	1.21591e-06	2.36807e-05	1
Mvp	0.05	0.23667	0.165834	-0.565945	1.22852e-06	2.38782e-05	1
Myadm	0.04	0.102773	0.162096	0.701126	1.22882e-06	2.38782e-05	1
Angpt2	0.07	0.225818	0.30936	0.517072	1.2318e-06	2.39091e-05	1
Tmem173	0.14	0.503991	0.624552	0.404524	1.24916e-06	2.42189e-05	1
Nt5m	0.43	1.66591	1.87851	0.369711	1.26018e-06	2.4405e-05	1
B9d2	0.3	1.10529	1.27985	0.361909	1.27032e-06	2.45738e-05	1
Rnf165	0.44	1.71742	1.93304	0.371039	1.27655e-06	2.4656e-05	1
Bcap29	0.38	1.70235	1.50207	-0.362063	1.27743e-06	2.4656e-05	1
Actr1a	0.41	1.81763	1.61063	-0.364463	1.30353e-06	2.51315e-05	1
Ect2	0.35	1.57322	1.38119	-0.359249	1.31902e-06	2.54019e-05	1
Slc25a25	0.11	0.494464	0.389738	-0.424449	1.34835e-06	2.59377e-05	1
Cep85	0.14	0.473768	0.590495	0.409376	1.35373e-06	2.60121e-05	1
Camsap2	0.3	1.11642	1.29131	0.360827	1.35832e-06	2.60713e-05	1
Gorab	0.32	1.42045	1.23871	-0.356845	1.39236e-06	2.66949e-05	1
Ids	0.03	0.0973975	0.155029	0.713026	1.40539e-06	2.69148e-05	1
Gpc3	0.87	4.43204	4.10615	-0.476857	1.42546e-06	2.72688e-05	1
Pdk1	0.52	1.92396	2.40925	0.791999	1.44972e-06	2.76774e-05	1
Kif1bp	0.35	1.33612	1.52618	0.360605	1.45003e-06	2.76774e-05	1
Zfp407	0.27	0.984972	1.14915	0.361505	1.47167e-06	2.80595e-05	1
Arhgap11a	0.33	1.27438	1.45999	0.359646	1.48413e-06	2.82657e-05	1
Gm9828	0.07	0.320782	0.237976	-0.493286	1.50454e-06	2.86229e-05	1
Csn3	0.14	0.508217	0.628253	0.400645	1.50682e-06	2.86346e-05	1
Creld1	0.03	0.0744437	0.125811	0.794705	1.53733e-06	2.91822e-05	1
Zfp141	0.1	0.455715	0.355968	-0.43319	1.54996e-06	2.93895e-05	1
Ctdspl2	0.45	2.02242	1.80531	-0.367596	1.56796e-06	2.96983e-05	1
Dbt	0.28	1.05002	1.21879	0.359315	1.57181e-06	2.97385e-05	1
Nutf2	0.1	0.540918	0.254032	-1.31101	1.58416e-06	2.99392e-05	1
Dpysl2	0.71	3.42951	3.01602	-0.621491	1.59317e-06	3.00766e-05	1
Fbxo4	0.04	0.186683	0.125036	-0.623871	1.60154e-06	3.01699e-05	1
Inpp5e	0.1	0.337677	0.436757	0.447258	1.60162e-06	3.01699e-05	1
Ephb4	0.2	0.70693	0.846641	0.373879	1.61586e-06	3.0405e-05	1
Txlng	0.26	1.15087	0.989072	-0.35572	1.65889e-06	3.11805e-05	1
Bckdha	0.3	1.12799	1.30213	0.357552	1.68115e-06	3.15646e-05	1
Map2k3os	0.03	0.0856079	0.139712	0.746402	1.71007e-06	3.20727e-05	1
Epb41l4aos	0.83	4.12835	3.81655	-0.458494	1.73293e-06	3.2466e-05	1
Sec22a	0.26	1.15272	0.991124	-0.354908	1.74734e-06	3.27005e-05	1
Fut4	0.04	0.198085	0.134693	-0.603433	1.79675e-06	3.35886e-05	1
Pan2	0.2	0.723195	0.863709	0.370786	1.80886e-06	3.37785e-05	1
Ankrd28	0.12	0.431767	0.542124	0.414413	1.81107e-06	3.37831e-05	1
S100a16	0.12	0.43374	0.544273	0.413705	1.83229e-06	3.4142e-05	1
Cnot6l	0.33	1.2592	1.44204	0.356322	1.83586e-06	3.41716e-05	1
Apcdd1	0.04	0.173553	0.114647	-0.641692	1.85755e-06	3.4538e-05	1
Trmt44	0.12	0.520537	0.414279	-0.411995	1.86184e-06	3.45804e-05	1
Mrtfa	0.08	0.282107	0.372642	0.47041	1.91183e-06	3.54707e-05	1
Mepce	0.32	1.20167	1.37995	0.3551	1.95952e-06	3.63165e-05	1
Dop1b	0.03	0.168676	0.110813	-0.648835	1.97176e-06	3.6504e-05	1
Mamdc2	0.02	0.120347	0.0722962	-0.770421	1.97575e-06	3.65139e-05	1
Tomm34	0.42	1.86602	1.65969	-0.3595	1.97653e-06	3.65139e-05	1
Zfand1	0.38	1.83668	1.35539	-0.874141	1.99941e-06	3.6897e-05	1
BC051077	0.02	0.123511	0.0748001	-0.75925	2.01258e-06	3.71003e-05	1
Dclk2	0.06	0.209795	0.288815	0.520528	2.0167e-06	3.71366e-05	1
Uty	0.12	0.669005	0.348842	-1.18989	2.02642e-06	3.72758e-05	1
Fbln2	0.2	0.704624	0.842687	0.370448	2.03724e-06	3.74348e-05	1
Trpc1	0.03	0.093873	0.149498	0.712277	2.11732e-06	3.88649e-05	1
Ifnar2	0.35	1.3494	1.53692	0.354433	2.19826e-06	4.03077e-05	1
Chpf	0.31	1.34711	1.17355	-0.349809	2.2041e-06	4.03718e-05	1
Fam49a	0.05	0.170476	0.242176	0.55999	2.24204e-06	4.10232e-05	1
Secisbp2l	0.17	0.757085	0.628644	-0.371477	2.24677e-06	4.10582e-05	1
Syce2	0.77	3.32737	3.66375	0.500556	2.24872e-06	4.10582e-05	1
Ascl2	0.02	0.0652023	0.11294	0.827509	2.27958e-06	4.15777e-05	1
Trim6	0.06	0.189464	0.26453	0.537698	2.28419e-06	4.16177e-05	1
Mrs2	0.2	0.879009	0.740341	-0.361068	2.33134e-06	4.2432e-05	1
Fancf	0.2	0.734651	0.874573	0.365842	2.34431e-06	4.26229e-05	1
Rhobtb2	0.07	0.245897	0.330154	0.48878	2.34794e-06	4.2644e-05	1
Gm49756	0.09	0.457562	0.359249	-0.424718	2.35404e-06	4.26728e-05	1
Top3a	0.12	0.555134	0.446236	-0.400109	2.35448e-06	4.26728e-05	1
Haghl	0.21	0.775336	0.918817	0.362896	2.36446e-06	4.28087e-05	1
Fbxo36	0.11	0.382199	0.485216	0.423967	2.37409e-06	4.2938e-05	1
Comtd1	0.37	1.61595	1.42596	-0.350962	2.41102e-06	4.35601e-05	1
Zic1	0.02	0.073191	0.123053	0.786103	2.41882e-06	4.36553e-05	1
Pitpnm2	0.08	0.354362	0.268648	-0.464543	2.42168e-06	4.36612e-05	1
Foxm1	0.28	1.05883	1.22502	0.352544	2.43499e-06	4.38552e-05	1
Rbl1	0.1	0.336849	0.433921	0.439839	2.43965e-06	4.38934e-05	1
Taf1a	0.15	0.681862	0.560705	-0.378625	2.4465e-06	4.39384e-05	1
Cxxc4	0.17	0.594839	0.72126	0.379141	2.44725e-06	4.39384e-05	1
Ccl27a	0.13	0.593947	0.481298	-0.391907	2.45877e-06	4.40993e-05	1
Trip10	0.27	0.98526	1.14566	0.353468	2.49465e-06	4.46962e-05	1
Mapkapk5	0.08	0.253475	0.338638	0.48236	2.50325e-06	4.47811e-05	1
Fam72a	0.15	0.540716	0.661475	0.386601	2.50458e-06	4.47811e-05	1
Pkia	0.1	0.441971	0.345735	-0.42825	2.53266e-06	4.52362e-05	1
Gm50240	0.13	0.452311	0.563324	0.403478	2.54973e-06	4.54939e-05	1
Shb	0.12	0.556004	0.447397	-0.398405	2.56531e-06	4.57245e-05	1
Gm9803	0.08	0.375192	0.287046	-0.453435	2.57586e-06	4.58653e-05	1
Nefl	0.07	0.339075	0.255578	-0.471054	2.5857e-06	4.59929e-05	1
Ak4	0.33	1.26379	1.44411	0.350994	2.60603e-06	4.63068e-05	1
Clk2	0.28	1.21915	1.05553	-0.347842	2.62053e-06	4.65165e-05	1
Frs3	0.01	0.0121118	0.0918612	2.98106	2.63926e-06	4.68007e-05	1
Tagap1	0.06	0.270466	0.196597	-0.515564	2.66876e-06	4.72752e-05	1
Brd9	0.46	2.21186	1.7259	-0.816595	2.69282e-06	4.76523e-05	1
Hey2	0.03	0.0907775	0.144951	0.715	2.71169e-06	4.79372e-05	1
Zfp568	0.27	1.20377	1.04163	-0.347102	2.78411e-06	4.91669e-05	1
Prickle2	0.06	0.196665	0.272255	0.525873	2.79115e-06	4.92407e-05	1
Podxl2	0.18	0.659875	0.791806	0.369535	2.79855e-06	4.93208e-05	1
Otub2	0.04	0.172558	0.114774	-0.630965	2.80632e-06	4.94073e-05	1
Pms1	0.22	0.985335	0.83939	-0.352337	2.85603e-06	5.02228e-05	1
Rac3	0.22	0.802158	0.946712	0.358319	2.85847e-06	5.02228e-05	1
Shmt2	0.83	3.70297	4.00508	0.445331	2.89445e-06	5.08031e-05	1
Csf2ra	0.08	0.270269	0.357262	0.468612	2.95122e-06	5.1747e-05	1
Sash1	0.34	1.50659	1.32507	-0.346059	3.01367e-06	5.27883e-05	1
Sec24d	0.04	0.130461	0.193324	0.613971	3.02408e-06	5.29168e-05	1
Tmem45a	0.08	0.179959	0.412666	1.37345	3.073e-06	5.37184e-05	1
Endov	0.13	0.567575	0.458644	-0.392706	3.10338e-06	5.41944e-05	1
Pard6g	0.44	1.71037	1.917	0.356346	3.20859e-06	5.5975e-05	1
Usp6nl	0.16	0.572264	0.694839	0.37769	3.21939e-06	5.61066e-05	1
Tlcd1	0.24	1.0688	0.917337	-0.347516	3.23153e-06	5.62612e-05	1
Ddx11	0.21	0.907079	0.768041	-0.354178	3.24104e-06	5.63699e-05	1
Gmcl1	0.35	1.55286	1.36914	-0.345363	3.27589e-06	5.69185e-05	1
Sox10	0.2	0.908677	0.76959	-0.353875	3.28497e-06	5.69929e-05	1
Ddit3	0.1	0.343902	0.440532	0.431496	3.28678e-06	5.69929e-05	1
Sdk2	0.08	0.248756	0.332071	0.479763	3.31233e-06	5.73783e-05	1
Olfr889	0.1	0.49943	0.397899	-0.406574	3.32189e-06	5.7486e-05	1
Zzef1	0.1	0.345385	0.442133	0.430631	3.33923e-06	5.77281e-05	1
Dennd4b	0.03	0.102933	0.159388	0.672452	3.40428e-06	5.87938e-05	1
Col3a1	0.64	3.23402	2.75443	-0.728788	3.43397e-06	5.92418e-05	1
Plekhm3	0.05	0.157128	0.22487	0.56757	3.4371e-06	5.92418e-05	1
Ankrd6	0.04	0.124106	0.185215	0.622849	3.45657e-06	5.9518e-05	1
Spata5	0.41	1.81782	1.6192	-0.349347	3.54126e-06	6.09056e-05	1
Stk25	0.34	1.63168	1.17792	-0.871617	3.54423e-06	6.09056e-05	1
Tbc1d16	0.4	1.54957	1.74567	0.350558	3.55136e-06	6.09504e-05	1
Tfpi	0.19	0.853591	0.719422	-0.356048	3.55391e-06	6.09504e-05	1
Mcu	0.09	0.400438	0.310404	-0.436216	3.57341e-06	6.11917e-05	1
Abhd5	0.25	1.10218	0.948942	-0.345084	3.57508e-06	6.11917e-05	1
Lars2	0.49	1.7616	2.21407	0.757754	3.58597e-06	6.13173e-05	1
E130102H24Rik	0.02	0.101741	0.0589962	-0.817446	3.65494e-06	6.24346e-05	1
Sco1	0.23	1.0323	0.884345	-0.346704	3.66166e-06	6.24875e-05	1
Acvr1b	0.07	0.233807	0.314418	0.488168	3.66763e-06	6.25275e-05	1
Tmem167b	0.13	0.57359	0.464885	-0.388314	3.72179e-06	6.33882e-05	1
Mief1	0.15	0.654575	0.53808	-0.375074	3.74432e-06	6.37089e-05	1
Rhoc	0.46	1.81463	2.0257	0.356968	3.75925e-06	6.38999e-05	1
Tenm4	0.22	0.825045	0.969675	0.352753	3.7657e-06	6.39463e-05	1
Trib1	0.23	1.01029	0.864181	-0.346987	3.77874e-06	6.40554e-05	1
Gin1	0.2	0.886973	0.750449	-0.352907	3.77955e-06	6.40554e-05	1
Afg3l2	0.32	1.39169	1.2193	-0.34144	3.85646e-06	6.52946e-05	1
Ano10	0.1	0.455687	0.359576	-0.415771	3.86318e-06	6.53443e-05	1
Tmem8b	0.03	0.0720789	0.120411	0.77574	3.8994e-06	6.58922e-05	1
Klhl8	0.04	0.182431	0.123695	-0.604014	3.96871e-06	6.69977e-05	1
Spats2l	0.11	0.477567	0.379192	-0.408788	4.00639e-06	6.75118e-05	1
Chst7	0.03	0.0803508	0.130815	0.740185	4.007e-06	6.75118e-05	1
Kdm4b	0.13	0.441194	0.548588	0.398139	4.0234e-06	6.77059e-05	1
Ctif	0.04	0.132802	0.195241	0.60225	4.02831e-06	6.77059e-05	1
Fam129b	0.13	0.452954	0.561662	0.395356	4.0303e-06	6.77059e-05	1
Arpc1b	0.29	1.09562	1.26058	0.344169	4.0768e-06	6.84204e-05	1
Ppp1r9b	0.15	0.521546	0.637568	0.381515	4.09487e-06	6.86318e-05	1
Tox3	0.14	0.653175	0.537258	-0.373717	4.09736e-06	6.86318e-05	1
Depdc1b	0.15	0.519934	0.635762	0.381712	4.11392e-06	6.88422e-05	1
Snapc1	0.2	0.87367	0.738751	-0.35226	4.14191e-06	6.92211e-05	1
Meox1	0.13	0.733979	0.395187	-1.16046	4.14459e-06	6.92211e-05	1
Rrn3	0.44	2.13227	1.65369	-0.81476	4.15074e-06	6.92566e-05	1
Bend6	0.05	0.254245	0.184089	-0.518272	4.16882e-06	6.94817e-05	1
D130017N08Rik	0.02	0.120974	0.0741771	-0.739962	4.17229e-06	6.94817e-05	1
Homer1	0.31	1.17404	1.34435	0.343408	4.17917e-06	6.9529e-05	1
Ly6e	0.28	1.04457	1.20559	0.344302	4.1974e-06	6.97651e-05	1
AV099323	0.1	0.449995	0.354881	-0.415773	4.22181e-06	7.01032e-05	1
2310061I04Rik	0.27	1.17371	1.01653	-0.341088	4.23343e-06	7.02285e-05	1
Kmt2c	0.26	0.984995	1.14141	0.345087	4.27953e-06	7.09249e-05	1
Fbxo11	0.42	1.61667	1.81497	0.349003	4.33081e-06	7.17059e-05	1
Zmym3	0.14	0.479383	0.590582	0.388288	4.36075e-06	7.21324e-05	1
Dynlt1c	0.25	0.905763	1.05579	0.346743	4.43912e-06	7.33583e-05	1
Cul9	0.04	0.114448	0.172678	0.636399	4.48908e-06	7.41128e-05	1
Tfb1m	0.13	0.580526	0.472245	-0.382756	4.72554e-06	7.7942e-05	1
Zfp113	0.2	0.740634	0.876513	0.354096	4.76491e-06	7.85162e-05	1
Git1	0.34	1.31345	1.49203	0.341895	4.79203e-06	7.88877e-05	1
Col9a1	0.71	3.44717	3.05288	-0.591948	4.8074e-06	7.90652e-05	1
Gmip	0.07	0.331249	0.250936	-0.461336	4.88128e-06	8.02038e-05	1
Abhd12	0.32	1.41154	1.2397	-0.337855	4.89749e-06	8.03934e-05	1
Ptges3l	0.11	0.370036	0.467956	0.41426	5.01315e-06	8.22138e-05	1
2810454H06Rik	0.09	0.430005	0.337849	-0.418694	5.02961e-06	8.24054e-05	1
Cysltr1	0.04	0.181556	0.123583	-0.597815	5.1061e-06	8.3579e-05	1
Fbh1	0.24	0.890549	1.03835	0.345027	5.11905e-06	8.37115e-05	1
Ankrd26	0.41	1.85264	1.65531	-0.344436	5.1341e-06	8.3878e-05	1
Arhgap23	0.04	0.140938	0.20421	0.581944	5.1531e-06	8.41088e-05	1
Mospd2	0.1	0.441575	0.348219	-0.414427	5.16302e-06	8.41909e-05	1
C2cd3	0.17	0.607053	0.730216	0.365169	5.20427e-06	8.47833e-05	1
Tagln2	0.56	2.7804	2.29849	-0.75555	5.22019e-06	8.49625e-05	1
Pam	0.12	0.555061	0.449823	-0.385531	5.28774e-06	8.59806e-05	1
E430024I08Rik	0.07	0.338296	0.257363	-0.455757	5.3014e-06	8.61216e-05	1
Fads1	0.42	1.62755	1.82457	0.345955	5.32171e-06	8.63701e-05	1
Rgs12	0.23	0.833051	0.975946	0.346804	5.33652e-06	8.65289e-05	1
Trmt12	0.22	0.812569	0.953636	0.347491	5.45244e-06	8.83148e-05	1
Phka2	0.08	0.2685	0.352653	0.457164	5.45691e-06	8.83148e-05	1
Kbtbd7	0.05	0.174	0.243218	0.53483	5.46622e-06	8.83826e-05	1
Flrt2	0.31	1.204	1.37418	0.339169	5.47208e-06	8.83943e-05	1
Mtmr3	0.18	0.637051	0.762627	0.360633	5.57167e-06	8.99188e-05	1
Rhbdd2	0.32	1.42371	1.25219	-0.335713	5.64776e-06	9.10615e-05	1
Gm3468	0.02	0.0172472	0.103807	2.65254	5.66238e-06	9.1212e-05	1
Dcun1d2	0.11	0.472912	0.376537	-0.403207	5.71966e-06	9.20486e-05	1
1700017B05Rik	0.33	1.2721	1.4464	0.338629	5.76341e-06	9.26662e-05	1
Tmem50b	0.06	0.180897	0.251125	0.525718	5.77224e-06	9.27217e-05	1
Xkr5	0.1	0.323972	0.415416	0.428709	5.7797e-06	9.2755e-05	1
Gm13429	0.06	0.28235	0.209242	-0.48721	5.94962e-06	9.53931e-05	1
Enpp2	0.13	0.561076	0.455796	-0.38216	5.96153e-06	9.54151e-05	1
Gm2000	0.63	2.97281	2.542	-0.664044	5.96206e-06	9.54151e-05	1
Prkab2	0.1	0.326555	0.418181	0.426988	5.97525e-06	9.55375e-05	1
Prune1	0.2	0.863603	0.731693	-0.346798	6.02992e-06	9.63223e-05	1
Usp54	0.1	0.334939	0.427528	0.423144	6.121e-06	9.76866e-05	1
Foxk1	0.08	0.277709	0.362649	0.449535	6.15183e-06	9.80878e-05	1
Pbld1	0.23	1.14342	0.990935	-0.335693	6.17477e-06	9.83626e-05	1
Grina	0.06	0.187715	0.258807	0.516523	6.26901e-06	9.97717e-05	1
Eml3	0.13	0.467164	0.575074	0.384391	6.28175e-06	9.98821e-05	1
Slc35d1	0.14	0.638724	0.526329	-0.368131	6.34217e-06	0.00010075	1
Usp29	0.42	1.63578	1.83158	0.34324	6.36915e-06	0.000101047	1
Bambi	0.44	1.73142	1.93266	0.345815	6.37262e-06	0.000101047	1
Ice2	0.21	0.910017	0.774799	-0.343145	6.37891e-06	0.000101054	1
Syne1	0.05	0.166508	0.233835	0.54009	6.39769e-06	0.000101259	1
Alyref2	0.14	0.612486	0.502588	-0.371903	6.40484e-06	0.000101279	1
Gm26782	0.03	0.148617	0.0971488	-0.651214	6.43501e-06	0.000101662	1
Osbpl1a	0.34	1.51251	1.3368	-0.334037	6.60558e-06	0.000104262	1
Rttn	0.12	0.403505	0.503993	0.398765	6.66973e-06	0.000105178	1
Fyn	0.27	1.01246	1.16743	0.337191	6.79955e-06	0.000107127	1
Fam219b	0.16	0.704721	0.58678	-0.358403	6.84056e-06	0.000107675	1
Bcar1	0.26	0.960418	1.11137	0.337969	6.95138e-06	0.000109319	1
Pign	0.07	0.313315	0.236567	-0.463261	7.00226e-06	0.000110019	1
Rnf180	0.03	0.0771177	0.12522	0.734615	7.09059e-06	0.000111306	1
Cdkn2aip	0.33	1.48312	1.30979	-0.33253	7.13195e-06	0.000111756	1
Iqgap1	0.24	1.06609	0.920009	-0.335152	7.13227e-06	0.000111756	1
Gm47320	0.04	0.112544	0.16895	0.627753	7.14069e-06	0.000111787	1
Pou5f1	0.04	0.108488	0.163957	0.636707	7.27226e-06	0.000113743	1
Hgs	0.27	1.00125	1.15488	0.336294	7.28665e-06	0.000113865	1
Gadd45g	0.03	0.0839534	0.133648	0.707274	7.45258e-06	0.000116352	1
Plcg1	0.31	1.1538	1.31801	0.334237	7.47356e-06	0.000116574	1
Cdk5r1	0.06	0.283052	0.210587	-0.481074	7.50515e-06	0.000116961	1
Ctdp1	0.23	0.825463	0.965272	0.341434	7.61086e-06	0.000118501	1
Kalrn	0.05	0.165508	0.232025	0.536947	7.6531e-06	0.000119051	1
Large1	0.12	0.422647	0.524585	0.391038	7.69103e-06	0.000119534	1
Hist1h1c	0.4	1.58468	1.77572	0.338892	7.70068e-06	0.000119576	1
Ift57	0.4	1.76002	1.57158	-0.335403	7.90569e-06	0.000122604	1
Hipk1	0.25	0.919889	1.06682	0.337038	7.90992e-06	0.000122604	1
Slc25a16	0.16	0.563048	0.679336	0.363379	8.09579e-06	0.000125372	1
Gm34552	0.03	0.154942	0.102809	-0.63018	8.10515e-06	0.000125404	1
Tril	0.45	2.02218	1.82013	-0.341633	8.20699e-06	0.000126866	1
Dok1	0.03	0.0891627	0.139845	0.686569	8.24204e-06	0.000127294	1
Tes	0.38	1.45846	1.64128	0.33503	8.3274e-06	0.000128497	1
Tmem159	0.3	1.14099	1.30343	0.332505	8.34702e-06	0.000128684	1
Setd1a	0.3	1.13573	1.29774	0.332391	8.41884e-06	0.000129676	1
Ankra2	0.22	0.975274	0.836863	-0.335532	8.43053e-06	0.00012974	1
Nup205	0.42	1.62095	1.8131	0.33806	8.5365e-06	0.000131254	1
Slc25a32	0.13	0.58883	0.48259	-0.370497	8.56962e-06	0.000131645	1
Ahcy	0.31	1.15021	1.31303	0.331979	8.60573e-06	0.000132082	1
Wipf2	0.19	0.684207	0.811284	0.348758	8.63755e-06	0.000132453	1
Fam83d	0.16	0.459907	0.777138	1.00909	8.8084e-06	0.000134952	1
Tapbpl	0.02	0.119067	0.0741303	-0.716579	8.8998e-06	0.000136232	1
Ip6k1	0.28	1.05166	1.20736	0.332199	8.92307e-06	0.000136467	1
BC005561	0.81	3.58773	3.8698	0.417002	8.95071e-06	0.000136768	1
Recql5	0.08	0.257279	0.337709	0.453333	8.99834e-06	0.000137374	1
Creg1	0.35	1.33142	1.50567	0.33191	9.036e-06	0.000137827	1
Ccp110	0.26	1.15322	1.00274	-0.329398	9.07975e-06	0.000138372	1
Dusp16	0.1	0.333112	0.423584	0.416009	9.14327e-06	0.000139217	1
1810044D09Rik	0.16	0.704339	0.588013	-0.353309	9.1949e-06	0.000139879	1
Xlr3b	0.03	0.13031	0.0831589	-0.682623	9.21901e-06	0.000140122	1
Rhbdf1	0.12	0.519367	0.420259	-0.382544	9.23422e-06	0.00014023	1
S100a10	0.27	1.00198	1.15384	0.332424	9.25313e-06	0.000140394	1
Twist1	1	7.02918	6.64971	-0.548043	9.30465e-06	0.000141051	1
5530601H04Rik	0.3	1.13575	1.2969	0.330677	9.3604e-06	0.000141771	1
Pole	0.34	1.30155	1.47357	0.330975	9.40679e-06	0.000142265	1
Pnpt1	0.45	1.98553	1.78665	-0.338344	9.4095e-06	0.000142265	1
Aars2	0.11	0.386395	0.483144	0.397205	9.43423e-06	0.000142514	1
Lactb2	0.22	0.964562	0.82767	-0.334117	9.44705e-06	0.000142583	1
Nsun6	0.17	0.867777	0.524246	-1.00339	9.64812e-06	0.00014549	1
Rfx5	0.04	0.140481	0.201558	0.566129	9.7318e-06	0.000146624	1
Rap2c	0.86	4.23481	3.94223	-0.42932	9.75605e-06	0.000146861	1
Gm26549	0.05	0.227511	0.163831	-0.52116	9.78675e-06	0.000147194	1
Spa17	0.14	0.486952	0.594469	0.372335	9.87765e-06	0.000148432	1
Dennd6a	0.36	1.6011	1.42351	-0.328837	9.89004e-06	0.000148489	1
Rara	0.27	1.01036	1.16226	0.331107	9.93686e-06	0.000149062	1
Gopc	0.3	1.33032	1.16907	-0.326337	1.00722e-05	0.00015096	1
Aldoc	0.03	0.0906124	0.141062	0.675648	1.00966e-05	0.000151195	1
Acadl	0.39	1.69399	1.51143	-0.329948	1.02087e-05	0.000152741	1
B3galnt1	0.06	0.204692	0.276686	0.488809	1.02936e-05	0.000153878	1
D430040D24Rik	0.03	0.0732985	0.119403	0.737776	1.03513e-05	0.000154606	1
Cacnb3	0.04	0.137779	0.198104	0.568637	1.04392e-05	0.000155784	1
Slc19a1	0.37	1.65245	1.47242	-0.328789	1.04602e-05	0.000155962	1
Faap24	0.31	1.3631	1.20016	-0.325642	1.05372e-05	0.000156974	1
2610204G07Rik	0.07	0.313853	0.238477	-0.453111	1.06697e-05	0.000158758	1
Ncoa3	0.13	0.59708	0.491147	-0.365081	1.06818e-05	0.000158758	1
Kpna3	0.58	2.77019	2.32956	-0.690099	1.06846e-05	0.000158758	1
Cthrc1	0.61	3.02786	2.56751	-0.707724	1.0811e-05	0.000160498	1
Jrk	0.11	0.481282	0.386804	-0.388345	1.09011e-05	0.000161697	1
Tbcd	0.16	0.586536	0.703166	0.354756	1.11123e-05	0.000164687	1
St6galnac5	0.02	0.0883294	0.0506184	-0.830749	1.11817e-05	0.000165573	1
Pex10	0.2	0.889055	0.758935	-0.334905	1.12684e-05	0.000166714	1
Cd59b	0.04	0.136606	0.196446	0.568478	1.12858e-05	0.000166829	1
Six5	0.1	0.351894	0.44366	0.404883	1.12993e-05	0.000166885	1
Rnf38	0.19	0.71109	0.838716	0.341985	1.13294e-05	0.000167186	1
A130010J15Rik	0.22	0.959075	0.823879	-0.331036	1.15526e-05	0.000170334	1
C430049B03Rik	0.2	0.867116	0.738838	-0.335751	1.15684e-05	0.000170421	1
Ncdn	0.14	0.609805	0.503171	-0.361315	1.17507e-05	0.000172959	1
Ube2u	0.04	0.192327	0.134668	-0.556881	1.18195e-05	0.000173778	1
Lrch4	0.1	0.340342	0.430482	0.408154	1.18265e-05	0.000173778	1
Angel1	0.05	0.160573	0.224666	0.532268	1.18461e-05	0.000173917	1
Ccdc151	0.02	0.064104	0.107355	0.775541	1.20587e-05	0.000176876	1
Nagpa	0.18	0.78777	0.665999	-0.340642	1.20681e-05	0.000176876	1
Dnal1	0.06	0.259948	0.192197	-0.486343	1.21084e-05	0.000177302	1
Vps37b	0.3	1.31201	1.15332	-0.323393	1.21177e-05	0.000177302	1
Cnot10	0.42	1.86416	1.67399	-0.330902	1.21628e-05	0.000177805	1
Pigw	0.13	0.593535	0.48858	-0.363241	1.21728e-05	0.000177805	1
Ttpa	0.13	0.555147	0.453822	-0.369954	1.21892e-05	0.000177894	1
Taf8	0.25	0.926085	1.06997	0.329135	1.2677e-05	0.000184721	1
Tmem127	0.1	0.363207	0.455757	0.398777	1.26784e-05	0.000184721	1
Zfp811	0.05	0.178665	0.245611	0.509112	1.27413e-05	0.000185481	1
Gm16104	0.02	0.113761	0.0706434	-0.718954	1.28419e-05	0.000186787	1
Mtcp1	0.05	0.213886	0.153078	-0.52778	1.2969e-05	0.000188476	1
Micall2	0.04	0.188004	0.131298	-0.559909	1.29991e-05	0.000188755	1
L3mbtl2	0.27	1.17902	1.02947	-0.323028	1.3158e-05	0.00019086	1
Tmem35b	0.03	0.0825772	0.130358	0.693739	1.31662e-05	0.00019086	1
Wdr78	0.06	0.260954	0.193393	-0.48284	1.34455e-05	0.000194744	1
Hist1h4a	0.14	0.74522	0.429632	-1.04436	1.3481e-05	0.000195095	1
Foxp2	0.25	0.941901	1.08648	0.327632	1.3507e-05	0.000195308	1
Rbm43	0.05	0.218399	0.157022	-0.521654	1.35283e-05	0.000195451	1
Sbf1	0.21	0.773102	0.904538	0.334433	1.37896e-05	0.000199059	1
AI987944	0.09	0.319528	0.40635	0.413192	1.38039e-05	0.0001991	1
Chek2	0.38	1.67321	1.49448	-0.324586	1.38825e-05	0.000200066	1
Gm39469	0.03	0.156714	0.105509	-0.608511	1.39108e-05	0.000200215	1
Alcam	0.03	0.150146	0.100124	-0.621418	1.39161e-05	0.000200215	1
Slc25a38	0.42	1.86506	1.67616	-0.328591	1.40216e-05	0.000201566	1
Rab31	0.18	0.667625	0.789946	0.341577	1.43745e-05	0.000206466	1
Chd1l	0.2	0.870847	0.743661	-0.331732	1.44759e-05	0.000207749	1
B230311B06Rik	0.15	0.670327	0.559443	-0.349007	1.46378e-05	0.000209898	1
Rbms3	0.17	0.614722	0.73222	0.346543	1.46869e-05	0.000210427	1
St6galnac3	0.37	1.42844	1.60424	0.325151	1.47088e-05	0.000210565	1
Dph6	0.4	1.906	1.46324	-0.786395	1.50681e-05	0.00021553	1
Lyrm4	0.14	0.738949	0.426554	-1.03985	1.53725e-05	0.000219702	1
Rasgrp2	0.1	0.473199	0.38109	-0.383472	1.54268e-05	0.000220295	1
Spag5	0.29	1.07578	1.22876	0.322893	1.54787e-05	0.000220854	1
2810429I04Rik	0.06	0.188703	0.256559	0.493933	1.55188e-05	0.000221243	1
Ldlrad3	0.24	0.886008	1.02529	0.326876	1.57276e-05	0.000224034	1
Pygb	0.12	0.537629	0.439291	-0.368119	1.60108e-05	0.000227826	1
Gadd45a	0.16	0.698895	0.586059	-0.34408	1.60202e-05	0.000227826	1
Slc5a3	0.16	0.693102	0.580786	-0.344624	1.61064e-05	0.000228862	1
Cplx2	0.06	0.260226	0.193343	-0.47867	1.61342e-05	0.000229069	1
Slc38a10	0.27	1.00763	1.15539	0.322836	1.64759e-05	0.000233727	1
Foxc2	0.04	0.210423	0.150846	-0.524488	1.66344e-05	0.000235781	1
Mettl5	0.43	1.69678	1.88649	0.328582	1.68105e-05	0.000237904	1
A330040F15Rik	0.02	0.0682347	0.111732	0.74331	1.68215e-05	0.000237904	1
Ptprd	0.2	0.749904	0.878073	0.332496	1.68369e-05	0.000237904	1
Ddr2	0.21	0.919727	0.78984	-0.326526	1.68393e-05	0.000237904	1
Igsf9	0.16	0.581898	0.69552	0.347952	1.69141e-05	0.000238765	1
Rfxank	0.21	0.777499	0.907776	0.330514	1.71163e-05	0.00024142	1
Ttc17	0.08	0.258971	0.336857	0.438315	1.71781e-05	0.000242094	1
Rassf9	0.02	0.0602925	0.10155	0.782307	1.74479e-05	0.000245696	1
Nr6a1	0.41	1.8226	1.63795	-0.323934	1.74712e-05	0.000245823	1
Rnf167	0.23	1.00425	0.868592	-0.322284	1.76014e-05	0.000247453	1
Mapk1ip1	0.09	0.316208	0.401445	0.409483	1.76789e-05	0.00024834	1
Zfp976	0.07	0.328353	0.252963	-0.433337	1.77092e-05	0.000248563	1
Paip2b	0.28	1.22817	1.07764	-0.317622	1.77293e-05	0.000248643	1
Fmnl2	0.21	0.923422	0.793605	-0.325449	1.77556e-05	0.000248809	1
Fkbp7	0.16	0.696598	0.58453	-0.342461	1.77757e-05	0.000248888	1
Socs2	0.15	0.534787	0.643644	0.35349	1.78766e-05	0.000249997	1
Ap5z1	0.07	0.217769	0.289581	0.465158	1.78839e-05	0.000249997	1
Bach2	0.15	0.523497	0.631173	0.354956	1.81624e-05	0.000253548	1
Sfrp2	0.44	1.98237	1.78994	-0.327367	1.81673e-05	0.000253548	1
Colec12	0.31	1.38168	1.22194	-0.316811	1.824e-05	0.000254356	1
Gnb1l	0.07	0.334034	0.258074	-0.429705	1.83022e-05	0.000255018	1
Hgf	0.06	0.273525	0.205271	-0.465339	1.84396e-05	0.000256725	1
Angptl4	0.24	1.04485	0.906707	-0.320187	1.84868e-05	0.000257173	1
Slc12a2	0.15	0.665162	0.555999	-0.345329	1.8553e-05	0.000257887	1
Krt10	0.39	1.72884	1.54975	-0.320751	1.87173e-05	0.0002599	1
Plod3	0.3	1.3281	1.17179	-0.316297	1.8728e-05	0.0002599	1
Dym	0.22	0.812602	0.944948	0.32696	1.88653e-05	0.000261595	1
Klhl23	0.18	0.804452	0.684009	-0.331549	1.89146e-05	0.000262068	1
AY074887	0.02	0.120361	0.0766738	-0.682597	1.89566e-05	0.000262438	1
Rabgap1	0.38	1.65419	1.47933	-0.318981	1.91412e-05	0.000264781	1
Glb1	0.13	0.46049	0.561557	0.36535	1.92087e-05	0.000265392	1
Gm5165	0.04	0.195506	0.13864	-0.538032	1.92161e-05	0.000265392	1
Ikzf2	0.06	0.204464	0.273965	0.474281	1.92404e-05	0.000265515	1
Gm5617	0.39	1.5236	1.70222	0.321983	1.96034e-05	0.000270307	1
Gm49066	0.05	0.245057	0.180911	-0.485755	1.9692e-05	0.000271311	1
Golga5	0.14	0.629912	0.524209	-0.348549	1.99853e-05	0.000275017	1
Hdac10	0.04	0.191103	0.135039	-0.542509	1.99928e-05	0.000275017	1
St8sia3	0.02	0.103965	0.0637782	-0.734351	2.01573e-05	0.000277059	1
Kif16b	0.07	0.221312	0.293143	0.459557	2.02458e-05	0.000278052	1
Hspb6	0.03	0.0943563	0.143618	0.642288	2.04155e-05	0.000280161	1
Gpank1	0.45	1.7893	1.98181	0.327549	2.06517e-05	0.000283177	1
Dyrk1a	0.32	1.40609	1.24594	-0.314793	2.07479e-05	0.000284269	1
Gja1	0.81	3.92557	3.65452	-0.400113	2.08779e-05	0.000285823	1
Chuk	0.24	1.03246	0.896055	-0.318396	2.10189e-05	0.000287525	1
Nbr1	0.28	1.05481	1.20377	0.317831	2.12701e-05	0.00029073	1
Lima1	0.75	3.57331	3.25138	-0.480355	2.13654e-05	0.000291803	1
Fastkd3	0.24	1.06942	0.930635	-0.317074	2.14064e-05	0.00029213	1
Pdp1	0.05	0.157705	0.219167	0.520534	2.14949e-05	0.000293106	1
Satb1	0.28	1.03975	1.18755	0.317759	2.16226e-05	0.000294615	1
Prcp	0.21	0.923863	0.795322	-0.321986	2.17246e-05	0.00029577	1
Gga3	0.17	0.623302	0.739023	0.338567	2.18987e-05	0.000297906	1
Det1	0.22	0.81829	0.949926	0.323969	2.21127e-05	0.000300579	1
Jrkl	0.1	0.359492	0.448788	0.388816	2.2251e-05	0.000302221	1
Dram2	0.19	0.684616	0.805465	0.332427	2.23499e-05	0.000303325	1
4933404O12Rik	0.34	1.15552	1.55339	0.776725	2.24454e-05	0.000304382	1
Noc3l	0.4	1.76501	1.58574	-0.318358	2.26047e-05	0.000306301	1
Pdcd11	0.66	3.15088	2.76061	-0.594178	2.26667e-05	0.000306752	1
Pik3ca	0.28	1.06635	1.21557	0.316615	2.26736e-05	0.000306752	1
Flot1	0.26	1.14817	1.00463	-0.314434	2.27776e-05	0.000307917	1
Pptc7	0.17	0.740059	0.625824	-0.333592	2.28033e-05	0.000308023	1
Fam114a1	0.08	0.379429	0.299073	-0.404569	2.30671e-05	0.000311343	1
Pantr1	0.23	0.892864	1.02977	0.32014	2.31052e-05	0.000311613	1
Oxsr1	0.21	0.942605	0.813145	-0.320017	2.31865e-05	0.000312269	1
Zfp932	0.3	1.29858	1.14574	-0.31281	2.31901e-05	0.000312269	1
Surf1	0.22	0.817748	0.948936	0.32304	2.33787e-05	0.000314564	1
Zfp217	0.15	0.539839	0.647527	0.347732	2.35231e-05	0.000316259	1
Amotl2	0.24	1.06302	0.925339	-0.315616	2.35708e-05	0.000316653	1
Lrp11	0.04	0.181178	0.12717	-0.550609	2.38209e-05	0.000319764	1
Slc1a3	0.12	0.545342	0.448205	-0.358847	2.38598e-05	0.000320037	1
Wdr47	0.05	0.15297	0.213207	0.523786	2.40334e-05	0.000322115	1
Sppl2b	0.15	0.672955	0.564663	-0.339243	2.4556e-05	0.000328863	1
Map1s	0.44	1.94012	1.75273	-0.321116	2.45825e-05	0.000328962	1
Wars2	0.13	0.564393	0.465714	-0.354518	2.49558e-05	0.000333699	1
Bcl2l2	0.06	0.211169	0.280631	0.462433	2.50176e-05	0.000334266	1
Kpna4	0.62	2.95347	2.54191	-0.634756	2.50683e-05	0.000334684	1
Usp12	0.2	0.881424	0.756911	-0.321656	2.5109e-05	0.000334968	1
Yipf2	0.05	0.173145	0.236631	0.498018	2.51938e-05	0.000335774	1
AW549877	0.2	0.741246	0.865908	0.326102	2.52084e-05	0.000335774	1
Myo1e	0.09	0.322124	0.406241	0.399068	2.59733e-05	0.000345696	1
Bcl9l	0.18	0.650417	0.767334	0.332708	2.61299e-05	0.000347511	1
Pygo1	0.18	0.672373	0.791141	0.3307	2.61538e-05	0.000347561	1
9930014A18Rik	0.05	0.173087	0.236411	0.497034	2.62421e-05	0.000348352	1
Gm49164	0.03	0.142402	0.0952439	-0.614961	2.62537e-05	0.000348352	1
Pcsk2os1	0.02	0.0584095	0.0980957	0.776989	2.64054e-05	0.000350095	1
Sec23ip	0.31	1.33658	1.18255	-0.310498	2.65811e-05	0.000352153	1
Cenpu	0.42	1.85827	1.67581	-0.317594	2.6805e-05	0.000354847	1
2810468N07Rik	0.08	0.370862	0.292093	-0.404408	2.69584e-05	0.000356604	1
Ppm1d	0.37	1.63042	1.45991	-0.312846	2.70184e-05	0.000357123	1
Nfkbiz	0.07	0.241699	0.315133	0.438176	2.76546e-05	0.000365252	1
Myo9b	0.15	0.553389	0.661269	0.342591	2.8019e-05	0.000369782	1
Pdgfra	0.46	2.05278	1.86123	-0.321935	2.8094e-05	0.000370489	1
Lnpep	0.14	0.511225	0.615095	0.348775	2.82589e-05	0.000372379	1
Anxa11	0.04	0.110723	0.162458	0.591271	2.83792e-05	0.000373464	1
Fastkd1	0.15	0.650945	0.545309	-0.339214	2.83847e-05	0.000373464	1
Cdc42bpa	0.28	1.06178	1.20877	0.312729	2.85984e-05	0.00037599	1
Qtrt2	0.29	1.26274	1.11377	-0.309348	2.87648e-05	0.000377889	1
Cdk17	0.14	0.482685	0.583647	0.353283	2.89389e-05	0.000379887	1
Zfp212	0.28	1.22928	1.08243	-0.309443	2.89762e-05	0.000380086	1
Zfp467	0.09	0.315858	0.398539	0.398631	2.98604e-05	0.000391387	1
Cep57l1	0.31	1.3585	1.20412	-0.308561	2.98836e-05	0.000391393	1
Ccdc103	0.03	0.14281	0.0959002	-0.609	3.01637e-05	0.000394762	1
Arhgdib	0.08	0.280655	0.358872	0.414096	3.03435e-05	0.000396814	1
Tmem246	0.07	0.251959	0.326373	0.429598	3.04915e-05	0.000398238	1
Prpf3	0.45	1.99587	1.80788	-0.31892	3.04986e-05	0.000398238	1
Tbc1d32	0.08	0.344371	0.269198	-0.412293	3.11719e-05	0.000406622	1
Mtmr4	0.3	1.13335	1.28428	0.31065	3.11947e-05	0.000406622	1
Igsf11	0.05	0.221056	0.161733	-0.494953	3.12114e-05	0.000406622	1
Stau2	0.2	0.725942	0.847871	0.323362	3.12679e-05	0.000406887	1
Slco3a1	0.07	0.304816	0.234376	-0.432204	3.1279e-05	0.000406887	1
Mief2	0.06	0.265923	0.200443	-0.456883	3.13957e-05	0.000408096	1
1700052K11Rik	0.14	0.622543	0.519925	-0.340903	3.16387e-05	0.000410945	1
Pdcd4	0.57	2.7292	2.30437	-0.667235	3.17064e-05	0.000411515	1
Aldh5a1	0.07	0.246405	0.31988	0.432002	3.17959e-05	0.000412366	1
D430042O09Rik	0.27	1.0015	1.14354	0.31178	3.1893e-05	0.000413314	1
Tmem79	0.03	0.133786	0.0886501	-0.626891	3.19917e-05	0.000414282	1
Ldb2	0.19	0.693289	0.812377	0.325274	3.21953e-05	0.000416605	1
B230216N24Rik	0.02	0.0618163	0.101898	0.750376	3.24429e-05	0.000419494	1
Gm47438	0.02	0.0881016	0.0522677	-0.779398	3.25898e-05	0.000421078	1
Nfe2l2	0.38	1.67928	1.50791	-0.310424	3.27629e-05	0.000422998	1
Arhgef26	0.16	0.71004	0.600357	-0.329778	3.29622e-05	0.000425251	1
Agap1	0.27	1.16535	1.02355	-0.307769	3.33186e-05	0.000429529	1
Map3k10	0.36	1.38839	1.55418	0.310664	3.33815e-05	0.000430018	1
Sft2d2	0.05	0.234769	0.173718	-0.480031	3.34987e-05	0.000431205	1
Trps1	0.31	1.19807	1.35241	0.309198	3.36739e-05	0.000433137	1
3110001I22Rik	0.07	0.217638	0.286805	0.450129	3.38562e-05	0.000435156	1
Tmtc4	0.22	0.944298	0.817276	-0.313326	3.39966e-05	0.000436616	1
Lgalsl	0.36	1.57795	1.41232	-0.308177	3.40203e-05	0.000436616	1
Disp1	0.11	0.490059	0.3999	-0.363162	3.40736e-05	0.000436973	1
Pgf	0.02	0.104925	0.0655582	-0.707316	3.42926e-05	0.000439455	1
Tcfl5	0.15	0.661795	0.556296	-0.334309	3.43313e-05	0.000439624	1
Rgl1	0.25	1.07596	0.940145	-0.308822	3.44896e-05	0.000441324	1
Mylip	0.07	0.254332	0.328517	0.425363	3.45174e-05	0.000441351	1
Pias3	0.08	0.281761	0.359497	0.410576	3.47103e-05	0.000443489	1
B230369F24Rik	0.02	0.11871	0.0766157	-0.66259	3.48848e-05	0.000445389	1
Scrib	0.3	1.13977	1.29012	0.308656	3.49754e-05	0.000446214	1
Zcchc14	0.22	0.821577	0.950067	0.315826	3.50676e-05	0.000447059	1
Trim13	0.09	0.314474	0.396199	0.395718	3.51347e-05	0.000447584	1
Gm14419	0.03	0.0841945	0.129558	0.655107	3.52828e-05	0.00044914	1
Paf1	0.34	1.31963	1.48088	0.308948	3.53288e-05	0.000449392	1
Tvp23b	0.42	1.86223	1.68229	-0.312875	3.55205e-05	0.000451498	1
Aco1	0.22	0.792936	0.919131	0.316927	3.57243e-05	0.000453755	1
B3galnt2	0.31	1.36493	1.21194	-0.304939	3.70635e-05	0.000470418	1
Zfp787	0.4	1.77651	1.60135	-0.310081	3.73633e-05	0.000473873	1
Rnf227	0.31	1.1801	1.33239	0.307377	3.74348e-05	0.000474061	1
Gm8281	0.01	0.00705371	0.0629717	3.19882	3.74349e-05	0.000474061	1
Gk5	0.08	0.257069	0.331253	0.42191	3.74606e-05	0.000474061	1
Usp42	0.28	1.05726	1.20167	0.308085	3.75944e-05	0.000475405	1
Msl3	0.39	1.86404	1.4431	-0.752958	3.79062e-05	0.000478997	1
C2cd5	0.15	0.537725	0.642254	0.339049	3.81854e-05	0.000482172	1
Zfp30	0.21	0.785256	0.910351	0.316098	3.83301e-05	0.000483639	1
Tsku	0.03	0.141446	0.0953416	-0.602983	3.83578e-05	0.000483639	1
9530082P21Rik	0.04	0.187595	0.133901	-0.526226	3.89123e-05	0.000490069	1
Man1a	0.04	0.117163	0.169157	0.568246	3.89246e-05	0.000490069	1
Trim37	0.37	1.62149	1.45483	-0.306351	3.93183e-05	0.000494571	1
Gm5577	0.06	0.211362	0.278996	0.451303	3.93395e-05	0.000494571	1
Smad3	0.16	0.594802	0.70424	0.331087	3.93885e-05	0.000494825	1
Lyn	0.09	0.412725	0.330999	-0.380954	3.94288e-05	0.00049497	1
Fat4	0.03	0.14531	0.0986086	-0.593724	3.97342e-05	0.000498441	1
Ubiad1	0.08	0.277822	0.354405	0.409389	3.99444e-05	0.000500714	1
Ap3d1	0.33	1.45968	1.30204	-0.30397	4.03905e-05	0.000505939	1
Sh3pxd2a	0.25	1.0817	0.946675	-0.305951	4.04324e-05	0.000506095	1
Zdhhc24	0.05	0.14724	0.204579	0.517061	4.08749e-05	0.000511263	1
Med24	0.21	0.918119	0.794175	-0.311235	4.09094e-05	0.000511323	1
Klhl7	0.32	1.23245	1.3871	0.305783	4.11667e-05	0.000514166	1
Zfp619	0.03	0.0816853	0.125995	0.657737	4.16273e-05	0.000519543	1
Slamf1	0.06	0.286188	0.219101	-0.435791	4.18828e-05	0.000522353	1
Snapin	0.27	1.1644	1.02441	-0.303829	4.19793e-05	0.000523178	1
Kank3	0.03	0.0952907	0.142588	0.61624	4.20481e-05	0.000523657	1
Nfatc2ip	0.17	0.762323	0.649976	-0.320517	4.20801e-05	0.000523677	1
Crmp1	0.25	1.10467	0.968516	-0.304657	4.23734e-05	0.000526946	1
Gm26901	0.02	0.110522	0.0704573	-0.678856	4.26714e-05	0.00053027	1
B4galnt4	0.17	0.629528	0.741394	0.325809	4.28351e-05	0.000531921	1
Usp2	0.06	0.203138	0.269206	0.455777	4.29412e-05	0.000532855	1
Zbed4	0.34	1.28207	1.43921	0.305097	4.33885e-05	0.000537753	1
Tyk2	0.04	0.127743	0.181381	0.545465	4.33984e-05	0.000537753	1
Rpgr	0.29	1.08505	1.22999	0.30518	4.36819e-05	0.000540877	1
Tmem184b	0.02	0.0564821	0.0943364	0.76767	4.40746e-05	0.000545348	1
Prr11	0.15	0.547642	0.652175	0.334925	4.41223e-05	0.000545546	1
Plppr2	0.02	0.0505096	0.0866375	0.804793	4.50034e-05	0.000556041	1
Ccdc171	0.02	0.118912	0.0773225	-0.651432	4.50532e-05	0.000556258	1
Gna13	0.36	1.39431	1.55754	0.305417	4.52937e-05	0.000558828	1
Zfp236	0.14	0.618686	0.518372	-0.334403	4.55564e-05	0.000561336	1
Flnb	0.23	0.847001	0.975388	0.310096	4.55622e-05	0.000561336	1
Lin9	0.23	1.01842	0.888407	-0.305512	4.56201e-05	0.000561649	1
Sh3pxd2b	0.16	0.568845	0.675055	0.331473	4.56668e-05	0.000561822	1
Hp1bp3	0.66	3.17777	2.80105	-0.572487	4.58174e-05	0.000563273	1
Naa60	0.27	1.18513	1.04464	-0.301823	4.64574e-05	0.000570734	1
Nacc2	0.02	0.118965	0.0774326	-0.649968	4.64996e-05	0.000570846	1
Psen2	0.06	0.28683	0.220052	-0.432549	4.67243e-05	0.000573196	1
Extl3	0.16	0.585691	0.693213	0.328929	4.68537e-05	0.000574375	1
Rab11fip3	0.07	0.245672	0.317332	0.42337	4.69484e-05	0.000575126	1
Tpk1	0.05	0.226309	0.167502	-0.477921	4.71096e-05	0.000576691	1
Eng	0.09	0.332679	0.415027	0.382166	4.77277e-05	0.000583842	1
Morc2a	0.29	1.10891	1.25459	0.303402	4.78247e-05	0.000584614	1
Itpkb	0.1	0.362362	0.448012	0.372047	4.81085e-05	0.000587668	1
Tbl3	0.61	2.91274	2.51334	-0.617482	4.85361e-05	0.000592471	1
Tmem198b	0.07	0.238087	0.308574	0.427283	4.85849e-05	0.000592646	1
Col25a1	0.05	0.168854	0.229143	0.485408	4.87759e-05	0.000594555	1
Zfp248	0.13	0.592081	0.494461	-0.336703	4.92225e-05	0.000599575	1
N4bp3	0.08	0.338421	0.265714	-0.404024	4.92634e-05	0.00059965	1
Wnt16	0.05	0.235125	0.175305	-0.46819	5.0199e-05	0.000610606	1
Tmem241	0.03	0.125155	0.0826306	-0.630169	5.036e-05	0.000612133	1
Trp53i13	0.24	0.884365	1.0146	0.306789	5.06813e-05	0.000615605	1
Epn2	0.23	1.01491	0.8859	-0.30373	5.07974e-05	0.00061658	1
Magi2	0.07	0.243106	0.314055	0.422982	5.09998e-05	0.000618359	1
Morc4	0.11	0.390415	0.478782	0.362705	5.10157e-05	0.000618359	1
Cd68	0.04	0.184633	0.132212	-0.520613	5.22068e-05	0.000632351	1
BC037039	0.16	0.698055	0.592018	-0.322356	5.22841e-05	0.000632843	1
Sparc	0.12	0.444703	0.538436	0.349066	5.27861e-05	0.000638471	1
Alkbh8	0.36	1.5665	1.40545	-0.300434	5.29792e-05	0.000640357	1
Tbc1d9	0.04	0.140608	0.195812	0.518724	5.37922e-05	0.000649729	1
Gpx3	0.21	0.796551	0.919959	0.309404	5.39738e-05	0.000651089	1
Arl16	0.43	1.88163	1.70487	-0.306043	5.39804e-05	0.000651089	1
Rtl8a	0.38	1.65988	1.49418	-0.301431	5.42073e-05	0.000653369	1
Atg7	0.11	0.382685	0.469876	0.363472	5.44693e-05	0.000656068	1
Rbm8a2	0.06	0.336681	0.147674	-1.33081	5.45436e-05	0.000656504	1
Rab3a	0.12	0.555073	0.461252	-0.340504	5.47905e-05	0.000659016	1
Ankle2	0.3	1.30503	1.15882	-0.298019	5.54036e-05	0.000665926	1
Klf10	0.03	0.124078	0.0819847	-0.628706	5.58615e-05	0.00067096	1
AC149090.1	0.1	0.256061	0.48535	1.09813	5.60418e-05	0.000672374	1
Fam160b2	0.06	0.211538	0.277719	0.442393	5.60572e-05	0.000672374	1
Chpt1	0.24	1.0666	0.935015	-0.300451	5.65292e-05	0.000677564	1
Brsk1	0.04	0.138481	0.193116	0.520275	5.68526e-05	0.000680966	1
Fam241b	0.03	0.0918663	0.137498	0.615344	5.71508e-05	0.000684064	1
1700102H20Rik	0.03	0.131298	0.0879441	-0.61003	5.73292e-05	0.000685723	1
Msi1	0.42	1.83851	1.66446	-0.303933	5.74935e-05	0.000687211	1
Heyl	0.06	0.342363	0.14889	-1.34654	5.78708e-05	0.000691242	1
Gm4707	0.03	0.107042	0.155735	0.576804	5.83362e-05	0.000696318	1
Zfp781	0.02	0.0512666	0.0869437	0.788093	5.88925e-05	0.000702218	1
Nfib	0.05	0.150643	0.207236	0.50218	5.89203e-05	0.000702218	1
Bid	0.11	0.488221	0.400868	-0.352072	5.89806e-05	0.000702218	1
AI597479	0.2	0.856257	0.739118	-0.307853	5.89935e-05	0.000702218	1
Zfp984	0.16	0.592345	0.698834	0.323538	5.99147e-05	0.000712692	1
Dtx3	0.37	1.41938	1.58118	0.300584	6.06107e-05	0.000720473	1
2810403D21Rik	0.53	2.67357	2.46343	-0.328385	6.10302e-05	0.000724959	1
Gm14410	0.05	0.227231	0.16912	-0.469414	6.11692e-05	0.000726111	1
D030045P18Rik	0.05	0.294459	0.118559	-1.44371	6.15777e-05	0.000730456	1
Col4a1	0.52	2.49857	2.0783	-0.675453	6.17127e-05	0.000731555	1
Rmnd1	0.35	1.52285	1.36552	-0.297227	6.18212e-05	0.000732337	1
Trerf1	0.12	0.442497	0.535058	0.346214	6.22765e-05	0.000737224	1
Bet1l	0.31	1.35871	1.21044	-0.29594	6.2486e-05	0.000739196	1
Zfp979	0.16	0.58316	0.688574	0.323767	6.26174e-05	0.000740243	1
Uspl1	0.43	2.04228	1.62874	-0.711178	6.34622e-05	0.000749716	1
Pigc	0.12	0.428798	0.519874	0.348734	6.36809e-05	0.000751784	1
Hist3h2ba	0.02	0.0605466	0.0985231	0.730172	6.38293e-05	0.000752592	1
Zfp628	0.09	0.29749	0.374266	0.389701	6.38367e-05	0.000752592	1
Tube1	0.25	0.944736	1.07726	0.300808	6.40791e-05	0.000754591	1
Cep83os	0.06	0.148224	0.329905	1.29054	6.40938e-05	0.000754591	1
Ppp3cc	0.02	0.0719232	0.112715	0.678026	6.41729e-05	0.000755007	1
Acsl5	0.18	0.794556	0.68248	-0.310067	6.47988e-05	0.000761466	1
Aebp1	0.09	0.405894	0.327049	-0.371934	6.48104e-05	0.000761466	1
Myl9	0.16	0.734116	0.626594	-0.314765	6.51429e-05	0.000764852	1
Fam53b	0.34	1.29219	1.44612	0.297978	6.52028e-05	0.000765034	1
Mbd5	0.1	0.341361	0.423054	0.372219	6.57275e-05	0.000770667	1
Zfp408	0.06	0.210804	0.276186	0.438811	6.61078e-05	0.000774598	1
Xylb	0.05	0.159934	0.217616	0.487224	6.63698e-05	0.00077714	1
Zcchc24	0.19	0.682535	0.7957	0.312916	6.66252e-05	0.000779601	1
Tob2	0.13	0.566745	0.472941	-0.33454	6.67538e-05	0.000780576	1
Birc2	0.29	1.10685	1.24939	0.297333	6.75045e-05	0.000788818	1
Haus6	0.38	1.68342	1.51867	-0.297861	6.79978e-05	0.000794045	1
Ccdc85a	0.02	0.0490926	0.0837944	0.796657	6.8067e-05	0.000794315	1
Sec11c	0.43	1.68624	1.86086	0.303539	6.81445e-05	0.000794681	1
Plekha3	0.36	1.57055	1.41168	-0.295918	6.88335e-05	0.000802173	1
Gm38037	0.06	0.190394	0.252639	0.454647	6.90447e-05	0.000804091	1
Pou5f2	0.02	0.067268	0.106724	0.694763	6.91832e-05	0.000805159	1
Abhd10	0.37	1.62486	1.46332	-0.296436	6.98225e-05	0.000812051	1
Spty2d1	0.12	0.546153	0.45447	-0.336748	7.09713e-05	0.000824371	1
Tmem120a	0.21	0.781225	0.901447	0.305245	7.09774e-05	0.000824371	1
Crlf2	0.07	0.229485	0.297112	0.423527	7.14759e-05	0.000829602	1
Lmtk3	0.02	0.0666805	0.105898	0.696041	7.15841e-05	0.000830298	1
Gm36738	0.02	0.0800502	0.0474245	-0.779056	7.20958e-05	0.000835672	1
Pi4k2a	0.23	1.00531	0.879485	-0.29772	7.23924e-05	0.000838545	1
Mgat3	0.05	0.168652	0.227348	0.474588	7.32195e-05	0.000847115	1
Trim21	0.02	0.0972047	0.0609152	-0.700746	7.32305e-05	0.000847115	1
Ripk1	0.06	0.2899	0.224406	-0.418707	7.37871e-05	0.000852981	1
Cbwd1	0.3	1.28165	1.13922	-0.292949	7.42779e-05	0.00085808	1
Zfp952	0.1	0.43517	0.354028	-0.360083	7.46327e-05	0.0008616	1
E2f3	0.61	2.91795	2.52777	-0.602785	7.47007e-05	0.000861808	1
Cstf2t	0.22	0.840221	0.964298	0.301491	7.47884e-05	0.000862242	1
Lhpp	0.12	0.533731	0.443429	-0.337833	7.49542e-05	0.000863577	1
Zfp319	0.11	0.380735	0.465899	0.356985	7.6138e-05	0.00087663	1
Ltbr	0.07	0.228653	0.295881	0.42247	7.62852e-05	0.000877739	1
Gm29773	0.04	0.246064	0.186185	-0.447047	7.67847e-05	0.000882896	1
Tmem38b	0.1	0.349789	0.431578	0.365969	7.70884e-05	0.000885797	1
Dnaaf4	0.05	0.244737	0.185058	-0.447844	7.7415e-05	0.000888958	1
Trappc10	0.16	0.70077	0.596861	-0.314548	7.74862e-05	0.000889183	1
Hist2h2aa1	0.16	0.79768	0.497282	-0.921652	7.76876e-05	0.0008909	1
Plekhn1	0.17	0.62655	0.734055	0.314733	7.87971e-05	0.000903023	1
Slc9a1	0.07	0.253504	0.323835	0.406419	7.90167e-05	0.000904463	1
Nbn	0.34	1.46327	1.31132	-0.292351	7.90277e-05	0.000904463	1
Zbtb43	0.19	0.716343	0.830848	0.307074	7.97108e-05	0.000911675	1
Senp8	0.25	1.07245	0.943114	-0.294118	8.01219e-05	0.00091577	1
Gm16861	0.02	0.0911346	0.0562904	-0.720554	8.04517e-05	0.00091893	1
Alkbh7	0.42	1.66689	1.83867	0.299898	8.10609e-05	0.000925276	1
Gm3550	0.15	0.649797	0.550196	-0.319031	8.15466e-05	0.000930204	1
Coil	0.36	1.56254	1.40589	-0.292384	8.35892e-05	0.000952872	1
Zfp689	0.07	0.250572	0.320244	0.406591	8.40425e-05	0.000957406	1
Clmn	0.09	0.325466	0.40405	0.372153	8.50352e-05	0.000968076	1
Mars2	0.15	0.648422	0.54919	-0.31831	8.52607e-05	0.000970003	1
Kif7	0.08	0.258426	0.328993	0.401694	8.59389e-05	0.000977073	1
Snhg18	0.45	1.96793	1.79188	-0.299809	8.6043e-05	0.000977612	1
Cln6	0.07	0.239748	0.307832	0.411974	8.7592e-05	0.000994358	1
Eea1	0.35	1.54382	1.38858	-0.291316	8.76322e-05	0.000994358	1
Frat1	0.03	0.150636	0.104994	-0.554384	8.7723e-05	0.000994733	1
1700028J19Rik	0.02	0.102704	0.06574	-0.670688	9.08634e-05	0.00102967	1
Phtf1	0.25	1.09086	0.96138	-0.291385	9.12718e-05	0.00103361	1
Serpinb6a	0.45	1.97979	1.80384	-0.299016	9.13694e-05	0.00103404	1
Ptgis	0.47	2.26231	1.8472	-0.687823	9.16376e-05	0.00103639	1
Lipe	0.02	0.0574891	0.0937069	0.731321	9.20777e-05	0.00104069	1
Eva1b	0.84	4.1892	3.93136	-0.378542	9.22426e-05	0.00104187	1
Klf6	0.18	0.681427	0.792145	0.30679	9.28704e-05	0.00104827	1
Snai2	0.26	1.0137	1.14751	0.292453	9.4098e-05	0.00106143	1
Rnf208	0.02	0.0493977	0.0833698	0.779858	9.45062e-05	0.00106534	1
Cep85l	0.16	0.713878	0.610201	-0.309371	9.48829e-05	0.00106889	1
Naglu	0.04	0.117905	0.167034	0.538803	9.57139e-05	0.00107755	1
Bsn	0.06	0.253388	0.193344	-0.435104	9.62319e-05	0.00108267	1
Ythdc2	0.27	1.15953	1.02643	-0.289079	9.7446e-05	0.00109562	1
Ddx54	0.72	3.40397	3.09051	-0.470602	9.77942e-05	0.00109881	1
Prrx1	0.97	5.37596	5.08442	-0.422867	9.84364e-05	0.00110496	1
D030028A08Rik	0.02	0.101877	0.0652413	-0.669764	9.84694e-05	0.00110496	1
Olig3	0.02	0.0714017	0.110834	0.663249	9.95325e-05	0.00111616	1
Mtln	0.47	2.19273	1.7904	-0.673121	9.98154e-05	0.00111861	1
Arhgap21	0.26	0.975787	1.10665	0.29204	0.000100073	0.00112077	1
Uvssa	0.17	0.752802	0.646617	-0.304817	0.000100977	0.00112978	1
Rsph3a	0.02	0.0964766	0.0609723	-0.687973	0.000101015	0.00112978	1
Gsta4	0.36	1.41142	1.56769	0.291222	0.000101075	0.00112978	1
Gm9993	0.11	0.403293	0.489177	0.34507	0.000101242	0.00113092	1
Serping1	0.04	0.111393	0.159072	0.549179	0.000102757	0.0011471	1
Clpb	0.33	1.42956	1.28179	-0.287394	0.000103025	0.00114935	1
Gins3	0.31	1.36496	1.22076	-0.286903	0.000104242	0.00116217	1
Ddx21	0.88	4.49742	4.23227	-0.38748	0.000105392	0.00117423	1
Zfp599	0.23	0.844623	0.966239	0.294861	0.000106294	0.00118331	1
Jakmip2	0.03	0.0776796	0.118357	0.637354	0.000106344	0.00118331	1
Eloa	0.35	1.52248	1.37014	-0.287602	0.000106414	0.00118332	1
E330009J07Rik	0.1	0.335143	0.413584	0.363508	0.000107444	0.00119401	1
Odf2	0.47	1.88161	2.06056	0.300038	0.00010765	0.00119552	1
Rnf214	0.33	1.45323	1.30463	-0.28669	0.000108105	0.00119933	1
Cog7	0.14	0.499255	0.593817	0.324636	0.000108131	0.00119933	1
Atp8b2	0.07	0.244063	0.31171	0.404003	0.000108956	0.0012077	1
Erlin1	0.1	0.462577	0.380659	-0.344425	0.000109815	0.00121643	1
Btg1	0.43	1.87909	1.70971	-0.293178	0.00011006	0.00121837	1
Stradb	0.09	0.308304	0.383594	0.372663	0.000110834	0.00122614	1
Lpcat3	0.37	1.41076	1.56606	0.289496	0.000110965	0.00122681	1
Anxa2	0.09	0.315439	0.391521	0.369835	0.000111151	0.00122787	1
Wdfy3	0.24	0.886603	1.01072	0.29249	0.000111204	0.00122787	1
44812	0.19	0.817728	0.707606	-0.29811	0.000112617	0.00124268	1
Rgs2	0.13	0.462767	0.553719	0.330012	0.000113201	0.00124833	1
2510017J16Rik	0.02	0.052012	0.0862369	0.754433	0.000113524	0.00125108	1
Rmi1	0.28	1.062	1.19713	0.288247	0.00011421	0.00125784	1
Osbpl3	0.06	0.215521	0.279185	0.421209	0.000114733	0.00126279	1
Fgfr2	0.14	0.502433	0.596874	0.322829	0.000115317	0.00126842	1
Lyst	0.06	0.250572	0.191519	-0.431904	0.00011549	0.00126951	1
Efcab2	0.14	0.514313	0.609745	0.320813	0.0001164	0.0012787	1
Nanos1	0.05	0.214095	0.159848	-0.461904	0.000117102	0.00128532	1
Mdc1	0.32	1.23905	1.38437	0.287109	0.000117225	0.00128532	1
Gm20075	0.16	0.67536	0.575909	-0.308988	0.000117227	0.00128532	1
Plpp5	0.16	0.71437	0.61198	-0.305152	0.000117438	0.00128682	1
Setd4	0.07	0.330856	0.26251	-0.385569	0.000118354	0.00129559	1
Cldn34c1	0.06	0.291795	0.227852	-0.404976	0.000118389	0.00129559	1
Kpna1	0.42	1.84266	1.67601	-0.290537	0.000121588	0.00132975	1
Cryl1	0.06	0.291672	0.227857	-0.404239	0.000121964	0.00133302	1
A930033H14Rik	0.03	0.0858539	0.127888	0.605785	0.000122377	0.00133668	1
Car3	0.02	0.101949	0.0657527	-0.659207	0.000122523	0.00133744	1
Gprasp1	0.32	1.42433	1.2784	-0.284218	0.000122678	0.00133828	1
Paxip1	0.41	1.61348	1.77812	0.291004	0.000122815	0.00133892	1
Ccl6	0.11	0.575874	0.327938	-1.0046	0.000123678	0.00134748	1
Paox	0.16	0.577249	0.677616	0.311197	0.000124194	0.00135225	1
Srbd1	0.39	1.71793	1.55738	-0.287627	0.000124401	0.00135364	1
Fam220a.1	0.09	0.395985	0.321097	-0.359675	0.000125367	0.0013633	1
Phykpl	0.21	0.900231	0.78526	-0.291573	0.000125734	0.00136643	1
Grin2a	0.04	0.12912	0.179292	0.510716	0.000126017	0.00136864	1
Nhs	0.14	0.510036	0.604581	0.319839	0.000126104	0.00136872	1
Fnip1	0.14	0.486155	0.578568	0.323617	0.000126324	0.00136899	1
Mdm1	0.25	1.07288	0.947016	-0.285837	0.000126347	0.00136899	1
Rev1	0.31	1.33624	1.19529	-0.283384	0.000126367	0.00136899	1
2610507B11Rik	0.39	1.72724	1.56643	-0.287473	0.000126621	0.00137088	1
Cd59a	0.06	0.290203	0.226719	-0.403923	0.00012717	0.00137596	1
S100a13	0.11	0.411456	0.496815	0.338188	0.000127632	0.00138009	1
Enox1	0.02	0.0817688	0.0497924	-0.738943	0.000128059	0.00138384	1
4930447C04Rik	0.03	0.163698	0.117002	-0.518977	0.000128764	0.00139059	1
Sema4b	0.04	0.169412	0.121882	-0.510165	0.000130542	0.0014089	1
4930405A21Rik	0.03	0.146187	0.102308	-0.547197	0.000131103	0.00141407	1
Insc	0.01	0.0750601	0.0446087	-0.772904	0.000131432	0.00141674	1
Gm12905	0.01	0.0741673	0.0439191	-0.777971	0.000131574	0.00141738	1
Tcof1	0.86	4.31996	4.06403	-0.374912	0.000133814	0.00144062	1
Pex7	0.32	1.22937	1.37285	0.284588	0.000134208	0.00144395	1
Lrrc51	0.08	0.282743	0.354113	0.378931	0.00013451	0.00144629	1
Abcb7	0.15	0.660116	0.56268	-0.307806	0.000134816	0.00144868	1
Ube2w	0.39	1.69848	1.53977	-0.285635	0.000136101	0.00146158	1
Arel1	0.06	0.183193	0.241577	0.442726	0.000137019	0.00147052	1
Rnf145	0.31	1.18368	1.32425	0.283959	0.000138624	0.00148682	1
Tspan17	0.02	0.0485682	0.0813454	0.76795	0.000138793	0.00148747	1
Otud4	0.45	1.80517	1.97763	0.293095	0.000138931	0.00148747	1
Tafa5	0.42	1.85807	1.69209	-0.288409	0.000138943	0.00148747	1
Gpatch1	0.18	0.779498	0.673498	-0.296511	0.000139721	0.00149483	1
Rarg	0.35	1.53983	1.38918	-0.282846	0.000139804	0.00149483	1
Fes	0.02	0.0586028	0.0939297	0.706418	0.000143378	0.00153209	1
Senp5	0.36	1.55015	1.39924	-0.282442	0.000143861	0.0015363	1
Cyp51	0.43	1.91991	1.75152	-0.289121	0.000144225	0.00153924	1
Zbtb7a	0.19	0.687496	0.795394	0.297681	0.000145959	0.00155677	1
Vldlr	0.05	0.123434	0.281724	1.30858	0.000146547	0.00156208	1
Odr4	0.39	1.70861	1.55023	-0.284307	0.000147695	0.00157335	1
Rnf19a	0.14	0.510799	0.604383	0.316453	0.000148047	0.00157612	1
Lats1	0.15	0.547791	0.644497	0.311197	0.000148795	0.00158264	1
St6galnac2	0.04	0.111841	0.158353	0.53601	0.000148843	0.00158264	1
Ccdc97	0.13	0.461517	0.550667	0.324507	0.000149155	0.00158498	1
Dmxl2	0.06	0.203817	0.264698	0.422697	0.000150888	0.0016024	1
Gm17477	0.02	0.0925679	0.0586625	-0.68284	0.000151477	0.00160767	1
Prkar2a	0.37	1.44838	1.60227	0.283865	0.000154195	0.00163551	1
Cpd	0.18	0.662072	0.767627	0.298554	0.000154659	0.00163942	1
Nfic	0.05	0.158223	0.212353	0.464757	0.000155914	0.00165172	1
Crip1	0.07	0.38509	0.190242	-1.16464	0.000158948	0.00168282	1
Klf3	0.19	0.826606	0.718218	-0.29093	0.000159077	0.00168315	1
4930481A15Rik	0.01	0.0450403	0.0038204	-3.58927	0.000160248	0.00169449	1
Cep250	0.22	0.966911	0.849449	-0.284239	0.000161104	0.00170251	1
R74862	0.14	0.509844	0.602786	0.314818	0.000161435	0.00170496	1
Kif5c	0.36	1.60648	1.45395	-0.280967	0.000162147	0.00171131	1
Flywch1	0.53	2.46821	2.07922	-0.626141	0.000162235	0.00171131	1
Dtnb	0.19	0.690785	0.798096	0.295252	0.000163354	0.00172206	1
Slc45a4	0.13	0.480197	0.570435	0.319201	0.00016413	0.00172918	1
Ppwd1	0.52	2.42679	2.03873	-0.627681	0.000164416	0.00173114	1
Brpf1	0.24	1.05789	0.935034	-0.281207	0.000165086	0.00173713	1
Cd248	0.16	0.60093	0.701262	0.302928	0.000165199	0.00173726	1
Rab3il1	0.36	1.55793	1.40799	-0.279951	0.000165561	0.00174001	1
Slc2a3	0.09	0.255826	0.46918	1.03816	0.000165715	0.00174056	1
Nefm	0.03	0.128216	0.0879274	-0.57378	0.0001662	0.0017446	1
Nek9	0.2	0.74948	0.860842	0.290854	0.000168048	0.00176292	1
Maml2	0.06	0.186091	0.244035	0.434378	0.000168351	0.00176502	1
Ttf1	0.33	1.2586	1.4015	0.280427	0.000168612	0.00176607	1
Msh3	0.4	1.74422	1.58552	-0.28249	0.000168656	0.00176607	1
Dcaf10	0.26	1.12848	1.00165	-0.27944	0.000169004	0.00176864	1
Spg7	0.31	1.3424	1.2037	-0.278058	0.000169128	0.00176887	1
Trim65	0.02	0.0594723	0.0945498	0.694483	0.000170374	0.00178082	1
A430105J06Rik	0.04	0.168172	0.12159	-0.502319	0.000170698	0.00178312	1
Foxp4	0.29	1.11669	1.25136	0.280131	0.000172402	0.00179984	1
Slc25a28	0.19	0.686768	0.793352	0.294421	0.000173075	0.00180576	1
Dennd5a	0.25	0.921307	1.04398	0.283083	0.000173897	0.00181324	1
Ercc2	0.17	0.723284	0.622779	-0.296413	0.000175252	0.00182626	1
Pkp4	0.29	1.12136	1.2561	0.27972	0.000175957	0.00183227	1
Iqsec1	0.09	0.414848	0.339703	-0.345916	0.000176041	0.00183227	1
Rrp8	0.75	3.59587	3.31054	-0.425148	0.000176729	0.00183832	1
Scmh1	0.17	0.626979	0.728869	0.298982	0.000176987	0.00183989	1
Tubb6	0.34	1.31069	1.45587	0.279692	0.000178054	0.00184987	1
Slc25a10	0.27	1.16405	1.03566	-0.277857	0.000179313	0.00186183	1
Bmi1	0.33	1.28314	1.42671	0.279285	0.00018028	0.00187075	1
Hist1h3b	0.13	0.651282	0.391273	-0.938879	0.000180409	0.00187096	1
Cds2	0.16	0.586928	0.685506	0.302585	0.000181057	0.00187655	1
Gm7072	0.14	0.506765	0.598658	0.312777	0.000182204	0.00188731	1
Gramd3	0.19	0.808649	0.702429	-0.289341	0.000182528	0.00188952	1
Hist1h4d	0.56	2.78181	2.3679	-0.646824	0.000183117	0.00189448	1
Ctsk	0.02	0.0766648	0.046465	-0.74443	0.000184707	0.00190978	1
Plppr3	0.16	0.59653	0.695721	0.301118	0.00018503	0.00191198	1
Ankrd13c	0.25	1.08729	0.963624	-0.278392	0.000185657	0.00191731	1
C130036L24Rik	0.12	0.531509	0.446239	-0.318779	0.000185951	0.00191871	1
Mau2	0.32	1.37108	1.23173	-0.276356	0.000186015	0.00191871	1
Zfp128	0.04	0.126737	0.175095	0.502055	0.000186453	0.00192207	1
Arf2	0.26	1.10539	0.980703	-0.277966	0.000186598	0.00192242	1
Mamdc4	0.02	0.0684233	0.105361	0.649815	0.000187566	0.00193123	1
Dpp8	0.34	1.30064	1.44472	0.278555	0.000188424	0.00193891	1
Zfp869	0.31	1.19402	1.33223	0.278146	0.000189105	0.00194475	1
Ppp6r2	0.08	0.353552	0.284793	-0.364241	0.000189342	0.00194603	1
Gm45250	0.02	0.0742053	0.112413	0.627211	0.000189513	0.00194663	1
Fam117b	0.28	1.0646	1.1953	0.278728	0.000190187	0.00195239	1
Derl3	0.02	0.08914	0.0563967	-0.684369	0.000191753	0.00196631	1
Asb13	0.36	1.56225	1.41353	-0.277276	0.000191771	0.00196631	1
Traf3ip2	0.02	0.104566	0.0688374	-0.629302	0.000192544	0.00197306	1
H3f3aos	0.03	0.0787552	0.117878	0.610535	0.000194223	0.00198909	1
Rnpep	0.31	1.37304	1.23402	-0.27547	0.000195168	0.00199757	1
Mfsd14b	0.17	0.61579	0.716104	0.298066	0.000195483	0.00199961	1
Ptgfr	0.02	0.0780427	0.0476533	-0.733839	0.000196013	0.00200384	1
Rpusd1	0.18	0.773413	0.670124	-0.290206	0.000196726	0.00200994	1
D430020J02Rik	0.07	0.311127	0.247017	-0.381285	0.000196846	0.00200998	1
Aff2	0.12	0.529566	0.444801	-0.317739	0.000197952	0.00202007	1
Gm46218	0.03	0.130621	0.0903708	-0.561023	0.000199028	0.00202985	1
Naga	0.05	0.160871	0.214426	0.454411	0.000199898	0.00203752	1
Map7d3	0.07	0.326397	0.260718	-0.373831	0.000200413	0.00204156	1
Car11	0.01	0.0399677	0.0693952	0.817421	0.0002006	0.00204226	1
Zfp316	0.03	0.11199	0.15749	0.525447	0.000201688	0.00205159	1
Rbm41	0.08	0.343494	0.276049	-0.36652	0.000201755	0.00205159	1
Slc23a2	0.03	0.153473	0.109593	-0.518177	0.000201939	0.00205225	1
Ccdc62	0.08	0.34943	0.281381	-0.364137	0.000202188	0.00205358	1
Gm47469	0.02	0.0795817	0.0489299	-0.724068	0.000203184	0.00206247	1
C730034F03Rik	0.06	0.19854	0.257376	0.418501	0.000204811	0.00207776	1
Grhpr	0.91	4.39993	4.6595	0.378567	0.000206649	0.00209518	1
Lrp3	0.29	1.11499	1.24785	0.276689	0.000207032	0.00209782	1
Fam214b	0.03	0.0794195	0.118472	0.605621	0.000208325	0.00210969	1
Sqstm1	0.24	1.06058	0.93944	-0.276683	0.00020925	0.00211781	1
Upf2	0.43	2.01523	1.6289	-0.665955	0.000211384	0.00213757	1
Rexo5	0.07	0.248483	0.313571	0.384793	0.000211451	0.00213757	1
Rel	0.03	0.159797	0.115087	-0.506514	0.000211914	0.002141	1
Unk	0.16	0.572049	0.668266	0.300819	0.000214412	0.00216497	1
Rad9b	0.05	0.161849	0.215263	0.451195	0.00021481	0.00216772	1
Prr14	0.13	0.479656	0.568128	0.313581	0.000215215	0.00217053	1
Mapkapk3	0.02	0.0532972	0.0861926	0.717509	0.000215598	0.00217313	1
Ccndbp1	0.29	1.11028	1.24247	0.275927	0.000215857	0.00217446	1
Map10	0.04	0.122578	0.169686	0.503976	0.000216617	0.00218084	1
Top1mt	0.15	0.542293	0.636017	0.304201	0.000216945	0.00218287	1
Specc1	0.37	1.63063	1.47986	-0.275833	0.000217513	0.00218732	1
Mylk3	0.06	0.284067	0.223372	-0.392416	0.000217957	0.0021905	1
Zfp791	0.02	0.0584352	0.0925755	0.688729	0.000218917	0.00219854	1
Ppp1r14d	0.01	0.0688322	0.0106112	-2.73978	0.000219013	0.00219854	1
Tnip1	0.08	0.334118	0.26802	-0.368084	0.000219936	0.00220653	1
Auh	0.44	1.90472	1.74158	-0.280775	0.000220101	0.0022069	1
Wdr60	0.26	1.12023	0.996063	-0.274556	0.000220739	0.00221201	1
Bnc2	0.07	0.325283	0.260157	-0.371578	0.000222194	0.00222508	1
Tagln	0.04	0.134534	0.183548	0.484481	0.000222302	0.00222508	1
Nap1l2	0.02	0.0957549	0.0620119	-0.651463	0.00022276	0.00222838	1
Zdhhc7	0.12	0.527937	0.443979	-0.315323	0.000223594	0.00223542	1
Ropn1l	0.08	0.292604	0.362527	0.362323	0.000224115	0.00223934	1
Arhgap27os2	0.01	0.03645	0.0645344	0.844579	0.000226762	0.00226446	1
Gm42726	0.02	0.0505686	0.0826042	0.73134	0.00022863	0.0022818	1
Togaram1	0.24	0.897378	1.01618	0.278531	0.000228833	0.0022825	1
Gm16196	0.1	0.565598	0.320101	-1.01137	0.00022993	0.00229212	1
Slc1a5	0.42	1.83164	1.67222	-0.278331	0.000230302	0.0022945	1
Sh3bp5	0.69	3.23232	2.90878	-0.489594	0.000230729	0.00229743	1
Ldb1	0.63	2.53533	2.87261	0.521697	0.000232685	0.00231556	1
Pnpo	0.16	0.678375	0.582987	-0.294612	0.000234147	0.00232803	1
Zfp985	0.09	0.228642	0.426241	1.04888	0.000234208	0.00232803	1
Gfpt2	0.17	0.731323	0.632143	-0.289869	0.000234373	0.00232833	1
Orc1	0.31	1.35686	1.22038	-0.271964	0.000234868	0.00233057	1
1700120C14Rik	0.19	0.985	0.869295	-0.276457	0.000234869	0.00233057	1
Pcdh1	0.12	0.424855	0.507845	0.321919	0.000235588	0.00233519	1
Chrna1os	0.01	0.0752205	0.0457775	-0.737939	0.000235605	0.00233519	1
Ucp2	0.05	0.163994	0.217349	0.446082	0.00023598	0.00233756	1
Cmtm4	0.24	0.88743	1.0053	0.278164	0.000236975	0.00234488	1
Scarb1	0.09	0.331712	0.405551	0.346479	0.000236991	0.00234488	1
Rps6kc1	0.07	0.253335	0.318448	0.379214	0.000237441	0.00234798	1
Psmb10	0.6	2.78298	2.42232	-0.562247	0.000239621	0.00236818	1
Atp13a3	0.39	1.53296	1.68631	0.276634	0.000240889	0.00237935	1
Zfp839	0.04	0.126102	0.173408	0.494558	0.000241937	0.00238833	1
Alg8	0.2	0.875028	0.766415	-0.280149	0.000242079	0.00238836	1
Zscan22	0.07	0.333043	0.267479	-0.36594	0.000242592	0.00239126	1
4930579K19Rik	0.04	0.126834	0.174252	0.493299	0.00024265	0.00239126	1
Hoxa2	0.03	0.0957373	0.137587	0.553964	0.000243493	0.0023982	1
Trim56	0.03	0.0946651	0.136293	0.556413	0.000244636	0.00240808	1
Gm10320	0.05	0.287291	0.126878	-1.29878	0.000244776	0.00240808	1
Gm14325	0.04	0.186463	0.138355	-0.466155	0.000246725	0.00242587	1
Farp1	0.43	1.7043	1.86544	0.279444	0.000247489	0.002432	1
Sugct	0.02	0.0429531	0.0727212	0.781294	0.000247992	0.00243555	1
Arl14ep	0.27	1.18272	1.05603	-0.271542	0.000248179	0.002436	1
Usf3	0.19	0.833973	0.728218	-0.281749	0.000248554	0.00243829	1
Ntn3	0.08	0.345357	0.278639	-0.360321	0.000248911	0.0024404	1
Zfp266	0.77	3.68995	3.43655	-0.376275	0.00025152	0.00246458	1
Zfp503	0.07	0.237795	0.300745	0.386268	0.000252029	0.00246816	1
Commd3	0.43	1.71531	1.87672	0.279292	0.000252519	0.00247156	1
Itga4	0.05	0.245633	0.190018	-0.41194	0.000255031	0.00249473	1
Ddx28	0.42	1.64945	1.80766	0.277598	0.000256221	0.00250495	1
Rbl2	0.04	0.187749	0.139592	-0.463275	0.000257051	0.00251164	1
Lbh	0.16	0.720496	0.622696	-0.288846	0.000257368	0.00251331	1
Gm43672	0.05	0.178837	0.23397	0.428817	0.000257593	0.00251409	1
Fbrs	0.14	0.502045	0.591256	0.306152	0.000258292	0.00251948	1
E130317F20Rik	0.16	0.723505	0.625521	-0.28851	0.00025845	0.0025196	1
Gm12184	0.09	0.410905	0.337988	-0.337707	0.000258888	0.00252244	1
Gabbr1	0.12	0.431582	0.514597	0.318395	0.000259496	0.00252693	1
Zfp949	0.08	0.272661	0.339578	0.367367	0.000260016	0.00253057	1
Egr1	0.06	0.155157	0.324808	1.19313	0.000260267	0.00253158	1
Mylpf	0.07	0.225996	0.287268	0.392186	0.000264014	0.00256658	1
Lonp2	0.22	0.833833	0.947274	0.277843	0.000265849	0.00258296	1
Ttc9c	0.41	1.78048	1.6249	-0.274545	0.000266095	0.0025839	1
Mfap1a	0.32	1.3703	1.23435	-0.269511	0.000267899	0.00259995	1
Smg6	0.43	1.71143	1.87186	0.277842	0.000270539	0.00262409	1
Gm43062	0.01	0.0750002	0.0458761	-0.730372	0.000273128	0.00264771	1
Grik2	0.07	0.230405	0.292039	0.388381	0.000274762	0.00266093	1
Dalrd3	0.32	1.3653	1.22984	-0.269015	0.000274801	0.00266093	1
Gas2l1	0.15	0.549758	0.64241	0.29813	0.000277536	0.00268591	1
Sptbn4	0.02	0.0477047	0.0784557	0.740162	0.000280716	0.00271516	1
Fgfrl1	0.18	0.679671	0.782049	0.28519	0.000282874	0.0027345	1
Prdm4	0.19	0.685709	0.788487	0.284654	0.000284178	0.00274557	1
Hdac6	0.13	0.575018	0.488655	-0.302586	0.000285384	0.00275567	1
Nyap1	0.02	0.0566071	0.0895693	0.686088	0.000286286	0.00276138	1
Mthfsd	0.28	1.2291	1.10114	-0.268449	0.000286295	0.00276138	1
2900052L18Rik	0.19	0.695334	0.798704	0.283719	0.000287735	0.00277371	1
Mapk8ip3	0.21	0.896567	0.787873	-0.275733	0.000288103	0.00277571	1
Rhpn1	0.03	0.0955374	0.136788	0.548138	0.000288804	0.00278091	1
Tmem150a	0.08	0.374478	0.305586	-0.345809	0.000291588	0.00280614	1
Ier3	0.07	0.190051	0.373722	1.11428	0.000292229	0.00281075	1
Prcd	0.02	0.0739805	0.110842	0.610288	0.000293227	0.00281878	1
Pcdhgc3	0.08	0.337897	0.272702	-0.358674	0.000296053	0.00284435	1
Nrarp	0.01	0.0354825	0.0626369	0.839654	0.000297345	0.00285475	1
Ube3b	0.2	0.757071	0.864477	0.279232	0.000297467	0.00285475	1
Ttc38	0.02	0.0531138	0.0850799	0.703055	0.000300588	0.0028831	1
Sh3bp2	0.07	0.255196	0.319353	0.37204	0.00030193	0.00289436	1
Cdc6	0.51	2.46109	2.07234	-0.62626	0.000304657	0.00291888	1
Hmg20a	0.33	1.28838	1.42679	0.268989	0.00030897	0.00295856	1
Sufu	0.22	0.836996	0.949379	0.274743	0.000309269	0.00295977	1
Gstz1	0.21	0.91852	0.809014	-0.273372	0.000309992	0.00296505	1
Ino80d	0.25	1.06554	0.94734	-0.268952	0.000311339	0.00297628	1
Optn	0.03	0.104127	0.146698	0.52586	0.000313044	0.00299092	1
Fam189b	0.09	0.31628	0.38697	0.344996	0.000314377	0.003002	1
Spata7	0.34	1.3446	1.48573	0.269028	0.000314583	0.0030023	1
Zfp53	0.1	0.369278	0.44528	0.328539	0.000315594	0.00300965	1
Cnnm3	0.18	0.799338	0.697561	-0.278976	0.000315722	0.00300965	1
Mef2c	0.7	3.41768	3.09241	-0.48818	0.000316047	0.00300965	1
Cchcr1	0.09	0.318775	0.389698	0.343989	0.000316052	0.00300965	1
Maml1	0.19	0.683947	0.785735	0.282497	0.000318142	0.00302788	1
Clcn4	0.26	0.982495	1.10364	0.270049	0.000318348	0.00302817	1
Anks3	0.12	0.51493	0.434036	-0.309514	0.000319858	0.00303942	1
Zc3h10	0.16	0.579644	0.673655	0.291695	0.000319883	0.00303942	1
Cast	0.13	0.483326	0.569541	0.304427	0.000320339	0.00304207	1
Ap4b1	0.1	0.45811	0.382032	-0.320709	0.000321025	0.00304691	1
Irs2	0.14	0.513004	0.601666	0.299857	0.000321736	0.00305044	1
Gm16754	0.02	0.0585644	0.0916779	0.670734	0.000321751	0.00305044	1
Gm42939	0.02	0.0927605	0.0603706	-0.643328	0.000321998	0.0030511	1
Gramd1a	0.24	0.893409	1.00894	0.271801	0.000325226	0.00308	1
Aagab	0.21	0.890609	0.783261	-0.273411	0.000328061	0.00310514	1
Scx	0.03	0.155857	0.112982	-0.495755	0.000328374	0.0031054	1
Trmt9b	0.04	0.201576	0.15236	-0.440393	0.000328449	0.0031054	1
Tspan13	0.15	0.675627	0.582633	-0.287708	0.000329666	0.0031152	1
Pcdh10	0.03	0.148222	0.106529	-0.507222	0.000332868	0.00314373	1
Dnm1l	0.51	2.40107	2.03027	-0.600968	0.000333581	0.00314874	1
Nat8l	0.02	0.0507674	0.0818564	0.711866	0.000334521	0.00315589	1
Paxbp1	0.5	2.32141	1.94679	-0.613627	0.000336652	0.00317425	1
Erlin2	0.22	0.805962	0.915563	0.274213	0.000339018	0.00319482	1
Arhgap10	0.44	1.94752	1.78738	-0.273338	0.000339204	0.00319482	1
Traf2	0.27	1.17339	1.04994	-0.265604	0.000339933	0.00319994	1
Nfil3	0.21	0.926468	0.81723	-0.271103	0.000342167	0.00321921	1
1700092M07Rik	0.01	0.0650597	0.0385273	-0.775189	0.00034248	0.0032204	1
Ints4	0.25	1.09492	0.975875	-0.266489	0.000343367	0.00322697	1
Cars2	0.23	1.00991	0.895745	-0.268313	0.000344002	0.00323118	1
Piga	0.22	0.806789	0.916252	0.273714	0.000346957	0.00325717	1
5031439G07Rik	0.39	1.71365	1.56397	-0.268077	0.000349269	0.00327708	1
Tram1l1	0.15	0.666549	0.574589	-0.287332	0.000349816	0.00327899	1
Plekha5	0.37	1.60243	1.45783	-0.266362	0.000349853	0.00327899	1
Atpsckmt	0.32	1.37	1.23659	-0.26437	0.000350466	0.00328295	1
Fan1	0.06	0.259065	0.203078	-0.393216	0.000351841	0.00329405	1
Gm16023	0.01	0.0676695	0.040606	-0.75651	0.000352987	0.00330298	1
Wdr11	0.18	0.662075	0.761463	0.281906	0.00035496	0.00331964	1
Tcaf2	0.02	0.0753321	0.111897	0.597623	0.000355671	0.00332448	1
Tbx1	0	0.0276019	0.0112452	-1.30729	0.000356404	0.00332953	1
Shq1	0.38	1.6356	1.48969	-0.26643	0.000356957	0.00333122	1
AI429214	0.03	0.0950256	0.135478	0.541417	0.000356972	0.00333122	1
Foxk2	0.34	1.32535	1.46412	0.266312	0.000358515	0.00334381	1
Sh2d3c	0.13	0.456473	0.539612	0.306323	0.000361299	0.00336796	1
Araf	0.33	1.25475	1.38974	0.265641	0.000363819	0.00338961	1
Adnp2	0.16	0.583031	0.676335	0.288488	0.000366263	0.00341054	1
Relt	0.07	0.300099	0.239756	-0.369354	0.000366975	0.00341521	1
Tbck	0.17	0.749105	0.651732	-0.27926	0.000367161	0.00341521	1
Elk1	0.16	0.570648	0.662901	0.289535	0.000371488	0.0034536	1
Gak	0.18	0.778953	0.679721	-0.276797	0.000374149	0.00347646	1
Jup	0.09	0.411874	0.340707	-0.328219	0.000375876	0.00349062	1
Cdk5rap1	0.1	0.361568	0.435793	0.326465	0.000376908	0.00349832	1
Tmod1	0.06	0.337433	0.162474	-1.18585	0.000377177	0.00349893	1
Rps6ka2	0.04	0.186216	0.139493	-0.451403	0.000378177	0.00350633	1
Gm3636	0.03	0.0582412	0.164616	1.57715	0.000380133	0.00352256	1
Rreb1	0.13	0.488237	0.573699	0.29979	0.000382246	0.00354024	1
Hist1h3c	0.58	2.90734	2.51941	-0.599716	0.000383089	0.00354615	1
Prr5	0.16	0.703288	0.609348	-0.28197	0.000383814	0.00354992	1
Sema5a	0.28	1.20598	1.08185	-0.262946	0.00038394	0.00354992	1
Smpd1	0.15	0.635208	0.546113	-0.288588	0.000384115	0.00354992	1
Zfp608	0.44	1.95025	1.79148	-0.270825	0.000386267	0.00356617	1
AC160336.1	0.22	0.968712	0.857889	-0.267219	0.000386287	0.00356617	1
Ccdc88c	0.2	0.76821	0.874244	0.273374	0.000386655	0.00356753	1
Aph1b	0.09	0.249525	0.445664	0.986437	0.000386854	0.00356753	1
Selenon	0.34	1.32385	1.46174	0.264789	0.000387055	0.00356753	1
Sik3	0.27	1.00425	1.12485	0.265757	0.000388316	0.00357724	1
Fzd8	0.15	0.560383	0.651497	0.289668	0.000389969	0.00359055	1
Ulk4	0.04	0.126229	0.171769	0.478084	0.000393016	0.00361667	1
Catsperz	0.02	0.0479437	0.0778798	0.721731	0.000393861	0.00362251	1
Gm49747	0.02	0.0605482	0.0935534	0.651821	0.000394938	0.00363048	1
Adam9	0.08	0.273387	0.338202	0.356074	0.000399264	0.00366829	1
Zbtb44	0.22	0.936235	0.827616	-0.267631	0.000399797	0.00366945	1
Chtf8	0.09	0.483128	0.273079	-0.984128	0.000399816	0.00366945	1
Lix1l	0.46	1.81973	1.98027	0.27242	0.000400424	0.00367307	1
Ginm1	0.29	1.23772	1.11242	-0.261682	0.000405356	0.00371634	1
Trio	0.35	1.36491	1.50424	0.263978	0.000410098	0.00375782	1
Ttc26	0.08	0.344874	0.280468	-0.347108	0.000412347	0.00377642	1
Spef1	0.02	0.0547793	0.086298	0.678699	0.000412765	0.00377783	1
Dpm3	0.79	3.83499	3.58929	-0.36337	0.00041294	0.00377783	1
Prss27	0.02	0.0778489	0.0489138	-0.691528	0.000413327	0.00377936	1
Slc31a1	0.35	1.34586	1.48409	0.263536	0.000415831	0.00380025	1
Dgcr2	0.44	1.73765	1.89407	0.269594	0.000419231	0.00382929	1
Plekhf2	0.1	0.424284	0.352561	-0.322234	0.000419503	0.00382974	1
Wdsub1	0.06	0.198762	0.25445	0.398029	0.000419843	0.00383082	1
Ccdc74a	0.01	0.0416927	0.069793	0.763746	0.000421226	0.0038414	1
Gmds	0.34	1.31644	1.45302	0.26297	0.00042311	0.00385654	1
Cyren	0.28	1.21483	1.09115	-0.260909	0.000424691	0.00386891	1
D830030K20Rik	0.01	0.0144821	0.0747584	2.41177	0.000425281	0.00387203	1
Slc39a8	0.04	0.20206	0.153651	-0.431084	0.000425483	0.00387203	1
Lrig2	0.1	0.359005	0.432262	0.324218	0.00042666	0.0038807	1
Sema4c	0.16	0.602206	0.695824	0.283252	0.00042784	0.00388938	1
Tigar	0.17	0.745203	0.649188	-0.27624	0.000430001	0.00390695	1
Ankrd29	0.02	0.0582314	0.0904363	0.658625	0.000433373	0.00393552	1
Ppnr	0.02	0.0559444	0.0876074	0.670173	0.000433634	0.00393582	1
Dis3l2	0.14	0.513143	0.599771	0.293308	0.000434778	0.00394412	1
Gm13187	0.03	0.0877804	0.126174	0.551634	0.000439652	0.00398624	1
Setbp1	0.25	1.10574	0.988207	-0.261436	0.000440051	0.00398776	1
Fbxo46	0.09	0.390517	0.322109	-0.330107	0.000442527	0.00400809	1
Galnt7	0.46	2.01407	1.85429	-0.269527	0.000443642	0.00401425	1
A930024E05Rik	0.04	0.194525	0.147227	-0.436998	0.000443673	0.00401425	1
Epm2aip1	0.33	1.28746	1.422	0.261719	0.000446656	0.00403912	1
Cdyl	0.39	1.68741	1.54155	-0.262785	0.000447451	0.00404418	1
Gosr1	0.18	0.781637	0.683563	-0.27273	0.000451252	0.00407379	1
Gm16283	0.01	0.0643765	0.0384775	-0.76136	0.000451389	0.00407379	1
Gdf11	0.19	0.827251	0.726258	-0.27003	0.000451436	0.00407379	1
Fcho2	0.32	1.37655	1.24531	-0.259336	0.000454369	0.00409782	1
Fmnl3	0.17	0.605283	0.698683	0.281669	0.000454574	0.00409782	1
Tmem67	0.06	0.273319	0.21681	-0.376579	0.000461811	0.00416082	1
Apod	0.02	0.156624	0.0515207	-1.68122	0.000462045	0.00416082	1
Slc35c1	0.04	0.0917806	0.219478	1.35232	0.000464079	0.00417695	1
Adcy6	0.08	0.285747	0.351105	0.34681	0.000465326	0.00418599	1
A930007I19Rik	0.01	0.0380847	0.064923	0.789045	0.000466851	0.00419752	1
Slc25a46	0.33	1.26247	1.39527	0.2607	0.000467425	0.00420049	1
Ppm1m	0.27	1.02544	1.14552	0.261731	0.000467742	0.00420069	1
Dab2	0.22	0.956246	0.847688	-0.263773	0.000467935	0.00420069	1
C030014I23Rik	0.01	0.0401887	0.0676022	0.770233	0.000469785	0.0042151	1
Erf	0.25	0.948024	1.06357	0.26301	0.00047074	0.00422147	1
Zfp384	0.15	0.527404	0.614602	0.289598	0.000471845	0.00422918	1
Gm31597	0.02	0.0523785	0.0829447	0.685474	0.000472565	0.00423343	1
Fhl3	0.12	0.507146	0.429088	-0.301811	0.000472813	0.00423346	1
Abcb1b	0.03	0.158175	0.0524348	-1.67054	0.000476055	0.00426027	1
Cenpt	0.26	0.97084	1.08759	0.262238	0.000477572	0.00427163	1
Gm11837	0.02	0.0506636	0.0807676	0.69478	0.000479583	0.00428739	1
Gm10827	0.04	0.168537	0.124976	-0.463596	0.000480036	0.00428921	1
D17H6S53E	0.05	0.271238	0.121287	-1.27283	0.000480768	0.00429353	1
Syde2	0.06	0.250534	0.196741	-0.388956	0.000482509	0.00430685	1
Rrp1b	0.83	4.02588	3.79992	-0.332664	0.000483038	0.00430934	1
Smug1	0.11	0.503039	0.425467	-0.301892	0.00048595	0.00433308	1
Stx4a	0.26	0.983084	1.10025	0.261369	0.000492887	0.00439266	1
Tm9sf4	0.43	1.89733	1.74357	-0.264753	0.000493468	0.00439417	1
Gm49797	0.15	0.5332	0.620538	0.287867	0.000493567	0.00439417	1
Atp7a	0.16	0.683377	0.592531	-0.278245	0.00049568	0.00441071	1
Tnfrsf21	0.17	0.744817	0.649832	-0.273234	0.000496335	0.00441426	1
Arl4a	0.11	0.396911	0.472779	0.311034	0.000497426	0.00442168	1
Ubfd1	0.83	4.04108	3.81523	-0.332383	0.000498933	0.00443278	1
1700056N10Rik	0.01	0.0682342	0.0416912	-0.730074	0.000504666	0.00448142	1
Tinf2	0.21	0.93007	0.823667	-0.263106	0.000505533	0.0044868	1
Ap3s2	0.43	1.86538	1.71334	-0.263413	0.000510255	0.00452638	1
Gucy1a2	0.07	0.299061	0.240241	-0.360291	0.000512188	0.00454119	1
Jmjd7	0.09	0.481674	0.276066	-0.960701	0.000513513	0.00454863	1
Zfp938	0.23	0.986699	0.877129	-0.260959	0.000513555	0.00454863	1
Zfp275	0.17	0.64268	0.737835	0.275674	0.000515522	0.0045625	1
Gab1	0.18	0.679145	0.776849	0.272869	0.00051565	0.0045625	1
Cntfr	0.09	0.309876	0.377194	0.33495	0.000515949	0.0045628	1
Clec11a	0.04	0.142762	0.189821	0.445917	0.000516409	0.00456453	1
Ypel1	0.43	1.70767	1.86023	0.264593	0.000518299	0.00457888	1
Nnt	0.05	0.236582	0.18468	-0.39607	0.000519724	0.00458912	1
Snap29	0.16	0.689278	0.598364	-0.276632	0.000521143	0.0045993	1
Mios	0.27	1.16102	1.04203	-0.257294	0.000522313	0.00460726	1
Txnrd1	0.84	4.15576	3.92755	-0.335139	0.000524506	0.00462423	1
Ube2g2	0.43	1.89863	1.74558	-0.263447	0.000527103	0.00464476	1
Pknox2	0.18	0.654037	0.749815	0.274268	0.000527625	0.00464699	1
Ush1c	0.08	0.289997	0.355061	0.341485	0.0005349	0.00470865	1
Eef1aknmt	0.32	1.36441	1.23536	-0.256038	0.000536011	0.00471602	1
Atp6v0a2	0.21	0.775214	0.87899	0.266313	0.00053681	0.00472015	1
Tmeff1	0.76	3.61414	3.36823	-0.365956	0.000537028	0.00472015	1
Ubap1	0.31	1.18075	1.30786	0.257751	0.000538733	0.00473114	1
Pot1a	0.22	0.961428	0.853705	-0.260743	0.000538828	0.00473114	1
Gm37494	0.19	0.729173	0.829835	0.268515	0.000543739	0.00477183	1
Aire	0.06	0.161579	0.322822	1.1195	0.000544089	0.00477248	1
4931406C07Rik	0.12	0.516933	0.438922	-0.296752	0.000545609	0.00478338	1
1700088E04Rik	0.03	0.0772826	0.112915	0.573132	0.000547499	0.00479751	1
Nipa1	0.15	0.666727	0.57773	-0.277514	0.00055014	0.0048182	1
Efna3	0.02	0.0531046	0.0834173	0.673623	0.000553258	0.00484304	1
Btbd9	0.18	0.673316	0.770053	0.271777	0.000554033	0.00484496	1
Msmo1	0.29	1.32296	1.19626	-0.255319	0.000554039	0.00484496	1
Plcb4	0.28	1.21577	1.09447	-0.255607	0.000555008	0.00485097	1
Ypel2	0.04	0.118784	0.16182	0.477815	0.000556693	0.00486324	1
Gm3739	0.05	0.241184	0.189017	-0.390597	0.000557649	0.00486697	1
Sema6b	0.03	0.0876047	0.125186	0.542588	0.000557685	0.00486697	1
Hpgds	0.03	0.124192	0.0876438	-0.529672	0.000560792	0.00489161	1
Spsb1	0.04	0.19751	0.150687	-0.425131	0.000571583	0.00498321	1
Ctnnal1	0.16	0.709763	0.618107	-0.272859	0.000572542	0.00498882	1
D1Ertd622e	0.25	1.09628	0.98155	-0.256323	0.000572805	0.00498882	1
Ppp1r1a	0.08	0.298508	0.364072	0.336353	0.000574384	0.00500004	1
Nfxl1	0.31	1.19363	1.32075	0.256429	0.000574796	0.0050011	1
Hacl1	0.06	0.213827	0.269931	0.378247	0.000576968	0.00501746	1
Suco	0.28	1.23053	1.10887	-0.254681	0.000578728	0.00503024	1
Pced1a	0.09	0.323732	0.391794	0.327309	0.000579203	0.00503182	1
Ppp1r37	0.33	1.43742	1.30574	-0.25467	0.000583619	0.00506764	1
Igf1	0.02	0.0642452	0.0969528	0.617604	0.000584191	0.00507005	1
Gm28791	0.11	0.381144	0.454578	0.310843	0.000586024	0.0050834	1
Mtrr	0.17	0.737931	0.644653	-0.26994	0.00059269	0.00513864	1
Znfx1	0.04	0.130301	0.174915	0.457801	0.000594453	0.00515133	1
Rgl3	0.02	0.0439055	0.0717004	0.727823	0.00059988	0.00519489	1
Klf11	0.07	0.231016	0.288975	0.366569	0.000600083	0.00519489	1
D930030I03Rik	0.03	0.127777	0.0908484	-0.519215	0.000601178	0.00520176	1
Rnd3	0.51	2.39863	2.03391	-0.591058	0.000602222	0.00520818	1
Tacc2	0.38	1.6588	1.51744	-0.256383	0.00060325	0.00521445	1
Bloc1s6	0.41	1.79174	1.64471	-0.258575	0.000603782	0.00521644	1
Kitl	0.5	2.37241	2.0034	-0.600148	0.000604254	0.00521789	1
Hspa1b	0.04	0.175719	0.131921	-0.446004	0.000606435	0.00523411	1
Igsf9b	0.05	0.304809	0.145286	-1.18839	0.000607801	0.00524328	1
[truncated: 19,653 more rows]
