# Supplementary material for: Single-cell transcriptomics uncovers a non-autonomous Tbx1-dependent genetic program controlling cardiac neural crest cell development
Source: Nat Commun. 2023 Mar 21;14:1551. doi: 10.1038/s41467-023-37015-9 (PMC10027855; doi:10.1038/s41467-023-37015-9)
Supplement: Supplementary file 11 — Supplementary Data 8 [file 41467_2023_37015_MOESM11_ESM.xlsx]

## Sheet: E105_DEG_WTNULL
Supplementary Data 8 : List of differentially expressed genes and statistics for each cell cluster of integrated data from control and Tbx1 null embryos at E10.5.
Ctrl(CTRL #1 +CTRL #2) vs Tbx1 null(Tbx1 null 1# + Tbx1 null #2)
Symbol	Percent	avelogCtrl	avelogTbx1null	log2FC	Pvalue	Padj	Cluster
Hist1h2be	0.34	2.16714	1.3226	-1.48999	2.64256e-49	2.91395e-45	1
Crabp1	0.73	2.68977	4.34233	2.46669	5.76536e-39	3.17873e-35	1
Ckb	1	7.53363	6.11826	-2.04434	5.3015e-35	1.94865e-31	1
Fabp7	0.98	6.64446	5.34683	-1.87709	1.33164e-33	3.671e-30	1
Meg3	0.33	1.08708	1.71783	1.21799	1.4681e-30	3.23774e-27	1
Hist2h2ac	0.43	2.59487	1.85887	-1.19431	1.14347e-29	2.10151e-26	1
Actn1	0.38	1.23964	1.88324	1.18356	6.61315e-29	1.04176e-25	1
Nr1h5	0.12	0.0724991	0.673693	3.67659	2.27458e-27	3.13522e-24	1
Unc5a	0.31	0.938723	1.49098	1.1445	3.29785e-27	4.0406e-24	1
Hist1h2bc	0.17	0.989503	0.580291	-1.10331	1.30177e-26	1.43546e-23	1
Wdfy3	0.23	1.25598	0.788662	-1.06484	1.57667e-26	1.58054e-23	1
Sox2	0.98	6.2738	5.18085	-1.58221	2.60252e-25	2.27358e-22	1
Lgals1	0.43	1.55594	2.20989	1.11768	2.68038e-25	2.27358e-22	1
Hist1h4i	0.52	1.31973	2.48852	2.00968	2.31711e-24	1.82505e-21	1
Hist1h3g	0.11	0.667978	0.364454	-1.11176	1.31317e-22	9.65354e-20	1
Gpc3	0.86	3.84907	4.75859	1.33079	3.51337e-22	2.42137e-19	1
Filip1l	0.11	0.653894	0.35839	-1.09859	6.64298e-22	4.30895e-19	1
Hist1h2bg	0.12	0.721788	0.413465	-1.04714	2.89541e-21	1.77376e-18	1
Nav2	0.82	4.39807	3.54969	-1.24816	1.07465e-20	6.23693e-18	1
H19	0.21	0.714359	1.12889	1.00446	1.21132e-20	6.67863e-18	1
Hes5	0.93	6.0241	5.06437	-1.39025	1.90046e-20	9.97924e-18	1
AY036118	0.5	2.88057	1.58146	-2.12312	7.30302e-20	3.66047e-17	1
Kif21a	0.89	4.98944	4.14126	-1.23694	1.67068e-19	7.67609e-17	1
Hist1h1a	0.53	3.16309	2.49854	-1.02015	1.99678e-19	8.8074e-17	1
Pdzrn3	0.15	0.42806	0.730786	1.01097	1.73816e-17	5.32409e-15	1
Hoxd4	0.91	5.44057	4.60857	-1.2085	3.29465e-17	9.08253e-15	1
Hist1h2ab	0.34	2.48053	1.12983	-2.3855	1.94093e-16	4.65274e-14	1
Tgfb1i1	0.19	0.307202	0.998385	2.25275	4.78292e-16	1.03414e-13	1
Hist2h2bb	0.38	2.70764	1.33849	-2.31447	1.35733e-15	2.45365e-13	1
Celf2	0.79	4.09539	3.37833	-1.06034	2.09729e-15	3.73013e-13	1
Pax3	0.93	5.16001	4.40079	-1.10481	3.05766e-15	5.03235e-13	1
Pou3f2	0.9	4.87024	4.13492	-1.07302	3.41682e-15	5.46047e-13	1
C130071C03Rik	0.84	4.41691	3.73023	-1.00818	1.04488e-14	1.49635e-12	1
Msx3	0.88	4.98255	4.25208	-1.0646	1.14184e-14	1.55943e-12	1
Stmn2	0.23	0.377179	1.00069	1.9086	1.44112e-14	1.89181e-12	1
Zic1	0.97	5.83541	5.04886	-1.13982	1.96649e-14	2.46415e-12	1
Zeb2	0.76	4.02805	3.25025	-1.15324	2.10059e-14	2.60261e-12	1
Hist1h3e	0.54	3.6197	2.27254	-2.06127	6.37842e-14	6.76297e-12	1
Snhg9	0.15	0.218225	0.783354	2.28534	7.74552e-14	7.97965e-12	1
Dpysl3	0.77	4.01994	3.26566	-1.11822	1.42448e-13	1.35412e-11	1
Gm48027	0.06	0.366936	0.199054	-1.00917	2.66894e-13	2.4941e-11	1
Hist1h3f	0.3	2.11605	0.982191	-2.12746	3.14292e-13	2.86422e-11	1
Hist1h2ak	0.28	1.91026	0.875141	-2.04017	1.57657e-12	1.17465e-10	1
Gpx3	0.48	1.3728	2.20376	1.45166	3.63229e-12	2.51016e-10	1
Sst	0.05	0.0204092	0.250928	3.79002	3.7939e-12	2.59847e-10	1
Vim	1	7.46027	6.64909	-1.17133	4.55315e-12	3.09923e-10	1
Hist1h4h	0.42	2.71918	1.57704	-1.88322	6.67671e-12	4.3055e-10	1
Hist1h4d	0.61	4.06963	2.83737	-1.84	1.25073e-11	7.72094e-10	1
Hist1h1c	0.52	3.31552	2.13833	-1.82586	1.25695e-11	7.72094e-10	1
Hist1h1d	0.51	3.34152	2.12215	-1.89126	1.28076e-11	7.80275e-10	1
Hist2h2ab	0.09	0.76407	0.188894	-2.46381	2.19719e-11	1.27518e-09	1
Hist1h3i	0.35	2.37795	1.28714	-1.89935	6.52293e-11	3.37692e-09	1
Mid1	0.39	1.06992	1.84453	1.47535	2.16369e-10	9.50558e-09	1
Hist1h2bp	0.16	1.19352	0.447223	-2.02713	2.79666e-10	1.19069e-08	1
Lars2	0.55	3.31109	2.26094	-1.62027	3.01816e-10	1.27028e-08	1
Dse	0.06	0.169028	0.314948	1.00735	3.25078e-10	1.34584e-08	1
Lpcat4	0.06	0.0565101	0.327086	2.7345	2.43803e-09	7.9071e-08	1
Eno1b	0.38	1.0795	1.80958	1.39428	2.76061e-09	8.79803e-08	1
Foxp4	0.63	2.2436	2.97081	1.135	3.12917e-09	9.71982e-08	1
Hist1h2ac	0.12	0.891144	0.300501	-2.03635	3.30523e-09	1.01699e-07	1
Hmga1b	0.12	0.202079	0.624155	1.95234	4.53812e-09	1.33802e-07	1
Kif20a	0.71	2.80792	3.4743	1.00574	5.75753e-09	1.63629e-07	1
Ttr	0.04	0.0196921	0.202456	3.4962	6.24191e-09	1.75586e-07	1
Sfrp2	0.7	2.73579	3.4077	1.0175	8.3418e-09	2.24354e-07	1
Hist1h2bl	0.27	1.80529	0.942516	-1.69784	9.5654e-09	2.51681e-07	1
Dvl1	0.28	0.701968	1.31809	1.42688	1.45282e-08	3.58395e-07	1
Igfbp4	0.59	2.2221	3.03042	1.26025	1.58252e-08	3.81014e-07	1
Mapk8ip1	0.56	1.83991	2.52106	1.11135	1.81476e-08	4.28508e-07	1
Wfikkn1	0.14	0.252959	0.67657	1.74847	2.29055e-08	5.22937e-07	1
mt-Atp8	0.5	2.8256	1.94729	-1.40105	2.63469e-08	5.86924e-07	1
Sox3	0.45	1.4143	2.14108	1.26996	4.06217e-08	8.5976e-07	1
Hist1h2an	0.45	2.73326	1.80862	-1.49522	6.82907e-08	1.35928e-06	1
D930028M14Rik	0.06	0.0746485	0.330809	2.33883	6.98305e-08	1.37997e-06	1
Dennd6b	0.19	0.430736	0.937184	1.52813	1.12373e-07	2.05156e-06	1
Hist1h2bm	0.42	2.56727	1.66944	-1.48116	1.14151e-07	2.07714e-06	1
Gm9844	0.14	0.262461	0.648946	1.60588	1.33696e-07	2.3796e-06	1
Hist1h4a	0.18	1.22582	0.56847	-1.65261	1.61204e-07	2.80379e-06	1
Sox10	0.04	0.0299197	0.209704	2.94146	1.85909e-07	3.15873e-06	1
Mir9-3hg	0.67	3.45472	2.78538	-1.01122	2.98658e-07	4.82182e-06	1
Hist1h2bb	0.2	1.34842	0.666496	-1.5896	3.43773e-07	5.43871e-06	1
Phpt1	0.43	1.37969	2.04763	1.18252	4.39847e-07	6.6807e-06	1
Peg3	0.58	2.4167	3.20828	1.2173	5.56286e-07	8.15713e-06	1
Samd5	0.18	0.430724	0.914668	1.47439	7.10573e-07	1.00713e-05	1
Hist1h2bn	0.2	1.34701	0.680352	-1.54605	8.58573e-07	1.18196e-05	1
Nutf2-ps1	0.43	1.33703	1.95317	1.10778	8.81493e-07	1.20598e-05	1
Gm30340	0.05	0.0549446	0.265354	2.42769	9.8704e-07	1.33057e-05	1
Fbxo44	0.09	0.645182	0.231335	-1.79997	1.33119e-06	1.74128e-05	1
Hoxb9	0.05	0.0667347	0.33458	2.52551	1.34608e-06	1.75038e-05	1
Hist1h3b	0.17	1.09051	0.520941	-1.53119	1.6881e-06	2.13226e-05	1
Mapk14	0.16	0.985536	0.46879	-1.48945	1.9263e-06	2.38131e-05	1
Kdm5d	0.1	0.679855	0.26134	-1.70477	2.29751e-06	2.77977e-05	1
Fbln1	0.55	2.01954	2.66581	1.03382	2.47247e-06	2.95705e-05	1
Hist1h2bf	0.09	0.673326	0.245218	-1.78959	2.65794e-06	3.14138e-05	1
Nsg2	0.21	0.54335	1.02005	1.29687	3.1849e-06	3.70854e-05	1
Repin1	0.29	0.790701	1.31768	1.18244	3.24797e-06	3.77004e-05	1
Smarcd3	0.39	1.23606	1.83195	1.10317	3.31179e-06	3.84008e-05	1
Srgap3	0.56	2.8466	2.18349	-1.04282	3.32174e-06	3.84633e-05	1
Lsr	0.19	0.487733	0.940935	1.31348	5.19088e-06	5.71757e-05	1
Ina	0.11	0.205358	0.510658	1.54755	5.63885e-06	6.13816e-05	1
Ppp1r16a	0.35	1.02921	1.56905	1.07972	6.35733e-06	6.81266e-05	1
Rnaset2b	0.04	0.0420856	0.210649	2.44759	6.83966e-06	7.24505e-05	1
Inava	0.25	0.678172	1.17084	1.19715	7.04293e-06	7.43181e-05	1
Hist1h2bh	0.19	1.20193	0.638749	-1.37966	1.21366e-05	0.000118906	1
Armc10	0.27	0.74686	1.22777	1.12016	1.40053e-05	0.000134527	1
Syngr2	0.3	0.852055	1.34966	1.08702	1.4647e-05	0.000140081	1
Dnm2	0.36	1.12682	1.67176	1.05093	1.485e-05	0.000141775	1
Ucp2	0.35	1.04624	1.56688	1.03771	1.96085e-05	0.000182159	1
Mad1l1	0.38	1.22442	1.78089	1.03874	2.07486e-05	0.00019146	1
Sbk1	0.33	1.02825	1.53939	1.02761	3.65383e-05	0.000310886	1
E030030I06Rik	0.04	0.282593	0.0675329	-2.22472	3.69137e-05	0.000313126	1
Tmem39a	0.34	1.01801	1.51621	1.00797	3.71316e-05	0.000314237	1
Ptk7	0.29	0.832427	1.29739	1.034	4.14191e-05	0.000345483	1
2310022A10Rik	0.25	0.699999	1.15032	1.09079	4.15578e-05	0.000346378	1
Sfi1	0.23	0.62648	1.05068	1.09423	6.12663e-05	0.000479137	1
Bmerb1	0.08	0.146127	0.399533	1.64218	6.46677e-05	0.00050324	1
Ptp4a3	0.24	0.672085	1.10044	1.06538	6.79207e-05	0.000522583	1
Dgat1	0.27	0.768062	1.21723	1.04102	7.08944e-05	0.000541755	1
Sft2d1	0.13	0.293974	0.610248	1.29898	9.07455e-05	0.00066978	1
Hist1h4c	0.08	0.56292	0.224316	-1.58762	9.7105e-05	0.000710065	1
Fam57b	0.13	0.313061	0.632103	1.26191	9.8976e-05	0.000721354	1
Gm43017	0.04	0.326002	0.0939378	-1.96836	0.000105504	0.00076188	1
Mapre3	0.16	0.400132	0.744699	1.16831	0.000135215	0.000943682	1
Ddx3y	0.16	0.908711	0.501564	-1.18529	0.000142886	0.0009897	1
B4galt2	0.23	0.653165	1.06054	1.03457	0.000145974	0.00100793	1
Dqx1	0.08	0.173536	0.433996	1.51982	0.000149018	0.00102637	1
Tagln2	0.18	0.483264	0.850458	1.10951	0.000223987	0.00146843	1
Nat8f4	0.04	0.0514461	0.199028	2.06052	0.000231352	0.00150954	1
Large2	0.09	0.209608	0.472686	1.37373	0.000235168	0.00152541	1
Slc25a22	0.13	0.312045	0.612448	1.20615	0.000238178	0.0015404	1
Tpra1	0.12	0.289843	0.581544	1.23026	0.000244668	0.00157499	1
Nat8l	0.18	0.487719	0.849777	1.09108	0.000247655	0.00159236	1
Nefl	0.12	0.258599	0.52277	1.21839	0.000252696	0.00161816	1
Slc46a1	0.14	0.335596	0.644182	1.18143	0.000262999	0.00167152	1
Adgrb1	0.21	0.59716	0.984624	1.03739	0.000272312	0.00172079	1
Gm9008	0.15	0.370763	0.688923	1.14351	0.000300783	0.00186438	1
1600014C10Rik	0.06	0.112507	0.305401	1.58468	0.00035161	0.0021241	1
Efs	0.18	0.478937	0.824243	1.05917	0.00036125	0.0021754	1
Chst12	0.12	0.298364	0.583919	1.18977	0.000400128	0.00237088	1
Hist1h2ai	0.11	0.667897	0.333206	-1.26469	0.000502372	0.00287476	1
Uty	0.08	0.502317	0.22404	-1.3777	0.000550308	0.00311352	1
Gm4631	0.14	0.353694	0.657489	1.13199	0.000565039	0.00318055	1
Srf	0.15	0.387013	0.695135	1.08712	0.000584531	0.00326857	1
Zfp979	0.09	0.198652	0.431694	1.29669	0.000705316	0.00384265	1
Ankrd13d	0.06	0.116629	0.293992	1.46617	0.00106348	0.00540017	1
Mfsd4a	0.07	0.421937	0.183118	-1.3852	0.0012993	0.0064076	1
4933439C10Rik	0.09	0.20644	0.430661	1.23114	0.00134874	0.00659246	1
Hk3	0.09	0.205296	0.428909	1.23278	0.00148992	0.00716188	1
St3gal3	0.15	0.395507	0.680921	1.00804	0.00155118	0.00739512	1
Bc1	0.11	0.297768	0.566071	1.13422	0.0016351	0.00771845	1
Hist1h4k	0.04	0.267653	0.0882804	-1.73343	0.00169634	0.00795981	1
Gm3739	0.04	0.0735858	0.212705	1.6341	0.00184979	0.00855607	1
Camkv	0.05	0.0978223	0.25735	1.51397	0.00193786	0.00889625	1
Fancg	0.07	0.150248	0.335084	1.29589	0.00211308	0.00960468	1
Fabp7	0.86	5.81861	3.99098	-2.65932	8.30802e-51	9.80097e-47	2
Dlx2	0.79	2.86365	4.32819	2.17849	4.1269e-40	2.43425e-36	2
Rbp1	0.95	5.14925	6.92553	2.5696	1.52654e-38	6.00287e-35	2
Dct	0.11	0.906411	0.396496	-1.6003	4.96127e-34	1.4632e-30	2
Phox2b	0.4	1.57879	2.56994	1.64824	9.7318e-34	2.29612e-30	2
Serpinf1	0.83	3.23028	4.55091	1.94818	5.32604e-33	1.04719e-29	2
Rab34	0.81	3.02981	4.26667	1.83549	5.5745e-31	9.39463e-28	2
Ednrb	0.94	5.87728	4.50083	-1.99786	5.36549e-30	7.91208e-27	2
Twist1	0.2	0.52444	1.12616	1.59557	1.85408e-29	2.43029e-26	2
Vim	1	8.25576	6.63874	-2.33438	9.78744e-29	1.15462e-25	2
Adgrg6	0.32	1.77489	1.0804	-1.33225	1.53543e-28	1.64667e-25	2
Cnn2	0.87	3.7909	5.05315	1.84474	3.83976e-27	3.77481e-24	2
Celf2	0.88	5.04382	3.89884	-1.67206	2.19737e-24	1.99403e-21	2
Rbms1	0.91	3.98994	5.18632	1.74486	7.82729e-24	6.59561e-21	2
Ppp1r14c	0.18	1.02186	0.556042	-1.25764	9.86785e-24	7.76073e-21	2
Gstp1	0.75	2.6599	3.84203	1.7788	2.07964e-23	1.53334e-20	2
Pcolce	0.21	0.540944	1.04416	1.3592	1.90955e-22	1.32512e-19	2
Meg3	0.73	2.72074	4.1037	2.06941	2.77303e-22	1.81741e-19	2
Thsd7a	0.28	1.56606	0.992507	-1.15751	4.90539e-22	3.04573e-19	2
Cd24a	0.69	2.40197	3.81158	2.1383	1.42761e-21	8.42076e-19	2
Pdlim4	0.4	1.28552	1.97138	1.24007	1.75638e-21	9.86669e-19	2
Inka1	0.9	3.90249	5.00766	1.61417	3.44208e-21	1.84574e-18	2
Opcml	0.38	2.22093	1.54609	-1.1536	1.25304e-20	6.42701e-18	2
Vcan	0.84	3.53007	4.55939	1.51272	2.72308e-20	1.33851e-17	2
Dip2c	0.33	1.74201	1.15884	-1.10691	3.8274e-20	1.80607e-17	2
Alcam	0.49	2.68653	1.95574	-1.17257	1.29804e-19	5.88961e-17	2
Cxcl12	0.15	0.356505	0.751675	1.38742	1.38424e-19	6.04812e-17	2
Igfbp4	0.92	4.06067	5.13025	1.5596	1.92826e-19	8.12417e-17	2
Gsta4	0.7	2.45003	3.73739	1.95269	4.48264e-19	1.82351e-16	2
Gsto1	0.83	3.2594	4.19862	1.3897	1.7369e-18	6.83007e-16	2
Fbln1	0.84	3.3763	4.32138	1.39434	3.47093e-18	1.32086e-15	2
Eif2s3y	0.24	1.27143	0.807985	-1.04521	5.22363e-18	1.92572e-15	2
Emilin1	0.63	1.96448	3.20584	1.9492	8.66138e-18	3.09631e-15	2
44806	0.26	1.36428	0.885434	-1.03247	9.3134e-18	3.23147e-15	2
Mfap4	0.23	0.683844	1.15201	1.14103	1.10048e-17	3.70924e-15	2
Sulf2	0.82	3.2504	4.16081	1.34779	1.38846e-17	4.54989e-15	2
Zeb2	0.99	6.57736	5.46974	-1.60203	2.87793e-17	9.17592e-15	2
Col26a1	0.22	0.611944	1.04835	1.13447	5.42015e-17	1.68267e-14	2
Foxd2	0.23	0.634023	1.07539	1.1254	6.30441e-17	1.907e-14	2
Hand2os1	0.16	0.493462	0.891025	1.17211	9.92376e-17	2.92677e-14	2
Dusp9	0.47	1.16839	2.41289	2.19721	1.38841e-16	3.99489e-14	2
Gpc1	0.72	2.40799	3.41334	1.53816	2.01411e-16	5.65724e-14	2
Cdc42ep5	0.35	1.12137	1.66513	1.05078	2.66844e-16	7.32084e-14	2
Igsf3	0.77	2.86506	3.78322	1.37606	3.56172e-16	9.54947e-14	2
Hsd11b2	0.64	2.1049	3.32762	1.89877	4.14886e-16	1.08765e-13	2
AY036118	0.43	2.7879	1.32839	-2.45797	4.83562e-16	1.24013e-13	2
Col1a2	0.82	3.78947	4.78387	1.45549	7.19466e-16	1.80586e-13	2
Col9a1	0.2	0.601209	1.01451	1.09266	7.85725e-16	1.89167e-13	2
Col14a1	0.1	0.585191	0.306342	-1.1498	1.1645e-15	2.74753e-13	2
Dpysl3	0.92	5.87928	4.89317	-1.42948	1.76993e-15	4.0941e-13	2
Hmcn1	0.36	1.17674	1.71116	1.01529	2.33586e-15	5.19927e-13	2
Nes	0.88	5.11073	4.20361	-1.3217	3.33459e-15	7.15239e-13	2
Kdm5d	0.14	0.770555	0.449165	-1.0339	3.81396e-15	8.03452e-13	2
Wbp1	0.77	2.82715	3.67643	1.27628	4.4414e-15	9.19213e-13	2
Nab2	0.38	1.28029	1.827	1.0055	4.92925e-15	1.00259e-12	2
Trip6	0.68	2.26225	3.30865	1.61451	5.12865e-15	1.02547e-12	2
Itm2c	0.81	3.07907	3.8859	1.20203	5.51915e-15	1.08516e-12	2
Olig3	0.12	0.0868609	0.582813	3.12392	5.92077e-15	1.14504e-12	2
Ppp1r37	0.52	1.29138	2.31806	1.79538	8.84353e-15	1.67178e-12	2
Tubb2b	0.98	6.61004	5.58823	-1.47761	1.00097e-14	1.84507e-12	2
Dkk2	0.14	0.381166	0.709142	1.15362	1.43127e-14	2.59764e-12	2
Efemp2	0.61	1.85979	2.93672	1.71925	1.6786e-14	2.93997e-12	2
Fzd2	0.78	3.06891	3.953	1.31616	1.69465e-14	2.93997e-12	2
Tbx2	0.39	0.95866	2.15128	2.23976	1.74843e-14	2.98932e-12	2
Traf7	0.73	2.49117	3.38872	1.37007	2.0898e-14	3.52191e-12	2
Cmtm3	0.74	2.66092	3.57237	1.37836	2.18204e-14	3.62557e-12	2
Gap43	0.82	3.78973	4.79573	1.47237	2.49602e-14	4.08965e-12	2
Abhd8	0.62	1.88896	2.94007	1.67464	2.54416e-14	4.11142e-12	2
Ndn	0.8	3.33343	4.16744	1.23309	2.64578e-14	4.21788e-12	2
Mex3d	0.52	1.36164	2.40905	1.80229	3.03894e-14	4.78005e-12	2
Zic1	0.16	0.164151	0.742355	2.62553	3.11278e-14	4.83177e-12	2
Homer3	0.69	2.24777	3.19778	1.47146	3.19694e-14	4.89796e-12	2
Atoh1	0.08	0.0294807	0.423023	4.13746	3.5747e-14	5.4065e-12	2
Msx3	0.13	0.109753	0.621496	2.89304	6.20557e-14	9.26673e-12	2
Mfap2	0.94	4.37563	5.28315	1.3202	6.5558e-14	9.66735e-12	2
Bmp7	0.33	0.682088	1.70626	2.20467	7.48704e-14	1.09043e-11	2
Prrx2	0.29	0.585088	1.61968	2.34915	7.72919e-14	1.11197e-11	2
Eno1b	0.36	0.739859	1.6643	1.96651	8.71269e-14	1.23836e-11	2
Hes5	0.16	0.189706	0.821595	2.60866	9.24039e-14	1.29773e-11	2
Peg3	0.71	2.69553	3.83849	1.71838	1.21063e-13	1.62293e-11	2
Mdfi	0.68	2.37265	3.42345	1.60937	1.27298e-13	1.68734e-11	2
Mb21d2	0.33	0.64719	1.55188	2.03123	2.17696e-13	2.83553e-11	2
Erbb3	0.88	4.84444	4.01996	-1.20421	2.21778e-13	2.84381e-11	2
Nup93	0.67	2.15159	3.11625	1.50467	2.28489e-13	2.89837e-11	2
Nmral1	0.76	2.91754	3.75954	1.26094	2.34666e-13	2.94506e-11	2
Xrcc1	0.71	2.44705	3.34105	1.36837	2.59641e-13	3.22419e-11	2
Casp6	0.69	2.35125	3.27593	1.42287	3.24142e-13	3.98323e-11	2
Mcfd2	0.57	1.60809	2.60573	1.65102	3.3999e-13	4.13491e-11	2
Nans	0.77	2.95112	3.74694	1.19116	3.87118e-13	4.66004e-11	2
Pantr1	0.23	0.357167	1.11681	2.25923	3.99269e-13	4.75776e-11	2
Mcm5	0.82	3.49687	4.28625	1.16323	4.07342e-13	4.80541e-11	2
Litaf	0.87	3.59925	4.39876	1.1756	4.19626e-13	4.90132e-11	2
Ptk7	0.4	0.887338	1.81619	1.84947	5.08205e-13	5.82068e-11	2
Cotl1	0.99	6.57034	5.61951	-1.37498	6.10592e-13	6.92611e-11	2
Psme2	0.76	2.8523	3.6517	1.20113	6.52595e-13	7.33206e-11	2
H19	0.62	2.14327	3.33581	1.84814	7.33775e-13	8.09005e-11	2
Eri3	0.72	2.4615	3.31408	1.3052	8.35675e-13	9.1282e-11	2
Mycn	0.72	2.63374	3.59304	1.45123	1.11953e-12	1.20065e-10	2
Rbfox2	0.83	3.382	4.1425	1.12395	1.18219e-12	1.25643e-10	2
Gng10	0.88	3.78724	4.58682	1.17184	1.32924e-12	1.40009e-10	2
Tsen15	0.81	3.21855	3.9579	1.09775	1.52025e-12	1.55096e-10	2
Miat	0.22	0.31489	0.951315	2.1022	1.52506e-12	1.55096e-10	2
Efna2	0.7	2.39543	3.30385	1.39443	1.98475e-12	2.0012e-10	2
Hist2h2bb	0.21	1.39725	0.473493	-2.32958	2.29543e-12	2.27557e-10	2
Ppp1r16a	0.3	0.558217	1.35363	1.94153	2.73742e-12	2.69112e-10	2
Cdh2	0.9	4.99683	4.19845	-1.16386	3.22323e-12	3.14252e-10	2
Prkaca	0.72	2.4184	3.22391	1.23808	3.96668e-12	3.77379e-10	2
Rtl8b	0.61	1.81436	2.75407	1.5174	4.55365e-12	4.29755e-10	2
Ppif	0.63	2.01272	2.95847	1.49447	4.60416e-12	4.30069e-10	2
Csrp2	0.88	4.01599	4.81615	1.16891	4.62989e-12	4.30069e-10	2
D930028M14Rik	0.06	0.0186259	0.327072	4.36313	5.0639e-12	4.66709e-10	2
Grk6	0.65	2.07033	2.99102	1.44845	5.80637e-12	5.3099e-10	2
Pold2	0.65	2.11798	3.05604	1.46865	6.61695e-12	5.95879e-10	2
Bckdha	0.48	1.27608	2.24886	1.71473	8.9247e-12	7.91614e-10	2
Hist1h2ab	0.18	1.28579	0.396903	-2.42558	9.90789e-12	8.72264e-10	2
Ptp4a3	0.4	0.939004	1.85248	1.78725	1.36019e-11	1.16277e-09	2
Skp2	0.76	2.937	3.72817	1.18492	1.64286e-11	1.38434e-09	2
Ppp5c	0.73	2.574	3.36527	1.20523	1.73316e-11	1.45008e-09	2
Pmf1	0.76	2.97297	3.75405	1.16841	1.96362e-11	1.63132e-09	2
Rnf26	0.42	1.04448	1.95798	1.72404	4.19776e-11	3.3014e-09	2
Cog8	0.66	2.16178	3.02429	1.34892	4.62452e-11	3.60594e-09	2
Podxl2	0.65	2.1104	2.99088	1.38227	4.99094e-11	3.84824e-09	2
Hist1h4h	0.25	1.60471	0.646524	-2.12929	5.0808e-11	3.89209e-09	2
Hist1h3f	0.17	1.16301	0.36699	-2.31059	5.19207e-11	3.92634e-09	2
Zfp414	0.42	1.02206	1.91647	1.70429	5.34657e-11	4.01742e-09	2
Rcl1	0.68	2.30933	3.16116	1.31739	5.4459e-11	4.06616e-09	2
Sppl3	0.72	2.43732	3.20532	1.18022	6.30867e-11	4.68071e-09	2
Impdh1	0.39	0.896799	1.7543	1.71905	6.53417e-11	4.81773e-09	2
Dctd	0.69	2.39557	3.25352	1.31876	7.0669e-11	5.11462e-09	2
Hist1h3i	0.15	1.07733	0.314955	-2.38732	7.40933e-11	5.32975e-09	2
Cdc23	0.71	2.48038	3.28418	1.23066	7.94608e-11	5.68121e-09	2
Neurog1	0.06	0.0267491	0.331175	3.85617	8.15749e-11	5.76251e-09	2
Ubl7	0.53	1.46393	2.35353	1.51892	9.64677e-11	6.77398e-09	2
Apbb1	0.52	1.42503	2.31995	1.53874	1.06082e-10	7.36149e-09	2
Maged2	0.86	3.70957	4.42254	1.04693	1.3092e-10	8.97943e-09	2
Nelfcd	0.69	2.38362	3.21832	1.28487	1.41737e-10	9.60961e-09	2
Metrn	0.98	6.10465	5.28558	-1.18577	1.46628e-10	9.88438e-09	2
Ahcy	0.37	0.840131	1.65105	1.67777	1.55808e-10	1.03377e-08	2
Wdr1	0.78	3.07597	3.75904	1.0196	1.68706e-10	1.08755e-08	2
Ercc1	0.62	1.98156	2.87063	1.4125	1.72718e-10	1.10663e-08	2
Lmo2	0.05	0.323657	0.160206	-1.13719	1.75087e-10	1.11049e-08	2
Shkbp1	0.45	1.16136	2.06294	1.64637	1.77355e-10	1.11885e-08	2
Tbx3	0.39	1.04213	2.02386	1.83935	1.90534e-10	1.1956e-08	2
Sft2d1	0.18	0.272917	0.870276	2.14468	2.08897e-10	1.30389e-08	2
5033428I22Rik	0.1	0.277245	0.505244	1.04098	2.46662e-10	1.51556e-08	2
Epop	0.63	2.01328	2.89	1.38916	2.56888e-10	1.57021e-08	2
Rad9a	0.28	0.565856	1.31482	1.83988	2.95521e-10	1.78783e-08	2
Urod	0.71	2.54318	3.32197	1.18866	3.28897e-10	1.97959e-08	2
B4galt2	0.47	1.26438	2.16044	1.59482	3.61047e-10	2.15115e-08	2
Map11	0.27	0.538879	1.25929	1.82092	3.80361e-10	2.25483e-08	2
Cep131	0.33	0.718778	1.51934	1.76258	4.0118e-10	2.35459e-08	2
Casp9	0.32	0.680356	1.44513	1.7342	4.15908e-10	2.41698e-08	2
Slc25a10	0.43	1.1091	1.98539	1.62856	4.35684e-10	2.50306e-08	2
Nr1h5	0.13	0.151196	0.602048	2.33903	4.37085e-10	2.50306e-08	2
Nipsnap1	0.69	2.46326	3.29981	1.28108	5.04416e-10	2.82488e-08	2
Tpm1	0.92	4.39894	5.14005	1.07856	6.43705e-10	3.51401e-08	2
Cdk5	0.44	1.13156	1.99249	1.59234	6.54599e-10	3.54234e-08	2
Psmf1	0.56	1.66037	2.52609	1.43285	6.59564e-10	3.55291e-08	2
Ppp1r14a	0.4	1.03271	1.94297	1.72508	6.88492e-10	3.69188e-08	2
Fndc3c1	0.47	1.39514	2.38816	1.70453	7.01341e-10	3.74377e-08	2
H2afy2	0.93	4.51467	5.26301	1.08802	7.07665e-10	3.76051e-08	2
Trap1	0.64	2.1356	2.98609	1.3337	7.15064e-10	3.78279e-08	2
Nutf2-ps1	0.48	1.2645	2.11361	1.51797	7.24305e-10	3.81456e-08	2
Rgs19	0.6	1.87538	2.74864	1.40448	7.36832e-10	3.86329e-08	2
Igfbpl1	0.15	0.193686	0.649879	2.09857	8.19658e-10	4.24101e-08	2
Sfi1	0.25	0.462906	1.14313	1.85972	8.76829e-10	4.51701e-08	2
Tmem132a	0.64	2.1153	2.97418	1.34885	8.82562e-10	4.52678e-08	2
Bcat2	0.61	1.98892	2.8607	1.38499	9.07684e-10	4.63548e-08	2
Nhlh2	0.14	0.162313	0.588253	2.18406	9.27499e-10	4.71625e-08	2
Ccdc71	0.5	1.37748	2.22845	1.48261	9.46636e-10	4.78383e-08	2
Hist1h2bp	0.07	0.573949	0.103651	-2.82755	9.52954e-10	4.78383e-08	2
Cdc42ep1	0.53	1.60695	2.53303	1.5395	9.71904e-10	4.85829e-08	2
Cdk9	0.73	2.66487	3.40111	1.11734	1.00852e-09	5.01881e-08	2
Traf2	0.33	0.732347	1.50092	1.69053	1.01253e-09	5.01881e-08	2
Cbr1	0.87	3.80041	4.48314	1.00122	1.039e-09	5.11699e-08	2
Samd14	0.36	0.861356	1.6758	1.66838	1.04101e-09	5.11699e-08	2
Snrpn	0.75	2.84003	3.55419	1.0753	1.05317e-09	5.1438e-08	2
Nif3l1	0.6	1.88255	2.73128	1.36549	1.05518e-09	5.1438e-08	2
Ubac2	0.66	2.15196	2.95141	1.25422	1.18052e-09	5.70764e-08	2
Tmem132e	0.55	1.71462	2.637	1.50993	1.37674e-09	6.52265e-08	2
Dtx2	0.41	1.0122	1.83504	1.58782	1.40594e-09	6.58168e-08	2
Trp53rka	0.51	1.46309	2.32703	1.4782	1.45993e-09	6.80742e-08	2
Dlx1	0.73	2.94995	3.81192	1.28887	1.64345e-09	7.54387e-08	2
Pkdcc	0.58	1.99337	2.97752	1.55571	1.76308e-09	8.0305e-08	2
Lars2	0.55	3.13051	2.04011	-1.7096	2.12703e-09	9.50477e-08	2
Ret	0.26	0.657492	1.61204	2.10947	2.1964e-09	9.77773e-08	2
Dll3	0.16	0.255078	0.818404	2.12436	2.29487e-09	1.01017e-07	2
Alg3	0.57	1.70445	2.52456	1.35232	2.36249e-09	1.03223e-07	2
Tjap1	0.42	1.06402	1.86847	1.52927	2.54872e-09	1.10541e-07	2
Pcyt2	0.35	0.816857	1.60398	1.65288	2.88311e-09	1.22787e-07	2
Gga1	0.36	0.842087	1.6106	1.60025	3.30294e-09	1.38665e-07	2
Babam2	0.66	2.16973	2.94641	1.21764	3.39922e-09	1.42201e-07	2
Tbccd1	0.3	0.658666	1.38995	1.69326	3.45165e-09	1.43377e-07	2
H2-K1	0.35	0.819909	1.58533	1.61122	3.6366e-09	1.49875e-07	2
Rfng	0.29	0.601309	1.29825	1.69138	3.63954e-09	1.49875e-07	2
Acsf3	0.19	0.329359	0.92317	1.95964	3.6462e-09	1.49875e-07	2
Mest	0.96	5.88203	6.69077	1.169	3.90203e-09	1.58732e-07	2
Tfap4	0.39	0.96535	1.75238	1.55242	4.36439e-09	1.75723e-07	2
Msto1	0.52	1.48677	2.31842	1.42012	4.73881e-09	1.90149e-07	2
Fxyd6	0.78	3.17082	3.84613	1.00496	5.07927e-09	2.01751e-07	2
Insm1	0.24	0.512879	1.28117	1.95656	5.49756e-09	2.16906e-07	2
Washc1	0.42	1.09986	1.90893	1.51983	5.57684e-09	2.18571e-07	2
Klhl22	0.46	1.26809	2.10957	1.50413	5.7257e-09	2.23662e-07	2
Rrm2	0.79	3.57007	4.36675	1.17215	5.77723e-09	2.24931e-07	2
Btbd2	0.69	2.37452	3.12042	1.1519	5.85236e-09	2.27106e-07	2
Gja1	0.71	2.74766	3.54882	1.20927	6.25703e-09	2.42014e-07	2
Wtip	0.73	2.75877	3.50188	1.12239	6.50306e-09	2.49119e-07	2
Hmga1	0.77	3.0016	3.68193	1.01828	7.05318e-09	2.67544e-07	2
Syde1	0.34	0.823457	1.59661	1.62253	7.18942e-09	2.71838e-07	2
Hand2	0.25	0.671208	1.65151	2.13949	7.35253e-09	2.77118e-07	2
Ino80e	0.69	2.40597	3.13252	1.12021	7.5814e-09	2.83929e-07	2
Zbed3	0.58	1.81672	2.65417	1.35888	7.92256e-09	2.93907e-07	2
Lonp1	0.64	2.08058	2.85929	1.2307	8.4517e-09	3.09642e-07	2
Rcc1	0.73	2.66828	3.37745	1.07673	9.21e-09	3.33283e-07	2
Tmem109	0.52	1.5342	2.35485	1.39048	9.69764e-09	3.4773e-07	2
Spns1	0.64	2.06777	2.83178	1.2097	1.05756e-08	3.74654e-07	2
Ifrd2	0.57	1.77234	2.60367	1.35713	1.15975e-08	4.02609e-07	2
Mthfd2l	0.74	2.77603	3.44931	1.01755	1.22567e-08	4.19109e-07	2
Bak1	0.67	2.29388	3.05123	1.17612	1.30633e-08	4.41569e-07	2
Gpc3	0.48	1.5457	2.52264	1.6346	1.32302e-08	4.45664e-07	2
Ldah	0.72	2.54369	3.23608	1.0591	1.326e-08	4.45664e-07	2
Trabd	0.68	2.33432	3.07102	1.14133	1.40723e-08	4.68957e-07	2
Gtf2h3	0.58	1.77031	2.55593	1.28614	1.44713e-08	4.80897e-07	2
Vps37c	0.27	0.568277	1.23559	1.67317	1.60416e-08	5.24648e-07	2
Rbm38	0.53	1.59379	2.41598	1.37889	1.60741e-08	5.24648e-07	2
Umps	0.75	2.95594	3.63385	1.01648	1.60803e-08	5.24648e-07	2
Gm9844	0.38	0.92938	1.68102	1.51168	1.61037e-08	5.24648e-07	2
Tlnrd1	0.64	2.18815	3.00262	1.27313	1.61437e-08	5.24648e-07	2
Bgn	0.24	0.500088	1.18958	1.81664	1.62035e-08	5.25144e-07	2
Sf3a2	0.69	2.34616	3.05596	1.09965	1.65612e-08	5.35266e-07	2
Dlk1	0.18	0.352981	1.00809	2.03961	1.665e-08	5.35998e-07	2
Stk25	0.55	1.62969	2.40361	1.29456	1.67054e-08	5.35998e-07	2
Col23a1	0.5	1.60931	2.55756	1.57364	1.74112e-08	5.55136e-07	2
Dynlt1b	0.04	0.00764624	0.224906	5.03818	1.80087e-08	5.71098e-07	2
Alg8	0.22	0.405827	1.00288	1.78597	1.82672e-08	5.77705e-07	2
Snap47	0.69	2.51231	3.2717	1.16175	1.83885e-08	5.78477e-07	2
Pxdc1	0.38	1.01304	1.85224	1.61541	1.87724e-08	5.88985e-07	2
Bambi	0.41	1.16666	2.05568	1.62325	2.11351e-08	6.52698e-07	2
Galt	0.48	1.37964	2.21239	1.45244	2.13732e-08	6.58327e-07	2
Ube2z	0.59	1.85344	2.65291	1.29388	2.19853e-08	6.75418e-07	2
Mettl21a	0.31	0.708186	1.40936	1.5861	2.23548e-08	6.84986e-07	2
St6galnac6	0.2	0.365454	0.947818	1.84059	2.24638e-08	6.86544e-07	2
Ckb	0.86	5.04034	4.28443	-1.10121	2.27349e-08	6.93031e-07	2
Smox	0.4	1.06996	1.8869	1.5476	2.33718e-08	7.06966e-07	2
Nrm	0.46	1.27655	2.07333	1.42753	2.3994e-08	7.22084e-07	2
Shisa4	0.65	2.247	3.01436	1.19565	2.4448e-08	7.33874e-07	2
Hist1h4d	0.41	2.43499	1.40772	-1.75466	2.48908e-08	7.45272e-07	2
Ndufa4l2	0.18	0.351397	1.01494	2.06285	2.50541e-08	7.4826e-07	2
Ift46	0.67	2.33073	3.07703	1.15615	2.6203e-08	7.80599e-07	2
Nle1	0.44	1.21317	2.00334	1.43986	2.74043e-08	8.04201e-07	2
Sars2	0.3	0.674896	1.36269	1.59253	2.82622e-08	8.27318e-07	2
Mmd	0.48	1.35935	2.14806	1.38706	2.91907e-08	8.48183e-07	2
Pgm1	0.37	0.935622	1.69514	1.52181	3.16403e-08	9.16265e-07	2
Pik3r2	0.58	1.79298	2.5767	1.27928	3.21879e-08	9.26148e-07	2
Msx1	0.17	0.304285	0.883029	1.99552	3.25975e-08	9.3565e-07	2
Bckdhb	0.56	1.70809	2.48727	1.28733	3.3976e-08	9.70496e-07	2
Prr5	0.4	1.0764	1.8753	1.51373	3.45055e-08	9.83241e-07	2
Pard6g	0.64	2.1836	2.96229	1.21924	3.4646e-08	9.84864e-07	2
Dyrk3	0.32	0.746358	1.46374	1.58244	3.49533e-08	9.88835e-07	2
Commd3	0.58	1.93454	2.77044	1.33778	3.52209e-08	9.9165e-07	2
Znrf1	0.65	2.22759	2.97193	1.16256	3.59608e-08	1.00452e-06	2
Tmem250-ps	0.27	0.569107	1.22081	1.64026	3.83211e-08	1.0637e-06	2
Fam129b	0.48	1.40328	2.22359	1.42518	3.89618e-08	1.07895e-06	2
Wnt1	0.11	0.138674	0.538183	2.2608	4.26958e-08	1.16324e-06	2
Mvb12a	0.63	2.13235	2.89859	1.20574	4.38328e-08	1.186e-06	2
Ppt2	0.57	1.73065	2.49806	1.26466	4.41126e-08	1.19084e-06	2
BC030867	0.18	0.298472	0.817807	1.86341	4.50121e-08	1.21235e-06	2
Smarcd2	0.37	0.925609	1.66492	1.49207	4.55004e-08	1.21993e-06	2
Shmt2	0.68	2.31825	3.0273	1.10081	4.56763e-08	1.22187e-06	2
Zfp553	0.64	2.15218	2.92231	1.20953	4.99676e-08	1.32168e-06	2
Bckdk	0.7	2.47582	3.15019	1.03647	5.06847e-08	1.33503e-06	2
Apoo	0.59	1.88415	2.65521	1.24506	5.06987e-08	1.33503e-06	2
Sparc	0.98	6.39295	5.67491	-1.03846	5.08666e-08	1.33647e-06	2
Coq8b	0.25	0.513919	1.13508	1.65205	5.15989e-08	1.35269e-06	2
Sdc1	0.52	1.61153	2.44715	1.39614	5.36504e-08	1.39693e-06	2
Rai2	0.18	0.316166	0.865774	1.88854	5.44224e-08	1.40794e-06	2
Ints14	0.61	1.94566	2.68298	1.18402	5.54494e-08	1.43137e-06	2
Mpzl1	0.73	2.75659	3.43178	1.02134	6.0486e-08	1.53123e-06	2
Letmd1	0.29	0.657347	1.32967	1.5802	6.56253e-08	1.65071e-06	2
Actn1	0.69	2.55594	3.30467	1.1428	6.77781e-08	1.69762e-06	2
Ccm2	0.67	2.31796	3.04596	1.12956	6.83867e-08	1.70923e-06	2
Cln6	0.2	0.374151	0.936223	1.77259	7.00148e-08	1.73887e-06	2
Map3k10	0.47	1.35891	2.14269	1.37913	7.01946e-08	1.73967e-06	2
Noc4l	0.63	2.12291	2.87408	1.18376	7.05863e-08	1.74572e-06	2
Lrrc75a	0.34	0.841838	1.57204	1.531	7.14759e-08	1.76034e-06	2
Mir124-2hg	0.15	0.218669	0.646251	1.89392	7.17959e-08	1.76453e-06	2
Rab40c	0.28	0.630548	1.28592	1.57513	7.59296e-08	1.85695e-06	2
Sppl2b	0.49	1.45091	2.24884	1.37555	7.62495e-08	1.8585e-06	2
Klhdc3	0.6	1.91356	2.66822	1.21534	7.73962e-08	1.87736e-06	2
Fen1	0.72	2.75645	3.47052	1.07928	7.81437e-08	1.88906e-06	2
Tmem259	0.61	1.97063	2.71561	1.19256	7.87401e-08	1.89068e-06	2
Lsr	0.41	1.14017	1.9287	1.46693	7.88516e-08	1.89068e-06	2
Pwwp3a	0.68	2.43022	3.14059	1.09397	8.12733e-08	1.92914e-06	2
Tbc1d17	0.46	1.28271	2.03808	1.3569	8.90202e-08	2.0811e-06	2
Fstl1	0.74	2.91621	3.59499	1.0194	8.90866e-08	2.0811e-06	2
Hist1h4a	0.11	0.779957	0.234755	-2.15859	9.11422e-08	2.11655e-06	2
Pfn2	0.72	2.69721	3.3907	1.05173	9.20849e-08	2.13423e-06	2
Pex6	0.47	1.32379	2.0964	1.37185	9.24942e-08	2.13952e-06	2
Cactin	0.47	1.35705	2.1334	1.36757	9.36048e-08	2.15996e-06	2
Dhcr7	0.49	1.41759	2.18698	1.33851	9.64371e-08	2.21768e-06	2
Aars2	0.17	0.291923	0.801012	1.85671	9.80906e-08	2.24694e-06	2
Mars	0.61	2.0479	2.81159	1.2116	1.00646e-07	2.30102e-06	2
Gdpd5	0.49	1.43456	2.22673	1.37072	1.0294e-07	2.34438e-06	2
Gpc2	0.36	0.912181	1.62891	1.45997	1.11487e-07	2.50994e-06	2
Ypel3	0.59	2.0117	2.82266	1.28872	1.20577e-07	2.65381e-06	2
Wrap53	0.35	0.894298	1.61739	1.48265	1.21299e-07	2.66474e-06	2
Pdxp	0.61	2.02972	2.79081	1.20984	1.25446e-07	2.73041e-06	2
Usb1	0.38	0.942435	1.64304	1.41306	1.26201e-07	2.7418e-06	2
Rnf25	0.3	0.700196	1.36634	1.52618	1.27789e-07	2.7661e-06	2
L3hypdh	0.34	0.855796	1.57264	1.49691	1.30824e-07	2.81629e-06	2
Klhl36	0.15	0.253783	0.736527	1.91396	1.36641e-07	2.91493e-06	2
Htra3	0.14	0.228753	0.708811	2.00483	1.38135e-07	2.94147e-06	2
Pou4f1	0.07	0.0580696	0.317767	2.64531	1.40167e-07	2.97936e-06	2
Gramd1a	0.5	1.48503	2.2546	1.32087	1.41577e-07	2.99853e-06	2
Plrg1	0.61	2.02178	2.76043	1.1763	1.44775e-07	3.04984e-06	2
Zfp358	0.6	1.90538	2.63717	1.181	1.48642e-07	3.12015e-06	2
Pes1	0.71	2.57245	3.23281	1.00921	1.51536e-07	3.16402e-06	2
Strn4	0.62	2.04862	2.77069	1.14754	1.56314e-07	3.24654e-06	2
Pelo	0.62	2.07919	2.83444	1.19493	1.66043e-07	3.4365e-06	2
Efna4	0.48	1.49831	2.3201	1.40132	1.70177e-07	3.48108e-06	2
Gtf2h4	0.61	2.05696	2.81289	1.19859	1.71923e-07	3.50895e-06	2
Rnh1	0.67	2.4388	3.1678	1.1214	1.72571e-07	3.51609e-06	2
Fundc1	0.45	1.2464	1.99506	1.35829	1.73821e-07	3.53536e-06	2
Trappc2	0.36	0.889693	1.58939	1.44333	1.77049e-07	3.5861e-06	2
Plscr3	0.61	2.05871	2.80722	1.187	1.81217e-07	3.64815e-06	2
Prcc	0.46	1.28819	2.01549	1.30842	1.84293e-07	3.69119e-06	2
Uck1	0.43	1.17119	1.91197	1.37334	1.8838e-07	3.75391e-06	2
Zfp523	0.42	1.17204	1.92397	1.39185	1.89391e-07	3.7677e-06	2
Gemin2	0.54	1.69463	2.46387	1.27422	1.94351e-07	3.84691e-06	2
Chst12	0.22	0.436026	1.00602	1.66626	1.96757e-07	3.88151e-06	2
Utp4	0.57	1.8092	2.56311	1.23003	2.03658e-07	3.98726e-06	2
Saal1	0.66	2.27168	2.97094	1.08996	2.08511e-07	4.07252e-06	2
Tes	0.72	2.82972	3.55979	1.09941	2.12281e-07	4.12567e-06	2
Zfp691	0.16	0.270763	0.755721	1.86041	2.13228e-07	4.13726e-06	2
B4galnt4	0.32	0.780039	1.46643	1.49645	2.22499e-07	4.31004e-06	2
Hsf1	0.5	1.48574	2.23212	1.28327	2.31932e-07	4.45544e-06	2
Sephs1	0.7	2.52052	3.19641	1.0358	2.37639e-07	4.51438e-06	2
Fndc10	0.09	0.109709	0.454544	2.31116	2.41003e-07	4.56358e-06	2
Plbd2	0.42	1.14149	1.87733	1.37703	2.43481e-07	4.59576e-06	2
Kctd13	0.25	0.545821	1.14961	1.5709	2.47115e-07	4.64207e-06	2
Tmem119	0.15	0.272211	0.799836	1.96938	2.57156e-07	4.79252e-06	2
Npl	0.31	0.736684	1.39421	1.47716	2.59576e-07	4.81565e-06	2
Grhpr	0.7	2.59051	3.27495	1.04427	2.59622e-07	4.81565e-06	2
Hist1h3e	0.35	2.02622	1.14092	-1.62865	2.66944e-07	4.9437e-06	2
Rnf122	0.43	1.23105	2.0154	1.4234	2.67966e-07	4.95485e-06	2
Hist2h2ab	0.04	0.371922	0.0581956	-2.91043	2.73647e-07	5.03621e-06	2
Mospd3	0.25	0.540567	1.13757	1.5635	2.7444e-07	5.04295e-06	2
Hist1h2bl	0.15	0.942524	0.348456	-1.9098	2.83846e-07	5.18349e-06	2
Fam193b	0.58	1.90746	2.65506	1.20526	2.89185e-07	5.25004e-06	2
Hdhd5	0.19	0.370256	0.905479	1.71696	2.94054e-07	5.32865e-06	2
Mllt11	0.48	1.40791	2.15143	1.29907	2.9785e-07	5.38916e-06	2
Gnl1	0.63	2.14073	2.87158	1.15076	3.06727e-07	5.51594e-06	2
Gnpnat1	0.66	2.28669	2.9921	1.09799	3.16672e-07	5.65377e-06	2
Ptn	0.61	2.50274	3.50933	1.5316	3.23527e-07	5.75663e-06	2
Ube2g2	0.49	1.44621	2.17851	1.27049	3.2915e-07	5.83908e-06	2
Zfp64	0.45	1.27575	2.00962	1.32348	3.31592e-07	5.86476e-06	2
Ccng2	0.31	0.744915	1.41434	1.49297	3.35997e-07	5.93378e-06	2
Hoxc4	0.25	0.566032	1.20184	1.61153	3.39423e-07	5.97638e-06	2
Srprb	0.68	2.33188	2.97954	1.00651	3.40931e-07	5.98507e-06	2
Rars2	0.47	1.35429	2.09367	1.30772	3.5375e-07	6.13844e-06	2
Atg16l2	0.13	0.216312	0.65615	1.94116	3.54066e-07	6.13844e-06	2
Sav1	0.59	1.9043	2.63213	1.17499	3.56631e-07	6.16888e-06	2
Marveld1	0.23	0.503761	1.10404	1.6223	3.69571e-07	6.33402e-06	2
Slc35a4	0.64	2.1513	2.84141	1.08732	3.70473e-07	6.33402e-06	2
Adat1	0.21	0.425572	0.979625	1.64886	3.79114e-07	6.4504e-06	2
Ptch1	0.42	1.27076	2.10561	1.49227	3.89974e-07	6.61946e-06	2
Zfp768	0.46	1.31423	2.04017	1.29781	4.15096e-07	6.96571e-06	2
Nudt9	0.69	2.55395	3.22262	1.02283	4.17162e-07	6.98052e-06	2
Ucp2	0.48	1.47036	2.25672	1.35171	4.20462e-07	7.01583e-06	2
Rpa2	0.74	2.95074	3.61959	1.00326	4.37037e-07	7.2821e-06	2
E130309D02Rik	0.61	2.03266	2.73774	1.12325	4.47806e-07	7.40922e-06	2
Gpm6b	0.72	3.7294	3.00402	-1.08482	4.48473e-07	7.40985e-06	2
Dedd	0.32	0.79995	1.46629	1.44358	4.59252e-07	7.56676e-06	2
Rnf185	0.28	0.642278	1.27066	1.50867	4.67819e-07	7.69715e-06	2
Fam110a	0.33	0.831029	1.50204	1.42986	4.74373e-07	7.79412e-06	2
Alkbh6	0.48	1.43269	2.17268	1.28657	4.75094e-07	7.79512e-06	2
Fam53a	0.68	2.46457	3.14216	1.04209	4.76865e-07	7.80666e-06	2
Gna12	0.55	1.69907	2.42733	1.20866	4.8324e-07	7.89582e-06	2
Mrpl37	0.58	1.8442	2.54007	1.13379	4.92032e-07	8.01554e-06	2
Rnpepl1	0.53	1.62898	2.36556	1.23538	4.92605e-07	8.01554e-06	2
Rtn2	0.19	0.37777	0.900983	1.67131	5.08225e-07	8.17944e-06	2
Tmem185b	0.26	0.575984	1.16475	1.50138	5.11845e-07	8.21218e-06	2
Tab1	0.32	0.794998	1.45656	1.43832	5.12348e-07	8.21218e-06	2
Dnajb9	0.36	0.926412	1.61983	1.4095	5.18276e-07	8.29593e-06	2
2310022A10Rik	0.32	0.771204	1.4077	1.40892	5.3338e-07	8.49161e-06	2
Ascl1	0.27	0.826776	1.73939	1.86795	5.38307e-07	8.54859e-06	2
Homez	0.2	0.395523	0.924253	1.64752	5.44981e-07	8.62972e-06	2
Hist1h2ak	0.14	0.925991	0.330903	-1.95846	5.46314e-07	8.63923e-06	2
Ano8	0.2	0.391951	0.916568	1.64493	5.52108e-07	8.71849e-06	2
Creld1	0.36	0.923136	1.59243	1.36788	5.53051e-07	8.71849e-06	2
Kctd15	0.51	1.5958	2.34916	1.26904	5.53543e-07	8.71849e-06	2
Lemd2	0.44	1.24094	1.95651	1.3048	5.57727e-07	8.76099e-06	2
Bnip3	0.44	1.24523	1.97585	1.32853	5.69309e-07	8.89809e-06	2
Zfp362	0.45	1.27741	2.00437	1.31143	5.70071e-07	8.89809e-06	2
Ankrd54	0.49	1.4397	2.16391	1.259	5.70226e-07	8.89809e-06	2
Mvd	0.49	1.50324	2.24936	1.27854	6.02683e-07	9.31829e-06	2
Rps6kb2	0.48	1.39264	2.1091	1.25901	6.05867e-07	9.35351e-06	2
Hebp2	0.14	0.97244	0.357218	-1.93734	6.12174e-07	9.41351e-06	2
Fancg	0.1	0.130706	0.483889	2.15614	6.12832e-07	9.41351e-06	2
Sec22b	0.68	2.49885	3.17672	1.04019	6.1447e-07	9.42188e-06	2
D17H6S53E	0.16	0.29021	0.774816	1.79717	6.19763e-07	9.47066e-06	2
Mpi	0.37	0.979147	1.65971	1.35702	6.35579e-07	9.66228e-06	2
P3h4	0.38	1.02422	1.73665	1.39012	6.55205e-07	9.85899e-06	2
Sipa1	0.44	1.28275	2.03585	1.35311	6.62226e-07	9.93928e-06	2
Nudt14	0.58	1.92203	2.64795	1.16956	6.71762e-07	1.00696e-05	2
Vamp4	0.63	2.11599	2.80088	1.08292	6.79882e-07	1.01655e-05	2
Eif2d	0.45	1.30387	2.03584	1.31111	6.87521e-07	1.02576e-05	2
Lmnb2	0.5	1.50001	2.22579	1.24648	6.8778e-07	1.02576e-05	2
Scaf1	0.55	1.71402	2.4337	1.19241	6.98928e-07	1.03975e-05	2
Clptm1	0.64	2.14782	2.8194	1.05926	7.15544e-07	1.06046e-05	2
Tfap2c	0.19	0.409917	0.986884	1.73174	7.28841e-07	1.07746e-05	2
Gemin8	0.43	1.2006	1.90224	1.29573	7.31046e-07	1.07937e-05	2
Mief2	0.15	0.26272	0.716634	1.80173	7.33457e-07	1.07939e-05	2
Armc6	0.4	1.06825	1.74968	1.31499	7.33804e-07	1.07939e-05	2
Nr1h2	0.44	1.23841	1.93892	1.28034	7.53416e-07	1.10548e-05	2
Pex12	0.2	0.396949	0.921663	1.63504	7.5916e-07	1.11114e-05	2
Ddx25	0.26	0.577919	1.16345	1.4923	7.71085e-07	1.1258e-05	2
Kif21a	0.68	3.63442	2.83724	-1.1986	7.95212e-07	1.15256e-05	2
Klhl12	0.29	0.674097	1.29672	1.46545	7.95273e-07	1.15256e-05	2
Rcan1	0.36	0.945222	1.61835	1.36218	7.97333e-07	1.15413e-05	2
2410018L13Rik	0.06	0.483326	0.100387	-2.55707	8.13723e-07	1.17487e-05	2
Mrpl39	0.65	2.25151	2.93151	1.06243	8.37092e-07	1.20136e-05	2
Ncdn	0.27	0.608117	1.20607	1.48347	8.61534e-07	1.23344e-05	2
Pus1	0.53	1.67093	2.39417	1.20596	8.73612e-07	1.24884e-05	2
Wdr4	0.46	1.34547	2.05918	1.26802	8.81091e-07	1.25686e-05	2
Bcl2l12	0.67	2.37249	3.038	1.03048	8.83922e-07	1.25938e-05	2
Rcc1l	0.4	1.1056	1.80922	1.33702	8.9575e-07	1.27315e-05	2
Copz2	0.55	1.7762	2.50371	1.19406	9.01777e-07	1.27864e-05	2
Adgrg1	0.08	0.0971095	0.393241	2.24006	9.29613e-07	1.31652e-05	2
Shq1	0.3	0.733547	1.376	1.45082	9.605e-07	1.35215e-05	2
Pcid2	0.5	1.48958	2.19313	1.21295	9.62232e-07	1.35297e-05	2
Snhg16	0.23	0.49013	1.05661	1.56893	9.82067e-07	1.37758e-05	2
Nsdhl	0.55	1.7572	2.48808	1.20254	9.91198e-07	1.38811e-05	2
Gatd1	0.65	2.28377	2.95077	1.03984	9.91926e-07	1.38811e-05	2
Tdp1	0.49	1.43213	2.13395	1.22441	1.00637e-06	1.40611e-05	2
1700008J07Rik	0.3	0.72381	1.356	1.43922	1.03951e-06	1.44337e-05	2
Lzts2	0.66	2.29959	2.96019	1.02878	1.03958e-06	1.44337e-05	2
Fam171a2	0.45	1.30642	2.01658	1.27406	1.03998e-06	1.44337e-05	2
Cntn2	0.08	0.0830934	0.35223	2.28489	1.04201e-06	1.44449e-05	2
Sema6b	0.14	0.255039	0.715936	1.84835	1.04924e-06	1.45109e-05	2
Aip	0.53	1.65719	2.38702	1.21905	1.07489e-06	1.48484e-05	2
Zc4h2	0.39	1.04131	1.72011	1.32281	1.08243e-06	1.49176e-05	2
C1qtnf6	0.23	0.506665	1.07795	1.55506	1.09078e-06	1.50151e-05	2
Triobp	0.45	1.32851	2.04395	1.27598	1.0928e-06	1.50253e-05	2
Cthrc1	0.59	2.34567	3.27421	1.4292	1.13766e-06	1.55696e-05	2
Amz2	0.54	1.64249	2.33283	1.15897	1.14323e-06	1.56277e-05	2
Ppfia3	0.07	0.065176	0.327819	2.52614	1.1545e-06	1.57635e-05	2
Prrx1	0.19	0.439059	1.08747	1.83505	1.16552e-06	1.58772e-05	2
Lrwd1	0.57	1.83791	2.53882	1.14262	1.16752e-06	1.58861e-05	2
Rogdi	0.29	0.708312	1.32988	1.43196	1.18429e-06	1.60772e-05	2
Slc20a1	0.5	1.52362	2.23758	1.22184	1.22754e-06	1.6607e-05	2
44810	0.55	1.83303	2.59969	1.24609	1.22929e-06	1.66116e-05	2
Rras2	0.5	1.51418	2.22002	1.21088	1.23812e-06	1.67118e-05	2
Lasp1	0.68	2.48181	3.14241	1.0153	1.24276e-06	1.67553e-05	2
Psen1	0.4	1.096	1.7753	1.29905	1.26443e-06	1.7028e-05	2
Fbh1	0.5	1.52435	2.22897	1.20657	1.30101e-06	1.74409e-05	2
Nme7	0.52	1.63468	2.36993	1.2321	1.36487e-06	1.81731e-05	2
Hpcal1	0.39	1.04695	1.72972	1.32715	1.37037e-06	1.8207e-05	2
Hist1h2bb	0.1	0.702265	0.221999	-2.03447	1.37694e-06	1.82309e-05	2
Pim1	0.51	1.66441	2.4493	1.30483	1.43519e-06	1.88331e-05	2
Smg9	0.28	0.672025	1.27376	1.42577	1.44421e-06	1.88738e-05	2
Chmp7	0.5	1.50702	2.20665	1.20249	1.49611e-06	1.94166e-05	2
Tbl3	0.61	2.05472	2.7519	1.10851	1.50769e-06	1.95024e-05	2
Fgfr3	0.07	0.0648806	0.322527	2.50541	1.51911e-06	1.96286e-05	2
Camkv	0.1	0.156019	0.528666	2.04475	1.53753e-06	1.98449e-05	2
Prr36	0.08	0.100487	0.399444	2.2156	1.54239e-06	1.98859e-05	2
Tsen54	0.31	0.771132	1.40022	1.39481	1.54423e-06	1.98879e-05	2
Axin1	0.43	1.23204	1.93045	1.27901	1.55843e-06	2.0027e-05	2
Ddx56	0.64	2.19593	2.86764	1.05482	1.56394e-06	2.00542e-05	2
Rabggta	0.23	0.506578	1.05636	1.5079	1.57083e-06	2.0077e-05	2
Rad1	0.44	1.2651	1.94831	1.24223	1.63504e-06	2.08076e-05	2
Slc30a6	0.26	0.60658	1.19327	1.46191	1.64005e-06	2.08264e-05	2
Mfsd14a	0.47	1.3749	2.0637	1.21837	1.64242e-06	2.0834e-05	2
Rnd2	0.37	0.939371	1.57773	1.30254	1.69312e-06	2.13851e-05	2
Inpp5a	0.29	0.713156	1.32583	1.41027	1.71146e-06	2.15706e-05	2
Gm3739	0.08	0.0980293	0.399752	2.25448	1.73573e-06	2.17602e-05	2
Dvl1	0.23	0.486323	1.02	1.50136	1.772e-06	2.21209e-05	2
Sec61a2	0.56	1.77377	2.44845	1.11123	1.77531e-06	2.21299e-05	2
Snapin	0.38	1.04838	1.72331	1.3127	1.77647e-06	2.21299e-05	2
Galk2	0.45	1.33226	2.03389	1.25195	1.77985e-06	2.21486e-05	2
Zfp811	0.16	0.28571	0.72861	1.69695	1.79299e-06	2.22886e-05	2
Msantd3	0.67	2.37946	3.02966	1.00675	1.80046e-06	2.23579e-05	2
Slc25a51	0.65	2.29521	2.94994	1.02021	1.83772e-06	2.27249e-05	2
Faf1	0.67	2.43108	3.09106	1.01784	1.84145e-06	2.27473e-05	2
Clp1	0.47	1.36317	2.04915	1.217	1.85164e-06	2.28253e-05	2
St3gal3	0.19	0.386816	0.881027	1.58142	1.86795e-06	2.29511e-05	2
Hist2h2ac	0.28	1.71758	0.909846	-1.62309	1.8711e-06	2.29511e-05	2
Lfng	0.11	0.155935	0.510492	1.98087	1.87157e-06	2.29511e-05	2
Hist1h4c	0.05	0.398012	0.0753485	-2.64308	1.92019e-06	2.34013e-05	2
Rassf7	0.32	0.81438	1.45103	1.37731	1.95097e-06	2.36787e-05	2
Zdhhc6	0.64	2.18601	2.85122	1.0458	1.95654e-06	2.37218e-05	2
Ccnjl	0.62	2.18576	2.88904	1.10405	2.05128e-06	2.46425e-05	2
Atp13a2	0.53	1.66833	2.37402	1.17855	2.05565e-06	2.46448e-05	2
Lmbr1l	0.32	0.793441	1.4189	1.37115	2.11572e-06	2.51826e-05	2
Tpra1	0.17	0.318228	0.780669	1.6586	2.13608e-06	2.53514e-05	2
Hdac5	0.34	0.91327	1.57479	1.35955	2.14168e-06	2.53924e-05	2
Katnb1	0.35	0.920898	1.56101	1.31611	2.16092e-06	2.55948e-05	2
Elac2	0.43	1.25153	1.93995	1.25548	2.17052e-06	2.56826e-05	2
Mrpl10	0.58	1.85978	2.52707	1.08677	2.2074e-06	2.59887e-05	2
Tmem267	0.35	0.91688	1.55235	1.30992	2.22255e-06	2.6141e-05	2
Itpk1	0.42	1.20782	1.90756	1.28988	2.22823e-06	2.61817e-05	2
Ccdc182	0.07	0.0750597	0.344556	2.39982	2.24459e-06	2.63216e-05	2
Mccc2	0.25	0.555694	1.11212	1.4574	2.27127e-06	2.66079e-05	2
Gas1	0.66	2.4791	3.19552	1.09954	2.27402e-06	2.66137e-05	2
Tshz2	0.62	2.34547	3.10923	1.18128	2.3762e-06	2.77271e-05	2
Parva	0.6	2.06191	2.75956	1.10841	2.42971e-06	2.81289e-05	2
Strada	0.35	0.909683	1.55527	1.3326	2.44214e-06	2.8245e-05	2
AI837181	0.52	1.61222	2.30054	1.16163	2.45276e-06	2.83176e-05	2
Fbxw5	0.38	1.01426	1.67068	1.29625	2.45322e-06	2.83176e-05	2
Gba2	0.26	0.606552	1.1861	1.44712	2.47974e-06	2.85678e-05	2
Rundc3a	0.1	0.140362	0.486194	2.05484	2.49435e-06	2.86714e-05	2
Lxn	0.68	2.58779	3.25669	1.02112	2.51201e-06	2.8799e-05	2
Rrp8	0.65	2.36731	3.055	1.06448	2.52771e-06	2.89509e-05	2
Tpm2	0.56	1.96368	2.72642	1.2209	2.53994e-06	2.90232e-05	2
Barhl1	0.04	0.0258298	0.213787	3.18735	2.54013e-06	2.90232e-05	2
Rpusd4	0.38	1.01425	1.66537	1.28682	2.57977e-06	2.93761e-05	2
Stx6	0.62	2.14078	2.81529	1.06445	2.58671e-06	2.94266e-05	2
Eef1akmt4	0.47	1.39012	2.07443	1.20678	2.62621e-06	2.97898e-05	2
Pola2	0.53	1.72828	2.44205	1.18055	2.66847e-06	3.01243e-05	2
Hbs1l	0.67	2.43286	3.08131	1.0003	2.7032e-06	3.04873e-05	2
Tbrg4	0.38	1.01048	1.65796	1.28216	2.72144e-06	3.06636e-05	2
Mob2	0.58	1.92378	2.6139	1.11368	2.75132e-06	3.09412e-05	2
Naa60	0.43	1.21193	1.88086	1.23609	2.79317e-06	3.13223e-05	2
Phkg2	0.38	1.01602	1.66457	1.28141	2.84744e-06	3.184e-05	2
Mir124a-1hg	0.04	0.0154758	0.167568	3.54805	2.90094e-06	3.22821e-05	2
Snhg11	0.17	0.329422	0.800957	1.65377	2.90339e-06	3.22821e-05	2
Coq6	0.43	1.22742	1.91046	1.25462	2.94916e-06	3.26678e-05	2
Fkbp7	0.28	0.719176	1.35298	1.44637	2.97939e-06	3.28611e-05	2
Plod3	0.42	1.20081	1.87818	1.25443	3.01344e-06	3.31619e-05	2
Dpp9	0.52	1.63736	2.33148	1.16599	3.02031e-06	3.31861e-05	2
Xab2	0.44	1.25978	1.93282	1.22682	3.02126e-06	3.31861e-05	2
Slc35c2	0.52	1.62589	2.30407	1.1427	3.09e-06	3.37838e-05	2
Stx1a	0.1	0.146389	0.489311	2.00139	3.12622e-06	3.41482e-05	2
Slc16a3	0.48	1.50204	2.22344	1.2389	3.21882e-06	3.503e-05	2
Nanp	0.51	1.56163	2.24603	1.16572	3.22452e-06	3.50596e-05	2
Car12	0.21	0.494199	1.07602	1.59652	3.24103e-06	3.52066e-05	2
Plppr2	0.12	0.191044	0.565197	1.85171	3.28538e-06	3.56229e-05	2
Cpsf4	0.56	1.79501	2.46291	1.09723	3.38048e-06	3.65531e-05	2
Lims2	0.21	0.471	1.01302	1.5437	3.40954e-06	3.68e-05	2
Exoc7	0.47	1.40162	2.09003	1.21042	3.71781e-06	3.96197e-05	2
Tbc1d10a	0.35	0.912695	1.54095	1.2991	3.79536e-06	4.03732e-05	2
Hagh	0.47	1.40843	2.09872	1.2117	3.80115e-06	4.03984e-05	2
Trmt61a	0.29	0.73261	1.33316	1.37012	3.84661e-06	4.08447e-05	2
Btbd9	0.43	1.25427	1.92627	1.22689	3.88409e-06	4.11685e-05	2
Ankrd13b	0.38	1.02063	1.66609	1.2737	3.9255e-06	4.14585e-05	2
2610318N02Rik	0.67	2.53017	3.1886	1.00891	3.96319e-06	4.18191e-05	2
Tspyl1	0.47	1.40245	2.08498	1.20053	4.09054e-06	4.3009e-05	2
Blzf1	0.31	0.772084	1.37318	1.34024	4.10837e-06	4.31196e-05	2
Alkbh7	0.46	1.37362	2.06363	1.22074	4.13923e-06	4.33278e-05	2
Hist1h2bn	0.1	0.689872	0.233513	-1.91724	4.18227e-06	4.36622e-05	2
4930579G24Rik	0.27	0.636092	1.20782	1.39992	4.26508e-06	4.44873e-05	2
Fdft1	0.66	2.42548	3.10056	1.04105	4.38824e-06	4.56912e-05	2
Cbx2	0.46	1.38554	2.08097	1.22636	4.42933e-06	4.59971e-05	2
Cnih2	0.41	1.16827	1.8302	1.23999	4.49893e-06	4.65969e-05	2
Rpa1	0.6	2.04144	2.70996	1.06578	4.52917e-06	4.68354e-05	2
Zbtb45	0.36	0.940163	1.56111	1.27038	4.52989e-06	4.68354e-05	2
E530011L22Rik	0.09	0.666835	0.205596	-2.05432	4.53838e-06	4.6882e-05	2
Stmn3	0.14	0.243488	0.638786	1.69751	4.55659e-06	4.70289e-05	2
Chaf1b	0.68	2.6328	3.32019	1.04619	4.5608e-06	4.70313e-05	2
Stmn2	0.22	0.403924	0.82759	1.37159	4.56716e-06	4.70557e-05	2
Lrrc42	0.57	1.92286	2.61946	1.12387	4.58133e-06	4.71194e-05	2
Zfyve19	0.46	1.36141	2.03391	1.19514	4.60263e-06	4.72972e-05	2
Nefl	0.26	0.678059	1.3158	1.49157	4.67375e-06	4.76957e-05	2
Dcaf15	0.45	1.27563	1.9223	1.17724	4.71551e-06	4.7991e-05	2
Rhog	0.51	1.60592	2.29612	1.16591	4.72302e-06	4.7991e-05	2
Vps26b	0.45	1.3207	1.98476	1.19278	4.74762e-06	4.81579e-05	2
Pdcd2l	0.52	1.59962	2.26513	1.12749	4.79605e-06	4.86073e-05	2
Taf5l	0.42	1.20754	1.85892	1.20771	4.82437e-06	4.88105e-05	2
Cercam	0.07	0.0837654	0.343138	2.22811	4.82879e-06	4.88134e-05	2
C230038L03Rik	0.04	0.367933	0.0680357	-2.65926	5.00828e-06	5.01977e-05	2
Draxin	0.13	0.209196	0.574383	1.73773	5.024e-06	5.03125e-05	2
Cars2	0.31	0.780029	1.3869	1.34547	5.08356e-06	5.07796e-05	2
Senp8	0.36	0.960818	1.59007	1.2745	5.0976e-06	5.08768e-05	2
Rtkn	0.44	1.29149	1.97375	1.23217	5.1328e-06	5.10795e-05	2
Tmem39a	0.41	1.1406	1.78174	1.21463	5.13523e-06	5.10795e-05	2
Izumo4	0.05	0.0478475	0.266237	2.63785	5.26197e-06	5.22081e-05	2
Adpgk	0.46	1.33941	1.99573	1.17443	5.2666e-06	5.22102e-05	2
Tagap1	0.09	0.118335	0.42272	2.06627	5.31147e-06	5.25666e-05	2
Eef1aknmt	0.36	0.977959	1.62549	1.29855	5.41361e-06	5.35326e-05	2
Pigc	0.26	0.628101	1.19088	1.38955	5.41873e-06	5.35383e-05	2
1110012L19Rik	0.41	1.17408	1.83452	1.23525	5.50274e-06	5.41417e-05	2
Atg4b	0.55	1.75034	2.40579	1.08454	5.56723e-06	5.4594e-05	2
Gins2	0.69	2.69893	3.37016	1.01837	5.61965e-06	5.50623e-05	2
Tbp	0.32	0.817161	1.42105	1.31337	5.68528e-06	5.5613e-05	2
Tsc22d3	0.57	1.82563	2.47418	1.06217	5.77637e-06	5.63638e-05	2
Dars2	0.3	0.763419	1.35142	1.32138	5.78844e-06	5.64349e-05	2
Col13a1	0.05	0.0386841	0.249625	2.84577	5.9019e-06	5.73988e-05	2
Grwd1	0.63	2.23623	2.88467	1.0156	5.92524e-06	5.75783e-05	2
Ttc13	0.38	1.03827	1.67175	1.24415	6.00726e-06	5.82246e-05	2
Klhl13	0.7	2.74312	3.40363	1.00012	6.03649e-06	5.84188e-05	2
Shisa5	0.33	0.863952	1.47628	1.29877	6.24337e-06	6.02726e-05	2
Rasl11b	0.18	0.388788	0.87628	1.56085	6.26343e-06	6.04168e-05	2
Sh2b2	0.26	0.626292	1.19322	1.39999	6.3241e-06	6.07041e-05	2
Vamp2	0.4	1.12653	1.7613	1.20904	6.33221e-06	6.07059e-05	2
Ints5	0.43	1.24051	1.88322	1.18177	6.33698e-06	6.07059e-05	2
N4bp3	0.16	0.325432	0.77811	1.61401	6.33972e-06	6.07059e-05	2
Tefm	0.31	0.798562	1.39425	1.31059	6.37149e-06	6.09607e-05	2
Lrfn4	0.36	0.977352	1.60793	1.26835	6.46856e-06	6.17392e-05	2
Ppcdc	0.16	0.30768	0.742661	1.61236	6.64573e-06	6.32766e-05	2
Hist1h2an	0.22	1.33821	0.662533	-1.58143	6.77607e-06	6.43617e-05	2
Glt8d1	0.48	1.41997	2.06968	1.14188	6.84271e-06	6.48902e-05	2
Abhd12	0.43	1.2529	1.90475	1.19323	6.87063e-06	6.51027e-05	2
Senp3	0.48	1.46069	2.12542	1.15654	6.94161e-06	6.56697e-05	2
Gemin5	0.53	1.74117	2.43261	1.14303	6.95785e-06	6.57185e-05	2
Csad	0.46	1.4267	2.11663	1.20634	7.04649e-06	6.64386e-05	2
Cacfd1	0.55	1.78598	2.43834	1.07406	7.05103e-06	6.64386e-05	2
Itm2a	0.62	2.3053	3.02847	1.12333	7.2064e-06	6.77402e-05	2
Thoc5	0.57	1.88978	2.54653	1.06612	7.52082e-06	7.03036e-05	2
Arhgef1	0.47	1.41574	2.07893	1.16518	7.58926e-06	7.08872e-05	2
Pcdh8	0.06	0.0649015	0.301673	2.39267	7.65644e-06	7.14016e-05	2
Srf	0.24	0.561869	1.09997	1.4104	7.71438e-06	7.18851e-05	2
Mid1	0.31	0.78153	1.37011	1.30909	7.74801e-06	7.20278e-05	2
Mrps2	0.45	1.32989	1.97066	1.15111	8.00191e-06	7.398e-05	2
Cpt2	0.31	0.779854	1.35643	1.28703	8.10641e-06	7.48875e-05	2
Tut1	0.27	0.665294	1.22918	1.35559	8.12436e-06	7.49655e-05	2
Fam118b	0.53	1.66787	2.31777	1.0896	8.19433e-06	7.55101e-05	2
Rce1	0.6	2.00887	2.64668	1.0219	8.1994e-06	7.55101e-05	2
Mon1a	0.12	0.204184	0.571261	1.76613	8.25884e-06	7.59981e-05	2
Neurog2	0.05	0.0427027	0.242193	2.65107	8.27126e-06	7.60531e-05	2
Anxa6	0.66	2.48206	3.13466	1.00322	8.40715e-06	7.71922e-05	2
Dnaaf5	0.2	0.423145	0.899391	1.46889	8.49115e-06	7.78322e-05	2
Ctdspl	0.28	0.701758	1.28495	1.36179	8.59355e-06	7.86487e-05	2
Fndc4	0.53	1.74241	2.41558	1.11392	8.66597e-06	7.91273e-05	2
Mmp2	0.58	2.0247	2.71464	1.10079	8.94634e-06	8.12471e-05	2
Mfap1b	0.4	1.13402	1.77787	1.22189	8.98005e-06	8.14279e-05	2
Slc43a1	0.28	0.682017	1.2463	1.34115	9.09031e-06	8.2238e-05	2
Dnaja3	0.46	1.37956	2.02094	1.13849	9.17137e-06	8.27809e-05	2
S1pr2	0.57	1.95515	2.64383	1.10735	9.29539e-06	8.3549e-05	2
Wbp2	0.52	1.58784	2.22093	1.07748	9.30605e-06	8.3549e-05	2
Rhbdf1	0.57	1.95068	2.62254	1.08178	9.46559e-06	8.46673e-05	2
Thap4	0.35	0.92952	1.52719	1.23345	9.46649e-06	8.46673e-05	2
1110051M20Rik	0.48	1.4896	2.14904	1.14112	9.57197e-06	8.53429e-05	2
Pnpla2	0.24	0.550031	1.07654	1.39947	9.65341e-06	8.58833e-05	2
Abcb6	0.28	0.687928	1.24435	1.32002	9.7732e-06	8.67528e-05	2
Vps45	0.31	0.802359	1.38653	1.28582	1.0118e-05	8.96785e-05	2
Polr3c	0.48	1.45426	2.1006	1.12791	1.01732e-05	9.00953e-05	2
Pfkm	0.27	0.650739	1.20573	1.35109	1.03691e-05	9.16282e-05	2
Rgl2	0.35	0.959389	1.5739	1.24846	1.04984e-05	9.26925e-05	2
Naga	0.09	0.142055	0.462591	1.94614	1.05052e-05	9.26925e-05	2
G6pc3	0.39	1.09401	1.71964	1.20611	1.05317e-05	9.27876e-05	2
Pycr1	0.21	0.467176	0.948854	1.4103	1.0744e-05	9.41656e-05	2
Tagln3	0.53	1.76924	2.46159	1.13984	1.08601e-05	9.49712e-05	2
Tnfrsf1a	0.39	1.12461	1.76534	1.22016	1.09078e-05	9.53178e-05	2
Elovl1	0.55	1.79394	2.43922	1.06169	1.09884e-05	9.58098e-05	2
Cyb5rl	0.13	0.236718	0.627689	1.70914	1.14845e-05	9.98401e-05	2
Dhdds	0.4	1.15128	1.78393	1.19585	1.15002e-05	9.99028e-05	2
Pip5k1c	0.37	1.04142	1.66914	1.23247	1.15683e-05	0.000100347	2
Ethe1	0.55	1.82229	2.47159	1.06384	1.16851e-05	0.000101137	2
Rabif	0.48	1.45636	2.0865	1.10076	1.18224e-05	0.000102094	2
Aldh16a1	0.39	1.1344	1.77898	1.223	1.18424e-05	0.000102094	2
Tmem44	0.16	0.318634	0.755286	1.58813	1.19622e-05	0.000102934	2
Trmu	0.36	0.974355	1.58837	1.23992	1.19625e-05	0.000102934	2
Cenpt	0.39	1.0726	1.68264	1.18752	1.20359e-05	0.000103489	2
Trappc12	0.31	0.818323	1.4062	1.28206	1.22814e-05	0.00010537	2
Ftl1-ps1	0.48	1.48349	2.12693	1.11633	1.24058e-05	0.000106282	2
Sgce	0.57	1.89347	2.53272	1.03822	1.24972e-05	0.000106988	2
Tmub1	0.25	0.592996	1.11398	1.3382	1.25261e-05	0.000107158	2
Hoxd3	0.43	1.28839	1.94132	1.18385	1.31112e-05	0.000111516	2
Eno3	0.19	0.452835	0.975217	1.52797	1.31237e-05	0.000111542	2
Mpv17	0.53	1.68435	2.32751	1.07596	1.31719e-05	0.000111871	2
Rabl3	0.37	1.00361	1.60614	1.20487	1.34305e-05	0.00011374	2
1810055G02Rik	0.41	1.19003	1.81284	1.16477	1.35616e-05	0.000114685	2
Agap3	0.5	1.48349	2.0971	1.06738	1.36201e-05	0.000115015	2
Selenon	0.59	1.95697	2.58404	1.0112	1.37929e-05	0.000116308	2
2310061I04Rik	0.29	0.745185	1.30927	1.28838	1.42139e-05	0.000119431	2
Ndufaf5	0.32	0.843669	1.43493	1.27192	1.42285e-05	0.000119469	2
Ptdss1	0.34	0.923248	1.51993	1.23505	1.45323e-05	0.000121673	2
Trim32	0.54	1.71048	2.33058	1.03469	1.49281e-05	0.000124764	2
Nid2	0.41	1.1998	1.84774	1.20452	1.49332e-05	0.000124764	2
Zfp787	0.49	1.50694	2.14426	1.10109	1.52781e-05	0.000127285	2
Tmem70	0.56	1.8855	2.53427	1.05419	1.54461e-05	0.000128322	2
Rmnd5b	0.36	1.03371	1.66378	1.24018	1.54916e-05	0.00012861	2
Klhdc10	0.48	1.56791	2.24669	1.15534	1.57715e-05	0.000130566	2
Iglon5	0.15	0.274128	0.668931	1.59408	1.59504e-05	0.000131769	2
Irx2	0.08	0.0991109	0.366587	2.08746	1.61097e-05	0.000132714	2
Zic5	0.1	0.161673	0.485051	1.83087	1.61481e-05	0.000132938	2
Aldh18a1	0.43	1.262	1.87872	1.13067	1.62016e-05	0.000133192	2
Cables2	0.22	0.491655	0.986683	1.40558	1.63178e-05	0.000134054	2
Scarb1	0.3	0.791336	1.3774	1.29718	1.64216e-05	0.000134719	2
Taf6l	0.46	1.40131	2.04445	1.13575	1.67836e-05	0.000137497	2
Atoh8	0.16	0.333098	0.769919	1.55265	1.69212e-05	0.000138474	2
Rela	0.35	0.955286	1.56268	1.23763	1.69385e-05	0.000138478	2
Zfp524	0.18	0.37664	0.821436	1.47763	1.71552e-05	0.000139862	2
Ndufaf7	0.33	0.868222	1.45439	1.24707	1.7229e-05	0.000140317	2
Spsb4	0.36	0.985248	1.58846	1.21492	1.74118e-05	0.00014127	2
Mapk7	0.42	1.23213	1.84671	1.13649	1.75847e-05	0.000142575	2
Aard	0.31	0.832579	1.42219	1.27593	1.77611e-05	0.000143524	2
2810468N07Rik	0.34	0.945499	1.56979	1.27361	1.77933e-05	0.000143576	2
Mtpap	0.5	1.57599	2.21331	1.08665	1.79399e-05	0.00014466	2
Tspan12	0.36	1.00076	1.59786	1.19639	1.7974e-05	0.000144835	2
Necab2	0.15	0.278504	0.674512	1.58439	1.80535e-05	0.000145254	2
Zfp444	0.51	1.59528	2.22486	1.07036	1.80838e-05	0.000145324	2
Cln5	0.37	1.02848	1.62508	1.18272	1.82361e-05	0.000146248	2
Otub2	0.08	0.105968	0.381981	2.05706	1.87344e-05	0.000149724	2
Nacc1	0.57	1.91779	2.54651	1.01861	1.88824e-05	0.000150714	2
Gtpbp6	0.45	1.37632	2.00792	1.12305	1.88982e-05	0.000150738	2
Pskh1	0.32	0.855352	1.43284	1.23851	1.90062e-05	0.000151497	2
Hgh1	0.2	0.425413	0.887078	1.42935	1.91276e-05	0.00015226	2
Ass1	0.2	0.474003	0.989948	1.47959	1.91784e-05	0.000152458	2
Fbxl6	0.54	1.74354	2.37484	1.04726	1.92516e-05	0.000152763	2
Fbxl17	0.26	0.629845	1.16241	1.32478	1.92716e-05	0.000152787	2
Supt3	0.38	1.10078	1.71879	1.18996	1.93122e-05	0.000153006	2
Msx2	0.12	0.219503	0.584488	1.6938	1.94518e-05	0.000153802	2
Dxo	0.52	1.67558	2.30819	1.06059	1.96093e-05	0.000154543	2
Gstm1	0.46	1.4293	2.0722	1.12831	1.9611e-05	0.000154543	2
Nsg1	0.64	2.43175	3.09896	1.02872	1.96493e-05	0.000154728	2
Mfng	0.12	0.201743	0.560052	1.74787	1.96982e-05	0.00015492	2
Fam78b	0.42	1.27105	1.91414	1.17262	1.99138e-05	0.000156511	2
Slc25a22	0.17	0.347212	0.774874	1.49531	2.00059e-05	0.000157131	2
Pkmyt1	0.26	0.654223	1.18897	1.30597	2.03428e-05	0.000159352	2
Klhl7	0.59	2.00195	2.63003	1.00755	2.04151e-05	0.0001596	2
Cars	0.53	1.73778	2.37511	1.05776	2.04829e-05	0.000159919	2
Ccdc92	0.07	0.0920292	0.343463	2.08794	2.09222e-05	0.000162702	2
Dhcr24	0.42	1.26786	1.90823	1.169	2.12828e-05	0.000165095	2
Zdhhc18	0.23	0.524165	1.01617	1.35503	2.12859e-05	0.000165095	2
Prmt8	0.04	0.0337225	0.204588	2.72664	2.16864e-05	0.000167761	2
Armt1	0.36	1.00676	1.60344	1.1928	2.17028e-05	0.000167777	2
Slc19a1	0.39	1.11841	1.72295	1.15932	2.18313e-05	0.000168439	2
Gbx1	0.04	0.0255235	0.188065	3.00067	2.18528e-05	0.000168495	2
Hexa	0.56	1.88132	2.51614	1.03288	2.20391e-05	0.000169599	2
Mlh1	0.26	0.642441	1.16751	1.29685	2.24043e-05	0.000171737	2
Meak7	0.13	0.227083	0.594627	1.67199	2.24526e-05	0.000171996	2
Tbc1d10b	0.36	0.997444	1.59162	1.19267	2.25997e-05	0.000172674	2
Zfp385a	0.35	0.902246	1.44704	1.14963	2.26261e-05	0.000172764	2
Zfp692	0.19	0.415996	0.865266	1.41499	2.29424e-05	0.000174953	2
Slc44a2	0.35	0.974214	1.56339	1.19481	2.29912e-05	0.000175212	2
Heyl	0.61	2.27505	2.95316	1.05748	2.31712e-05	0.000175788	2
Chst1	0.2	0.46413	0.956332	1.43967	2.36316e-05	0.000178658	2
Brip1os	0.36	0.995686	1.58278	1.18065	2.3713e-05	0.000178978	2
Dbndd1	0.11	0.197934	0.541086	1.71357	2.47123e-05	0.000185925	2
1500009L16Rik	0.57	2.00267	2.66695	1.06367	2.48199e-05	0.000186616	2
Antxr2	0.27	0.686428	1.23421	1.30377	2.49529e-05	0.000187496	2
Tmem214	0.48	1.48638	2.1133	1.08862	2.49803e-05	0.000187583	2
Tcim	0.32	0.892547	1.50659	1.28461	2.52034e-05	0.000188898	2
Tmem198b	0.26	0.635707	1.16757	1.31755	2.53041e-05	0.000189532	2
B9d2	0.45	1.37974	2.01354	1.12583	2.53595e-05	0.000189826	2
Gpx3	0.44	1.20821	1.77084	1.05451	2.55051e-05	0.000190668	2
Scpep1	0.44	1.28497	1.88969	1.10331	2.55205e-05	0.000190668	2
Rap2c	0.62	2.27292	2.92174	1.01304	2.57161e-05	0.000191765	2
Gpn2	0.3	0.776315	1.31968	1.2246	2.6638e-05	0.00019789	2
Polr1e	0.51	1.6326	2.26094	1.06138	2.67071e-05	0.000198254	2
Zfp13	0.22	0.509785	0.99832	1.36585	2.67738e-05	0.000198523	2
Map3k11	0.5	1.60319	2.24789	1.09325	2.7127e-05	0.000200889	2
44629	0.25	0.603716	1.11155	1.29862	2.74593e-05	0.000203096	2
F2r	0.57	1.92971	2.5562	1.01362	2.7484e-05	0.000203151	2
Rspo1	0.04	0.0340573	0.216045	2.79931	2.80199e-05	0.000206337	2
44807	0.35	0.981938	1.58161	1.21012	2.81643e-05	0.000207141	2
Ftsj1	0.39	1.11067	1.7163	1.16426	2.81974e-05	0.000207199	2
Xrcc6	0.51	1.66595	2.30338	1.06998	2.87979e-05	0.000210359	2
Arpin	0.28	0.712553	1.24979	1.26046	2.88427e-05	0.000210555	2
2610027K06Rik	0.06	0.0755671	0.319689	2.26273	2.91095e-05	0.000211978	2
Nrp1	0.64	2.44452	3.11043	1.02585	2.92344e-05	0.000212757	2
Slc1a5	0.33	0.894333	1.46171	1.19651	2.9623e-05	0.000215186	2
Herpud2	0.42	1.22655	1.83296	1.12426	3.01269e-05	0.000218309	2
Megf6	0.46	1.46502	2.11232	1.12694	3.03437e-05	0.000219601	2
Ppp1r12c	0.48	1.49478	2.11532	1.07628	3.03748e-05	0.000219601	2
Des	0.22	0.548689	1.07369	1.39781	3.07855e-05	0.000221953	2
H2-Ke6	0.36	0.959859	1.50962	1.12938	3.10984e-05	0.0002237	2
Gm26771	0.04	0.330405	0.0636789	-2.57406	3.18206e-05	0.000228477	2
Zfp930	0.26	0.624061	1.13104	1.27635	3.19583e-05	0.000229326	2
Telo2	0.49	1.51855	2.13555	1.06535	3.19853e-05	0.00022938	2
Cnpy3	0.47	1.43294	2.04092	1.06964	3.21794e-05	0.000230371	2
Rbbp9	0.33	0.875247	1.44053	1.20349	3.22411e-05	0.000230654	2
Lman2l	0.49	1.52684	2.14074	1.05855	3.28079e-05	0.000234145	2
Gemin6	0.53	1.71548	2.33558	1.03388	3.28595e-05	0.000234215	2
Wfikkn1	0.09	0.120667	0.384874	1.87196	3.28905e-05	0.000234215	2
Fdxr	0.36	1.00094	1.58915	1.18022	3.29767e-05	0.000234636	2
Cpped1	0.28	0.722806	1.26648	1.26521	3.30974e-05	0.000235211	2
Scyl1	0.47	1.46813	2.08515	1.07645	3.32334e-05	0.000236035	2
Adck5	0.38	1.11118	1.72061	1.17074	3.34683e-05	0.000237418	2
Fads2	0.55	1.82121	2.44311	1.02076	3.40425e-05	0.000241056	2
Mcat	0.52	1.66175	2.27997	1.0399	3.44003e-05	0.000243297	2
Nptx2	0.04	0.0325194	0.202972	2.76728	3.45573e-05	0.000244115	2
6030458C11Rik	0.39	1.1327	1.73507	1.15007	3.45829e-05	0.00024415	2
Slc1a3	0.21	0.53747	1.06688	1.42148	3.48182e-05	0.000245655	2
Gmppb	0.38	1.10295	1.70308	1.15761	3.48377e-05	0.000245655	2
Ctdsp1	0.44	1.32665	1.93289	1.09398	3.50767e-05	0.000246986	2
Ninj1	0.33	0.934027	1.52051	1.21041	3.52149e-05	0.000247722	2
Rhbdd3	0.22	0.512837	0.991209	1.33857	3.57855e-05	0.000251287	2
Ciart	0.04	0.0314566	0.198871	2.78348	3.61041e-05	0.000253373	2
Trim68	0.11	0.190317	0.524853	1.71917	3.62566e-05	0.00025399	2
Tfpt	0.44	1.34978	1.96049	1.09518	3.63732e-05	0.000254504	2
Cand2	0.49	1.52492	2.14004	1.06095	3.6538e-05	0.000255355	2
9430015G10Rik	0.31	0.836709	1.38916	1.20228	3.66078e-05	0.000255691	2
Slc29a1	0.35	0.975351	1.56222	1.19003	3.66643e-05	0.000255934	2
Bpgm	0.51	1.66535	2.29798	1.0624	3.67694e-05	0.00025612	2
Zfp668	0.37	1.04212	1.62384	1.14997	3.67777e-05	0.00025612	2
Rfx4	0.09	0.140078	0.42603	1.82071	3.69243e-05	0.000256622	2
Slain1	0.12	0.197559	0.514604	1.62341	3.7028e-05	0.000257104	2
Pdgfc	0.39	1.20901	1.85403	1.1963	3.73581e-05	0.000259091	2
Clasrp	0.38	1.08175	1.6603	1.12781	3.74551e-05	0.000259611	2
Snx8	0.31	0.828288	1.38041	1.20693	3.7943e-05	0.000262376	2
Spint2	0.24	0.648938	1.23062	1.40751	3.80826e-05	0.000262726	2
Orc3	0.52	1.66758	2.28633	1.03973	3.82891e-05	0.00026338	2
Ppp2r2c	0.05	0.0525181	0.271419	2.5318	3.86628e-05	0.000265486	2
Baiap2	0.32	0.865949	1.43188	1.2102	3.86861e-05	0.000265492	2
Deaf1	0.38	1.09281	1.68895	1.15458	3.89102e-05	0.000266719	2
Stimate	0.38	1.10553	1.70322	1.15228	3.92722e-05	0.00026842	2
Impa2	0.33	0.927701	1.51533	1.2159	4.10778e-05	0.000278984	2
Nudt11	0.25	0.606092	1.09579	1.25706	4.1123e-05	0.000279055	2
Tmsb15b2	0.53	1.79886	2.44687	1.06526	4.12864e-05	0.000279596	2
Map2k6	0.47	1.51905	2.15566	1.09729	4.21578e-05	0.00028468	2
Zfp821	0.49	1.56216	2.17657	1.05221	4.21979e-05	0.000284787	2
Mks1	0.18	0.400082	0.836229	1.4104	4.24544e-05	0.000286103	2
Ercc8	0.34	0.936988	1.50203	1.16916	4.27271e-05	0.000287373	2
Nudt7	0.43	1.34553	1.97295	1.12438	4.28598e-05	0.000287996	2
Pld3	0.27	0.673244	1.18221	1.23533	4.31673e-05	0.000289673	2
Nprl2	0.26	0.649757	1.15851	1.25579	4.35315e-05	0.000291951	2
Cacng4	0.33	0.96316	1.58994	1.26879	4.41882e-05	0.000295387	2
Sh3bp4	0.16	0.332647	0.735411	1.46081	4.4632e-05	0.000297303	2
Lmo1	0.32	0.951209	1.5966	1.30883	4.46934e-05	0.000297376	2
Gm47320	0.06	0.0764638	0.305713	2.16996	4.47591e-05	0.000297501	2
Cln3	0.24	0.598814	1.0967	1.28224	4.47626e-05	0.000297501	2
Ankrd9	0.2	0.451909	0.912194	1.38275	4.52658e-05	0.000300507	2
Hgs	0.49	1.54988	2.16012	1.04787	4.58127e-05	0.000303625	2
Zscan21	0.52	1.69683	2.30696	1.02099	4.62991e-05	0.000306676	2
Rpusd1	0.26	0.670324	1.18843	1.25688	4.68365e-05	0.000309495	2
Mus81	0.37	1.07512	1.66244	1.1461	4.68558e-05	0.000309495	2
Eya2	0.08	0.106685	0.362221	1.95504	4.72929e-05	0.000312033	2
Cptp	0.25	0.614566	1.11252	1.26641	4.77485e-05	0.000314489	2
Sirt6	0.41	1.1828	1.76204	1.09178	4.77719e-05	0.000314489	2
Mir9-3hg	0.05	0.05542	0.252586	2.33417	4.79436e-05	0.000315444	2
Cln8	0.28	0.722634	1.24599	1.22436	4.82319e-05	0.000316987	2
Zbtb22	0.3	0.793355	1.32424	1.18836	4.94104e-05	0.000323729	2
Snhg9	0.21	0.491555	0.943655	1.30567	4.94224e-05	0.000323729	2
Adgrb1	0.11	0.190588	0.520498	1.70148	4.94824e-05	0.000323942	2
Stk39	0.56	1.89147	2.51204	1.00917	4.98734e-05	0.000325959	2
Pi4kb	0.25	0.605525	1.09839	1.26449	5.0516e-05	0.000329429	2
Tysnd1	0.51	1.64258	2.25782	1.03846	5.07395e-05	0.000330704	2
Pgs1	0.52	1.70407	2.31554	1.02195	5.20987e-05	0.000337883	2
Gatb	0.28	0.711161	1.23336	1.23107	5.27773e-05	0.000341908	2
Rxrb	0.5	1.58037	2.16891	1.00658	5.28812e-05	0.000342392	2
Pgm2	0.41	1.22102	1.80849	1.09344	5.29949e-05	0.00034294	2
Mogat2	0.15	0.297397	0.687742	1.51406	5.35099e-05	0.000345516	2
Tubb4a	0.26	0.679525	1.20221	1.25833	5.3689e-05	0.000346293	2
Gm7879	0.19	0.433728	0.872051	1.35794	5.37723e-05	0.00034664	2
Syp	0.06	0.0781913	0.304138	2.12782	5.44433e-05	0.000350391	2
2310022B05Rik	0.53	1.75027	2.354	1.00232	5.48147e-05	0.000352397	2
Faap100	0.4	1.19537	1.78603	1.10738	5.52178e-05	0.000354742	2
Tbc1d19	0.32	0.875856	1.42446	1.17154	5.53367e-05	0.00035509	2
Anxa1	0.05	0.473071	0.104032	-2.46401	5.54853e-05	0.000355739	2
Harbi1	0.28	0.726086	1.25309	1.22905	5.64508e-05	0.000361536	2
Wrap73	0.46	1.41965	2.02415	1.06705	5.66326e-05	0.000362308	2
Dus3l	0.34	0.941317	1.49497	1.1458	5.74726e-05	0.00036718	2
Enkd1	0.35	0.992608	1.56401	1.15354	5.74877e-05	0.00036718	2
Top3b	0.41	1.22334	1.81159	1.09406	5.77623e-05	0.000368735	2
Btbd17	0.09	0.136814	0.413654	1.80505	5.96831e-05	0.000379026	2
Trafd1	0.41	1.23334	1.82877	1.10324	5.99983e-05	0.000380538	2
Taz	0.46	1.43224	2.02682	1.04756	6.05004e-05	0.000382489	2
Srrd	0.47	1.49039	2.09363	1.04881	6.08036e-05	0.000383994	2
Dvl2	0.43	1.29864	1.88542	1.06885	6.14598e-05	0.000387102	2
Ndrg3	0.42	1.23121	1.80786	1.07155	6.25342e-05	0.000392193	2
Tlx2	0.11	0.254284	0.709206	1.83414	6.2734e-05	0.000393237	2
Chn2	0.37	1.10944	1.71357	1.16209	6.30043e-05	0.000394512	2
Nefm	0.36	1.14845	1.82589	1.27426	6.35579e-05	0.000397713	2
Ptx3	0.19	0.43601	0.881464	1.37186	6.35829e-05	0.000397713	2
Paox	0.2	0.469879	0.92484	1.34291	6.43744e-05	0.000401351	2
Selenop	0.54	1.83679	2.46007	1.02076	6.4538e-05	0.00040177	2
Slc16a1	0.48	1.52796	2.1328	1.0435	6.49988e-05	0.000403704	2
Hist1h2bm	0.21	1.2193	0.645595	-1.39452	6.56589e-05	0.000406816	2
Repin1	0.27	0.672099	1.16118	1.19475	6.71563e-05	0.00041457	2
Fkbp10	0.38	1.15061	1.74832	1.13527	6.75935e-05	0.000416397	2
Msmo1	0.6	2.27361	2.94699	1.05041	6.76595e-05	0.000416586	2
Mipep	0.3	0.810209	1.33867	1.17254	6.83629e-05	0.000419632	2
Fgf13	0.25	0.665641	1.19599	1.28641	6.83676e-05	0.000419632	2
Tmem129	0.2	0.469686	0.913728	1.31698	6.85887e-05	0.000420206	2
Angptl4	0.21	0.500749	0.97462	1.34419	6.8758e-05	0.000420933	2
Zfp157	0.43	1.33313	1.93086	1.07783	6.93084e-05	0.000423205	2
Pef1	0.46	1.39333	1.97074	1.02819	6.94964e-05	0.000423695	2
Klhl2	0.27	0.685444	1.18716	1.20992	7.01678e-05	0.000427126	2
Dync2li1	0.44	1.39471	2.01199	1.09445	7.0407e-05	0.00042814	2
C030006K11Rik	0.17	0.370958	0.777568	1.38892	7.11033e-05	0.000432151	2
Igfbp3	0.24	0.665433	1.21513	1.32645	7.19737e-05	0.000436317	2
Fancl	0.45	1.42516	2.02935	1.06522	7.25627e-05	0.000439052	2
Dnajb4	0.38	1.10961	1.68914	1.11861	7.27986e-05	0.000439736	2
Arxes2	0.5	1.63857	2.23899	1.01527	7.28817e-05	0.000440013	2
Trip10	0.32	0.868669	1.41135	1.1644	7.37091e-05	0.000444099	2
Timm29	0.36	1.00098	1.55372	1.1156	7.38021e-05	0.000444432	2
Tubgcp4	0.49	1.56002	2.14637	1.00687	7.40444e-05	0.000445664	2
Sh3gl3	0.24	0.618937	1.12276	1.27465	7.41205e-05	0.000445895	2
Plppr3	0.4	1.19837	1.78949	1.10716	7.46267e-05	0.000448254	2
Mib2	0.14	0.286733	0.661601	1.49794	7.4782e-05	0.000448824	2
Ubtd1	0.21	0.511196	0.974159	1.30516	7.48357e-05	0.000448824	2
Tmtc4	0.31	0.855948	1.39979	1.17405	7.58068e-05	0.000453725	2
Hist1h2bh	0.11	0.716285	0.282741	-1.67969	7.61842e-05	0.000455623	2
Gmppa	0.33	0.899258	1.43521	1.13453	7.63692e-05	0.000456397	2
Tnfrsf21	0.26	0.643455	1.13521	1.22563	7.74566e-05	0.000461726	2
Rnaset2b	0.07	0.108636	0.364107	1.9364	7.84889e-05	0.000466936	2
Kmt5c	0.42	1.23743	1.81088	1.06409	7.85928e-05	0.000467083	2
Trmt5	0.26	0.644849	1.13518	1.22133	7.87183e-05	0.000467593	2
Filip1l	0.61	3.19463	2.52746	-1.02224	7.90752e-05	0.000469005	2
Iqcg	0.09	0.136338	0.417046	1.82483	8.00306e-05	0.000473718	2
Dhodh	0.42	1.27803	1.86041	1.06729	8.00769e-05	0.000473755	2
Cdc42ep4	0.2	0.475907	0.921745	1.31242	8.01305e-05	0.000473834	2
Zfp213	0.24	0.584965	1.06125	1.24948	8.26754e-05	0.00048693	2
Nrxn2	0.12	0.201015	0.505698	1.56367	8.30398e-05	0.000488589	2
Pgpep1	0.45	1.39217	1.98792	1.05918	8.41924e-05	0.000494384	2
Plcg1	0.46	1.50192	2.11625	1.06452	8.46866e-05	0.000496792	2
Nt5c3	0.47	1.47545	2.06349	1.027	8.52228e-05	0.000499689	2
Tk1	0.59	2.19482	2.83681	1.00941	8.54459e-05	0.000500499	2
Zfp777	0.31	0.841428	1.37542	1.16381	8.55228e-05	0.000500701	2
Nck2	0.34	0.980798	1.54169	1.13987	8.69552e-05	0.000507433	2
Tram1l1	0.32	0.88168	1.41011	1.12983	8.69738e-05	0.000507433	2
Lancl1	0.46	1.40346	1.97873	1.02216	8.87416e-05	0.000516725	2
Ddx49	0.5	1.62553	2.22006	1.00805	8.95151e-05	0.000520458	2
Rnf182	0.11	0.200932	0.526681	1.63941	8.96342e-05	0.000520894	2
Syngr2	0.47	1.44266	2.02135	1.01878	9.02085e-05	0.000523201	2
Lpcat4	0.06	0.0741286	0.286964	2.11091	9.17531e-05	0.000531375	2
Tmc4	0.1	0.182979	0.501334	1.69681	9.20631e-05	0.0005323	2
Ppp2r5b	0.22	0.524568	0.974115	1.25733	9.22704e-05	0.000533063	2
Actr5	0.27	0.711822	1.21143	1.18434	9.28746e-05	0.000536028	2
Ntrk2	0.05	0.0660912	0.278129	2.23056	9.40497e-05	0.000542545	2
Gorasp1	0.25	0.646864	1.13664	1.21832	9.42603e-05	0.000543074	2
Rpia	0.44	1.36429	1.96	1.06616	9.42795e-05	0.000543074	2
Hist1h2bg	0.08	0.514136	0.171194	-1.84799	9.44416e-05	0.000543673	2
Gm14327	0.05	0.0568506	0.252664	2.29687	9.56763e-05	0.00054951	2
Fbxo31	0.35	1.00362	1.55473	1.11143	9.71768e-05	0.000555962	2
Coq9	0.43	1.31222	1.88471	1.04078	0.000100431	0.000571809	2
Shc2	0.27	0.702835	1.20843	1.20375	0.000101437	0.000575868	2
Hist1h2bj	0.18	1.05827	0.533122	-1.41764	0.000101654	0.000576581	2
Slc35f5	0.21	0.494586	0.937444	1.27974	0.000102131	0.000578695	2
Mta3	0.42	1.27855	1.85256	1.05282	0.000102915	0.000582577	2
Bphl	0.49	1.60807	2.2151	1.03143	0.000103034	0.000582693	2
Plcg2	0.29	0.792106	1.32616	1.19543	0.000103151	0.000583071	2
Cth	0.24	0.599069	1.06843	1.21973	0.000103525	0.000584857	2
Atg7	0.23	0.576554	1.04599	1.24322	0.000105241	0.000592895	2
Naa16	0.45	1.43958	2.03421	1.04596	0.000105444	0.000593667	2
Usp30	0.16	0.357788	0.756922	1.39555	0.000105478	0.000593667	2
Tspan33	0.05	0.0548832	0.241345	2.27448	0.000110104	0.000616469	2
Rilpl2	0.32	0.901328	1.44209	1.14251	0.000111397	0.000621644	2
Kdm1b	0.18	0.395856	0.807502	1.35501	0.000111623	0.000622407	2
Abtb1	0.23	0.559867	1.01846	1.23707	0.000113377	0.000630307	2
Zbtb17	0.3	0.836536	1.36435	1.15483	0.000114873	0.000636936	2
Kbtbd4	0.42	1.2615	1.82996	1.04827	0.000114894	0.000636936	2
Mier2	0.31	0.855579	1.38155	1.13995	0.000115409	0.000638894	2
Slc35b3	0.3	0.804963	1.31859	1.1468	0.000118181	0.000650572	2
Mad2l1bp	0.37	1.07094	1.62604	1.09019	0.000118603	0.000651376	2
Lrrc27	0.05	0.0621864	0.2613	2.21853	0.000122144	0.000668028	2
Acad8	0.39	1.16837	1.72635	1.05948	0.000123675	0.000675462	2
Aacs	0.29	0.767093	1.27332	1.15726	0.000123773	0.000675683	2
Atf5	0.37	1.06766	1.62108	1.08847	0.000126189	0.000687281	2
Tedc2	0.27	0.703222	1.19044	1.1655	0.000127769	0.000694602	2
Hdac8	0.19	0.440715	0.868235	1.32001	0.000128856	0.000699222	2
Srd5a3	0.35	0.994804	1.53547	1.09624	0.000129279	0.000700877	2
Pomt2	0.13	0.276282	0.634789	1.4783	0.000130181	0.000705116	2
Kdm4b	0.22	0.550029	1.00378	1.2371	0.000131707	0.000711749	2
Nol10	0.45	1.43141	2.01729	1.0333	0.000133522	0.000720239	2
Osbpl5	0.14	0.300709	0.668687	1.43975	0.00013558	0.000729565	2
Tgds	0.39	1.13747	1.68806	1.05714	0.000136125	0.00073127	2
Snx25	0.13	0.250133	0.588907	1.49675	0.00014385	0.000764416	2
Amer2	0.12	0.242386	0.579211	1.51633	0.000144346	0.000766358	2
Coro2b	0.42	1.31721	1.90043	1.05763	0.000144431	0.000766464	2
Efnb3	0.21	0.490927	0.917069	1.24467	0.000145394	0.000770882	2
Txndc11	0.32	0.887849	1.41122	1.1168	0.000146757	0.000775603	2
Gstm4	0.16	0.353227	0.740275	1.37196	0.000147241	0.000776835	2
Fbxo6	0.16	0.335977	0.715828	1.38915	0.000149814	0.000788996	2
Map2k7	0.43	1.30753	1.86831	1.0221	0.000150379	0.000790914	2
Tmem186	0.23	0.565946	1.02148	1.22352	0.000153263	0.000802148	2
Fastkd3	0.24	0.604419	1.06201	1.18855	0.000153918	0.000804504	2
Agmo	0.04	0.0383904	0.199865	2.49899	0.000157867	0.000824053	2
Sst	0.05	0.0591602	0.241118	2.16158	0.000158186	0.000824989	2
Rcsd1	0.08	0.13724	0.415741	1.80912	0.000158395	0.000825713	2
Jmjd7	0.18	0.416428	0.816757	1.29009	0.000160087	0.00083269	2
Tpst1	0.43	1.30921	1.86308	1.00985	0.00016026	0.000833009	2
Gadd45a	0.21	0.53208	0.982605	1.25056	0.000160391	0.000833174	2
Osgepl1	0.35	1.01071	1.54174	1.0715	0.000161303	0.0008357	2
Mthfsd	0.44	1.3747	1.93992	1.01225	0.000166912	0.000861731	2
Pla2g6	0.27	0.691767	1.16607	1.14762	0.000173411	0.000890999	2
Snap25	0.05	0.0527604	0.228018	2.241	0.000175076	0.000897987	2
Tcn2	0.47	1.50365	2.08083	1.00307	0.000175191	0.000898186	2
Aif1l	0.47	1.54947	2.13141	1.00172	0.000176024	0.00090139	2
Ercc2	0.23	0.583285	1.0311	1.18789	0.000179241	0.000913787	2
BC052040	0.2	0.466634	0.881467	1.2502	0.000179902	0.000916763	2
Tpbg	0.36	0.976196	1.47088	1.01922	0.000181426	0.000921058	2
Rpp25	0.08	0.148781	0.436873	1.77196	0.000181698	0.000921933	2
Ephb3	0.27	0.736302	1.24538	1.18505	0.000185343	0.000938008	2
Fech	0.32	0.904169	1.42266	1.0988	0.000186832	0.000943518	2
Ppp2r3d	0.35	1.00603	1.52698	1.055	0.000188893	0.000952293	2
Smpd1	0.27	0.713864	1.19318	1.14093	0.00018993	0.000956406	2
Mmachc	0.21	0.520212	0.951133	1.21914	0.000191014	0.000960935	2
Agpat2	0.35	1.01203	1.54845	1.08083	0.000193614	0.000971531	2
Tst	0.33	0.947529	1.48226	1.10745	0.000194115	0.000973627	2
Gm5089	0.04	0.0402799	0.199566	2.42593	0.000195804	0.00098085	2
Armc10	0.34	0.952827	1.46929	1.07073	0.000195888	0.000980855	2
Speg	0.23	0.581559	1.04433	1.2231	0.000197151	0.000985085	2
Oip5	0.27	0.699205	1.17596	1.14687	0.000198574	0.000991359	2
Aar2	0.4	1.17286	1.70833	1.0184	0.000200043	0.000996813	2
Orc5	0.3	0.825366	1.32328	1.10324	0.000202961	0.00100856	2
Slc12a9	0.23	0.575394	1.02124	1.19163	0.000203586	0.00101084	2
Kcnh2	0.25	0.640266	1.08919	1.13641	0.000204007	0.00101248	2
Hes1	0.54	2.07397	2.75375	1.07956	0.000205408	0.00101805	2
Fuz	0.22	0.543441	0.9774	1.19913	0.000205474	0.00101805	2
Ppox	0.23	0.572105	1.0185	1.19631	0.000208666	0.00103126	2
Arrdc2	0.06	0.0894467	0.308632	1.95014	0.000210587	0.00103859	2
Kif7	0.18	0.434185	0.8438	1.2853	0.000211037	0.00104022	2
Tmub2	0.3	0.824661	1.32033	1.09923	0.000212276	0.0010456	2
Daglb	0.18	0.422777	0.820646	1.27339	0.000215837	0.0010596	2
Gigyf1	0.36	1.06329	1.59682	1.05434	0.000216777	0.00106245	2
Pacsin3	0.23	0.586539	1.03896	1.19489	0.000218902	0.00107197	2
Gm20707	0.13	0.27117	0.608959	1.42861	0.00022126	0.00108173	2
Rpp40	0.4	1.21219	1.75546	1.01956	0.000221865	0.00108359	2
Kif20a	0.49	1.68703	2.30147	1.02952	0.000223124	0.00108679	2
Gstm7	0.34	1.00489	1.54429	1.0894	0.000224933	0.00109381	2
Tom1	0.22	0.530895	0.962544	1.20816	0.000226868	0.00110138	2
Fadd	0.3	0.833677	1.33594	1.1068	0.000227202	0.0011021	2
Them6	0.11	0.200909	0.501417	1.5489	0.000230873	0.00111814	2
Lhx2	0.04	0.039004	0.195855	2.44345	0.000231516	0.00112072	2
Cox6b2	0.13	0.28145	0.632163	1.43959	0.000234625	0.00113205	2
Gale	0.42	1.31155	1.86087	1.00145	0.000236833	0.00114037	2
AC109619.1	0.12	0.245822	0.5816	1.50127	0.000238185	0.00114491	2
Fsd1	0.36	1.06375	1.5943	1.04875	0.000239687	0.00115016	2
Dnajc4	0.25	0.670779	1.1413	1.15671	0.000240932	0.00115446	2
Selenoo	0.25	0.643021	1.09606	1.14292	0.000245663	0.00117284	2
Igsf9	0.22	0.553314	0.993212	1.20178	0.000247353	0.00117721	2
Foxo4	0.36	1.08148	1.62328	1.06215	0.000247377	0.00117721	2
Il3ra	0.12	0.23963	0.561746	1.47694	0.000250153	0.00118755	2
Klc2	0.2	0.473746	0.880768	1.22112	0.000253281	0.00120143	2
Adck2	0.15	0.326501	0.683047	1.34363	0.000254228	0.00120544	2
Rps6ka1	0.33	0.943554	1.46452	1.08362	0.000255708	0.00121099	2
Sh2d3c	0.16	0.356335	0.737037	1.34801	0.000259115	0.00122467	2
Tkfc	0.26	0.677165	1.14332	1.14219	0.000261498	0.00123297	2
Extl2	0.3	0.822749	1.3095	1.08278	0.000261855	0.00123416	2
Ptch2	0.04	0.0404674	0.206311	2.47208	0.000263528	0.00124106	2
Mettl18	0.15	0.331097	0.688374	1.33545	0.000265926	0.00124985	2
Tmem159	0.42	1.32136	1.88609	1.02511	0.000267749	0.00125589	2
Nedd9	0.32	0.929756	1.45842	1.1049	0.000269335	0.00126085	2
Lin37	0.35	1.00099	1.51802	1.04994	0.000270119	0.00126402	2
Cdc25b	0.21	0.506514	0.923248	1.20222	0.000270563	0.0012656	2
Alg1	0.21	0.505551	0.916949	1.19061	0.000272309	0.00127076	2
Tti2	0.19	0.458421	0.862959	1.23631	0.000278149	0.00129344	2
Fzd10	0.09	0.154861	0.417786	1.63048	0.00027827	0.00129344	2
Gucd1	0.22	0.539035	0.96678	1.18969	0.000278593	0.00129443	2
Tm7sf3	0.37	1.10192	1.62684	1.02416	0.000278739	0.0012946	2
Mios	0.38	1.14622	1.67902	1.02259	0.00028013	0.00129953	2
Trmo	0.05	0.0568386	0.235391	2.18205	0.000281645	0.0013045	2
Tmem185a	0.33	0.922174	1.416	1.04275	0.000289201	0.00133531	2
4933439C10Rik	0.11	0.209985	0.50868	1.5048	0.000297525	0.00136785	2
Asb13	0.36	1.05574	1.57487	1.03119	0.000299404	0.00137542	2
Dnajb5	0.09	0.162103	0.430479	1.61217	0.000299655	0.0013755	2
Hist2h2aa1	0.12	0.754705	0.340707	-1.47313	0.000300723	0.00137844	2
Ddx31	0.22	0.560478	0.989739	1.16961	0.000303761	0.00139056	2
Slc35d2	0.12	0.236078	0.561127	1.49906	0.000305634	0.00139696	2
Slc30a7	0.3	0.838998	1.32955	1.08073	0.000308343	0.00140771	2
Phf1	0.08	0.127163	0.372603	1.73537	0.000309234	0.00141122	2
Dnmt3b	0.39	1.19586	1.73246	1.013	0.000309518	0.00141122	2
Myc	0.2	0.506695	0.942943	1.2484	0.00030959	0.00141122	2
Asb6	0.28	0.744169	1.20974	1.09061	0.000310032	0.00141214	2
Bcdin3d	0.32	0.924727	1.42686	1.05729	0.000310376	0.00141316	2
A130010J15Rik	0.32	0.916963	1.41856	1.06012	0.000313384	0.00142466	2
Gm16536	0.16	0.350087	0.719507	1.3294	0.000315336	0.00143113	2
Gm38534	0.06	0.0819204	0.279809	1.91919	0.000317545	0.00143748	2
Snai1	0.29	0.834698	1.34537	1.12262	0.000318018	0.00143907	2
B4galt7	0.28	0.755408	1.2258	1.09279	0.000321076	0.00145013	2
Atxn7l2	0.16	0.368362	0.741306	1.3027	0.000327473	0.00147451	2
Gpr108	0.26	0.683156	1.13301	1.10278	0.00032764	0.00147469	2
Asb4	0.13	0.310404	0.687768	1.44252	0.00032987	0.0014827	2
AW209491	0.27	0.71513	1.17296	1.09529	0.000330165	0.00148323	2
Lpar3	0.22	0.588495	1.0391	1.18885	0.000333436	0.00149281	2
Whrn	0.15	0.324399	0.683523	1.35593	0.00033398	0.00149422	2
Ears2	0.25	0.655387	1.10427	1.12333	0.000334004	0.00149422	2
Tmem218	0.4	1.21888	1.75688	1.0083	0.00033472	0.00149636	2
Cdk5rap1	0.12	0.246397	0.564098	1.43956	0.000336269	0.00150036	2
Smyd3	0.27	0.749259	1.22245	1.10272	0.000339431	0.00151104	2
Samd10	0.16	0.356963	0.720286	1.29828	0.000342937	0.00152378	2
Gpsm3	0.32	0.922163	1.42444	1.05884	0.000354968	0.00157132	2
Hmga1b	0.17	0.394855	0.764173	1.24456	0.000355338	0.00157146	2
Chkb	0.34	0.970155	1.46684	1.02566	0.00035606	0.0015732	2
Obsl1	0.35	1.04918	1.5691	1.03522	0.000356392	0.00157407	2
Rmi2	0.28	0.761317	1.2391	1.10385	0.000358241	0.00158047	2
Evc	0.14	0.305935	0.650934	1.35791	0.000360477	0.00158796	2
C1ql1	0.14	0.299176	0.646825	1.38284	0.000362154	0.00159412	2
Slc36a2	0.06	0.0981506	0.323194	1.88736	0.000365858	0.00160746	2
Mtcl1	0.21	0.507278	0.920082	1.19186	0.000368257	0.00161619	2
Hey1	0.18	0.450995	0.856144	1.24859	0.000373403	0.00163634	2
Slc12a4	0.24	0.617498	1.05878	1.14013	0.000376007	0.00164531	2
Tef	0.12	0.244795	0.559692	1.43539	0.000378475	0.00165304	2
Slc49a4	0.32	0.901564	1.38991	1.04255	0.000379307	0.00165545	2
Slc29a4	0.07	0.113036	0.337375	1.74547	0.000381643	0.00166441	2
Smarcd3	0.19	0.443468	0.829197	1.21043	0.000382796	0.00166883	2
Gm9774	0.12	0.241611	0.550182	1.42446	0.000384476	0.00167491	2
Taf8	0.34	0.970287	1.46519	1.02226	0.000390068	0.00169302	2
Cbx6	0.31	0.869347	1.35081	1.04605	0.000396368	0.00171531	2
Dnajc12	0.34	0.98216	1.47582	1.01469	0.000398644	0.00172327	2
Ephb4	0.28	0.781598	1.25696	1.08556	0.000412492	0.00177662	2
Gm16973	0.06	0.0971797	0.314469	1.85631	0.000416619	0.00179244	2
Apcdd1	0.1	0.181087	0.459613	1.55536	0.00041863	0.00179977	2
Ptgis	0.22	0.566163	1.00524	1.18601	0.000418983	0.00180063	2
Casz1	0.09	0.151638	0.411913	1.63826	0.000420866	0.00180675	2
Sphk2	0.34	0.978119	1.47241	1.01764	0.000425441	0.0018244	2
Polr3e	0.36	1.06996	1.58239	1.0135	0.000426149	0.00182645	2
Pde8a	0.04	0.421518	0.106604	-2.22048	0.000427057	0.00182934	2
Gal3st4	0.08	0.137151	0.387309	1.68604	0.000430134	0.00183984	2
Hbb-y	0.04	0.0451825	0.19589	2.22711	0.000433227	0.00184972	2
Zc3h3	0.24	0.622128	1.05638	1.12036	0.000434974	0.00185584	2
Ttll1	0.32	0.901919	1.38384	1.03	0.000435456	0.00185588	2
Zeb2os	0.32	0.932254	1.43036	1.04598	0.000435729	0.00185618	2
Prss36	0.14	0.316788	0.657122	1.31798	0.000438193	0.00186351	2
Fbxo46	0.18	0.429858	0.814416	1.22787	0.00044356	0.00188294	2
Apbb3	0.16	0.364142	0.723775	1.27385	0.000446308	0.00189324	2
Dph7	0.18	0.413054	0.780517	1.20936	0.000447905	0.00189796	2
Ippk	0.21	0.527088	0.939116	1.16645	0.000450086	0.00190519	2
6430590A07Rik	0.04	0.0408873	0.191518	2.33851	0.000451619	0.00190959	2
Grrp1	0.19	0.486084	0.903131	1.22909	0.000452434	0.00191098	2
Dus4l	0.26	0.691321	1.13774	1.08914	0.000452971	0.00191188	2
Rabgef1	0.2	0.497086	0.899473	1.17933	0.00046525	0.00195183	2
Gm27032	0.05	0.0526103	0.209611	2.11002	0.000465908	0.0019539	2
Actr3b	0.04	0.0555832	0.228974	2.1705	0.000471389	0.00197324	2
Matn3	0.05	0.0627403	0.236326	2.04165	0.000479538	0.00199969	2
Pcbp3	0.28	0.777267	1.23717	1.05705	0.000484264	0.00201237	2
Tubd1	0.13	0.282455	0.60647	1.3534	0.00048795	0.00202474	2
Dgat1	0.31	0.84984	1.31478	1.02424	0.000490329	0.00203247	2
Raver2	0.17	0.377288	0.727401	1.22276	0.000491406	0.00203606	2
Mvp	0.12	0.237017	0.541679	1.42643	0.000491933	0.00203626	2
Ccdc136	0.17	0.401859	0.776669	1.24737	0.000501391	0.0020725	2
Smad3	0.29	0.829118	1.30209	1.05179	0.000509931	0.00210191	2
Lyrm4	0.26	0.671362	1.09675	1.05953	0.000510892	0.00210493	2
Cort	0.04	0.0400437	0.187128	2.33249	0.00051102	0.00210493	2
Gadd45g	0.18	0.428284	0.812784	1.23015	0.000511411	0.0021058	2
Ung	0.5	1.8481	2.47013	1.01722	0.000518903	0.00212932	2
Gm20075	0.25	0.670455	1.11061	1.09212	0.000518928	0.00212932	2
Wdtc1	0.29	0.804892	1.26598	1.04234	0.000519724	0.00213184	2
Zic4	0.06	0.0847887	0.275833	1.8438	0.000523856	0.00214432	2
Pnmal1	0.04	0.0489339	0.202415	2.16144	0.000525367	0.00214976	2
Acsf2	0.16	0.368389	0.728554	1.26723	0.000526025	0.0021517	2
Cfap300	0.08	0.148423	0.400616	1.62273	0.000527715	0.00215637	2
Etfbkmt	0.1	0.185579	0.458823	1.51357	0.000532325	0.0021707	2
Slc27a3	0.14	0.296291	0.625032	1.33219	0.000534365	0.00217827	2
Tmem43	0.27	0.72725	1.17236	1.06001	0.00053495	0.0021799	2
Ap4b1	0.16	0.366229	0.724023	1.2647	0.000543296	0.00220857	2
Gypc	0.17	0.416004	0.790958	1.2245	0.000547033	0.00222299	2
Mavs	0.18	0.43729	0.815717	1.20076	0.000548715	0.00222753	2
Pla2g4a	0.17	0.417821	0.808352	1.26239	0.000550287	0.00223084	2
Junb	0.29	0.848566	1.3482	1.09298	0.000567976	0.00228605	2
Kif26a	0.19	0.491305	0.902708	1.20858	0.000572113	0.00229821	2
Kctd6	0.23	0.595171	1.00684	1.09461	0.000572165	0.00229821	2
Stard10	0.22	0.570252	0.987358	1.13149	0.000584218	0.00233945	2
Tmem35a	0.08	0.133422	0.36568	1.62909	0.000589706	0.00235823	2
Dach2	0.19	0.455083	0.842385	1.19771	0.000590292	0.00235977	2
Slc35e1	0.28	0.777323	1.22613	1.0344	0.000603609	0.00240567	2
D230025D16Rik	0.24	0.626951	1.05271	1.09726	0.000610132	0.00242741	2
Dse	0.27	0.752056	1.21988	1.08982	0.000613798	0.00243866	2
Pex10	0.22	0.569613	0.981791	1.12079	0.000617807	0.00244902	2
Dll1	0.08	0.144879	0.397412	1.64617	0.000619781	0.00245519	2
Zfp985	0.11	0.220101	0.510634	1.43643	0.000630432	0.0024857	2
Rfxank	0.29	0.809018	1.27445	1.04859	0.00063388	0.00249679	2
Naa80	0.22	0.57849	0.988284	1.10642	0.000635632	0.00250118	2
Mccc1	0.29	0.832687	1.29851	1.03555	0.000636843	0.00250428	2
Mlycd	0.3	0.833793	1.29737	1.03048	0.000641206	0.00251892	2
Ankmy1	0.04	0.330917	0.08703	-2.10893	0.000642196	0.00252197	2
Akap12	0.58	3.18603	2.52563	-1.01216	0.000650204	0.00254917	2
Arl4c	0.22	0.564045	0.979776	1.13471	0.000656065	0.00256513	2
Ctdp1	0.32	0.914253	1.38827	1.00869	0.000658649	0.00257202	2
Alg12	0.16	0.356606	0.700796	1.24471	0.000661072	0.00257978	2
Parm1	0.09	0.189533	0.480518	1.56374	0.000675637	0.0026256	2
Adprm	0.25	0.683514	1.11997	1.07391	0.000684916	0.00265526	2
Pax6	0.05	0.0714897	0.250327	1.94047	0.000696975	0.00269404	2
Sh3bp1	0.26	0.704673	1.14905	1.07475	0.000699204	0.00270089	2
Kctd12	0.54	2.95686	2.29755	-1.02699	0.000708416	0.00273181	2
P3h3	0.31	0.922872	1.4075	1.02486	0.000709467	0.00273426	2
Alg9	0.25	0.681104	1.1107	1.06104	0.000710838	0.00273776	2
Scarf2	0.24	0.658483	1.1048	1.11519	0.000719077	0.00276498	2
Bdnf	0.06	0.106099	0.333885	1.82427	0.000722039	0.00277365	2
Plpp7	0.09	0.162885	0.41355	1.53369	0.000723069	0.00277671	2
Mapk8ip2	0.06	0.0983146	0.296165	1.73833	0.000734485	0.00281224	2
Robo3	0.04	0.0534911	0.211861	2.10251	0.000734943	0.00281224	2
Pars2	0.14	0.315637	0.637806	1.26563	0.000747916	0.00285263	2
Gm47689	0.08	0.143421	0.379226	1.5803	0.0007505	0.00286063	2
Dus2	0.25	0.665986	1.09067	1.06225	0.000792135	0.00298843	2
Slc25a53	0.11	0.221888	0.505434	1.40459	0.000809335	0.00303584	2
Coq10a	0.19	0.455396	0.82791	1.15959	0.000812211	0.00304487	2
Gpatch3	0.13	0.278477	0.585634	1.30991	0.000813297	0.0030478	2
Ttc12	0.09	0.163361	0.415824	1.5388	0.000813767	0.00304858	2
Rap1gap	0.05	0.0694308	0.245919	1.95519	0.000834207	0.00311437	2
Rad51c	0.16	0.383721	0.72615	1.18994	0.000834328	0.00311437	2
Wscd1	0.1	0.184954	0.437445	1.43349	0.000837168	0.00312139	2
D2hgdh	0.08	0.154116	0.398812	1.55633	0.000839428	0.00312883	2
Cpt1c	0.16	0.370603	0.720217	1.23355	0.000844121	0.00313667	2
Sall4	0.24	0.617925	1.02603	1.06582	0.000844191	0.00313667	2
Tctn2	0.12	0.243553	0.530218	1.34243	0.000852289	0.00315681	2
Epha3	0.16	0.422446	0.813752	1.25696	0.000853269	0.00315846	2
Nek3	0.27	0.767764	1.21206	1.03121	0.000854918	0.00316357	2
Plekhn1	0.23	0.617704	1.02615	1.06677	0.000861296	0.00318218	2
Ush1c	0.11	0.22352	0.512027	1.41665	0.000862987	0.00318544	2
Gm3550	0.31	0.912196	1.38892	1.01491	0.0008928	0.0032825	2
Mppe1	0.21	0.531059	0.924534	1.11779	0.000900155	0.00330711	2
Anks3	0.27	0.733055	1.16683	1.03227	0.000912717	0.00334597	2
Rmst	0.04	0.0515205	0.194835	2.02453	0.000927073	0.00338178	2
Zfp942	0.29	0.814308	1.26542	1.01673	0.000931129	0.00339343	2
St6galnac4	0.21	0.542185	0.939079	1.11376	0.000952258	0.00346401	2
Polrmt	0.2	0.493548	0.870668	1.12164	0.00095354	0.0034676	2
Magee2	0.04	0.0482614	0.200735	2.16862	0.000956247	0.00347531	2
Kcne1l	0.12	0.252927	0.547754	1.34163	0.000956804	0.00347626	2
Tlcd2	0.19	0.478017	0.860127	1.15361	0.000963052	0.00349573	2
Zbtb25	0.19	0.463387	0.833012	1.14134	0.000965711	0.00350107	2
Map6	0.09	0.165327	0.402446	1.4626	0.000972777	0.00352128	2
Fgfr2	0.08	0.159758	0.410674	1.55169	0.000982848	0.00355446	2
Hist1h2bf	0.07	0.415612	0.150983	-1.66074	0.000986735	0.00356524	2
Arhgap8	0.13	0.303	0.622563	1.28713	0.00100809	0.00362886	2
Pacrg	0.05	0.0670256	0.23597	1.94076	0.00100836	0.00362886	2
Lrrc61	0.15	0.348303	0.681779	1.23006	0.00101576	0.00364974	2
Uros	0.21	0.539146	0.927899	1.09768	0.00102415	0.00367119	2
Tigd5	0.1	0.211598	0.485767	1.40818	0.0010301	0.00368917	2
Nsg2	0.07	0.10695	0.301569	1.64071	0.00104066	0.00372021	2
Gnao1	0.11	0.225423	0.502368	1.36796	0.00104636	0.00373946	2
Dph2	0.18	0.430039	0.784723	1.1493	0.00104817	0.00374477	2
Dnajc27	0.14	0.312243	0.634644	1.27412	0.0010557	0.00376315	2
Gpr37	0.28	0.843993	1.3322	1.07326	0.00105673	0.00376351	2
Hdac11	0.11	0.238844	0.525706	1.35826	0.00107705	0.00382415	2
Mxra8	0.27	0.771838	1.2131	1.0224	0.00108057	0.00383498	2
Ak1	0.09	0.159287	0.399574	1.50823	0.00109429	0.00386853	2
Plekhb2	0.14	0.316741	0.635576	1.25293	0.00110175	0.00388908	2
Fam117a	0.22	0.569441	0.950005	1.04732	0.00110364	0.00389459	2
Olfml2b	0.15	0.357688	0.694657	1.22188	0.00112789	0.00396711	2
Bcs1l	0.27	0.752693	1.17847	1.00255	0.00115439	0.00404147	2
Megf8	0.19	0.494577	0.866535	1.10756	0.00116534	0.00407698	2
Nadsyn1	0.04	0.0540997	0.207754	2.05444	0.0011716	0.00409644	2
Eral1	0.24	0.616427	1.00439	1.02154	0.00118043	0.00412485	2
Gnb1l	0.11	0.221061	0.489562	1.35217	0.00119555	0.0041629	2
Tmem141	0.27	0.789051	1.23455	1.0204	0.00120579	0.00419607	2
Ttr	0.06	0.0816549	0.257658	1.7884	0.00122133	0.00423928	2
Srrm3	0.04	0.0514011	0.193038	2.01327	0.00123065	0.00426498	2
Rnf208	0.15	0.349229	0.673283	1.20062	0.00123755	0.00428008	2
Arhgap45	0.09	0.184024	0.438286	1.44488	0.00124355	0.00429454	2
Mief1	0.22	0.569975	0.960997	1.07131	0.00124895	0.00430438	2
Ube2l6	0.06	0.100191	0.293748	1.69602	0.00125657	0.00432055	2
Nphp4	0.05	0.0829769	0.265297	1.81216	0.00125853	0.00432476	2
0610040J01Rik	0.26	0.748941	1.19111	1.03908	0.00127086	0.00435949	2
Cck	0.08	0.197504	0.529898	1.6781	0.00130016	0.00442909	2
Slc25a29	0.1	0.201199	0.460749	1.39289	0.00132119	0.00448392	2
Etv4	0.19	0.502199	0.887954	1.13245	0.00135086	0.00456262	2
Alyref2	0.24	0.652872	1.05678	1.02714	0.00137146	0.00462128	2
Ggt7	0.06	0.0991495	0.292435	1.70441	0.00138988	0.00467269	2
Bdh1	0.21	0.559356	0.950862	1.08307	0.00139109	0.00467407	2
Tk2	0.19	0.478916	0.841787	1.10403	0.00141347	0.00472638	2
Rffl	0.1	0.215852	0.484324	1.37086	0.00141464	0.00472897	2
Lck	0.05	0.0822587	0.261232	1.79989	0.00143158	0.0047788	2
Tox	0.16	0.393192	0.731058	1.16118	0.00145187	0.00484243	2
Olfm2	0.14	0.33705	0.65263	1.19963	0.00147732	0.00491206	2
B3galnt1	0.11	0.235134	0.502847	1.3016	0.00148051	0.00492125	2
Tmem246	0.13	0.30254	0.606238	1.23836	0.00148641	0.0049381	2
Gm10184	0.16	0.391337	0.725536	1.15402	0.00148695	0.00493851	2
Chrna3	0.05	0.0731502	0.257648	1.95323	0.00149161	0.00494981	2
Gm12940	0.1	0.214425	0.48053	1.3672	0.00149254	0.00495147	2
Tomm40l	0.24	0.667237	1.07275	1.01943	0.0014948	0.0049548	2
Rhod	0.25	0.711745	1.13687	1.02884	0.00155262	0.00512255	2
Dhrs11	0.06	0.0852934	0.263754	1.76116	0.00155995	0.00513736	2
2700046A07Rik	0.21	0.57493	0.979329	1.0975	0.00158258	0.0051918	2
Ankle1	0.14	0.30679	0.601989	1.20149	0.00158785	0.00520617	2
Gpr137	0.23	0.624446	1.01598	1.02282	0.00159077	0.00521141	2
Hist1h1c	0.41	2.22053	1.62453	-1.01061	0.00159489	0.00522202	2
Actn3	0.08	0.143561	0.375499	1.56168	0.00160202	0.00523955	2
Sgsm1	0.19	0.503424	0.868737	1.08055	0.00160316	0.00524181	2
Slc1a2	0.17	0.413046	0.747404	1.11996	0.00160532	0.00524598	2
Gm20186	0.06	0.0990902	0.290034	1.69161	0.0016086	0.00525089	2
Rhpn1	0.05	0.0838338	0.263383	1.78482	0.0016122	0.00525972	2
Sct	0.07	0.130352	0.363973	1.65688	0.00162554	0.00529737	2
1700094D03Rik	0.1	0.195046	0.448978	1.39581	0.00163215	0.00531451	2
Arhgap33	0.18	0.46383	0.815259	1.09399	0.00165155	0.00536289	2
Gm9008	0.12	0.27019	0.551289	1.24544	0.00165704	0.00537774	2
Caprin2	0.17	0.416495	0.756758	1.13083	0.00165883	0.00538207	2
BC051226	0.16	0.40014	0.731925	1.13297	0.0016756	0.00543045	2
Zfp7	0.19	0.477079	0.834665	1.09289	0.00167641	0.00543045	2
Prtn3	0.08	0.161249	0.398374	1.48385	0.0017087	0.00551807	2
Plcd1	0.19	0.491198	0.853724	1.08805	0.00171686	0.00553686	2
Zfp788	0.19	0.502615	0.866589	1.07816	0.00172655	0.00556252	2
Cadm3	0.07	0.130929	0.342691	1.5469	0.00172671	0.00556252	2
Hist1h2ad	0.04	0.309925	0.095366	-1.86037	0.00174268	0.00560785	2
Smim3	0.17	0.408619	0.742331	1.12498	0.00176501	0.00566734	2
Pcdhgc5	0.06	0.0961726	0.285158	1.70872	0.00176578	0.00566828	2
Zfp775	0.16	0.390315	0.720342	1.14402	0.00177208	0.0056854	2
Ccpg1os	0.21	0.556418	0.933752	1.05253	0.00179467	0.0057393	2
Kcnc3	0.13	0.282404	0.57292	1.24502	0.00181673	0.00579242	2
Fgfrl1	0.16	0.409189	0.748554	1.13962	0.00183385	0.00583596	2
Phactr3	0.15	0.379391	0.719884	1.19207	0.00185034	0.00587575	2
Lrfn1	0.1	0.201612	0.448119	1.33973	0.00185846	0.00589205	2
Mfsd2a	0.09	0.166891	0.401611	1.44421	0.00185951	0.00589379	2
Tmem184b	0.17	0.421399	0.74985	1.09133	0.00187318	0.00593073	2
Slc46a1	0.15	0.342416	0.648052	1.15894	0.00188299	0.00595538	2
Ccdc166	0.12	0.277567	0.563576	1.2425	0.00188449	0.00595855	2
Rubcn	0.18	0.44636	0.794069	1.10763	0.00189431	0.00598319	2
Igflr1	0.07	0.13736	0.351664	1.51712	0.00189755	0.0059886	2
Esrra	0.23	0.632183	1.01904	1.00581	0.00192549	0.0060703	2
Casp8	0.21	0.567442	0.947982	1.04921	0.00193154	0.00608447	2
Boc	0.07	0.114073	0.309869	1.58793	0.00194101	0.00610778	2
Onecut2	0.09	0.181662	0.425547	1.41288	0.00195125	0.00612857	2
Smtn	0.24	0.680983	1.08498	1.00572	0.00195954	0.00615169	2
Kyat3	0.22	0.580582	0.954173	1.02035	0.00196033	0.00615169	2
Fhl1	0.12	0.256259	0.521395	1.22839	0.00199756	0.00624408	2
Slc37a4	0.2	0.533376	0.893216	1.03401	0.00200413	0.0062603	2
Zfp810	0.18	0.460199	0.811087	1.09733	0.00200994	0.00627273	2
Engase	0.1	0.204956	0.456076	1.34506	0.0020102	0.00627273	2
Zfp87	0.24	0.661651	1.0568	1.0009	0.00202818	0.00632138	2
Socs1	0.13	0.290918	0.583774	1.23139	0.00205188	0.00637337	2
Ecm1	0.04	0.0639529	0.219991	1.89758	0.00205741	0.00638549	2
2610306M01Rik	0.23	0.652789	1.05003	1.01244	0.00205867	0.00638772	2
Hist1h3b	0.08	0.492404	0.210471	-1.44148	0.00208729	0.00646632	2
Slc30a4	0.23	0.613957	0.991644	1.00018	0.00213082	0.00658044	2
Pmel	0.07	0.781311	0.2814	-1.86564	0.00216509	0.00666707	2
Lss	0.19	0.504512	0.860452	1.05593	0.00217433	0.00669028	2
Kremen1	0.12	0.264543	0.543374	1.25308	0.00218707	0.00672178	2
Ppp1r17	0.07	0.115248	0.306762	1.55539	0.00218963	0.00672684	2
Hist1h2be	0.25	1.2947	0.837326	-1.01618	0.00226165	0.00690674	2
Six5	0.21	0.582142	0.955365	1.01804	0.00226879	0.00692315	2
Prkd2	0.11	0.236762	0.499369	1.27769	0.002271	0.00692739	2
Lrrn1	0.09	0.167793	0.393894	1.40184	0.00227582	0.00693923	2
Slitrk5	0.06	0.108113	0.300165	1.61646	0.00230473	0.00701107	2
Hoxa1	0.08	0.153079	0.371566	1.44383	0.00232871	0.0070749	2
Srl	0.09	0.174883	0.408284	1.39972	0.00233133	0.0070792	2
Maneal	0.04	0.0470725	0.181595	2.04666	0.00235534	0.00714843	2
1700001O22Rik	0.09	0.180691	0.414816	1.3762	0.00236077	0.00716107	2
Pias3	0.19	0.515235	0.873905	1.05067	0.00236876	0.00718176	2
Fam83d	0.19	0.512459	0.877882	1.07047	0.00237828	0.00720346	2
Gm11273	0.08	0.161709	0.383871	1.41475	0.00238486	0.00722131	2
Slc39a13	0.18	0.456525	0.794117	1.06738	0.00244526	0.00736825	2
Slc33a1	0.16	0.408013	0.727358	1.08608	0.00252647	0.00756377	2
Adcyap1r1	0.04	0.0585598	0.207064	1.93159	0.00253347	0.00757986	2
Nkrf	0.18	0.442801	0.772529	1.06471	0.00253862	0.00758947	2
1700030K09Rik	0.17	0.429125	0.757483	1.07995	0.00254236	0.00759488	2
Ripk2	0.15	0.361294	0.667591	1.12559	0.00259352	0.00772425	2
Hist1h1d	0.34	1.82976	1.28182	-1.0072	0.0026046	0.0077488	2
Rflna	0.11	0.26504	0.55342	1.28433	0.00260557	0.0077488	2
Slc10a3	0.11	0.233411	0.489166	1.26302	0.0026069	0.00775041	2
Ccdc102a	0.21	0.573784	0.945497	1.02231	0.00261652	0.00777509	2
Crtc2	0.16	0.408842	0.727166	1.08198	0.00263109	0.00781051	2
Zfp39	0.09	0.186274	0.423136	1.36321	0.00265285	0.0078672	2
Cxxc4	0.12	0.255229	0.519785	1.22925	0.00268729	0.00795731	2
Flcn	0.2	0.544981	0.901785	1.01471	0.00269602	0.00797716	2
Hps1	0.21	0.561609	0.919504	1.00102	0.00271714	0.0080336	2
Lin52	0.13	0.294003	0.573745	1.18091	0.0027639	0.00813112	2
Wfs1	0.07	0.118258	0.313391	1.55184	0.00276501	0.00813233	2
C130071C03Rik	0.14	0.329804	0.620514	1.1381	0.0027852	0.00818209	2
6720489N17Rik	0.14	0.323783	0.614966	1.15189	0.00281101	0.00824708	2
Ano1	0.14	0.340354	0.653704	1.18628	0.00281923	0.0082647	2
Slc25a15	0.14	0.34163	0.634607	1.12189	0.00283809	0.00831413	2
0610040B10Rik	0.11	0.261029	0.532762	1.23822	0.00286841	0.00839314	2
Lyrm1	0.14	0.334778	0.630694	1.1443	0.00290351	0.00848161	2
Zbtb48	0.18	0.472704	0.805277	1.03381	0.00290389	0.00848161	2
Bbs2	0.14	0.320706	0.60826	1.14686	0.00291772	0.00850727	2
Fam219b	0.2	0.550491	0.907763	1.01034	0.00292804	0.00853101	2
Orai3	0.19	0.49024	0.834172	1.04212	0.00294479	0.00856923	2
Zswim3	0.09	0.182118	0.409565	1.34136	0.00295739	0.00860379	2
Zscan20	0.07	0.139374	0.343318	1.45361	0.00296194	0.0086113	2
Cd1d1	0.1	0.214906	0.465185	1.30485	0.00301022	0.00873594	2
AI480526	0.18	0.46442	0.800906	1.05434	0.00301567	0.00874004	2
Tekt1	0.11	0.260133	0.532314	1.2423	0.00301608	0.00874004	2
Scrt2	0.04	0.0431568	0.165511	2.02906	0.003051	0.00881958	2
Chga	0.04	0.0542205	0.195823	1.95691	0.00305398	0.00882602	2
Klf16	0.15	0.377272	0.683425	1.09744	0.00307801	0.00888677	2
Atp9a	0.18	0.460789	0.79681	1.05774	0.00311163	0.00896627	2
Rpgrip1	0.06	0.41767	0.164544	-1.53532	0.00311406	0.00897109	2
Dnase2a	0.07	0.133022	0.337126	1.49462	0.00312349	0.00898946	2
Npnt	0.08	0.566366	0.235555	-1.5202	0.00313248	0.00900656	2
Notch4	0.11	0.242764	0.498132	1.23253	0.0031533	0.00905979	2
Ephb6	0.06	0.104154	0.286158	1.59365	0.00316614	0.00909003	2
Nmrk1	0.06	0.10995	0.297186	1.57416	0.00317775	0.00911892	2
Sumf1	0.14	0.334421	0.625182	1.12905	0.00321345	0.00920539	2
Nxph4	0.07	0.126114	0.333314	1.55733	0.00321869	0.00921177	2
Slc29a2	0.08	0.150383	0.359696	1.41554	0.00329323	0.0093932	2
Gria2	0.12	0.30146	0.604272	1.23809	0.00330317	0.00941473	2
Ap5s1	0.13	0.302961	0.577058	1.14175	0.00331138	0.00943355	2
Pou3f3	0.1	0.216127	0.470432	1.31602	0.00334692	0.0095279	2
Bhlhe41	0.04	0.36018	0.112621	-1.86285	0.00345514	0.009777	2
Wdr5b	0.12	0.278157	0.546998	1.18285	0.00349392	0.00987016	2
Gm10561	0.08	0.173051	0.397969	1.37141	0.00351268	0.0099065	2
Greb1l	0.04	0.0620807	0.200871	1.79636	0.00352107	0.00992547	2
Pantr1	0.79	5.78644	2.85296	-4.31337	4.65389e-159	5.14255e-155	3
Twist1	0.95	4.41566	6.97752	3.71218	6.19363e-155	3.42198e-151	3
H19	0.81	3.1634	5.32431	3.17282	1.81345e-148	6.67953e-145	3
Col9a1	0.85	3.43095	5.63608	3.22363	1.21823e-144	3.36536e-141	3
Dusp9	0.75	2.83989	5.01539	3.21585	4.73188e-136	1.04574e-132	3
Pou3f4	0.47	3.68399	0.782307	-5.03144	6.00851e-114	1.10657e-110	3
Prrx2	0.89	4.1461	6.19825	2.98071	9.6385e-110	1.52151e-106	3
Prrx1	0.96	4.90178	7.102	3.18383	1.61491e-108	2.2306e-105	3
Emx2	0.29	2.14535	0.0349545	-7.72861	6.65792e-106	8.17445e-103	3
Pou3f3	0.74	4.733	2.50183	-3.32948	1.94497e-95	2.14919e-92	3
Igf1	0.41	1.54718	2.70326	1.91312	8.17443e-86	8.21158e-83	3
Col26a1	0.83	3.41933	5.04701	2.38696	9.86923e-85	9.08791e-82	3
Lpar1	0.91	3.81995	5.45274	2.38142	7.73419e-78	6.57406e-75	3
Eva1b	0.86	3.47962	4.9854	2.20763	1.16694e-72	9.21046e-70	3
Dlk1	0.35	0.752078	3.19183	4.37899	8.45841e-72	6.23103e-69	3
Hist1h3e	0.53	2.82771	1.04187	-3.11617	7.71309e-71	5.32685e-68	3
Hist2h2bb	0.4	2.21914	0.579047	-3.38597	2.19707e-70	1.42809e-67	3
AY036118	0.61	2.91106	1.30667	-2.68938	2.8317e-70	1.73835e-67	3
Serpinf1	0.75	2.96359	4.55465	2.35664	1.44292e-69	8.39172e-67	3
Hist1h4h	0.44	2.32533	0.710518	-3.15664	6.38213e-66	3.52613e-63	3
Cnn2	0.78	3.203	4.66819	2.16008	2.1352e-65	1.12352e-62	3
Col3a1	0.89	3.95538	5.41628	2.1291	7.40898e-62	3.72133e-59	3
Wfikkn1	0.15	0.132314	1.19272	4.02061	1.25001e-61	6.00546e-59	3
Gata3	0.14	0.135419	1.38505	4.36827	2.12693e-60	9.79276e-58	3
Barx1	0.3	1.14775	1.96058	1.50456	1.4446e-58	6.38512e-56	3
Hist1h2ab	0.38	2.10661	0.588021	-3.17324	5.38409e-57	2.28824e-54	3
Emilin1	0.66	2.37211	4.18595	2.73599	6.67127e-56	2.73028e-53	3
Flrt2	0.29	0.988691	1.71587	1.43444	4.7844e-54	1.88813e-51	3
Eno3	0.8	3.27345	4.51179	1.82632	9.09714e-54	3.46632e-51	3
Itgb5	0.62	2.12935	3.97662	2.82039	3.09862e-53	1.14132e-50	3
Nkain4	0.22	1.23996	0.597345	-1.5871	2.91463e-52	1.03892e-49	3
Hist1h2bn	0.26	1.43292	0.274399	-3.33716	3.66475e-52	1.26548e-49	3
Peg3	0.98	5.37282	6.90601	2.2172	4.96589e-52	1.66282e-49	3
Hist3h2ba	0.17	1.02754	0.448197	-1.66577	1.02229e-51	3.32245e-49	3
Hist1h3f	0.34	1.76894	0.474116	-3.00352	1.27295e-50	4.01888e-48	3
Snai1	0.43	1.16202	3.16634	3.3708	3.19173e-50	9.79685e-48	3
Smoc1	0.17	1.1063	0.110433	-4.11498	2.29766e-49	6.86192e-47	3
Frzb	0.28	0.923996	1.5887	1.35906	9.03992e-49	2.62871e-46	3
Rian	0.35	1.22235	1.95599	1.34179	6.7742e-47	1.91936e-44	3
E330013P04Rik	0.13	0.840378	0.0434873	-4.8893	2.06674e-45	5.70936e-43	3
Msx1	0.25	0.502093	2.15236	3.54365	8.38223e-44	2.25911e-41	3
Msx2	0.14	0.154689	1.13758	3.66306	1.38631e-43	3.64731e-41	3
Hist1h2bl	0.31	1.62824	0.44635	-2.86365	2.33803e-43	6.0082e-41	3
Mab21l2	0.78	3.25512	4.59653	1.97737	4.75065e-43	1.19306e-40	3
Hist1h3i	0.37	1.94932	0.631816	-2.77345	7.98844e-43	1.96161e-40	3
Dact1	0.4	1.44771	2.19024	1.28672	4.93146e-42	1.18462e-39	3
Crispld1	0.35	1.21787	1.90323	1.26193	7.92893e-42	1.86414e-39	3
Six1	0.47	1.43875	3.33801	3.07855	1.33775e-41	3.07962e-39	3
Rbp1	0.92	4.41097	5.64323	1.79028	2.10786e-41	4.75343e-39	3
Hmx1	0.22	1.31197	0.723725	-1.35323	4.41586e-41	9.75905e-39	3
Phlda3	0.29	0.974832	1.57767	1.21939	9.97379e-40	2.11977e-37	3
Mfap4	0.89	3.96519	5.11061	1.67138	9.97541e-40	2.11977e-37	3
Tle5	0.78	4.54808	3.22879	-1.94628	2.87063e-39	5.98499e-37	3
Id1	0.77	3.779	5.3868	2.34629	3.07328e-39	6.28884e-37	3
Igfbp5	0.39	1.70876	2.47668	1.2695	4.24755e-39	8.53371e-37	3
Fli1	0.72	2.78853	4.09065	1.9458	1.24048e-38	2.44772e-36	3
Mdfi	0.72	2.87858	4.29577	2.10825	1.82624e-38	3.54034e-36	3
Xist	0.62	3.7688	4.86636	1.60598	2.09756e-38	3.99621e-36	3
Gja1	0.8	3.45369	4.50562	1.54796	2.63746e-38	4.93964e-36	3
Tubb2b	0.71	4.54323	2.81557	-2.56611	2.28796e-37	4.21367e-35	3
Hist1h2bp	0.17	0.927388	0.136934	-3.38009	5.67065e-37	1.02722e-34	3
Gpc3	0.96	4.82143	6.02678	1.74713	7.7418e-37	1.37979e-34	3
Hist1h2an	0.42	2.20467	0.878804	-2.51841	8.78032e-37	1.54004e-34	3
Bgn	0.48	1.48879	3.22619	2.81701	9.46321e-37	1.63388e-34	3
Tcim	0.35	1.24035	1.88043	1.17734	1.20511e-36	2.04868e-34	3
Rbms1	0.89	3.87507	4.9532	1.57544	2.59298e-36	4.34128e-34	3
Nrp1	0.31	1.12645	1.72938	1.15342	1.30765e-35	2.15664e-33	3
Rhoc	0.79	3.46177	4.53081	1.57266	8.36864e-35	1.3599e-32	3
Oaf	0.66	2.44809	3.84434	2.11361	1.0276e-34	1.64565e-32	3
Epha3	0.23	0.807664	1.31946	1.14147	1.31757e-34	2.07988e-32	3
Hist1h2bb	0.23	1.23282	0.286734	-2.87193	2.13565e-34	3.32379e-32	3
Clmp	0.75	2.93612	4.08821	1.71639	2.22822e-34	3.41971e-32	3
Igfbp4	0.97	5.10395	6.29385	1.72279	2.9841e-34	4.51703e-32	3
Mrc2	0.37	1.31441	1.94578	1.13977	3.35832e-34	5.01479e-32	3
Pcolce	0.63	2.27586	3.71134	2.19161	3.02071e-33	4.45052e-31	3
Actn1	0.74	2.96226	4.13382	1.74349	8.92027e-33	1.29696e-30	3
Id2	0.88	4.55483	5.65421	1.59626	9.68132e-33	1.38933e-30	3
Cntfr	0.38	2.06843	1.40045	-1.17705	1.03729e-32	1.46949e-30	3
Hist1h4d	0.59	3.0854	1.70288	-2.21716	1.16185e-32	1.62512e-30	3
Arhgap31	0.28	0.962349	1.49503	1.09649	1.76257e-32	2.43455e-30	3
Nr1h5	0.17	0.267559	1.24822	3.0175	2.37819e-32	3.24432e-30	3
Ndn	0.87	4.10788	5.14621	1.51349	2.84869e-32	3.83879e-30	3
Hist1h1d	0.52	2.71019	1.36952	-2.25805	5.36806e-32	7.14663e-30	3
Glipr2	0.36	1.35024	1.96194	1.09673	1.08232e-31	1.42377e-29	3
Hist1h2bm	0.39	2.01676	0.803678	-2.40049	1.59853e-31	2.0781e-29	3
Mogat2	0.39	1.09033	2.58943	2.64116	2.91419e-31	3.74439e-29	3
Klf6	0.3	1.09521	1.64679	1.07443	3.20142e-31	4.06617e-29	3
Inka1	0.79	3.3093	4.2344	1.36729	5.56943e-31	6.99343e-29	3
Shisa2	0.17	0.591933	1.00922	1.11046	8.21522e-31	1.01998e-28	3
Prdm16	0.22	0.752104	1.21255	1.07467	1.61577e-30	1.98381e-28	3
Col6a3	0.15	0.478791	0.857656	1.14449	1.69114e-30	2.05353e-28	3
Dst	0.43	2.204	1.53747	-1.14197	1.7714e-30	2.12761e-28	3
Mylip	0.32	1.17154	1.73209	1.06292	1.83908e-30	2.18514e-28	3
Tgfbi	0.61	2.2771	3.80632	2.32992	1.91539e-30	2.2516e-28	3
Vcam1	0.67	2.61936	4.0524	2.15127	1.99855e-30	2.32463e-28	3
Kitl	0.34	1.26254	1.84069	1.0646	2.66485e-30	3.06735e-28	3
Etv1	0.22	1.07316	0.618622	-1.16826	3.00155e-30	3.41929e-28	3
Fbn2	0.82	3.50541	4.43399	1.36642	3.20332e-30	3.61191e-28	3
Dab2	0.28	1.005	1.52552	1.05465	3.34891e-30	3.73792e-28	3
Igf2	0.61	2.21831	3.71949	2.2965	3.60125e-30	3.97938e-28	3
Hist1h2ak	0.28	1.48916	0.459296	-2.55817	5.20316e-30	5.69256e-28	3
Alx1	0.07	0.0591718	0.654812	3.92324	6.76734e-30	7.33129e-28	3
Wbp1l	0.33	1.19992	1.75884	1.05072	9.58794e-30	1.02861e-27	3
Snai2	0.38	1.39833	1.99542	1.05989	1.48936e-29	1.58245e-27	3
Ubald1	0.29	1.01857	1.53257	1.03687	2.98072e-29	3.13111e-27	3
Pax9	0.26	1.07059	1.59623	1.03722	3.0036e-29	3.13111e-27	3
Meg3	0.74	3.38321	4.81137	2.09842	3.04421e-29	3.14379e-27	3
Tox3	0.34	1.80938	1.22313	-1.09066	5.1716e-29	5.29131e-27	3
Cdc42ep3	0.18	0.614033	1.02217	1.06933	6.32576e-29	6.41281e-27	3
C1galt1	0.37	1.80443	1.22032	-1.08788	6.91491e-29	6.94634e-27	3
Anxa7	0.18	0.598788	1.00042	1.06838	1.11811e-28	1.11307e-26	3
Snx9	0.3	1.06974	1.58597	1.02049	2.2661e-28	2.2347e-26	3
Cthrc1	0.3	1.10087	1.6238	1.02097	2.28526e-28	2.2347e-26	3
Lars2	0.7	3.0509	2.0588	-1.55831	3.09541e-28	3.00038e-26	3
Vegfb	0.76	3.16012	4.16103	1.48389	3.70249e-28	3.55761e-26	3
Tmco3	0.26	0.900663	1.376	1.01795	3.99036e-28	3.80116e-26	3
Fam114a1	0.21	0.705284	1.13068	1.03404	5.17856e-28	4.89086e-26	3
Rbfa	0.31	1.10921	1.62939	1.01303	6.03568e-28	5.65206e-26	3
Rmi2	0.25	0.867159	1.33087	1.01253	9.38766e-28	8.71711e-26	3
Gabbr1	0.23	0.784283	1.22536	1.0143	1.65563e-27	1.52455e-25	3
Rgs3	0.24	0.821459	1.26924	1.00595	2.99084e-27	2.7313e-25	3
Mpped2	0.26	0.637283	1.98955	2.82411	4.11333e-27	3.7256e-25	3
Tsc2	0.24	0.845743	1.29796	1.0013	4.18214e-27	3.75713e-25	3
Pth1r	0.56	1.98547	3.47557	2.3175	4.37744e-27	3.90087e-25	3
Foxf2	0.11	0.381159	0.698984	1.12466	8.73905e-27	7.72532e-25	3
Tpm1	0.91	4.29254	5.24462	1.38579	1.41241e-26	1.23866e-24	3
Plvap	0.17	0.553305	0.923827	1.03941	1.48974e-26	1.29619e-24	3
Fez1	0.34	2.13485	0.809104	-2.58117	1.88131e-26	1.59911e-24	3
Acer2	0.18	0.620369	1.00799	1.0174	2.4058e-26	2.02932e-24	3
Mid1	0.25	0.577438	1.75457	2.61305	3.15855e-26	2.62421e-24	3
Dclk1	0.35	1.72107	1.18095	-1.02395	5.49922e-26	4.4355e-24	3
Maged2	0.87	4.15923	5.07317	1.33218	2.25925e-25	1.73366e-23	3
Mecom	0.87	3.99127	4.88629	1.30721	2.56043e-25	1.93786e-23	3
Ddah1	0.14	0.728749	0.389948	-1.16919	2.5854e-25	1.94345e-23	3
Pcdh10	0.2	1.2378	0.31101	-2.74643	4.19938e-25	3.09354e-23	3
Dact3	0.72	2.87562	3.92722	1.57216	4.98257e-25	3.57516e-23	3
Plpp3	0.83	3.90368	4.7817	1.28396	6.23762e-25	4.39018e-23	3
Fbln1	0.85	3.84392	4.70901	1.26621	1.33344e-24	8.93e-23	3
Hist1h4c	0.11	0.656475	0.0943037	-3.23016	1.81342e-24	1.19276e-22	3
Cdh2	0.52	2.71605	2.0522	-1.05736	2.12531e-24	1.38145e-22	3
Bambi	0.32	0.895992	2.2125	2.48895	2.33739e-24	1.50164e-22	3
Hist1h4a	0.2	1.09989	0.299587	-2.52021	3.00475e-24	1.91922e-22	3
Tsix	0.18	0.883345	0.518588	-1.06198	5.90567e-24	3.64568e-22	3
Tnfrsf1a	0.39	1.15216	2.4398	2.2739	1.15342e-23	6.85228e-22	3
Id3	0.91	5.33549	6.32463	1.4314	1.37432e-23	7.9509e-22	3
Hist1h2bh	0.21	1.10519	0.309332	-2.47809	1.49478e-23	8.51408e-22	3
Twist2	0.72	2.87209	3.96102	1.62728	2.0863e-23	1.18224e-21	3
Rab34	0.84	3.69865	4.51983	1.20507	3.64261e-23	2.03287e-21	3
Hist2h2ab	0.08	0.506688	0.051557	-3.64041	5.60473e-23	3.09662e-21	3
Tmem30b	0.13	0.24678	1.14647	2.93939	1.26228e-22	6.67378e-21	3
Elavl4	0.13	0.709219	0.395072	-1.09147	1.97946e-22	1.0221e-20	3
Vegfc	0.19	0.427918	1.44183	2.59576	2.25005e-22	1.15107e-20	3
Hist1h3b	0.18	0.999249	0.260466	-2.52813	2.40828e-22	1.22071e-20	3
Bicd1	0.12	0.637686	0.342908	-1.12496	4.19675e-22	2.07027e-20	3
Hist1h2bg	0.15	0.814124	0.186753	-2.6142	1.49023e-21	6.53452e-20	3
Pfkl	0.73	3.31456	4.43951	1.65925	1.97227e-21	8.47998e-20	3
Lama4	0.15	0.759181	0.441195	-1.0352	2.10596e-21	8.95034e-20	3
Fkbp9	0.51	1.73911	2.98948	2.00815	3.71747e-21	1.5158e-19	3
Fkbp10	0.42	1.30446	2.55524	2.14448	4.68411e-21	1.89595e-19	3
Six2	0.12	0.218311	0.989244	2.79154	7.04512e-21	2.78031e-19	3
Pdlim7	0.76	3.38728	4.30533	1.35448	9.76922e-21	3.80105e-19	3
Mafb	0.51	1.99335	3.52447	2.37709	3.35621e-20	1.19248e-18	3
Atoh8	0.18	0.400935	1.31429	2.46442	5.14049e-20	1.74777e-18	3
Hist1h2be	0.42	1.99925	1.03266	-1.81953	9.26753e-20	3.06606e-18	3
Mfge8	0.56	2.04293	3.28683	1.93996	1.13696e-19	3.71697e-18	3
Nudt11	0.31	0.854659	1.94606	2.15165	2.70624e-19	8.47138e-18	3
Tcf4	0.93	5.3769	4.54225	-1.21291	3.10936e-19	9.59732e-18	3
Hmga2	0.95	5.07845	5.93967	1.24768	3.24625e-19	9.99193e-18	3
Apcdd1	0.09	0.484772	0.247478	-1.1516	3.40161e-19	1.03834e-17	3
Tmeff1	0.74	3.1588	4.06311	1.34224	4.43357e-19	1.32767e-17	3
Ccdc88c	0.11	0.59148	0.331239	-1.03856	1.00744e-18	2.86175e-17	3
Ptx3	0.5	1.85003	3.15857	2.07198	1.0734e-18	3.02579e-17	3
Fstl1	0.9	4.34235	5.12727	1.14271	1.21964e-18	3.42057e-17	3
Fgfrl1	0.34	1.01531	2.14367	2.09702	1.80145e-18	4.91506e-17	3
Rcn3	0.69	2.76787	3.76847	1.50342	2.21184e-18	5.97574e-17	3
Pde4b	0.12	0.603795	0.343372	-1.01691	2.34493e-18	6.31987e-17	3
Hist1h2af	0.22	1.17663	0.411175	-2.14113	2.71942e-18	7.24183e-17	3
Cxcl12	0.77	3.49888	4.4361	1.37922	2.94177e-18	7.79533e-17	3
Pdgfra	0.63	2.33705	3.37989	1.6011	3.82708e-18	1.00689e-16	3
Rbpms	0.64	2.43004	3.43386	1.53385	5.27016e-18	1.36703e-16	3
Slc16a7	0.23	0.584498	1.56252	2.2475	9.64995e-18	2.42897e-16	3
Lrba	0.44	1.47586	2.67318	1.99859	1.10075e-17	2.73672e-16	3
Cox4i2	0.11	0.183649	0.834632	2.69338	1.11049e-17	2.75133e-16	3
Ube2z	0.48	1.60528	2.72862	1.84663	2.89768e-17	6.67071e-16	3
Col2a1	0.84	3.89468	4.60521	1.04023	3.73845e-17	8.46514e-16	3
Cald1	0.98	5.21181	6.02909	1.18348	3.98225e-17	8.94387e-16	3
D030045P18Rik	0.14	0.852684	0.217314	-2.47116	4.65104e-17	1.03617e-15	3
Nos1ap	0.08	0.419165	0.212502	-1.13695	4.83432e-17	1.07053e-15	3
Hist1h4k	0.06	0.367054	0.0338731	-3.68614	5.02451e-17	1.10601e-15	3
Irx3	0.13	0.288223	1.08569	2.55379	7.40336e-17	1.59395e-15	3
Gpc1	0.47	1.58605	2.71575	1.86156	7.4144e-17	1.59395e-15	3
Rab11fip2	0.55	2.79692	1.76754	-1.66442	7.76056e-17	1.65869e-15	3
Nfatc4	0.49	1.70511	2.81881	1.80736	8.73738e-17	1.85669e-15	3
Pkdcc	0.76	3.4572	4.33308	1.29076	1.10558e-16	2.30503e-15	3
Obsl1	0.42	1.38513	2.48847	1.88232	1.25977e-16	2.61171e-15	3
Hist1h2bj	0.3	1.53453	0.69235	-1.8659	1.55001e-16	3.17177e-15	3
Sdc1	0.69	2.79597	3.73474	1.41038	1.59734e-16	3.25657e-15	3
Ntm	0.2	1.16847	0.392574	-2.20518	1.76425e-16	3.57051e-15	3
Aldh2	0.78	3.46564	4.22843	1.1251	1.98456e-16	3.98717e-15	3
Hist1h3c	0.61	3.26684	2.18678	-1.67394	2.03169e-16	4.05971e-15	3
Fndc3c1	0.76	3.15638	3.9094	1.11993	2.61116e-16	5.1616e-15	3
Wtip	0.71	2.88628	3.76608	1.31831	2.74187e-16	5.38147e-15	3
Trip6	0.56	2.07061	3.13628	1.66782	3.24353e-16	6.21162e-15	3
Smoc2	0.07	0.426237	0.0506063	-3.35598	3.50121e-16	6.63608e-15	3
Ddit4l	0.08	0.403404	0.20627	-1.11711	3.50962e-16	6.64064e-15	3
Galt	0.45	1.53008	2.64629	1.85627	3.58587e-16	6.7733e-15	3
Smad6	0.14	0.302187	1.02213	2.33418	6.90655e-16	1.25936e-14	3
Gstp1	0.44	1.52749	2.66579	1.8913	8.04744e-16	1.45301e-14	3
Tagln2	0.43	1.42818	2.51872	1.84758	1.09762e-15	1.93132e-14	3
Tmem37	0.45	1.65104	2.86427	1.97292	1.12459e-15	1.96625e-14	3
Rnf26	0.36	1.10926	2.14963	1.89952	1.1435e-15	1.98987e-14	3
Ngfr	0.24	1.39534	0.54266	-2.0751	1.33697e-15	2.29402e-14	3
Foxc1	0.51	1.88714	3.05096	1.84614	1.52112e-15	2.58591e-14	3
Dlx5	0.14	0.854869	0.231378	-2.37566	1.7643e-15	2.96284e-14	3
Hist1h2bf	0.16	0.845635	0.255583	-2.19068	1.77096e-15	2.96952e-14	3
Lgals1	0.96	4.92358	5.67091	1.08372	2.322e-15	3.85257e-14	3
Cd248	0.43	1.43091	2.51554	1.83743	2.51214e-15	4.13083e-14	3
Calb2	0.04	0.321088	0.0201536	-4.2171	2.69106e-15	4.40537e-14	3
Lzts2	0.57	2.14866	3.22438	1.67229	2.79369e-15	4.55987e-14	3
Cdo1	0.39	1.35875	2.51494	1.9749	3.36509e-15	5.4363e-14	3
Gng10	0.77	3.273	3.97506	1.04125	3.37158e-15	5.43882e-14	3
Eif4ebp1	0.66	2.67839	3.63994	1.45148	4.31306e-15	6.86733e-14	3
Hist1h1c	0.56	2.79178	1.83319	-1.54305	5.66862e-15	8.83473e-14	3
Efemp2	0.43	1.464	2.51725	1.77768	1.16398e-14	1.73576e-13	3
Zfp395	0.24	0.634413	1.50673	1.98703	1.17698e-14	1.75278e-13	3
Ncln	0.44	1.50145	2.55238	1.76283	1.40562e-14	2.07095e-13	3
Des	0.12	0.233644	0.878519	2.41876	1.45862e-14	2.13344e-13	3
Pdgfrb	0.59	2.2086	3.18688	1.51841	1.47548e-14	2.15378e-13	3
Impdh1	0.24	0.649014	1.5137	1.95547	2.88301e-14	4.03768e-13	3
Rps6ka6	0.56	2.04362	3.03471	1.55891	3.39508e-14	4.71302e-13	3
Slc38a4	0.51	1.78653	2.78622	1.615	4.43833e-14	6.06975e-13	3
Hist1h3a	0.26	1.32144	0.585429	-1.78841	4.51177e-14	6.14736e-13	3
Cdc42ep4	0.41	1.397	2.42968	1.76676	4.77349e-14	6.4641e-13	3
Efna2	0.75	3.32425	4.11021	1.16294	4.99897e-14	6.74465e-13	3
Bak1	0.49	1.73342	2.74528	1.64451	5.09676e-14	6.86252e-13	3
Gpx3	0.34	1.04991	2.01516	1.80758	5.40621e-14	7.26747e-13	3
Mgat4b	0.47	1.63645	2.66998	1.69987	5.73882e-14	7.70521e-13	3
Pdgfrl	0.11	0.222055	0.844827	2.41666	6.18285e-14	8.27124e-13	3
Mab21l1	0.39	1.31335	2.35447	1.81	6.1965e-14	8.27948e-13	3
Elovl1	0.35	1.09579	2.06387	1.78775	9.76634e-14	1.27714e-12	3
Tgfb1i1	0.13	0.281923	0.931877	2.24073	1.00031e-13	1.30655e-12	3
Bin1	0.74	3.23573	3.9985	1.13163	1.11758e-13	1.45115e-12	3
P3h4	0.42	1.4011	2.40242	1.71573	1.15445e-13	1.49551e-12	3
Slc35a4	0.54	1.97406	2.9726	1.58055	1.18671e-13	1.53192e-12	3
Rarg	0.44	1.4956	2.47495	1.65215	1.19361e-13	1.53902e-12	3
Ctdsp1	0.42	1.40826	2.39574	1.69145	1.3797e-13	1.76047e-12	3
Nectin2	0.52	1.95369	2.9798	1.62567	1.56293e-13	1.99198e-12	3
Hes5	0.08	0.135649	0.616993	2.5543	1.60561e-13	2.04401e-12	3
Hist2h2aa1	0.18	0.948632	0.336789	-1.98224	1.88567e-13	2.38405e-12	3
Ctsc	0.21	0.54822	1.33728	1.94357	2.14391e-13	2.68293e-12	3
Calca	0.07	0.372909	0.201694	-1.01607	2.15409e-13	2.69261e-12	3
Spry1	0.22	0.605593	1.44702	1.96538	2.75817e-13	3.39397e-12	3
Mmp2	0.54	2.00297	2.96808	1.52535	2.84744e-13	3.49991e-12	3
Ppp2r1b	0.47	1.60612	2.57325	1.6039	2.98404e-13	3.65561e-12	3
Slc27a3	0.33	1.03122	1.97129	1.77601	3.097e-13	3.78142e-12	3
S100a11	0.52	1.93758	2.94745	1.60358	3.40232e-13	4.11782e-12	3
Hprt	0.51	1.82267	2.79286	1.56278	3.50897e-13	4.2376e-12	3
Ddx3y	0.19	1.03269	0.386722	-1.93758	4.07659e-13	4.90167e-12	3
Hist1h4i	0.46	1.51876	2.43424	1.54497	4.33756e-13	5.20413e-12	3
Slc16a3	0.44	1.55487	2.58152	1.70994	4.6105e-13	5.50987e-12	3
Nrip1	0.76	3.37559	4.07808	1.03903	5.32721e-13	6.30929e-12	3
Slc2a1	0.47	1.63035	2.59694	1.59729	6.03707e-13	7.0899e-12	3
Smarcd2	0.31	0.94013	1.84253	1.76756	6.03764e-13	7.0899e-12	3
Arid3b	0.54	2.0756	3.07572	1.56812	7.39491e-13	8.60144e-12	3
Samd14	0.43	1.50219	2.48553	1.65656	7.77181e-13	9.00194e-12	3
Notum	0.05	0.0587277	0.406623	3.05225	8.05965e-13	9.32557e-12	3
Flrt3	0.33	1.07867	2.03867	1.78331	8.74379e-13	1.00645e-11	3
Litaf	0.56	2.08543	3.03027	1.48311	8.83661e-13	1.01607e-11	3
Slc44a2	0.25	0.701846	1.524	1.81922	9.24308e-13	1.05731e-11	3
Gkap1	0.52	2.79071	1.81501	-1.57266	9.5949e-13	1.09529e-11	3
2410018L13Rik	0.1	0.545133	0.126723	-2.4236	1.03208e-12	1.17572e-11	3
Efna4	0.71	2.92828	3.69308	1.1463	1.17262e-12	1.32489e-11	3
Traf7	0.58	2.22659	3.1833	1.48387	1.30267e-12	1.46031e-11	3
Hist2h2ac	0.45	2.29889	1.39758	-1.55737	1.45347e-12	1.61415e-11	3
Zfp385a	0.35	1.11784	2.04421	1.70771	1.65728e-12	1.82293e-11	3
Gm29260	0.08	0.472779	0.0970367	-2.56845	2.4951e-12	2.68722e-11	3
Bmp4	0.2	0.562081	1.39027	1.99936	2.76839e-12	2.96135e-11	3
Klhdc10	0.57	2.2046	3.12754	1.43547	2.82848e-12	3.0227e-11	3
Gusb	0.46	1.58501	2.52168	1.5614	3.18843e-12	3.37796e-11	3
Fn1	0.75	3.28955	3.98294	1.02802	3.31236e-12	3.49586e-11	3
Pip4p2	0.69	2.83192	3.63295	1.20456	3.35094e-12	3.53319e-11	3
E530011L22Rik	0.1	0.561506	0.141317	-2.31117	3.62637e-12	3.79105e-11	3
Ahcy	0.27	0.773067	1.56994	1.70635	3.88249e-12	4.03969e-11	3
Ralb	0.55	2.04246	2.95344	1.4374	4.42795e-12	4.56852e-11	3
Zyx	0.53	1.9824	2.92919	1.5005	4.61421e-12	4.7474e-11	3
Hapln1	0.08	0.141557	0.63856	2.55517	4.87288e-12	4.99029e-11	3
Sppl3	0.63	2.51995	3.42384	1.37725	5.26256e-12	5.35463e-11	3
Gpx8	0.75	3.212	3.90344	1.02744	5.37513e-12	5.46414e-11	3
Syde1	0.24	0.674501	1.45372	1.76758	5.44157e-12	5.52659e-11	3
Elk3	0.53	1.88846	2.77239	1.4188	6.37992e-12	6.40309e-11	3
Eno1b	0.33	1.01675	1.87982	1.65409	8.27367e-12	8.19212e-11	3
Hist1h1a	0.54	2.82322	1.90374	-1.47094	8.28304e-12	8.19406e-11	3
Bex1	0.73	3.92448	3.15052	-1.15095	8.35215e-12	8.25503e-11	3
Tafa2	0.05	0.0806204	0.460741	2.80128	8.47673e-12	8.37068e-11	3
Aacs	0.21	0.585991	1.33425	1.81171	9.03252e-12	8.87983e-11	3
Cpxm1	0.53	1.94952	2.86498	1.45761	9.06357e-12	8.90244e-11	3
Ptk7	0.41	1.36272	2.26548	1.57089	9.50896e-12	9.28619e-11	3
Ubash3b	0.32	1.01158	1.88306	1.67129	1.00233e-11	9.73268e-11	3
Parm1	0.16	0.417613	1.13775	2.03193	1.01736e-11	9.84401e-11	3
Mknk2	0.56	2.05992	2.94203	1.39114	1.03059e-11	9.96323e-11	3
Ccdc8	0.39	1.27906	2.17768	1.59347	1.0359e-11	1.00058e-10	3
Igsf3	0.67	2.73302	3.52907	1.20249	1.13885e-11	1.09333e-10	3
Rpgrip1	0.09	0.485132	0.112582	-2.38949	1.18486e-11	1.13455e-10	3
Gm9844	0.24	0.69649	1.48022	1.75333	1.36162e-11	1.28928e-10	3
Wdr86	0.46	1.61358	2.53379	1.52873	1.38163e-11	1.30599e-10	3
Asb6	0.26	0.738314	1.51985	1.70903	1.41794e-11	1.33688e-10	3
Sfi1	0.17	0.427591	1.08799	1.88323	1.72399e-11	1.60085e-10	3
Aars2	0.13	0.289565	0.862607	2.0276	1.74018e-11	1.61337e-10	3
Agpat2	0.18	0.464597	1.15408	1.8763	1.89288e-11	1.74594e-10	3
Ints14	0.47	1.66079	2.54982	1.46929	2.23599e-11	2.04027e-10	3
Lgmn	0.26	0.756036	1.52512	1.67018	2.24679e-11	2.04843e-10	3
Aldh9a1	0.42	1.43394	2.31023	1.50627	2.32588e-11	2.11357e-10	3
Sct	0.07	0.127289	0.559249	2.46475	2.58771e-11	2.3376e-10	3
Parvb	0.12	0.279269	0.845032	2.04345	2.8316e-11	2.53967e-10	3
Rpusd4	0.34	1.09478	1.93398	1.57315	3.09413e-11	2.75727e-10	3
Tjap1	0.39	1.32141	2.21111	1.56377	3.18401e-11	2.83508e-10	3
Rhod	0.34	1.07998	1.93843	1.61288	3.23847e-11	2.87893e-10	3
Tmem41a	0.39	1.29138	2.17184	1.55939	3.5026e-11	3.0963e-10	3
Hmga1	0.71	3.19495	4.01407	1.21579	3.65781e-11	3.22319e-10	3
Rps6ka3	0.57	2.16957	3.02097	1.3312	3.70045e-11	3.25298e-10	3
E130309D02Rik	0.45	1.59256	2.4859	1.4915	4.01882e-11	3.51329e-10	3
Ctsb	0.63	2.51675	3.37364	1.30735	4.091e-11	3.57074e-10	3
Sobp	0.4	1.42434	2.36622	1.61388	4.18562e-11	3.64756e-10	3
Abcd4	0.17	0.426282	1.08491	1.88195	4.34233e-11	3.77817e-10	3
Loxl2	0.48	1.75579	2.6844	1.51134	4.35548e-11	3.78663e-10	3
Timp2	0.65	2.60792	3.38332	1.17929	4.45379e-11	3.86515e-10	3
Tmem119	0.43	1.4904	2.39006	1.52756	4.46595e-11	3.87049e-10	3
Tlnrd1	0.55	2.0766	2.9563	1.38532	4.49872e-11	3.89279e-10	3
BC030867	0.17	0.431159	1.07099	1.83133	4.56588e-11	3.94472e-10	3
Ppp1r37	0.38	1.26478	2.13873	1.55857	4.72835e-11	4.07235e-10	3
AI837181	0.51	1.9111	2.80551	1.4313	4.76707e-11	4.09931e-10	3
Sav1	0.5	1.78682	2.65526	1.41223	4.99364e-11	4.27088e-10	3
Zfp503	0.53	2.20404	3.23914	1.60434	5.00735e-11	4.2756e-10	3
Hmces	0.4	1.35923	2.22305	1.50918	5.09934e-11	4.34781e-10	3
Zfhx2	0.21	1.20065	0.520056	-1.76744	5.14874e-11	4.38317e-10	3
Fibin	0.09	0.540552	0.132159	-2.34322	5.16374e-11	4.39256e-10	3
Slc30a5	0.29	0.87692	1.66698	1.61403	5.36102e-11	4.54637e-10	3
Hist1h2ai	0.08	0.453341	0.102466	-2.41025	5.4378e-11	4.60442e-10	3
Kctd15	0.47	1.70054	2.59729	1.47294	5.60574e-11	4.73539e-10	3
Glmp	0.49	1.81162	2.71237	1.45778	5.88714e-11	4.9583e-10	3
Ptpa	0.68	2.86805	3.65266	1.17845	6.14358e-11	5.15855e-10	3
Bcat2	0.4	1.34161	2.20965	1.5218	6.66381e-11	5.56998e-10	3
Cd151	0.41	1.3993	2.28647	1.53413	6.75245e-11	5.6398e-10	3
Dnmt3b	0.39	1.29445	2.15418	1.52451	7.09849e-11	5.92434e-10	3
Sh3bp1	0.26	0.772702	1.54968	1.67033	7.78665e-11	6.46689e-10	3
Srprb	0.55	2.09528	2.9739	1.38132	7.78953e-11	6.46689e-10	3
Vps26c	0.31	0.981739	1.79323	1.58542	7.82984e-11	6.4906e-10	3
Tbx3	0.15	0.373945	1.00672	1.93724	8.18373e-11	6.76873e-10	3
Serp2	0.4	2.07152	1.24999	-1.47797	8.99058e-11	7.38631e-10	3
Nab2	0.36	1.20589	2.0665	1.55965	9.02249e-11	7.40703e-10	3
Marveld1	0.26	0.808226	1.6018	1.67131	9.30341e-11	7.60937e-10	3
St6galnac4	0.27	0.803664	1.57765	1.63944	1.03786e-10	8.41405e-10	3
Msx3	0.06	0.102847	0.468264	2.46294	1.03897e-10	8.41685e-10	3
Arl8a	0.43	1.5072	2.37878	1.47841	1.06937e-10	8.64996e-10	3
Zfpm1	0.13	0.321765	0.925242	2.00402	1.12427e-10	9.0548e-10	3
Dctd	0.59	2.3023	3.14617	1.30606	1.16126e-10	9.3323e-10	3
Hist1h2bc	0.29	1.45324	0.759453	-1.52698	1.30291e-10	1.038e-09	3
Gmds	0.32	1.01385	1.82154	1.56089	1.45045e-10	1.14646e-09	3
Gga1	0.34	1.10957	1.94922	1.5669	1.49404e-10	1.17838e-09	3
Eif2s3y	0.22	1.1428	0.527143	-1.62141	1.56896e-10	1.23308e-09	3
Tmem179b	0.29	0.892751	1.66759	1.57622	1.62864e-10	1.27725e-09	3
Txndc5	0.68	2.85238	3.61234	1.14267	1.79272e-10	1.39799e-09	3
Shisa5	0.32	1.02993	1.83992	1.55621	1.81748e-10	1.4163e-09	3
Ctsa	0.49	1.82047	2.70871	1.43689	1.82632e-10	1.42219e-09	3
Thap4	0.29	0.890816	1.65771	1.56337	1.8315e-10	1.4251e-09	3
Alg1	0.14	0.349115	0.921434	1.85638	1.83264e-10	1.4251e-09	3
Sypl	0.48	1.71189	2.56348	1.40015	1.96477e-10	1.52249e-09	3
Noc4l	0.55	2.05413	2.89551	1.32977	1.96622e-10	1.52255e-09	3
Tspan4	0.28	0.842881	1.60671	1.59121	2.05426e-10	1.58849e-09	3
Leprot	0.59	2.29174	3.12762	1.29502	2.12033e-10	1.63273e-09	3
Apbb1	0.4	1.36068	2.22063	1.50247	2.1374e-10	1.64472e-09	3
Eya1	0.36	1.22937	2.08513	1.54228	2.24904e-10	1.72105e-09	3
Miat	0.1	0.18742	0.619298	2.05676	2.4248e-10	1.84914e-09	3
Mpzl1	0.57	2.23843	3.08347	1.31417	2.50887e-10	1.90799e-09	3
Nrxn3	0.06	0.358824	0.0634693	-2.71969	2.55183e-10	1.93921e-09	3
AW209491	0.29	0.893432	1.65985	1.56077	2.81327e-10	2.13068e-09	3
Ina	0.05	0.0704935	0.360618	2.5717	2.82093e-10	2.13502e-09	3
H2-K1	0.24	0.705606	1.41978	1.6133	3.41136e-10	2.55563e-09	3
Cited1	0.53	2.00407	2.85494	1.3509	3.449e-10	2.58208e-09	3
Znrf1	0.63	2.55004	3.35607	1.22892	3.60029e-10	2.68805e-09	3
Srd5a3	0.2	0.56055	1.22394	1.67526	3.83251e-10	2.84988e-09	3
Ppp1r16a	0.24	0.695276	1.40725	1.61899	3.83583e-10	2.85043e-09	3
Scpep1	0.4	1.3687	2.1945	1.44457	4.04446e-10	2.99941e-09	3
Ctdspl	0.37	1.27991	2.12507	1.50588	4.23624e-10	3.13114e-09	3
Clptm1	0.53	1.99514	2.85009	1.35837	4.45614e-10	3.28707e-09	3
Ppt2	0.29	0.891067	1.63539	1.52285	4.69917e-10	3.45481e-09	3
Casp9	0.19	0.495641	1.12293	1.69268	5.32956e-10	3.89237e-09	3
Acads	0.69	2.95209	3.68294	1.09504	5.38246e-10	3.92841e-09	3
Scarf2	0.34	1.10581	1.91128	1.51096	5.96877e-10	4.33059e-09	3
Grk6	0.52	1.92823	2.76874	1.3458	6.02111e-10	4.35998e-09	3
Trap1	0.53	2.01977	2.86667	1.3427	6.04797e-10	4.37656e-09	3
Stk25	0.36	1.18097	1.97286	1.45548	6.86242e-10	4.94005e-09	3
Rnft1	0.28	0.851002	1.58345	1.5286	6.96214e-10	5.00531e-09	3
Tk1	0.71	3.08521	3.79177	1.05396	6.99661e-10	5.02682e-09	3
Vamp8	0.48	1.77242	2.60702	1.36222	7.19447e-10	5.15892e-09	3
St3gal5	0.35	1.16347	1.97702	1.49902	7.30078e-10	5.23175e-09	3
Hist1h1e	0.79	4.31735	3.63329	-1.00616	8.04501e-10	5.75015e-09	3
Shisa3	0.08	0.49964	0.120584	-2.33839	8.25439e-10	5.88838e-09	3
Kdm5d	0.12	0.650873	0.221041	-1.89056	8.32631e-10	5.93262e-09	3
Bnip3	0.44	1.59629	2.44971	1.4277	8.3998e-10	5.98053e-09	3
Lpcat3	0.38	1.2894	2.1052	1.45435	8.5037e-10	6.05061e-09	3
Plpp2	0.25	0.749461	1.46076	1.56835	8.55584e-10	6.07597e-09	3
Agap3	0.43	1.5321	2.37632	1.42853	9.05264e-10	6.40818e-09	3
Zbed3	0.58	2.27263	3.06527	1.23152	1.03457e-09	7.25844e-09	3
Chst12	0.15	0.375178	0.939751	1.77621	1.03583e-09	7.26268e-09	3
St6galnac6	0.22	0.659623	1.35146	1.61597	1.0552e-09	7.37969e-09	3
Tbccd1	0.25	0.728865	1.42032	1.54877	1.11956e-09	7.80513e-09	3
Grn	0.41	1.44883	2.28247	1.43361	1.12719e-09	7.85337e-09	3
Telo2	0.35	1.15476	1.93615	1.44866	1.15678e-09	8.04429e-09	3
Klhl12	0.27	0.822188	1.54403	1.53001	1.16785e-09	8.11111e-09	3
Nsdhl	0.53	2.06426	2.9146	1.34215	1.17421e-09	8.15012e-09	3
Oaz2	0.66	2.77981	3.52573	1.12546	1.17538e-09	8.15314e-09	3
Ccdc71	0.4	1.36261	2.17019	1.41682	1.18705e-09	8.22379e-09	3
Eef2k	0.3	0.945866	1.70581	1.51641	1.24853e-09	8.62266e-09	3
Twf2	0.51	1.9464	2.78138	1.33463	1.26926e-09	8.7549e-09	3
Tm9sf1	0.41	1.40352	2.19402	1.37679	1.37751e-09	9.46022e-09	3
Npnt	0.13	0.342673	0.931392	1.91195	1.43416e-09	9.83095e-09	3
Dpagt1	0.37	1.23387	2.01868	1.42311	1.50447e-09	1.0281e-08	3
Rnf145	0.43	1.49282	2.28813	1.3603	1.68905e-09	1.14644e-08	3
Dhcr24	0.54	2.10644	2.94324	1.31631	1.72482e-09	1.16856e-08	3
9530068E07Rik	0.68	2.89394	3.64192	1.12297	1.72762e-09	1.16974e-08	3
Nptn	0.53	1.98508	2.7856	1.27622	1.75719e-09	1.18831e-08	3
Rtl8b	0.43	1.50675	2.32591	1.39495	1.76564e-09	1.19329e-08	3
Tmem250-ps	0.2	0.577528	1.22115	1.6131	1.80544e-09	1.21944e-08	3
Adipor1	0.6	2.3715	3.15528	1.20928	1.97197e-09	1.32464e-08	3
Prkcd	0.16	0.432633	1.02527	1.72369	2.00502e-09	1.34275e-08	3
Hexa	0.39	1.33749	2.14801	1.42956	2.07256e-09	1.38463e-08	3
Slc52a2	0.22	0.628533	1.29117	1.59179	2.09395e-09	1.39554e-08	3
Mis18a	0.53	1.96249	2.75441	1.26606	2.1096e-09	1.40428e-08	3
Abhd12	0.38	1.27235	2.05523	1.40604	2.13955e-09	1.4225e-08	3
Ccm2	0.53	2.04121	2.8673	1.30805	2.15737e-09	1.43349e-08	3
Colec12	0.37	1.29419	2.12757	1.48152	2.17751e-09	1.446e-08	3
Mrpl10	0.49	1.80345	2.60064	1.29853	2.21106e-09	1.4674e-08	3
Capn2	0.41	1.47659	2.30131	1.4117	2.45869e-09	1.6253e-08	3
Map3k10	0.37	1.2634	2.05664	1.42633	2.49837e-09	1.64818e-08	3
Rcc1l	0.35	1.15101	1.91712	1.42443	2.64831e-09	1.73673e-08	3
Orc5	0.23	0.659109	1.31512	1.5463	2.67195e-09	1.75119e-08	3
Tmem98	0.42	1.45918	2.25738	1.37375	2.77632e-09	1.81852e-08	3
Zfp64	0.31	0.991902	1.73664	1.46352	2.84677e-09	1.85915e-08	3
Mmd	0.43	1.53999	2.33994	1.35606	2.89407e-09	1.8867e-08	3
Yap1	0.67	2.70059	3.37927	1.02942	2.9457e-09	1.91809e-08	3
Mcfd2	0.46	1.64264	2.43831	1.3263	3.00797e-09	1.95748e-08	3
Afg3l1	0.53	2.02979	2.84752	1.29673	3.05623e-09	1.98422e-08	3
Trim32	0.36	1.20725	1.9715	1.3988	3.1335e-09	2.03081e-08	3
Foxf1	0.08	0.185574	0.652533	2.17433	3.2331e-09	2.09045e-08	3
Vcpkmt	0.35	1.17489	1.93273	1.40068	3.23842e-09	2.09266e-08	3
Orai3	0.15	0.387725	0.951972	1.74795	3.32507e-09	2.14364e-08	3
Vasp	0.54	2.05285	2.8445	1.25387	3.32838e-09	2.14452e-08	3
Erf	0.3	0.982416	1.73191	1.47704	3.37277e-09	2.16933e-08	3
Palld	0.6	2.491	3.31108	1.25425	3.37644e-09	2.17043e-08	3
Map2k3	0.59	2.26434	3.01561	1.16962	3.41963e-09	2.19601e-08	3
Fabp7	0.14	0.3743	0.934691	1.76826	3.42021e-09	2.19601e-08	3
Bcl9l	0.34	1.13483	1.91612	1.45702	3.47241e-09	2.22307e-08	3
Mapkapk2	0.6	2.43519	3.25126	1.2526	3.5118e-09	2.24698e-08	3
Dap	0.63	2.55286	3.29093	1.12703	3.51773e-09	2.24947e-08	3
Nelfb	0.57	2.22729	3.01846	1.23371	3.58404e-09	2.28923e-08	3
Stmn2	0.09	0.165576	0.523003	1.93191	3.59531e-09	2.2951e-08	3
Rab3il1	0.4	1.40102	2.20455	1.39867	3.67828e-09	2.3423e-08	3
Katnb1	0.3	0.948491	1.682	1.46814	3.87653e-09	2.45643e-08	3
Zfp985	0.06	0.0959875	0.41664	2.35905	4.1522e-09	2.62182e-08	3
Mmp14	0.52	1.99511	2.80697	1.29231	4.24448e-09	2.6755e-08	3
Ctdnep1	0.63	2.5561	3.31334	1.15552	4.52451e-09	2.83906e-08	3
Cpt2	0.25	0.757521	1.43422	1.49631	4.54673e-09	2.85138e-08	3
Ppp5c	0.64	2.67099	3.44476	1.17297	4.55022e-09	2.85195e-08	3
Shc1	0.42	1.46372	2.24508	1.34539	4.59119e-09	2.876e-08	3
Smpd1	0.24	0.731368	1.40995	1.52203	4.67895e-09	2.926e-08	3
Bckdk	0.5	1.91315	2.7333	1.31668	4.79428e-09	2.99473e-08	3
C1qtnf6	0.16	0.421162	0.995723	1.70429	4.84876e-09	3.02705e-08	3
Pex6	0.31	1.03155	1.7826	1.45371	4.85162e-09	3.02713e-08	3
Exosc5	0.64	2.67479	3.41671	1.12525	4.96202e-09	3.09252e-08	3
Chst14	0.22	0.650812	1.29905	1.53943	5.11633e-09	3.18689e-08	3
Hgf	0.16	0.845954	0.353399	-1.64985	5.17941e-09	3.22436e-08	3
Bckdha	0.37	1.27127	2.05688	1.41093	5.4967e-09	3.40654e-08	3
Tram1l1	0.24	0.734881	1.40999	1.51237	5.56535e-09	3.44715e-08	3
Slc1a5	0.27	0.846486	1.54242	1.4651	5.63932e-09	3.49101e-08	3
Asns	0.51	1.90255	2.69702	1.27858	5.71589e-09	3.53623e-08	3
Mxra8	0.2	0.605702	1.26331	1.60759	5.7505e-09	3.55386e-08	3
Mospd3	0.16	0.422673	0.994709	1.69564	6.03734e-09	3.71244e-08	3
Rnpep	0.33	1.10368	1.87123	1.4475	6.1263e-09	3.76505e-08	3
[truncated: 13,751 more rows]
