# Supplementary material for: Single-cell transcriptomics uncovers a non-autonomous Tbx1-dependent genetic program controlling cardiac neural crest cell development
Source: Nat Commun. 2023 Mar 21;14:1551. doi: 10.1038/s41467-023-37015-9 (PMC10027855; doi:10.1038/s41467-023-37015-9)
Supplement: Supplementary file 12 — Supplementary Data 9 [file 41467_2023_37015_MOESM12_ESM.xlsx]

## Sheet: E10.5_C4_filtered_10percent_upr
Supplementary Data 9: Gene ontology biological processes of upregulated genes in pharyngeal NCCs (C4 in Figure 9) from control and Tbx1 null embryos at E10.5.
Category	ID	Name	Source	p-value	q-value Bonferroni	q-value FDR B&H	q-value FDR B&Y	Hit Count in Query List	Hit Count in Genome	Hit in Query List
GO: Biological Process	GO:0048598	embryonic morphogenesis		1.498e-11	1.035e-07	1.035e-07	9.75e-07	88	1185	PDGFRA,PACSIN3,MECOM,ZFPM1,EYA1,MDFI,AXIN1,TWIST1,TTC8,FBLN1,FBN2,SALL1,ZNF358,PI4KB,UGDH,NR1H2,MMP2,MMP14,CXCL12,VCAM1,FOXC1,PRRX2,VEGFC,COL5A1,PRRX1,DEAF1,PKDCC,FUZ,MAB21L2,ZIC1,MSX1,MSX2,FOXP4,IGFBP3,CCN1,PLPP3,WTIP,FRZB,CSRP1,MYLIP,PRKACA,SNAI1,LZTS2,MAPK7,MAP2K5,PRDM16,HES5,TCF7L1,SIX2,SOX2,MYADM,GATA3,BBS2,CC2D1A,ITGB5,MKS1,PTK7,PYGO2,GPC3,SULF1,MAFB,DLX1,DLX2,LOXL3,POFUT2,TBX2,RARG,CAMK2G,…
GO: Biological Process	GO:0009887	animal organ morphogenesis		9.05e-10	6.255e-06	3.128e-06	2.946e-05	109	1729	TSPAN12,EPHB4,CEBPB,PDGFRA,RPS6KA1,PACSIN3,MECOM,ZFPM1,EYA1,MDFI,AXIN1,TWIST1,TTC8,FBLN1,FBN2,SALL1,PI4KB,HPS1,OLFM1,NR1H2,TAB1,MMP2,FHL1,MMP14,CXCL12,FOXC1,PRRX2,COL1A1,COL1A2,VEGFC,COL3A1,COL5A1,FLI1,COL9A1,PRRX1,COL13A1,EFEMP2,PKDCC,ID1,FUZ,NTNG1,MAB21L2,SIRT6,CRIP1,ZIC1,SLC4A2,MSX1,MSX2,IGFBP3,CCN1,WTIP,FRZB,CSRP1,PARVA,SMARCD3,SNAI1,LZTS2,PRDM16,HES5,TCF7L1,SIX2,MIAT,GAA,SOX2,NAB2,GATA3,BAK1…
GO: Biological Process	GO:0072359	circulatory system development		4.182e-09	2.891e-05	9.635e-06	9.075e-05	118	1977	TSPAN12,EPHB4,PDGFRA,SPEG,SERPINF1,MECOM,MOSPD3,ZFPM1,HMOX1,EYA1,RRAS,RXRB,TWIST1,TTC8,COLEC12,FBLN1,FBN2,SALL1,PIK3R2,CSAD,JMJD8,UGDH,OLFM1,FOXO4,TAB1,MMP2,FHL1,MMP14,CXCL12,VCAM1,FOXC1,PRRX2,COL1A1,COL1A2,STK25,VEGFC,COL3A1,COL5A1,PRKD2,FKBP10,FLI1,FBLN5,PRRX1,ATG7,FNTB,EFEMP2,SHC1,ID1,FUZ,PPARD,SIRT6,PPFIA3,SYDE1,SLC2A1,CRIP1,PDLIM4,MSX1,MSX2,FOXP4,CCN1,PLPP3,WTIP,CSRP1,PARVA,SMARCA2,SMARCD3,A…
GO: Biological Process	GO:1901135	carbohydrate derivative metabolic process		7.136e-09	4.932e-05	1.027e-05	9.668e-05	84	1256	NPL,HEXA,MGAT4B,PDE4A,PDK1,GATB,PFKM,ST6GALNAC6,CTPS2,PPT2,AARS2,GORASP1,JMJD8,UGDH,AHCY,AK1,ALG8,CHST12,CHPF2,GMPPA,PLOD2,ITM2A,ALG12,PRXL2C,FOXC1,ENGASE,MPV17,DDIT4,ADCY4,ELOVL1,POMGNT1,ACOT1,CHST1,ST3GAL3,PPARD,SIRT6,ACSF2,PIGV,GBA2,CROT,TKFC,G6PC3,PRKCD,SMPD1,FUCA2,EDEM1,FBXO27,DMAC2L,H19,DGAT1,PINK1,GALT,GBA1,MCCC2,BGN,XYLT2,GLB1,DGAT2,SULF1,PTX3,PGAP2,NUDT10,TSPO,CLN6,GMDS,PYGL,ITM2C,ACOT2,…
GO: Biological Process	GO:0007507	heart development		7.426e-09	5.133e-05	1.027e-05	9.668e-05	76	1092	EPHB4,PDGFRA,SPEG,MECOM,MOSPD3,ZFPM1,EYA1,RXRB,TWIST1,TTC8,FBLN1,FBN2,SALL1,CSAD,UGDH,OLFM1,TAB1,MMP2,FHL1,VCAM1,FOXC1,STK25,COL3A1,COL5A1,ATG7,FNTB,SHC1,ID1,FUZ,PPARD,SIRT6,CRIP1,PDLIM4,MSX1,MSX2,FOXP4,CCN1,WTIP,CSRP1,PARVA,SMARCD3,SNAI1,MAP2K5,PRDM16,TCF7L1,GAA,PSKH1,GATA3,FGFRL1,CC2D1A,MKS1,PTK7,CCM2,PYGO2,GPC3,NFATC4,TBX2,RARG,HDAC5,CAMK2G,GRK6,DUSP9,OBSL1,SALL4,REST,TFAP2A,EMILIN1,RIT1,TRAM1…
GO: Biological Process	GO:0048568	embryonic organ development		1.318e-08	9.113e-05	1.519e-05	0.000143	71	1005	ERCC2,CEBPB,PDGFRA,PACSIN3,ZFPM1,EYA1,MDFI,AXIN1,TWIST1,TTC8,FBN2,CTPS2,SALL1,KITLG,MTA3,PI4KB,SCT,NR1H2,HSF1,MMP14,PLOD2,VCAM1,FOXC1,PRRX2,PRRX1,COL13A1,PKDCC,FUZ,XIST,MAB21L2,SYDE1,ZIC1,MSX1,IGFBP3,CCN1,WTIP,FRZB,SNAI1,PRDM16,TCF7L1,SIX2,SOX2,SP2,VPS11,GATA3,CC2D1A,MKS1,PTK7,JUNB,PYGO2,TSPO,MAFB,DLX1,DLX2,LOXL3,TBX2,RARG,CAMK2G,GRK6,DVL1,TRIOBP,REST,USH1C,TFAP2A,LPAR1,RIT1,ALX1,FSTL1,MEGF8,ATOH…
GO: Biological Process	GO:0001501	skeletal system development		2.767e-08	0.0001913	2.732e-05	0.0002573	63	863	HEXA,PDGFRA,ZFPM1,EYA1,MDFI,AXIN1,TWIST1,MEOX1,FBN2,NR1H2,MMP2,MMP14,PLOD2,FOXC1,PRRX2,COL1A1,COL1A2,COL3A1,FLI1,COL9A1,FBLN5,PRRX1,COL13A1,DEAF1,PKDCC,FUZ,ZNF385A,MAB21L2,ZIC1,MSX1,MSX2,IGFBP3,CCN1,WFIKKN1,FRZB,SNAI1,PRDM16,HES5,SIX2,NAB2,GATA3,BBS2,FGFRL1,UNC45A,PTH1R,MKS1,BGN,PTK7,PYGO2,SULF1,DLX1,DLX2,LOXL3,RARG,TMEM119,TFAP2A,LPAR1,RIT1,TGFBI,ALX1,MEGF8,CDH11,INKA1
GO: Biological Process	GO:0035108	limb morphogenesis		3.644e-08	0.0002519	3.149e-05	0.0002966	24	186	MECOM,TWIST1,FBN2,SALL1,ZNF358,PRRX2,COL3A1,PRRX1,PKDCC,FUZ,MSX1,MSX2,BAK1,MKS1,GPC3,SULF1,TBX2,RARG,LMBR1,SALL4,TFAP2A,ALX1,MEGF8,LRP4
GO: Biological Process	GO:0035107	appendage morphogenesis		8.809e-08	0.0006089	6.765e-05	0.0006372	26	224	MECOM,TWIST1,FBLN1,FBN2,SALL1,ZNF358,PRRX2,COL1A1,COL3A1,PRRX1,PKDCC,FUZ,MSX1,MSX2,BAK1,MKS1,GPC3,SULF1,TBX2,RARG,LMBR1,SALL4,TFAP2A,ALX1,MEGF8,LRP4
GO: Biological Process	GO:0035295	tube development		1.533e-07	0.001059	0.0001059	0.0009978	108	1880	TSPAN12,EPHB4,PDGFRA,RPS6KA1,SERPINF1,MECOM,ZFPM1,HMOX1,EYA1,RRAS,PCTP,TWIST1,TTC8,COLEC12,FBN2,SALL1,PIK3R2,ZNF358,PI4KB,JMJD8,HPS1,SCT,FOXO4,TAB1,MMP2,MMP14,CXCL12,TNS3,FOXC1,PRRX2,STK25,VEGFC,COL3A1,PRKD2,FKBP10,FLI1,FBLN5,PRRX1,DEAF1,EFEMP2,SHC1,PKDCC,ID1,FUZ,SIRT6,SLC2A1,SLC4A2,MSX1,MSX2,FOXP4,IGFBP3,CCN1,WTIP,PARVA,PRKACA,ASB4,LZTS2,MAPK7,MAP2K5,HES5,TCF7L1,SIX2,PINK1,SOX2,GATA3,BAK1,FGFRL1…
GO: Biological Process	GO:0030326	embryonic limb morphogenesis		2.595e-07	0.001794	0.0001631	0.001536	20	149	MECOM,TWIST1,FBN2,SALL1,ZNF358,PRRX2,PRRX1,FUZ,MSX1,MSX2,MKS1,GPC3,TBX2,RARG,LMBR1,SALL4,TFAP2A,ALX1,MEGF8,LRP4
GO: Biological Process	GO:0048562	embryonic organ morphogenesis		5.753e-07	0.003977	0.0002951	0.002779	49	658	PDGFRA,PACSIN3,ZFPM1,EYA1,MDFI,AXIN1,TWIST1,TTC8,FBN2,PI4KB,NR1H2,MMP14,FOXC1,PRRX2,PRRX1,PKDCC,FUZ,MAB21L2,ZIC1,MSX1,IGFBP3,WTIP,FRZB,PRDM16,TCF7L1,SIX2,SOX2,GATA3,CC2D1A,PTK7,PYGO2,MAFB,DLX1,DLX2,LOXL3,TBX2,RARG,CAMK2G,GRK6,DVL1,TRIOBP,REST,USH1C,TFAP2A,RIT1,ALX1,MEGF8,ATOH8,RBPMS2
GO: Biological Process	GO:0035113	embryonic appendage morphogenesis		5.954e-07	0.004115	0.0002951	0.002779	21	171	MECOM,TWIST1,FBLN1,FBN2,SALL1,ZNF358,PRRX2,PRRX1,FUZ,MSX1,MSX2,MKS1,GPC3,TBX2,RARG,LMBR1,SALL4,TFAP2A,ALX1,MEGF8,LRP4
GO: Biological Process	GO:0009968	negative regulation of signal transduction		5.977e-07	0.004131	0.0002951	0.002779	93	1591	PHLDA3,SH3BP1,MECOM,HMOX1,EYA1,MDFI,BMT2,AXIN1,TWIST1,SGK3,CACTIN,FBLN1,LONP1,FBN2,SALL1,PIK3R2,BAMBI,NR1H2,MMP14,ZNF653,CXCL12,FOXC1,WDR24,DDIT4,LITAF,CARD19,FUZ,ZNF385A,NPRL2,TKFC,IGFBP3,IGFBP4,LMBR1L,WTIP,WFIKKN1,FRZB,MYLIP,PRKACA,DACT3,ITPRIP,RASL11B,PRKCD,CCAR2,SMPD1,LEPROT,SNAI1,LZTS2,MAPK7,MAP2K5,PRDM16,TCF7L1,PINK1,SOX2,MYADM,VPS11,GATA3,BAK1,GBA1,FGFRL1,NCLN,GPR108,PTK7,GPC3,NFATC4,SULF1…
GO: Biological Process	GO:0045444	fat cell differentiation		7.189e-07	0.004969	0.0003313	0.00312	29	298	CEBPB,CEBPD,PDGFRA,FNDC5,MECOM,ZFPM1,AXIN1,TTC8,NOCT,ALDH6A1,ZNF385A,PPARD,SIRT6,SH2B2,MSX2,CCDC71,FRZB,AACS,PRDM16,GATA3,BBS2,TAF8,BNIP3,MAFB,PID1,SELENBP1,RUNX1T1,TGFB1I1,SMAD6
GO: Biological Process	GO:1903508	positive regulation of nucleic acid-templated transcription		8.322e-07	0.005752	0.0003384	0.003187	106	1900	ZNF672,CEBPB,CEBPD,ACTR5,RPS6KA1,PEG3,MECOM,SSBP2,HMGA1,ZFPM1,EYA1,PFKM,RXRB,AXIN1,TWIST1,MEOX1,GLMP,SALL1,MTA3,PIK3R2,BAMBI,FOXO4,NR1H2,HSF1,PLSCR1,FOXC1,PRRX2,COL1A1,MED20,PRKD2,FLI1,FBLN5,PRRX1,DEAF1,LITAF,CALCOCO1,SHC1,APBB1,POU2F2,POU3F2,CAMK1,PPARD,ZBED3,ZIC1,USP21,TAF6L,RHOG,MSX1,MAPRE3,PPP2R5B,CCN1,RFXANK,SMARCA2,SMARCD2,SMARCD3,ZNF76,CCAR2,SNAI1,MAPK7,MAP2K5,PRDM16,HES5,TCF7L1,SIX2,ZNF51…
GO: Biological Process	GO:0045893	positive regulation of DNA-templated transcription		8.322e-07	0.005752	0.0003384	0.003187	106	1900	ZNF672,CEBPB,CEBPD,ACTR5,RPS6KA1,PEG3,MECOM,SSBP2,HMGA1,ZFPM1,EYA1,PFKM,RXRB,AXIN1,TWIST1,MEOX1,GLMP,SALL1,MTA3,PIK3R2,BAMBI,FOXO4,NR1H2,HSF1,PLSCR1,FOXC1,PRRX2,COL1A1,MED20,PRKD2,FLI1,FBLN5,PRRX1,DEAF1,LITAF,CALCOCO1,SHC1,APBB1,POU2F2,POU3F2,CAMK1,PPARD,ZBED3,ZIC1,USP21,TAF6L,RHOG,MSX1,MAPRE3,PPP2R5B,CCN1,RFXANK,SMARCA2,SMARCD2,SMARCD3,ZNF76,CCAR2,SNAI1,MAPK7,MAP2K5,PRDM16,HES5,TCF7L1,SIX2,ZNF51…
GO: Biological Process	GO:1902680	positive regulation of RNA biosynthetic process		9.65e-07	0.00667	0.0003706	0.00349	106	1906	ZNF672,CEBPB,CEBPD,ACTR5,RPS6KA1,PEG3,MECOM,SSBP2,HMGA1,ZFPM1,EYA1,PFKM,RXRB,AXIN1,TWIST1,MEOX1,GLMP,SALL1,MTA3,PIK3R2,BAMBI,FOXO4,NR1H2,HSF1,PLSCR1,FOXC1,PRRX2,COL1A1,MED20,PRKD2,FLI1,FBLN5,PRRX1,DEAF1,LITAF,CALCOCO1,SHC1,APBB1,POU2F2,POU3F2,CAMK1,PPARD,ZBED3,ZIC1,USP21,TAF6L,RHOG,MSX1,MAPRE3,PPP2R5B,CCN1,RFXANK,SMARCA2,SMARCD2,SMARCD3,ZNF76,CCAR2,SNAI1,MAPK7,MAP2K5,PRDM16,HES5,TCF7L1,SIX2,ZNF51…
GO: Biological Process	GO:0048705	skeletal system morphogenesis		1.244e-06	0.008595	0.0004298	0.004048	37	447	PDGFRA,EYA1,MDFI,AXIN1,TWIST1,FBN2,NR1H2,MMP2,MMP14,FOXC1,PRRX2,COL1A1,COL3A1,COL9A1,PRRX1,COL13A1,PKDCC,FUZ,MAB21L2,MSX1,MSX2,PRDM16,SIX2,NAB2,GATA3,PYGO2,SULF1,DLX1,DLX2,LOXL3,RARG,TMEM119,TFAP2A,RIT1,ALX1,MEGF8,INKA1
GO: Biological Process	GO:0090287	regulation of cellular response to growth factor stimulus		1.244e-06	0.008595	0.0004298	0.004048	37	447	TSPAN12,AXIN1,FBN2,SALL1,BAMBI,MMP2,FOXC1,VEGFC,PRKD2,FUZ,MSX1,MSX2,PPP2R5B,IGFBP3,CCN1,WFIKKN1,RASL11B,LZTS2,PRDM16,HES5,PINK1,GATA3,FGFRL1,GPC3,SULF1,DLX1,GPC1,RARG,TSC22D3,KCP,SALL4,EMILIN1,LDB2,TGFB1I1,FSTL1,RBPMS2,SMAD6
GO: Biological Process	GO:0035239	tube morphogenesis		1.483e-06	0.01025	0.0004881	0.004597	86	1467	TSPAN12,EPHB4,PDGFRA,SERPINF1,MECOM,ZFPM1,HMOX1,EYA1,RRAS,TWIST1,TTC8,COLEC12,FBN2,SALL1,PIK3R2,JMJD8,FOXO4,MMP2,MMP14,CXCL12,FOXC1,PRRX2,STK25,VEGFC,COL3A1,PRKD2,FKBP10,FLI1,FBLN5,PRRX1,DEAF1,EFEMP2,SHC1,ID1,FUZ,SIRT6,SLC2A1,MSX1,MSX2,FOXP4,IGFBP3,CCN1,WTIP,PARVA,PRKACA,ASB4,LZTS2,MAPK7,MAP2K5,HES5,SIX2,SOX2,GATA3,BAK1,CC2D1A,UNC45A,MKS1,PTK7,JUNB,CCM2,GPC3,NFATC4,SULF1,NFKB2,BTRC,TBX2,RARG,HDAC…
GO: Biological Process	GO:0007167	enzyme-linked receptor protein signaling pathway		1.69e-06	0.01168	0.0005308	0.005	76	1250	HEXA,TSPAN12,EPHB4,PDGFRA,EFS,AXIN1,LONP1,FBN2,SALL1,PIK3R2,STOML1,BAMBI,FOXO4,TAB1,MMP2,FOXC1,COL1A1,COL1A2,VEGFC,COL3A1,PRKD2,DDIT4,FNTA,SLC2A8,SHC1,ID1,FUZ,SH2B2,MSX1,MSX2,PPP2R5B,IGFBP3,IGFBP4,CCN1,DOK4,WFIKKN1,RASL11B,PRKCD,LEPROT,LZTS2,PRDM16,HES5,PINK1,ADAM9,GATA3,FGFRL1,NDN,NCLN,ITGB5,ZYX,SHKBP1,GPC3,NFATC4,SULF1,DLX1,PID1,TBX2,GPC1,RARG,TSC22D3,KCP,SALL4,TF,TFAP2A,EMILIN1,LDB2,TGFB1I1,FS…
GO: Biological Process	GO:0060173	limb development		1.86e-06	0.01286	0.0005591	0.005265	26	262	MECOM,TWIST1,FBN2,SALL1,ZNF358,FOXC1,PRRX2,COL1A1,COL3A1,PRRX1,PKDCC,FUZ,MSX1,MSX2,BAK1,MKS1,GPC3,SULF1,TBX2,RARG,LMBR1,SALL4,TFAP2A,ALX1,MEGF8,LRP4
GO: Biological Process	GO:0044282	small molecule catabolic process		2.037e-06	0.01408	0.0005747	0.005413	36	438	NPL,CDO1,BCKDK,PFKM,TST,ACOX3,TWIST1,CSAD,AHCY,ALDH2,ALDH6A1,CNR1,HAGHL,ACOT1,SCLY,PPARD,CPT2,CROT,TKFC,GALT,INPP5A,BCAT2,BCKDHA,MCCC2,GLB1,ABCD4,PEX5,GATD1,ACOT2,DPEP1,GNPDA1,SRD5A3,RENBP,GSTZ1,ENO3,PCK2
GO: Biological Process	GO:0043009	chordate embryonic development		2.079e-06	0.01437	0.0005747	0.005413	76	1257	EPHB4,CMTM3,ERCC2,CEBPB,PDGFRA,TRIP6,SPEG,MECOM,EYA1,MDFI,RXRB,AXIN1,TWIST1,MEOX1,PEF1,SALL1,ZNF358,NR1H2,TAB1,HSF1,MMP14,VCAM1,FOXC1,PRRX2,COL1A1,COL3A1,FKBP10,PRRX1,DEAF1,PKDCC,FUZ,APBA3,XIST,MAB21L2,CPT2,SYDE1,MSX1,IGFBP3,CCN1,PRKACA,SNAI1,DHX34,PRDM16,HES5,TCF7L1,SIX2,SOX2,SP2,GATA3,PTH1R,MKS1,ITPK1,PTK7,JUNB,CCM2,TAF8,PYGO2,SULF1,DLX1,DLX2,LOXL3,TBX2,RARG,DVL1,SALL4,GRN,REST,TFAP2A,LIN28A,RI…
GO: Biological Process	GO:0007178	transmembrane receptor protein serine/threonine kinase signaling pathway		3.038e-06	0.021	0.0008076	0.007606	40	521	HEXA,AXIN1,FBN2,STOML1,BAMBI,TAB1,MMP2,COL1A2,COL3A1,FNTA,ID1,MSX1,MSX2,IGFBP3,CCN1,WFIKKN1,RASL11B,LZTS2,PRDM16,HES5,ADAM9,NCLN,ITGB5,ZYX,GPC3,SULF1,DLX1,TBX2,RARG,TSC22D3,KCP,TF,EMILIN1,LDB2,TGFB1I1,FSTL1,MEGF8,ATOH8,RBPMS2,SMAD6
GO: Biological Process	GO:0048736	appendage development		3.29e-06	0.02274	0.0008423	0.007933	27	287	MECOM,TWIST1,FBLN1,FBN2,SALL1,ZNF358,FOXC1,PRRX2,COL1A1,COL3A1,PRRX1,PKDCC,FUZ,MSX1,MSX2,BAK1,MKS1,GPC3,SULF1,TBX2,RARG,LMBR1,SALL4,TFAP2A,ALX1,MEGF8,LRP4
GO: Biological Process	GO:0016054	organic acid catabolic process		3.48e-06	0.02405	0.0008554	0.008056	26	271	NPL,CDO1,BCKDK,TST,ACOX3,TWIST1,CSAD,AHCY,ALDH6A1,CNR1,ACOT1,SCLY,PPARD,CPT2,CROT,BCAT2,BCKDHA,MCCC2,ABCD4,PEX5,ACOT2,DPEP1,GNPDA1,RENBP,GSTZ1,PCK2
GO: Biological Process	GO:0030198	extracellular matrix organization		3.618e-06	0.02501	0.0008554	0.008056	33	394	ERCC2,PDGFRA,COQ8B,MFAP4,FBLN1,MMP2,MMP14,PLOD2,FOXC1,COL1A1,COL1A2,COL3A1,MPV17,COL5A1,FKBP10,COL9A1,FBLN5,COL13A1,EFEMP2,APBB1,NTNG1,P3H4,CCN1,SULF1,PTX3,NFKB2,LOXL3,WASHC1,LAMB2,TFAP2A,EMILIN1,TGFBI,TNFRSF1A
GO: Biological Process	GO:0043062	extracellular structure organization		3.82e-06	0.0264	0.0008554	0.008056	33	395	ERCC2,PDGFRA,COQ8B,MFAP4,FBLN1,MMP2,MMP14,PLOD2,FOXC1,COL1A1,COL1A2,COL3A1,MPV17,COL5A1,FKBP10,COL9A1,FBLN5,COL13A1,EFEMP2,APBB1,NTNG1,P3H4,CCN1,SULF1,PTX3,NFKB2,LOXL3,WASHC1,LAMB2,TFAP2A,EMILIN1,TGFBI,TNFRSF1A
GO: Biological Process	GO:0007423	sensory organ development		3.836e-06	0.02652	0.0008554	0.008056	72	1190	TSPAN12,GNG8,CEBPD,PDGFRA,SERPINF1,EYA1,AXIN1,TWIST1,S100A6,TTC8,CACTIN,FBN2,PI4KB,HPS1,OLFM1,NR1H2,MMP2,HSF1,MMP14,FOXC1,PRRX2,MPV17,COL5A1,PRRX1,FUZ,MAB21L2,ZIC1,MSX1,IGFBP3,DACH2,FRZB,SMARCD3,PRDM16,HES5,TCF7L1,SIX2,MIAT,PINK1,ZNF513,SOX2,VPS11,GATA3,BAK1,BBS2,FGFRL1,MKS1,PTK7,CCM2,PYGO2,SULF1,GMDS,MAFB,DLX1,DLX2,TBX2,CUX2,RARG,AZIN2,CAMK2G,DVL1,OBSL1,TRIOBP,CASP6,LAMB2,GRN,REST,USH1C,MCOLN1,T…
GO: Biological Process	GO:0009792	embryo development ending in birth or egg hatching		4.15e-06	0.02869	0.0008965	0.008443	76	1281	EPHB4,CMTM3,ERCC2,CEBPB,PDGFRA,TRIP6,SPEG,MECOM,EYA1,MDFI,RXRB,AXIN1,TWIST1,MEOX1,PEF1,SALL1,ZNF358,NR1H2,TAB1,HSF1,MMP14,VCAM1,FOXC1,PRRX2,COL1A1,COL3A1,FKBP10,PRRX1,DEAF1,PKDCC,FUZ,APBA3,XIST,MAB21L2,CPT2,SYDE1,MSX1,IGFBP3,CCN1,PRKACA,SNAI1,DHX34,PRDM16,HES5,TCF7L1,SIX2,SOX2,SP2,GATA3,PTH1R,MKS1,ITPK1,PTK7,JUNB,CCM2,TAF8,PYGO2,SULF1,DLX1,DLX2,LOXL3,TBX2,RARG,DVL1,SALL4,GRN,REST,TFAP2A,LIN28A,RI…
GO: Biological Process	GO:0045229	external encapsulating structure organization		4.489e-06	0.03103	0.0009403	0.008856	33	398	ERCC2,PDGFRA,COQ8B,MFAP4,FBLN1,MMP2,MMP14,PLOD2,FOXC1,COL1A1,COL1A2,COL3A1,MPV17,COL5A1,FKBP10,COL9A1,FBLN5,COL13A1,EFEMP2,APBB1,NTNG1,P3H4,CCN1,SULF1,PTX3,NFKB2,LOXL3,WASHC1,LAMB2,TFAP2A,EMILIN1,TGFBI,TNFRSF1A
GO: Biological Process	GO:0044255	cellular lipid metabolic process		5.587e-06	0.03862	0.001117	0.01052	69	1137	HEXA,PDK1,HMOX1,ST6GALNAC6,CHKB,ACOX3,TWIST1,SH3YL1,CEPT1,PIK3R2,PI4KB,OSBPL5,PLA2G4A,ALG8,NR1H2,PIP4P2,ALG12,PLSCR1,CNR1,PRKD2,ATG7,MBOAT7,MOGAT2,ELOVL1,ACOT1,ST3GAL3,PPARD,ACSF2,CPT2,PIGV,GBA2,CROT,CCDC71,CCN1,PLPP3,DHRS7,AACS,PRKCD,SMPD1,DGAT1,INPP5A,GBA1,IP6K1,GLB1,DGAT2,SMPDL3A,PGAP2,ABCD4,PEX5,CLN6,PCYT2,ACOT2,PLSCR3,MPPE1,ALG1,DPAGT1,DPEP1,SRD5A3,SLC44A2,PIGU,GSTM1,GSTP1,LIPA,LPCAT3,ALG9,S…
GO: Biological Process	GO:0045944	positive regulation of transcription by RNA polymerase II		5.691e-06	0.03934	0.001117	0.01052	82	1427	ZNF672,CEBPB,CEBPD,RPS6KA1,PEG3,MECOM,SSBP2,HMGA1,ZFPM1,EYA1,PFKM,RXRB,TWIST1,MEOX1,GLMP,SALL1,PIK3R2,FOXO4,NR1H2,HSF1,PLSCR1,FOXC1,PRRX2,MED20,PRKD2,FLI1,FBLN5,PRRX1,DEAF1,LITAF,CALCOCO1,APBB1,POU2F2,POU3F2,CAMK1,PPARD,ZBED3,ZIC1,MSX1,PPP2R5B,CCN1,RFXANK,SMARCA2,ZNF76,MAPK7,MAP2K5,PRDM16,HES5,TCF7L1,SIX2,ZNF513,SOX2,GATA3,IRF5,NDN,ZNF395,DBP,JUNB,TAF8,NFATC4,NFKB2,MAFB,DLX1,DLX2,PID1,TBX2,ARID3A…
GO: Biological Process	GO:0051094	positive regulation of developmental process		5.817e-06	0.0402	0.001117	0.01052	97	1772	EPHB4,CEBPB,CEBPD,PDGFRA,RPS6KA1,SERPINF1,FNDC5,MECOM,HMOX1,RRAS,RXRB,TWIST1,CACTIN,FBN2,SALL1,KITLG,JMJD8,OLFM1,PLA2G4A,AK1,BAMBI,NOCT,HSF1,MMP14,CXCL12,FOXC1,COL1A1,STK25,VEGFC,PRKD2,EFEMP2,PKDCC,POU3F2,CAMK1,ZNF385A,PPARD,SIRT6,ZBED3,SYDE1,SLC4A2,MSX2,CCDC71,IGFBP3,CCN1,FRZB,SMARCA2,SMARCD2,SMARCD3,ASB4,SNAI1,PRDM16,GPRC5B,PINK1,SOX2,MYADM,ADAM9,GATA3,BBS2,ZC4H2,HMCES,JUNB,CCM2,BNIP3,TSPO,PEX5…
GO: Biological Process	GO:0048646	anatomical structure formation involved in morphogenesis		5.981e-06	0.04134	0.001117	0.01052	102	1890	TSPAN12,EPHB4,ERCC2,PDGFRA,SERPINF1,PACSIN3,ZFPM1,HMOX1,EYA1,RRAS,AXIN1,TWIST1,MEOX1,PEF1,FBN2,SALL1,PIK3R2,JMJD8,UGDH,OLFM1,FOXO4,MMP2,MMP14,CXCL12,VCAM1,FOXC1,COL1A1,VEGFC,COL3A1,COL5A1,PRKD2,FLI1,FLII,FBLN5,DEAF1,MBOAT7,SHC1,ID1,FUZ,CAMK1,ZNF385A,MAB21L2,SIRT6,SLC2A1,SLC4A2,MSX1,MSX2,IGFBP3,CCN1,CSRP1,PARVA,PRKACA,SMARCD3,SNAI1,MAPK7,MAP2K5,HES5,TCF7L1,SIX2,SOX2,ADAM9,GATA3,GBA1,UNC45A,ITGB5,M…
GO: Biological Process	GO:0008630	intrinsic apoptotic signaling pathway in response to DNA damage		7.533e-06	0.05206	0.00137	0.0129	16	125	SHISA5,PHLDA3,HMOX1,TMEM109,PLSCR1,CXCL12,DDIT4,ZNF385A,CRIP1,CCAR2,SNAI1,BAK1,NFATC4,CASP9,FBH1,TNFRSF1A
GO: Biological Process	GO:0030199	collagen fibril organization		9.103e-06	0.06292	0.001594	0.01501	12	74	PLOD2,FOXC1,COL1A1,COL1A2,COL3A1,COL5A1,FKBP10,COL13A1,EFEMP2,P3H4,LOXL3,EMILIN1
GO: Biological Process	GO:0060021	roof of mouth development		9.224e-06	0.06376	0.001594	0.01501	15	113	PDGFRA,TWIST1,PRRX1,PKDCC,FUZ,MSX1,WFIKKN1,SNAI1,PRDM16,PYGO2,LOXL3,TBX2,TFAP2A,ALX1,MED25
GO: Biological Process	GO:0070848	response to growth factor		1.065e-05	0.07361	0.001795	0.01691	62	1006	TSPAN12,PDGFRA,AXIN1,TWIST1,FBN2,SALL1,BAMBI,TAB1,MMP2,VCAM1,FOXC1,COL1A1,COL1A2,VEGFC,COL3A1,PRKD2,DDIT4,FNTA,SHC1,ID1,FUZ,ACOT1,MSX1,MSX2,PPP2R5B,IGFBP3,CCN1,WFIKKN1,RASL11B,LZTS2,MAPK7,MAP2K5,PRDM16,HES5,PINK1,SOX2,ADAM9,GATA3,FGFRL1,NDN,ITGB5,ZYX,GPC3,SULF1,DLX1,ACOT2,TBX2,GPC1,RARG,TSC22D3,STMN2,KCP,SALL4,EMILIN1,LDB2,TGFB1I1,GSTP1,FSTL1,MEGF8,RBPMS2,ERRFI1,SMAD6
GO: Biological Process	GO:0006629	lipid metabolic process		1.092e-05	0.07547	0.001797	0.01692	88	1590	HEXA,PDGFRA,PDK1,HMOX1,ST6GALNAC6,CHKB,ACOX3,PCTP,TWIST1,SH3YL1,CEPT1,PPT2,PIK3R2,PI4KB,FECH,OSBPL5,SCT,PLA2G4A,ALG8,NR1H2,PIP4P2,ALG12,PLSCR1,CNR1,PRKD2,LIMA1,ATG7,MBOAT7,FNTB,MOGAT2,ELOVL1,ACOT1,SCLY,ST3GAL3,PPARD,SIRT6,ACSF2,CPT2,PIGV,GBA2,CROT,CCDC71,CCN1,PLPP3,DHRS7,AACS,PRKCD,SMPD1,SNAI1,DGAT1,TPRA1,INPP5A,GBA1,BCAT2,IP6K1,GLB1,DGAT2,SMPDL3A,PGAP2,ABCD4,TSPO,STARD3,PEX5,CLN6,PCYT2,ACOT2,PLS…
GO: Biological Process	GO:0019637	organophosphate metabolic process		1.446e-05	0.09998	0.002325	0.0219	68	1148	PDE4A,PDK1,GATB,HMOX1,PFKM,CHKB,SH3YL1,CEPT1,CTPS2,PPT2,PIK3R2,PI4KB,JMJD8,OSBPL5,PLA2G4A,AK1,NR1H2,NOCT,PIP4P2,PLSCR1,PRXL2C,MPV17,DDIT4,ADCY4,MBOAT7,ELOVL1,ACOT1,PPARD,SIRT6,ACSF2,PIGV,CROT,TKFC,G6PC3,PLPP3,FLAD1,PRKCD,SMPD1,DMAC2L,H19,DGAT1,PINK1,GALT,INPP5A,IP6K1,MCCC2,PTH1R,ITPK1,DGAT2,SMPDL3A,PGAP2,NUDT10,TSPO,PCYT2,PYGL,ACOT2,PLSCR3,MPPE1,PID1,DPEP1,GNPDA1,SRD5A3,SLC44A2,PIGU,NUDT11,LPCAT3…
GO: Biological Process	GO:0007369	gastrulation		1.521e-05	0.1051	0.002351	0.02214	33	422	EYA1,AXIN1,TTC8,UGDH,MMP2,MMP14,CXCL12,FOXC1,COL5A1,PLPP3,CSRP1,MYLIP,PRKACA,SNAI1,LZTS2,MAPK7,MAP2K5,SIX2,SOX2,MYADM,BBS2,ITGB5,MKS1,GPC3,POFUT2,TBX2,DVL1,LPAR1,MEGF8,ATOH8,ARMC5,DYRK1B,EPHA3
GO: Biological Process	GO:0048706	embryonic skeletal system development		1.531e-05	0.1058	0.002351	0.02214	27	312	PDGFRA,EYA1,MDFI,AXIN1,TWIST1,NR1H2,MMP14,PRRX2,COL1A1,PRRX1,DEAF1,PKDCC,FUZ,MAB21L2,PRDM16,SIX2,GATA3,MKS1,PYGO2,SULF1,DLX1,DLX2,LOXL3,TFAP2A,RIT1,ALX1,MEGF8
GO: Biological Process	GO:0010648	negative regulation of cell communication		1.636e-05	0.1131	0.002459	0.02316	94	1747	PHLDA3,SH3BP1,MECOM,HMOX1,EYA1,MDFI,BMT2,AXIN1,TWIST1,SGK3,CACTIN,FBLN1,LONP1,FBN2,SALL1,PIK3R2,BAMBI,NR1H2,MMP14,ZNF653,CXCL12,FOXC1,WDR24,DDIT4,LITAF,CARD19,FUZ,ZNF385A,NPRL2,TKFC,IGFBP3,IGFBP4,LMBR1L,WTIP,WFIKKN1,FRZB,MYLIP,PRKACA,DACT3,ITPRIP,RASL11B,PRKCD,CCAR2,SMPD1,LEPROT,SNAI1,LZTS2,MAPK7,MAP2K5,PRDM16,TCF7L1,PINK1,SOX2,MYADM,VPS11,GATA3,BAK1,GBA1,FGFRL1,NCLN,GPR108,PTK7,GPC3,NFATC4,SULF1…
GO: Biological Process	GO:0023057	negative regulation of signaling		1.789e-05	0.1237	0.002621	0.02469	94	1751	PHLDA3,SH3BP1,MECOM,HMOX1,EYA1,MDFI,BMT2,AXIN1,TWIST1,SGK3,CACTIN,FBLN1,LONP1,FBN2,SALL1,PIK3R2,BAMBI,NR1H2,MMP14,ZNF653,CXCL12,FOXC1,WDR24,DDIT4,LITAF,CARD19,FUZ,ZNF385A,NPRL2,TKFC,IGFBP3,IGFBP4,LMBR1L,WTIP,WFIKKN1,FRZB,MYLIP,PRKACA,DACT3,ITPRIP,RASL11B,PRKCD,CCAR2,SMPD1,LEPROT,SNAI1,LZTS2,MAPK7,MAP2K5,PRDM16,TCF7L1,PINK1,SOX2,MYADM,VPS11,GATA3,BAK1,GBA1,FGFRL1,NCLN,GPR108,PTK7,GPC3,NFATC4,SULF1…
GO: Biological Process	GO:0090596	sensory organ morphogenesis		1.82e-05	0.1258	0.002621	0.02469	40	562	TSPAN12,EYA1,AXIN1,TWIST1,TTC8,FBN2,PI4KB,MMP14,FOXC1,PRRX2,COL5A1,PRRX1,FUZ,MAB21L2,ZIC1,MSX1,IGFBP3,FRZB,TCF7L1,SIX2,MIAT,SOX2,GATA3,BAK1,BBS2,FGFRL1,PTK7,GMDS,MAFB,TBX2,RARG,AZIN2,DVL1,OBSL1,TRIOBP,CASP6,REST,USH1C,TFAP2A,CDK5
GO: Biological Process	GO:0060485	mesenchyme development		1.961e-05	0.1356	0.002766	0.02606	36	485	PDGFRA,TWIST1,MEOX1,TTC8,PEF1,KITLG,OLFM1,BAMBI,FOXC1,COL1A1,FUZ,FBXL17,PPARD,MSX1,MSX2,WTIP,FRZB,DACT3,SNAI1,SIX2,GATA3,FGFRL1,NCLN,PTK7,DLX2,LOXL3,POFUT2,TBX2,RARG,TFAP2A,APLF,TGFB1I1,ALX1,MEGF8,MMD,EPHA3
GO: Biological Process	GO:0071363	cellular response to growth factor stimulus		2.081e-05	0.1439	0.002877	0.0271	59	963	TSPAN12,PDGFRA,AXIN1,TWIST1,FBN2,SALL1,BAMBI,TAB1,MMP2,VCAM1,FOXC1,COL1A1,COL1A2,VEGFC,COL3A1,PRKD2,DDIT4,FNTA,SHC1,ID1,FUZ,MSX1,MSX2,PPP2R5B,IGFBP3,CCN1,WFIKKN1,RASL11B,LZTS2,MAPK7,MAP2K5,PRDM16,HES5,PINK1,ADAM9,GATA3,FGFRL1,NDN,ITGB5,ZYX,GPC3,SULF1,DLX1,TBX2,GPC1,RARG,TSC22D3,STMN2,KCP,SALL4,EMILIN1,LDB2,TGFB1I1,GSTP1,FSTL1,MEGF8,RBPMS2,ERRFI1,SMAD6
GO: Biological Process	GO:0008589	regulation of smoothened signaling pathway		2.126e-05	0.147	0.002882	0.02714	15	121	SALL1,UGDH,PRRX2,PRRX1,FUZ,FBXL17,ZIC1,PRKACA,MKS1,GPC3,BTRC,MGRN1,REST,RAB34,MEGF8
GO: Biological Process	GO:0060562	epithelial tube morphogenesis		2.22e-05	0.1535	0.002951	0.0278	41	587	PDGFRA,ZFPM1,EYA1,TWIST1,TTC8,SALL1,MMP14,CXCL12,VEGFC,PRKD2,DEAF1,FUZ,SIRT6,MSX1,MSX2,IGFBP3,WTIP,PRKACA,LZTS2,HES5,SIX2,SOX2,GATA3,CC2D1A,MKS1,PTK7,CCM2,GPC3,NFATC4,BTRC,TBX2,RARG,HDAC5,CAMK2G,GRK6,DVL1,SALL4,TFAP2A,ALX1,MEGF8,ATOH8
GO: Biological Process	GO:0061448	connective tissue development		2.281e-05	0.1577	0.002975	0.02802	35	469	SLC39A13,MMP14,FOXC1,PRRX2,COL1A1,COL3A1,COL5A1,COL9A1,PRRX1,PKDCC,PPARD,CRIP1,MSX1,MSX2,CCN1,FRZB,AACS,SNAI1,HES5,SIX2,BBS2,FGFRL1,UNC45A,PTH1R,BGN,DGAT2,SULF1,DLX1,DLX2,RARG,TFAP2A,LPAR1,TGFBI,DYRK1B,INKA1
GO: Biological Process	GO:0007389	pattern specification process		2.419e-05	0.1672	0.003051	0.02874	56	903	EPHB4,ZFPM1,EYA1,MDFI,AXIN1,TWIST1,MEOX1,TTC8,CACTIN,MID1,UGDH,BAMBI,MMP14,FOXC1,DDIT4,FUZ,ZIC1,MSX1,MSX2,WTIP,PRKACA,SMARCD3,CEP131,SNAI1,LZTS2,HES5,TCF7L1,SIX2,PSKH1,BBS2,CC2D1A,NCLN,MKS1,PTK7,CCM2,GPC3,SULF1,MAFB,DLX1,DLX2,TBX2,RARG,TSC22D3,CAMK2G,GRK6,REST,RFNG,TFAP2A,TRAM1L1,ALX1,FSTL1,MEGF8,ATOH8,LRP4,EPHA3,SMAD6
GO: Biological Process	GO:0046395	carboxylic acid catabolic process		2.428e-05	0.1678	0.003051	0.02874	24	267	NPL,CDO1,BCKDK,ACOX3,TWIST1,CSAD,AHCY,ALDH6A1,CNR1,ACOT1,PPARD,CPT2,CROT,BCAT2,BCKDHA,MCCC2,ABCD4,PEX5,ACOT2,DPEP1,GNPDA1,RENBP,GSTZ1,PCK2
GO: Biological Process	GO:0085029	extracellular matrix assembly		2.491e-05	0.1722	0.003075	0.02896	10	57	MFAP4,MMP14,COL1A2,COL3A1,FKBP10,FBLN5,EFEMP2,NTNG1,LAMB2,EMILIN1
GO: Biological Process	GO:0006790	sulfur compound metabolic process		2.556e-05	0.1767	0.003099	0.02919	31	395	CDO1,PDK1,TST,PPT2,CSAD,UGDH,AHCY,CHST12,CHPF2,CNR1,ELOVL1,ACOT1,CHST1,ST3GAL3,ACSF2,SLC25A10,DGAT1,BGN,XYLT2,GLB1,DGAT2,SULF1,BTD,ACOT2,CHPF,DPEP1,GPX3,GSTM1,GSTP1,GSTZ1,ICMT
GO: Biological Process	GO:0030510	regulation of BMP signaling pathway		2.857e-05	0.1975	0.003405	0.03207	17	154	BAMBI,MSX1,MSX2,IGFBP3,CCN1,LZTS2,HES5,GPC3,SULF1,DLX1,RARG,TSC22D3,KCP,LDB2,FSTL1,RBPMS2,SMAD6
GO: Biological Process	GO:1901565	organonitrogen compound catabolic process		3.422e-05	0.2365	0.004009	0.03776	84	1546	UBL7,NPL,HEXA,CDO1,TRAF2,PDE4A,CTSC,BCKDK,LAPTM4B,PACSIN3,GATB,UBAP1,HMOX1,TST,AXIN1,PAOX,TMEM129,LONP1,CSAD,FBXW5,AHCY,PLA2G4A,MMP2,ALDH6A1,AGAP3,RNF26,TRAF7,PSMF1,ATG7,FBXL17,SCLY,FBXL19,SIRT6,CTSA,GBA2,TRIM3,CHMP2B,USP21,MYLIP,PRKACA,PRKCD,CCAR2,SMPD1,EDEM1,FBXO27,GGA1,PINK1,VPS11,CTSF,ADAM9,GBA1,BCAT2,BCKDHA,RNF40,MCCC2,TMUB1,CHMP7,BNIP3,STX5,GPC3,GLB1,SMPDL3A,BANP,NUDT10,CLN6,RNF128,BTRC,VPS…
GO: Biological Process	GO:0043583	ear development		4.729e-05	0.3269	0.00539	0.05076	31	408	CEBPD,PDGFRA,EYA1,TWIST1,TTC8,PI4KB,PRRX2,MPV17,PRRX1,ZIC1,MSX1,IGFBP3,DACH2,FRZB,HES5,SIX2,PINK1,SOX2,GATA3,MKS1,PTK7,CCM2,MAFB,TBX2,CAMK2G,DVL1,TRIOBP,REST,USH1C,TFAP2A,CDH11
GO: Biological Process	GO:0006640	monoacylglycerol biosynthetic process		4.757e-05	0.3288	0.00539	0.05076	4	7	PLA2G4A,MOGAT2,DGAT1,DGAT2
GO: Biological Process	GO:0001944	vasculature development		4.914e-05	0.3397	0.005426	0.05111	70	1239	TSPAN12,EPHB4,PDGFRA,SERPINF1,HMOX1,EYA1,RRAS,TWIST1,COLEC12,FBN2,PIK3R2,JMJD8,FOXO4,TAB1,MMP2,MMP14,CXCL12,VCAM1,FOXC1,PRRX2,COL1A1,COL1A2,STK25,VEGFC,COL3A1,COL5A1,PRKD2,FKBP10,FLI1,FBLN5,PRRX1,EFEMP2,SHC1,ID1,FUZ,SIRT6,PPFIA3,SYDE1,SLC2A1,CCN1,PLPP3,PARVA,SMARCA2,ASB4,MAPK7,MAP2K5,BAK1,UNC45A,PTH1R,PTK7,JUNB,CCM2,GPC3,NFATC4,SULF1,NFKB2,MAFB,TBX2,HDAC5,GRN,EMILIN1,LPAR1,LGALS1,LDB2,TGFBI,MEGF8…
GO: Biological Process	GO:0003179	heart valve morphogenesis		4.946e-05	0.3419	0.005426	0.05111	11	74	ZFPM1,TWIST1,FBN2,UGDH,OLFM1,CCN1,SNAI1,GATA3,FGFRL1,EMILIN1,SMAD6
GO: Biological Process	GO:0001503	ossification		5.092e-05	0.352	0.0055	0.0518	39	568	ERCC2,CEBPB,CEBPD,RXRB,TWIST1,FBN2,PLA2G4A,BAMBI,MMP2,NOCT,MMP14,FOXC1,COL1A1,COL1A2,VEGFC,COL13A1,PKDCC,ID1,MSX2,IGFBP3,CCN1,PRKACA,SNAI1,MAPK7,SIX2,SOX2,NAB2,GBA1,PTH1R,JUNB,GPC3,HDAC5,TMEM119,REST,TFAP2A,ICMT,LRP4,CDH11,SMAD6
GO: Biological Process	GO:0019752	carboxylic acid metabolic process		5.335e-05	0.3688	0.005673	0.05343	62	1062	NPL,CDO1,PDK1,BCKDK,GATB,PFKM,TST,ACOX3,TWIST1,CTPS2,AARS2,CSAD,JMJD8,UGDH,AHCY,PLA2G4A,NR1H2,PLOD2,ALDH6A1,PRXL2C,CNR1,DDIT4,HAGHL,ELOVL1,ACOT1,SCLY,PPARD,SIRT6,ACSF2,CPT2,GBA2,SLC2A1,PARS2,CROT,TKFC,AACS,DGAT1,GALT,BCAT2,BCKDHA,MCCC2,SARS2,DGAT2,BTD,ABCD4,PEX5,GATD1,ACOT2,DPEP1,GNPDA1,AZIN2,RENBP,GSTM1,THAP4,GSTP1,GSTZ1,LIPA,ICMT,SCPEP1,TNFRSF1A,ENO3,PCK2
GO: Biological Process	GO:0045597	positive regulation of cell differentiation		5.631e-05	0.3892	0.005883	0.0554	68	1199	CEBPB,CEBPD,RPS6KA1,SERPINF1,FNDC5,MECOM,RRAS,TWIST1,FBN2,SALL1,KITLG,OLFM1,AK1,BAMBI,NOCT,HSF1,MMP14,CXCL12,FOXC1,COL1A1,STK25,VEGFC,EFEMP2,PKDCC,CAMK1,ZNF385A,PPARD,SIRT6,MSX2,CCDC71,IGFBP3,CCN1,FRZB,SMARCA2,SMARCD2,SMARCD3,ASB4,SNAI1,PRDM16,GPRC5B,SOX2,MYADM,GATA3,ZC4H2,JUNB,TSPO,DLX1,DLX2,GPC1,CUX2,OBSL1,TRIOBP,LAMB2,TMEM119,GRN,REST,TF,LIN28A,LGALS1,TGFB1I1,ALX1,MEGF8,FBXO31,ATOH8,ARHGEF1,NE…
GO: Biological Process	GO:0048729	tissue morphogenesis		5.744e-05	0.397	0.005883	0.0554	65	1132	EPHB4,PDGFRA,SH3BP1,ZFPM1,EYA1,AXIN1,TWIST1,TTC8,SALL1,MMP2,MMP14,CXCL12,FOXC1,VEGFC,COL3A1,COL5A1,PRKD2,DEAF1,EFEMP2,FUZ,ZDHHC7,MAB21L2,SIRT6,MSX1,MSX2,IGFBP3,CCN1,WTIP,FRZB,CSRP1,PRKACA,SNAI1,LZTS2,HES5,TCF7L1,SIX2,SOX2,GATA3,CC2D1A,MKS1,PTK7,CCM2,GPC3,NFATC4,SULF1,POFUT2,BTRC,TBX2,RARG,HDAC5,CAMK2G,GRK6,DVL1,SALL4,TFAP2A,LPAR1,TGFB1I1,ALX1,MEGF8,ATOH8,ARMC5,CD151,AJUBA,MMD,EPHA3
GO: Biological Process	GO:0003007	heart morphogenesis		5.787e-05	0.4	0.005883	0.0554	34	471	EPHB4,PDGFRA,ZFPM1,EYA1,TWIST1,TTC8,FBN2,OLFM1,TAB1,FHL1,FOXC1,COL5A1,SIRT6,MSX1,MSX2,CCN1,WTIP,CSRP1,PARVA,SMARCD3,SNAI1,GAA,GATA3,FGFRL1,CC2D1A,MKS1,TBX2,CAMK2G,GRK6,TFAP2A,MEGF8,ATOH8,MMD,SMAD6
GO: Biological Process	GO:0006664	glycolipid metabolic process		5.9e-05	0.4078	0.00591	0.05566	14	117	HEXA,ST6GALNAC6,ST3GAL3,PIGV,GBA2,PRKCD,SMPD1,GBA1,GLB1,PGAP2,CLN6,MPPE1,DPEP1,PIGU
GO: Biological Process	GO:0048839	inner ear development		6.017e-05	0.4159	0.005942	0.05596	29	375	CEBPD,PDGFRA,EYA1,TTC8,PI4KB,PRRX2,MPV17,PRRX1,ZIC1,MSX1,IGFBP3,DACH2,FRZB,HES5,PINK1,SOX2,GATA3,MKS1,PTK7,CCM2,MAFB,TBX2,CAMK2G,DVL1,TRIOBP,REST,USH1C,TFAP2A,CDH11
GO: Biological Process	GO:0048762	mesenchymal cell differentiation		6.31e-05	0.4361	0.006075	0.05722	29	376	PDGFRA,TWIST1,TTC8,PEF1,KITLG,OLFM1,BAMBI,FOXC1,COL1A1,FUZ,FBXL17,PPARD,MSX1,MSX2,WTIP,FRZB,DACT3,SNAI1,SIX2,GATA3,FGFRL1,DLX2,LOXL3,POFUT2,TFAP2A,APLF,TGFB1I1,ALX1,EPHA3
GO: Biological Process	GO:0005975	carbohydrate metabolic process		6.477e-05	0.4477	0.006075	0.05722	44	678	NPL,HEXA,PDK1,BCKDK,PFKM,ST6GALNAC6,JMJD8,UGDH,PLA2G4A,CHST12,ALDH2,PRXL2C,DDIT4,PGGHG,SLC2A8,MOGAT2,CHST1,ST3GAL3,PPARD,SIRT6,GBA2,SLC2A1,TKFC,IGFBP3,IGFBP4,G6PC3,SLC25A10,FUCA2,EDEM1,GAA,GALT,INPP5A,IP6K1,PTH1R,ITPK1,GLB1,DGAT2,PYGL,POFUT2,GNPDA1,RENBP,FAM3A,ENO3,PCK2
GO: Biological Process	GO:1903509	liposaccharide metabolic process		6.483e-05	0.4481	0.006075	0.05722	14	118	HEXA,ST6GALNAC6,ST3GAL3,PIGV,GBA2,PRKCD,SMPD1,GBA1,GLB1,PGAP2,CLN6,MPPE1,DPEP1,PIGU
GO: Biological Process	GO:0048704	embryonic skeletal system morphogenesis		6.504e-05	0.4496	0.006075	0.05722	23	266	PDGFRA,EYA1,MDFI,AXIN1,TWIST1,NR1H2,MMP14,PRRX2,PRRX1,PKDCC,FUZ,MAB21L2,PRDM16,SIX2,GATA3,PYGO2,DLX1,DLX2,LOXL3,TFAP2A,RIT1,ALX1,MEGF8
GO: Biological Process	GO:0042471	ear morphogenesis		6.593e-05	0.4557	0.006076	0.05723	20	214	EYA1,TWIST1,PI4KB,PRRX2,PRRX1,ZIC1,MSX1,IGFBP3,FRZB,SIX2,SOX2,GATA3,PTK7,MAFB,TBX2,DVL1,TRIOBP,REST,USH1C,TFAP2A
GO: Biological Process	GO:0010717	regulation of epithelial to mesenchymal transition		7.801e-05	0.5392	0.007095	0.06682	14	120	TWIST1,OLFM1,BAMBI,FOXC1,COL1A1,FUZ,DACT3,SNAI1,GATA3,POFUT2,APLF,TGFB1I1,ALX1,EPHA3
GO: Biological Process	GO:0048251	elastic fiber assembly		7.908e-05	0.5466	0.007099	0.06686	5	14	MFAP4,COL3A1,FBLN5,EFEMP2,EMILIN1
GO: Biological Process	GO:0045017	glycerolipid biosynthetic process		8.166e-05	0.5644	0.007153	0.06737	23	270	CHKB,SH3YL1,CEPT1,PIK3R2,PI4KB,PLA2G4A,NR1H2,PLSCR1,MBOAT7,MOGAT2,PIGV,DGAT1,IP6K1,DGAT2,PGAP2,PCYT2,PLSCR3,MPPE1,SLC44A2,PIGU,LPCAT3,AJUBA,PCK2
GO: Biological Process	GO:0006488	dolichol-linked oligosaccharide biosynthetic process		8.234e-05	0.5691	0.007153	0.06737	6	22	ALG8,ALG12,ALG1,DPAGT1,SRD5A3,ALG9
GO: Biological Process	GO:0097193	intrinsic apoptotic signaling pathway		8.382e-05	0.5794	0.007153	0.06737	28	363	TRAF2,CEBPB,PDK1,SHISA5,PHLDA3,HMOX1,ALDH2,TMEM109,PLSCR1,CXCL12,STK25,DDIT4,ZNF385A,CRIP1,MSX1,PRKCD,CCAR2,SNAI1,MAPK7,PINK1,BAK1,BNIP3,NFATC4,CASP6,ARMC10,CASP9,FBH1,TNFRSF1A
GO: Biological Process	GO:0051216	cartilage development		8.382e-05	0.5794	0.007153	0.06737	28	363	MMP14,FOXC1,PRRX2,COL1A1,COL3A1,COL9A1,PRRX1,PKDCC,MSX1,MSX2,CCN1,FRZB,SNAI1,HES5,SIX2,BBS2,FGFRL1,UNC45A,PTH1R,BGN,SULF1,DLX1,DLX2,RARG,TFAP2A,LPAR1,TGFBI,INKA1
GO: Biological Process	GO:0001568	blood vessel development		9.57e-05	0.6615	0.008067	0.07598	65	1152	TSPAN12,EPHB4,PDGFRA,SERPINF1,HMOX1,EYA1,RRAS,TWIST1,COLEC12,FBN2,PIK3R2,JMJD8,FOXO4,TAB1,MMP2,MMP14,CXCL12,FOXC1,PRRX2,COL1A1,COL1A2,STK25,VEGFC,COL3A1,COL5A1,PRKD2,FKBP10,FLI1,FBLN5,PRRX1,EFEMP2,SHC1,ID1,FUZ,SIRT6,SYDE1,SLC2A1,CCN1,PLPP3,PARVA,ASB4,MAPK7,MAP2K5,BAK1,UNC45A,PTH1R,PTK7,JUNB,CCM2,GPC3,NFATC4,SULF1,NFKB2,TBX2,HDAC5,GRN,EMILIN1,LPAR1,LGALS1,LDB2,TGFBI,MEGF8,ELK3,TNFRSF1A,SMAD6
GO: Biological Process	GO:0030111	regulation of Wnt signaling pathway		0.0001029	0.7115	0.008572	0.08073	30	406	MDFI,AXIN1,SALL1,UGDH,BAMBI,COL1A1,FUZ,ZBED3,IGFBP4,LMBR1L,PLPP3,FRZB,MYLIP,DACT3,CCAR2,LZTS2,TCF7L1,GPRC5B,SOX2,MKS1,PTK7,PYGO2,GPC3,NFATC4,SULF1,BTRC,TMEM198B,RNF25,LRP4,UBAC2
GO: Biological Process	GO:0045598	regulation of fat cell differentiation		0.0001074	0.7425	0.008792	0.08281	17	171	CEBPB,FNDC5,MECOM,ZFPM1,AXIN1,NOCT,ZNF385A,PPARD,SIRT6,MSX2,CCDC71,FRZB,PRDM16,GATA3,TAF8,RUNX1T1,TGFB1I1
GO: Biological Process	GO:0006490	oligosaccharide-lipid intermediate biosynthetic process		0.0001081	0.7473	0.008792	0.08281	6	23	ALG8,ALG12,ALG1,DPAGT1,SRD5A3,ALG9
GO: Biological Process	GO:0006643	membrane lipid metabolic process		0.0001096	0.7573	0.008805	0.08293	20	222	HEXA,ST6GALNAC6,PRKD2,ATG7,ELOVL1,ST3GAL3,PIGV,GBA2,CCN1,PLPP3,PRKCD,SMPD1,GBA1,GLB1,SMPDL3A,PGAP2,CLN6,MPPE1,DPEP1,PIGU
GO: Biological Process	GO:0043436	oxoacid metabolic process		0.0001113	0.7693	0.008842	0.08328	62	1090	NPL,CDO1,PDK1,BCKDK,GATB,PFKM,TST,ACOX3,TWIST1,CTPS2,AARS2,CSAD,JMJD8,UGDH,AHCY,PLA2G4A,NR1H2,PLOD2,ALDH6A1,PRXL2C,CNR1,DDIT4,HAGHL,ELOVL1,ACOT1,SCLY,PPARD,SIRT6,ACSF2,CPT2,GBA2,SLC2A1,PARS2,CROT,TKFC,AACS,DGAT1,GALT,BCAT2,BCKDHA,MCCC2,SARS2,DGAT2,BTD,ABCD4,PEX5,GATD1,ACOT2,DPEP1,GNPDA1,AZIN2,RENBP,GSTM1,THAP4,GSTP1,GSTZ1,LIPA,ICMT,SCPEP1,TNFRSF1A,ENO3,PCK2
GO: Biological Process	GO:0031589	cell-substrate adhesion		0.0001142	0.7892	0.00895	0.0843	31	428	COL26A1,TRIP6,RRAS,FBLN1,MMP14,VCAM1,COL1A1,VEGFC,COL3A1,FBLN5,COL13A1,RHOD,EFEMP2,ID1,NTNG1,PPARD,CCN1,PARVA,MYADM,ADAM9,ITGB5,ZYX,TRIOBP,LAMB2,EMILIN1,LGALS1,SORBS3,AJUBA,EPHA3,SMAD6,CDK5
GO: Biological Process	GO:0060041	retina development in camera-type eye		0.0001152	0.7966	0.00895	0.0843	32	448	TSPAN12,PDGFRA,SERPINF1,S100A6,TTC8,CACTIN,HPS1,OLFM1,MMP2,MMP14,FOXC1,MAB21L2,ZIC1,SMARCD3,MIAT,ZNF513,SOX2,VPS11,GMDS,DLX1,DLX2,TBX2,CUX2,RARG,OBSL1,LAMB2,GRN,USH1C,TFAP2A,ATOH8,CDH11,CDK5
GO: Biological Process	GO:0001837	epithelial to mesenchymal transition		0.0001185	0.8193	0.009104	0.08574	19	206	TWIST1,PEF1,OLFM1,BAMBI,FOXC1,COL1A1,FUZ,MSX1,MSX2,DACT3,SNAI1,GATA3,LOXL3,POFUT2,TFAP2A,APLF,TGFB1I1,ALX1,EPHA3
GO: Biological Process	GO:0016055	Wnt signaling pathway		0.0001257	0.8686	0.009451	0.08901	38	572	MDFI,AXIN1,SALL1,UGDH,BAMBI,COL1A1,CALCOCO1,FUZ,HBP1,ZBED3,IGFBP4,LMBR1L,PLPP3,FRZB,CSRP1,MYLIP,DACT3,CCAR2,LZTS2,TCF7L1,GPRC5B,SOX2,GATA3,MKS1,PTK7,PYGO2,GPC3,NFATC4,SULF1,BTRC,RARG,TMEM198B,GRK6,DVL1,RNF25,TGFB1I1,LRP4,UBAC2
GO: Biological Process	GO:0042472	inner ear morphogenesis		0.0001266	0.8749	0.009451	0.08901	18	190	EYA1,PI4KB,PRRX2,PRRX1,ZIC1,MSX1,IGFBP3,FRZB,SOX2,GATA3,PTK7,MAFB,TBX2,DVL1,TRIOBP,REST,USH1C,TFAP2A
GO: Biological Process	GO:0060070	canonical Wnt signaling pathway		0.0001272	0.879	0.009451	0.08901	28	372	AXIN1,UGDH,BAMBI,COL1A1,FUZ,ZBED3,IGFBP4,LMBR1L,PLPP3,FRZB,DACT3,CCAR2,LZTS2,TCF7L1,GPRC5B,SOX2,GATA3,MKS1,PTK7,PYGO2,GPC3,BTRC,RARG,TMEM198B,DVL1,RNF25,LRP4,UBAC2
GO: Biological Process	GO:0030513	positive regulation of BMP signaling pathway		0.0001285	0.8884	0.009451	0.08901	9	56	MSX1,MSX2,CCN1,LZTS2,HES5,GPC3,SULF1,TSC22D3,KCP
GO: Biological Process	GO:0001666	response to hypoxia		0.0001332	0.9204	0.009688	0.09125	35	512	ERCC2,PDK1,HMOX1,PLEKHN1,TWIST1,LONP1,AHCY,MMP2,HSF1,MMP14,PLOD2,CXCL12,VCAM1,VEGFC,DDIT4,SLC2A8,SHC1,ACOT1,PPARD,SLC2A1,IGFBP3,WTIP,PRKCD,PINK1,JUNB,BNIP3,KCNA5,ACOT2,COX4I2,CAMK2G,REST,TF,LIPA,TNFRSF1A,AJUBA
GO: Biological Process	GO:0198738	cell-cell signaling by wnt		0.0001349	0.9327	0.009715	0.0915	38	574	MDFI,AXIN1,SALL1,UGDH,BAMBI,COL1A1,CALCOCO1,FUZ,HBP1,ZBED3,IGFBP4,LMBR1L,PLPP3,FRZB,CSRP1,MYLIP,DACT3,CCAR2,LZTS2,TCF7L1,GPRC5B,SOX2,GATA3,MKS1,PTK7,PYGO2,GPC3,NFATC4,SULF1,BTRC,RARG,TMEM198B,GRK6,DVL1,RNF25,TGFB1I1,LRP4,UBAC2
GO: Biological Process	GO:0006082	organic acid metabolic process		0.0001432	0.9897	0.0102	0.09609	62	1100	NPL,CDO1,PDK1,BCKDK,GATB,PFKM,TST,ACOX3,TWIST1,CTPS2,AARS2,CSAD,JMJD8,UGDH,AHCY,PLA2G4A,NR1H2,PLOD2,ALDH6A1,PRXL2C,CNR1,DDIT4,HAGHL,ELOVL1,ACOT1,SCLY,PPARD,SIRT6,ACSF2,CPT2,GBA2,SLC2A1,PARS2,CROT,TKFC,AACS,DGAT1,GALT,BCAT2,BCKDHA,MCCC2,SARS2,DGAT2,BTD,ABCD4,PEX5,GATD1,ACOT2,DPEP1,GNPDA1,AZIN2,RENBP,GSTM1,THAP4,GSTP1,GSTZ1,LIPA,ICMT,SCPEP1,TNFRSF1A,ENO3,PCK2
GO: Biological Process	GO:0002009	morphogenesis of an epithelium		0.0001477	1	0.01042	0.09814	56	966	EPHB4,PDGFRA,SH3BP1,ZFPM1,EYA1,TWIST1,TTC8,SALL1,MMP2,MMP14,CXCL12,FOXC1,VEGFC,COL5A1,PRKD2,DEAF1,FUZ,ZDHHC7,MAB21L2,SIRT6,MSX1,MSX2,IGFBP3,CCN1,WTIP,FRZB,CSRP1,PRKACA,SNAI1,LZTS2,HES5,SIX2,SOX2,GATA3,CC2D1A,MKS1,PTK7,CCM2,GPC3,NFATC4,SULF1,BTRC,TBX2,RARG,HDAC5,CAMK2G,GRK6,DVL1,SALL4,TFAP2A,TGFB1I1,ALX1,MEGF8,ATOH8,CD151,AJUBA
GO: Biological Process	GO:0003170	heart valve development		0.0001571	1	0.01097	0.1033	12	98	ZFPM1,TWIST1,FBN2,UGDH,OLFM1,CCN1,SNAI1,GATA3,FGFRL1,EMILIN1,TNFRSF1A,SMAD6
GO: Biological Process	GO:0032963	collagen metabolic process		0.0001603	1	0.01108	0.1044	15	144	MFAP4,MMP2,MMP14,PLOD2,COL1A1,COL1A2,COL5A1,RETREG2,ID1,PPARD,P3H4,PRKCD,EMILIN1,ERRFI1,PCOLCE
GO: Biological Process	GO:0048701	embryonic cranial skeleton morphogenesis		0.0001623	1	0.01111	0.1046	19	211	PDGFRA,TWIST1,NR1H2,MMP14,PRRX2,PRRX1,PKDCC,FUZ,MAB21L2,PRDM16,SIX2,GATA3,PYGO2,DLX1,DLX2,LOXL3,TFAP2A,RIT1,ALX1
GO: Biological Process	GO:0006680	glucosylceramide catabolic process		0.0001656	1	0.01111	0.1047	3	4	GBA2,PRKCD,GBA1
GO: Biological Process	GO:0023021	termination of signal transduction		0.0001656	1	0.01111	0.1047	3	4	PRKCD,SMPD1,GBA1
GO: Biological Process	GO:0006644	phospholipid metabolic process		0.000179	1	0.0119	0.112	30	419	HMOX1,CHKB,SH3YL1,CEPT1,PIK3R2,PI4KB,OSBPL5,PLA2G4A,NR1H2,PIP4P2,PLSCR1,MBOAT7,PPARD,PIGV,PLPP3,PRKCD,SMPD1,INPP5A,IP6K1,SMPDL3A,PGAP2,PCYT2,PLSCR3,MPPE1,DPEP1,SRD5A3,SLC44A2,PIGU,LPCAT3,AJUBA
GO: Biological Process	GO:0070482	response to oxygen levels		0.0001907	1	0.01255	0.1182	40	626	ERCC2,PDGFRA,PDK1,HMOX1,PLEKHN1,TWIST1,LONP1,AHCY,ALDH2,MMP2,HSF1,MMP14,PLOD2,CXCL12,VCAM1,COL1A1,VEGFC,DDIT4,SLC2A8,ATG7,SHC1,ACOT1,PPARD,SLC2A1,IGFBP3,WTIP,PRKCD,PINK1,JUNB,BNIP3,KCNA5,ACOT2,COX4I2,CAMK2G,REST,TF,LPAR1,LIPA,TNFRSF1A,AJUBA
GO: Biological Process	GO:0006066	alcohol metabolic process		0.0002024	1	0.0132	0.1243	30	422	PCTP,FECH,OSBPL5,PLA2G4A,ALDH2,LIMA1,MOGAT2,PPARD,GBA2,TKFC,PLPP3,DHRS7,SMPD1,DGAT1,INPP5A,GBA1,IP6K1,PTH1R,ITPK1,DGAT2,NUDT10,STARD3,CLN6,DPAGT1,SRD5A3,REST,NUDT11,LPCAT3,TM7SF2,PCK2
GO: Biological Process	GO:0035116	embryonic hindlimb morphogenesis		0.0002129	1	0.01375	0.1295	7	36	MECOM,TWIST1,MSX1,MSX2,GPC3,RARG,LMBR1
GO: Biological Process	GO:1901136	carbohydrate derivative catabolic process		0.0002262	1	0.01448	0.1363	18	199	NPL,HEXA,PDE4A,GATB,AHCY,GBA2,PRKCD,FUCA2,EDEM1,FBXO27,GALT,GBA1,GLB1,NUDT10,GPC1,GNPDA1,RENBP,NUDT11
GO: Biological Process	GO:0042063	gliogenesis		0.0002451	1	0.01554	0.1464	34	508	HDAC11,ERCC2,RRAS,S100A6,MMP2,MMP14,VEGFC,COL3A1,MBOAT7,MXRA8,POU3F2,PLPP3,TMEM98,HES5,MIAT,SOX2,NAB2,GBA1,NDN,BNIP3,TSPO,DLX1,DLX2,GPC1,YPEL3,CUX2,LAMB2,GRN,TF,TFAP2A,LIN28A,LPAR1,GSTP1,CDK5
GO: Biological Process	GO:0060828	regulation of canonical Wnt signaling pathway		0.0002493	1	0.01559	0.1468	24	310	AXIN1,UGDH,BAMBI,COL1A1,FUZ,ZBED3,IGFBP4,LMBR1L,FRZB,DACT3,CCAR2,LZTS2,TCF7L1,GPRC5B,SOX2,MKS1,PTK7,PYGO2,GPC3,BTRC,TMEM198B,RNF25,LRP4,UBAC2
GO: Biological Process	GO:0060429	epithelium development		0.0002504	1	0.01559	0.1468	98	1979	EPHB4,ERCC2,CEBPB,PDGFRA,COQ8B,SH3BP1,MECOM,ZFPM1,EYA1,TST,PTER,AXIN1,TWIST1,MEOX1,TTC8,FBN2,SALL1,ZNF358,MMP2,MMP14,CXCL12,VCAM1,FOXC1,VEGFC,COL5A1,PRKD2,DEAF1,SLC43A1,ID1,FUZ,ZDHHC7,POU3F2,MAB21L2,PPARD,SIRT6,SLC2A1,MSX1,MSX2,FOXP4,IGFBP3,CCN1,WTIP,FRZB,CSRP1,PRKACA,SNAI1,LZTS2,HES5,TCF7L1,SIX2,SOX2,MYADM,VPS11,ADAM9,GATA3,CC2D1A,MKS1,ITPK1,PTK7,CCM2,PYGO2,GPC3,NFATC4,SULF1,MAFB,LOXL3,BTRC,TBX2…
GO: Biological Process	GO:0003279	cardiac septum development		0.0002544	1	0.0157	0.1479	14	134	ZFPM1,SALL1,TAB1,FUZ,MSX2,CCN1,PARVA,GATA3,FGFRL1,MKS1,PTK7,TBX2,SALL4,SMAD6
GO: Biological Process	GO:0016197	endosomal transport		0.0002688	1	0.01641	0.1546	22	274	AP5S1,LAPTM4B,UBAP1,VPS26C,SNX7,SNX8,PHETA1,CHMP2B,TBC1D10B,LEPROT,GGA1,CHMP7,STX5,VPS35L,VPS37D,VPS37C,WASHC1,TOM1,MCOLN1,TBC1D17,TBC1D10A,LRBA
GO: Biological Process	GO:0035137	hindlimb morphogenesis		0.0002712	1	0.01641	0.1546	8	49	MECOM,TWIST1,SALL1,MSX1,MSX2,GPC3,RARG,LMBR1
GO: Biological Process	GO:1904888	cranial skeletal system development		0.000273	1	0.01641	0.1546	23	293	PDGFRA,TWIST1,NR1H2,MMP14,PRRX2,PRRX1,PKDCC,FUZ,PHETA1,MAB21L2,USP21,MSX2,PRDM16,SIX2,GATA3,PYGO2,DLX1,DLX2,LOXL3,TFAP2A,RIT1,ALX1,MEGF8
GO: Biological Process	GO:0071772	response to BMP		0.0002902	1	0.01714	0.1615	21	257	BAMBI,ID1,MSX1,MSX2,IGFBP3,CCN1,LZTS2,HES5,GATA3,GPC3,SULF1,DLX1,TBX2,RARG,TSC22D3,KCP,LDB2,FSTL1,MEGF8,RBPMS2,SMAD6
GO: Biological Process	GO:0071773	cellular response to BMP stimulus		0.0002902	1	0.01714	0.1615	21	257	BAMBI,ID1,MSX1,MSX2,IGFBP3,CCN1,LZTS2,HES5,GATA3,GPC3,SULF1,DLX1,TBX2,RARG,TSC22D3,KCP,LDB2,FSTL1,MEGF8,RBPMS2,SMAD6
GO: Biological Process	GO:0030509	BMP signaling pathway		0.0002942	1	0.01724	0.1623	20	239	BAMBI,ID1,MSX1,MSX2,IGFBP3,CCN1,LZTS2,HES5,GPC3,SULF1,DLX1,TBX2,RARG,TSC22D3,KCP,LDB2,FSTL1,MEGF8,RBPMS2,SMAD6
GO: Biological Process	GO:0043589	skin morphogenesis		0.0003013	1	0.01741	0.164	5	18	FBLN1,COL1A1,COL1A2,GBA1,ERRFI1
GO: Biological Process	GO:0007032	endosome organization		0.0003023	1	0.01741	0.164	12	105	LAPTM4B,UBAP1,RNF26,PHETA1,CHMP2B,VPS11,CHMP7,DNM1,VPS37D,VPS37C,WASHC1,TOM1
GO: Biological Process	GO:0051098	regulation of binding		0.000306	1	0.01748	0.1647	32	473	ERCC2,ZFPM1,HMOX1,MDFI,TWIST1,BAMBI,HSF1,PLSCR1,FOXC1,ID1,CAMK1,MSX1,MSX2,MAPRE3,WFIKKN1,PRKACA,SMARCD3,PRKCD,GATA3,ZC4H2,PYGO2,NFATC4,HDAC5,DVL1,SPPL3,REST,RUNX1T1,RFNG,FBH1,MED25,UBASH3B,CDK5
GO: Biological Process	GO:0003407	neural retina development		0.0003152	1	0.01786	0.1682	17	187	TSPAN12,TTC8,CACTIN,OLFM1,MMP14,SMARCD3,MIAT,VPS11,GMDS,DLX1,DLX2,TBX2,OBSL1,USH1C,TFAP2A,ATOH8,CDK5
GO: Biological Process	GO:0070169	positive regulation of biomineral tissue development		0.0003231	1	0.01816	0.171	9	63	CEBPB,RXRB,FBN2,PLA2G4A,PKDCC,SLC4A2,CCN1,TMEM119,TFAP2A
GO: Biological Process	GO:0001667	ameboidal-type cell migration		0.0003409	1	0.019	0.179	43	709	EPHB4,PDGFRA,SERPINF1,SH3BP1,HMOX1,RRAS,TWIST1,TTC8,FBLN1,FBN2,KITLG,PIK3R2,MMP14,CNN2,CXCL12,TNS3,FOXC1,VEGFC,PRKD2,ID1,PPARD,SYDE1,ARHGDIB,PLPP3,CSRP1,SNAI1,LZTS2,MAP2K5,ADAM9,GATA3,FGFRL1,MKS1,GPC3,TBX2,HDAC5,CD248,GRN,TFAP2A,ALX1,FSTL1,MEGF8,ATOH8,EPHA3
GO: Biological Process	GO:0110151	positive regulation of biomineralization		0.0003645	1	0.02003	0.1887	9	64	CEBPB,RXRB,FBN2,PLA2G4A,PKDCC,SLC4A2,CCN1,TMEM119,TFAP2A
GO: Biological Process	GO:0098727	maintenance of cell number		0.0003652	1	0.02003	0.1887	20	243	MECOM,SALL1,ZNF358,SCT,PRRX1,ZIC1,TAF6L,SMARCA2,PRDM16,HES5,TCF7L1,SIX2,MIAT,SOX2,TRIM8,SALL4,REST,SELENON,LIN28A,LDB2
GO: Biological Process	GO:0040036	regulation of fibroblast growth factor receptor signaling pathway		0.0004102	1	0.02232	0.2102	9	65	SALL1,FOXC1,PRKD2,FUZ,GATA3,FGFRL1,SULF1,GPC1,SALL4
GO: Biological Process	GO:0008610	lipid biosynthetic process		0.0004133	1	0.02232	0.2102	48	826	ST6GALNAC6,CHKB,SH3YL1,CEPT1,PPT2,PIK3R2,PI4KB,PLA2G4A,NR1H2,PLSCR1,CNR1,PRKD2,ATG7,MBOAT7,MOGAT2,ELOVL1,ST3GAL3,PPARD,PIGV,CCN1,PLPP3,AACS,PRKCD,SMPD1,SNAI1,DGAT1,GBA1,IP6K1,DGAT2,PGAP2,TSPO,STARD3,PEX5,PCYT2,PLSCR3,MPPE1,SRD5A3,SLC44A2,REST,PIGU,GSTM1,GSTP1,LPCAT3,ARMC5,FAM3A,TM7SF2,AJUBA,PCK2
GO: Biological Process	GO:0010171	body morphogenesis		0.000417	1	0.02234	0.2104	10	79	PDGFRA,RRAS,MMP2,COL1A1,FUZ,MAB21L2,MSX1,TCF7L1,GPC3,TFAP2A
GO: Biological Process	GO:0001704	formation of primary germ layer		0.0004288	1	0.0228	0.2147	17	192	EYA1,AXIN1,MMP2,MMP14,FOXC1,COL5A1,PRKACA,SNAI1,SIX2,SOX2,ITGB5,POFUT2,LPAR1,ATOH8,ARMC5,DYRK1B,EPHA3
GO: Biological Process	GO:0003002	regionalization		0.0004552	1	0.0239	0.2251	39	632	EPHB4,MDFI,AXIN1,TWIST1,MEOX1,TTC8,CACTIN,BAMBI,MMP14,FOXC1,DDIT4,FUZ,MSX1,MSX2,PRKACA,SMARCD3,SNAI1,LZTS2,HES5,TCF7L1,SIX2,MKS1,PTK7,CCM2,GPC3,SULF1,MAFB,DLX1,DLX2,RARG,TSC22D3,REST,RFNG,ALX1,FSTL1,MEGF8,LRP4,EPHA3,SMAD6
GO: Biological Process	GO:0045934	negative regulation of nucleobase-containing compound metabolic process		0.0004566	1	0.0239	0.2251	89	1793	TRAF2,CEBPB,CEBPD,CIART,PEG3,KLF3,MECOM,HMGA1,ZFPM1,MDFI,RXRB,AXIN1,TWIST1,S100A11,SALL1,MTA3,ZNF358,NR1H2,NOCT,HSF1,ZNF653,FOXC1,MIER2,TRAF7,DDIT4,FBLN5,PRRX1,DEAF1,DONSON,ATG7,RMI2,SHC1,APBB1,ID1,HBP1,PPARD,SIRT6,MSX1,MSX2,FOXP4,MYPOP,WTIP,SMARCA2,CCAR2,SNAI1,MAP2K5,DHX34,PRDM16,HES5,TCF7L1,H19,SOX2,SP2,NAB2,GATA3,DAP,CC2D1A,RNF40,NDN,MAGED2,NFATC4,TSPO,MAFB,DLX1,DLX2,LOXL3,PID1,BTRC,TBX2,CUX2,…
GO: Biological Process	GO:0036293	response to decreased oxygen levels		0.0004599	1	0.0239	0.2251	35	547	ERCC2,PDK1,HMOX1,PLEKHN1,TWIST1,LONP1,AHCY,MMP2,HSF1,MMP14,PLOD2,CXCL12,VCAM1,VEGFC,DDIT4,SLC2A8,SHC1,ACOT1,PPARD,SLC2A1,IGFBP3,WTIP,PRKCD,PINK1,JUNB,BNIP3,KCNA5,ACOT2,COX4I2,CAMK2G,REST,TF,LIPA,TNFRSF1A,AJUBA
GO: Biological Process	GO:0090092	regulation of transmembrane receptor protein serine/threonine kinase signaling pathway		0.0004692	1	0.0242	0.228	26	363	AXIN1,FBN2,BAMBI,MMP2,MSX1,MSX2,IGFBP3,CCN1,WFIKKN1,RASL11B,LZTS2,PRDM16,HES5,NCLN,GPC3,SULF1,DLX1,RARG,TSC22D3,KCP,EMILIN1,LDB2,TGFB1I1,FSTL1,RBPMS2,SMAD6
GO: Biological Process	GO:0060541	respiratory system development		0.0004744	1	0.02429	0.2288	24	324	GNG8,PDGFRA,SPEG,EYA1,AXIN1,HPS1,TAB1,MMP14,TNS3,COL3A1,PKDCC,ID1,FUZ,FOXP4,SOX2,FGFRL1,PTK7,GPC3,LOXL3,TBX2,RARG,SELENON,LIPA,ERRFI1
GO: Biological Process	GO:0006979	response to oxidative stress		0.0004831	1	0.02438	0.2296	37	591	ERCC2,PDGFRA,PDK1,HMOX1,LONP1,PLA2G4A,ALDH2,MMP2,HSF1,MMP14,AGAP3,COL1A1,STK25,MPV17,SELENOP,FBLN5,ATG7,GPX8,SHC1,SCLY,PRKCD,MAPK7,MUTYH,H19,PINK1,ADAM9,BAK1,GBA1,BNIP3,KCNA5,C19orf12,CAMK2G,GPX3,CASP6,REST,SELENON,GSTP1
GO: Biological Process	GO:0007224	smoothened signaling pathway		0.0004832	1	0.02438	0.2296	17	194	SALL1,UGDH,PRRX2,PRRX1,FUZ,FBXL17,ZIC1,PRKACA,HES5,MKS1,GPC3,SULF1,BTRC,MGRN1,REST,RAB34,MEGF8
GO: Biological Process	GO:0045600	positive regulation of fat cell differentiation		0.0005107	1	0.02558	0.2409	10	81	CEBPB,FNDC5,MECOM,NOCT,ZNF385A,PPARD,SIRT6,CCDC71,FRZB,PRDM16
GO: Biological Process	GO:0030206	chondroitin sulfate biosynthetic process		0.0005144	1	0.02558	0.2409	5	20	UGDH,CHST12,CHPF2,XYLT2,CHPF
GO: Biological Process	GO:0005996	monosaccharide metabolic process		0.0005519	1	0.02717	0.2559	23	308	PDK1,BCKDK,PFKM,SLC2A8,CHST1,PPARD,SIRT6,SLC2A1,TKFC,IGFBP3,IGFBP4,G6PC3,SLC25A10,FUCA2,GAA,GALT,GLB1,DGAT2,POFUT2,GNPDA1,FAM3A,ENO3,PCK2
GO: Biological Process	GO:0120035	regulation of plasma membrane bounded cell projection organization		0.0005573	1	0.02717	0.2559	51	905	CDC42EP4,SERPINF1,KATNB1,SH3YL1,GORASP1,CXCL12,CNR1,STK25,PRRX1,APBB1,ID1,FUZ,NTNG1,POU3F2,TBC1D22B,CAMK1,RHOG,TBC1D10B,PPP2R5B,MYLIP,PRKCD,GPRC5B,TBC1D9B,DEF8,GATA3,PTK7,NFATC4,ITM2C,CUX2,CAMK2G,GRK6,WASHC1,DVL1,OBSL1,STMN2,CASP9,GRN,USH1C,LPAR1,LGALS1,TBC1D17,CDC42EP1,MEGF8,TBC1D10A,FBXO31,RBPMS2,NEURL1,LRP4,ARPIN,EPHA3,CDK5
GO: Biological Process	GO:0019318	hexose metabolic process		0.0005581	1	0.02717	0.2559	22	289	PDK1,BCKDK,PFKM,SLC2A8,CHST1,PPARD,SIRT6,TKFC,IGFBP3,IGFBP4,G6PC3,SLC25A10,FUCA2,GAA,GALT,GLB1,DGAT2,POFUT2,GNPDA1,FAM3A,ENO3,PCK2
GO: Biological Process	GO:0043065	positive regulation of apoptotic process		0.0005715	1	0.02762	0.2602	43	727	TRAF2,CTSC,PHLDA3,HMOX1,PLEKHN1,OLFM1,PLA2G4A,MMP2,PLSCR1,CNR1,TRAF7,ATG7,APBB1,MSX1,MSX2,IGFBP3,CCN1,FRZB,PRKCD,CCAR2,SMPD1,MIAT,H19,BAK1,IRF5,BNIP3,NFATC4,TSPO,ITM2C,RARG,CD248,DUSP9,CASP6,CASP9,GRN,REST,TFAP2A,LPAR1,LGALS1,FBH1,NEURL1,TNFRSF1A,CDK5
GO: Biological Process	GO:0035988	chondrocyte proliferation		0.0006215	1	0.02983	0.281	6	31	MMP14,COL9A1,SIRT6,FRZB,SIX2,GRN
GO: Biological Process	GO:0016331	morphogenesis of embryonic epithelium		0.0006306	1	0.03006	0.2831	19	235	TWIST1,SALL1,FOXC1,VEGFC,DEAF1,FUZ,MAB21L2,PRKACA,HES5,GATA3,MKS1,PTK7,SULF1,RARG,DVL1,SALL4,TFAP2A,TGFB1I1,ALX1
GO: Biological Process	GO:0045892	negative regulation of DNA-templated transcription		0.0006444	1	0.03051	0.2873	76	1497	CEBPB,CEBPD,CIART,PEG3,KLF3,MECOM,HMGA1,ZFPM1,MDFI,RXRB,AXIN1,TWIST1,SALL1,MTA3,ZNF358,NR1H2,HSF1,ZNF653,FOXC1,MIER2,TRAF7,FBLN5,PRRX1,DEAF1,SHC1,APBB1,ID1,HBP1,PPARD,SIRT6,MSX1,MSX2,FOXP4,MYPOP,WTIP,SMARCA2,CCAR2,SNAI1,MAP2K5,PRDM16,HES5,TCF7L1,SOX2,SP2,NAB2,GATA3,DAP,CC2D1A,NDN,MAGED2,NFATC4,MAFB,DLX1,DLX2,LOXL3,BTRC,TBX2,CUX2,PCBP3,RARG,HDAC5,TSC22D3,SALL4,REST,RUNX1T1,TFAP2A,LDB2,ZBTB45,ALX1,…
GO: Biological Process	GO:0033043	regulation of organelle organization		0.0006529	1	0.0307	0.2891	71	1378	CCDC8,CDC42EP4,PDGFRA,ACTR5,LAPTM4B,KATNB1,SH3BP1,PRUNE1,TTC8,LRFN4,SNX7,PIK3R2,MID1,FBXW5,PLA2G4A,CXCL12,FLII,LIMA1,RHOD,RMI2,ID1,FUZ,TBC1D22B,SIRT6,XRCC3,GBA2,SYDE1,CHMP2B,PDLIM4,RHOG,MSX1,MSX2,MAPRE3,ARHGDIB,TBC1D10B,SMARCA2,SMARCD2,SMARCD3,PRKCD,PINK1,MYADM,VPS11,TBC1D9B,BAK1,NAA80,CHMP7,BNIP3,STX5,TSPO,PLSCR3,PID1,GRK6,WASHC1,TOM1,CAPN6,OBSL1,STMN2,TRIOBP,CASP6,GRN,RASSF7,LPAR1,TBC1D17,CDC42…
GO: Biological Process	GO:0032509	endosome transport via multivesicular body sorting pathway		0.0006648	1	0.03105	0.2924	7	43	LAPTM4B,UBAP1,CHMP2B,LEPROT,CHMP7,VPS37D,VPS37C
GO: Biological Process	GO:1903507	negative regulation of nucleic acid-templated transcription		0.0006821	1	0.03164	0.298	76	1500	CEBPB,CEBPD,CIART,PEG3,KLF3,MECOM,HMGA1,ZFPM1,MDFI,RXRB,AXIN1,TWIST1,SALL1,MTA3,ZNF358,NR1H2,HSF1,ZNF653,FOXC1,MIER2,TRAF7,FBLN5,PRRX1,DEAF1,SHC1,APBB1,ID1,HBP1,PPARD,SIRT6,MSX1,MSX2,FOXP4,MYPOP,WTIP,SMARCA2,CCAR2,SNAI1,MAP2K5,PRDM16,HES5,TCF7L1,SOX2,SP2,NAB2,GATA3,DAP,CC2D1A,NDN,MAGED2,NFATC4,MAFB,DLX1,DLX2,LOXL3,BTRC,TBX2,CUX2,PCBP3,RARG,HDAC5,TSC22D3,SALL4,REST,RUNX1T1,TFAP2A,LDB2,ZBTB45,ALX1,…
GO: Biological Process	GO:0006687	glycosphingolipid metabolic process		0.0007148	1	0.03294	0.3102	9	70	HEXA,ST6GALNAC6,ST3GAL3,GBA2,PRKCD,SMPD1,GBA1,GLB1,CLN6
GO: Biological Process	GO:0051222	positive regulation of protein transport		0.0007317	1	0.03344	0.315	26	374	PFKM,PIK3R2,NR1H2,VEGFC,ATG7,APBB1,CAMK1,PPARD,SIRT6,ZIC1,PRKACA,AACS,PRKCD,CEP131,LEPROT,EDEM1,PINK1,VPS11,ADAM9,TM7SF3,VAMP2,RAB34,LRRC8A,TNFRSF1A,PCK2,CDK5
GO: Biological Process	GO:1902679	negative regulation of RNA biosynthetic process		0.0007355	1	0.03344	0.315	76	1504	CEBPB,CEBPD,CIART,PEG3,KLF3,MECOM,HMGA1,ZFPM1,MDFI,RXRB,AXIN1,TWIST1,SALL1,MTA3,ZNF358,NR1H2,HSF1,ZNF653,FOXC1,MIER2,TRAF7,FBLN5,PRRX1,DEAF1,SHC1,APBB1,ID1,HBP1,PPARD,SIRT6,MSX1,MSX2,FOXP4,MYPOP,WTIP,SMARCA2,CCAR2,SNAI1,MAP2K5,PRDM16,HES5,TCF7L1,SOX2,SP2,NAB2,GATA3,DAP,CC2D1A,NDN,MAGED2,NFATC4,MAFB,DLX1,DLX2,LOXL3,BTRC,TBX2,CUX2,PCBP3,RARG,HDAC5,TSC22D3,SALL4,REST,RUNX1T1,TFAP2A,LDB2,ZBTB45,ALX1,…
GO: Biological Process	GO:0019262	N-acetylneuraminate catabolic process		0.0007851	1	0.03547	0.3341	3	6	NPL,GNPDA1,RENBP
GO: Biological Process	GO:0045667	regulation of osteoblast differentiation		0.0008067	1	0.03621	0.341	16	185	CEBPB,CEBPD,TWIST1,FBN2,BAMBI,NOCT,VEGFC,ID1,MSX2,CCN1,PRKACA,SOX2,HDAC5,TMEM119,REST,SMAD6
GO: Biological Process	GO:0009083	branched-chain amino acid catabolic process		0.0008246	1	0.03677	0.3463	5	22	BCKDK,ALDH6A1,BCAT2,BCKDHA,MCCC2
GO: Biological Process	GO:0043068	positive regulation of programmed cell death		0.0008379	1	0.03712	0.3497	43	741	TRAF2,CTSC,PHLDA3,HMOX1,PLEKHN1,OLFM1,PLA2G4A,MMP2,PLSCR1,CNR1,TRAF7,ATG7,APBB1,MSX1,MSX2,IGFBP3,CCN1,FRZB,PRKCD,CCAR2,SMPD1,MIAT,H19,BAK1,IRF5,BNIP3,NFATC4,TSPO,ITM2C,RARG,CD248,DUSP9,CASP6,CASP9,GRN,REST,TFAP2A,LPAR1,LGALS1,FBH1,NEURL1,TNFRSF1A,CDK5
GO: Biological Process	GO:0080134	regulation of response to stress		0.0008625	1	0.03779	0.3559	86	1756	TRAF2,CEBPB,PDGFRA,ACTR5,CTSC,SERPINF1,MECOM,RAET1E,EYA1,MDFI,ZDHHC1,AXIN1,TWIST1,CACTIN,MID1,FECH,PLA2G4A,NR1H2,ALDH2,MMP2,HSF1,PLSCR1,CXCL12,CNR1,STK25,RNF26,ZDHHC18,LETMD1,FBLN5,PRRX1,ATG7,TTI2,RMI2,APBB1,SCLY,CCDC92,ZNF385A,PPARD,SIRT6,BABAM2,POLR3C,TAF6L,MSX1,TKFC,PLPP3,SMARCA2,GPSM3,SMARCD2,SMARCD3,PRKCD,CCAR2,INAVA,SNAI1,MAPK7,MIAT,H19,GPRC5B,PINK1,PROS1,GATA3,BAK1,GBA1,ZYX,TRAFD1,DGAT2,NE…
GO: Biological Process	GO:0097435	supramolecular fiber organization		0.0008638	1	0.03779	0.3559	54	992	CDC42EP4,PDGFRA,EFS,KATNB1,SH3BP1,AXIN1,PRUNE1,TTC8,MFAP4,PIK3R2,MID1,PLOD2,CXCL12,FOXC1,COL1A1,COL1A2,COL3A1,COL5A1,FKBP10,FLII,LIMA1,FBLN5,COL13A1,RHOD,EFEMP2,ID1,ZBED3,GBA2,P3H4,PDLIM4,RHOG,MAPRE3,CSRP1,PRKCD,SAMD14,MYADM,NAA80,ITGB5,ZYX,DES,LOXL3,WASHC1,DVL1,OBSL1,STMN2,TRIOBP,USH1C,TF,EMILIN1,LPAR1,CDC42EP1,ARHGEF1,SORBS3,ARPIN
GO: Biological Process	GO:0010718	positive regulation of epithelial to mesenchymal transition		0.0008748	1	0.03792	0.3571	8	58	TWIST1,OLFM1,BAMBI,FOXC1,COL1A1,SNAI1,TGFB1I1,ALX1
GO: Biological Process	GO:0042733	embryonic digit morphogenesis		0.0008794	1	0.03792	0.3571	9	72	TWIST1,SALL1,FUZ,MSX1,MSX2,MKS1,TBX2,LMBR1,LRP4
GO: Biological Process	GO:0046474	glycerophospholipid biosynthetic process		0.0008833	1	0.03792	0.3571	18	223	CHKB,SH3YL1,CEPT1,PIK3R2,PI4KB,PLA2G4A,PLSCR1,MBOAT7,PIGV,IP6K1,PGAP2,PCYT2,PLSCR3,MPPE1,SLC44A2,PIGU,LPCAT3,AJUBA
GO: Biological Process	GO:2001022	positive regulation of response to DNA damage stimulus		0.0009053	1	0.03839	0.3616	16	187	ACTR5,EYA1,PLSCR1,TTI2,APBB1,ZNF385A,SIRT6,BABAM2,MSX1,SMARCA2,SMARCD2,SMARCD3,PRKCD,CCAR2,KMT5C,FBH1
GO: Biological Process	GO:0031344	regulation of cell projection organization		0.0009054	1	0.03839	0.3616	51	925	CDC42EP4,SERPINF1,KATNB1,SH3YL1,GORASP1,CXCL12,CNR1,STK25,PRRX1,APBB1,ID1,FUZ,NTNG1,POU3F2,TBC1D22B,CAMK1,RHOG,TBC1D10B,PPP2R5B,MYLIP,PRKCD,GPRC5B,TBC1D9B,DEF8,GATA3,PTK7,NFATC4,ITM2C,CUX2,CAMK2G,GRK6,WASHC1,DVL1,OBSL1,STMN2,CASP9,GRN,USH1C,LPAR1,LGALS1,TBC1D17,CDC42EP1,MEGF8,TBC1D10A,FBXO31,RBPMS2,NEURL1,LRP4,ARPIN,EPHA3,CDK5
GO: Biological Process	GO:0009967	positive regulation of signal transduction		0.0009634	1	0.04059	0.3823	90	1861	CMTM3,TRAF2,PDGFRA,TRIP6,SHISA5,CTSC,HMOX1,EYA1,AXIN1,SALL1,KITLG,JMJD8,MID1,UGDH,SCT,BAMBI,C1QTNF4,TAB1,MMP2,PLSCR1,PRXL2C,CXCL12,WDR24,PRRX2,COL1A1,STK25,COL3A1,TRAF7,PRKD2,PRRX1,LITAF,TTI2,SHC1,MIB2,ZNF385A,PPARD,XRCC3,ZBED3,MSX1,MSX2,PPP2R5B,IGFBP3,IGFBP4,CCN1,DOK4,PRKCD,CCAR2,INAVA,LZTS2,MAP2K5,HES5,H19,GPRC5B,PINK1,SOX2,ADAM9,STARD10,GATA3,BAK1,CC2D1A,PTK7,SHKBP1,GPC3,NFATC4,SULF1,NECTIN2,T…
GO: Biological Process	GO:0060349	bone morphogenesis		0.000972	1	0.04059	0.3823	14	153	TWIST1,MMP14,FOXC1,COL1A1,COL3A1,COL9A1,COL13A1,MSX1,MSX2,NAB2,RARG,TMEM119,TFAP2A,MEGF8
GO: Biological Process	GO:0061061	muscle structure development		0.0009803	1	0.04059	0.3823	56	1044	PDGFRA,SPEG,ZFPM1,PLD3,CHKB,RXRB,AXIN1,TWIST1,MEOX1,AK1,FOXO4,FHL1,MMP14,PLOD2,CXCL12,FOXC1,COL3A1,MED20,FLII,ATG7,EFEMP2,CAMK1,PPARD,SIRT6,PDLIM4,MSX1,IGFBP3,WFIKKN1,CSRP1,SMARCA2,SMARCD2,SMARCD3,FGFRL1,UNC45A,DES,NFATC4,C19orf12,RAB3IL1,TBX2,GPC1,HDAC5,TSC22D3,OBSL1,LAMB2,TMEM119,REST,SELENON,LGALS1,TGFBI,ATOH8,RBPMS2,NEURL1,DYRK1B,LRRC8A,SMAD6,CDK5
GO: Biological Process	GO:0042074	cell migration involved in gastrulation		0.0009867	1	0.04059	0.3823	10	88	MMP14,CXCL12,CSRP1,SNAI1,LZTS2,MKS1,GPC3,TBX2,MEGF8,EPHA3
GO: Biological Process	GO:0035904	aorta development		0.0009867	1	0.04059	0.3823	10	88	EPHB4,EYA1,TAB1,COL3A1,FKBP10,EFEMP2,FUZ,PTH1R,TBX2,SMAD6
GO: Biological Process	GO:0001843	neural tube closure		0.001016	1	0.04157	0.3915	12	120	TWIST1,SALL1,DEAF1,FUZ,PRKACA,MKS1,PTK7,RARG,DVL1,SALL4,TFAP2A,ALX1
GO: Biological Process	GO:0007219	Notch signaling pathway		0.00104	1	0.04214	0.3969	19	245	EYA1,RRAS,DTX2,MMP14,FOXC1,TRAF7,MIB2,SNAI1,HES5,SOX2,PLVAP,KCNA5,GMDS,DLX1,DLX2,TBX2,DTX3,RFNG,NEURL1
GO: Biological Process	GO:0019751	polyol metabolic process		0.001043	1	0.04214	0.3969	13	137	PLA2G4A,MOGAT2,TKFC,PLPP3,INPP5A,GBA1,IP6K1,PTH1R,ITPK1,DGAT2,NUDT10,NUDT11,PCK2
GO: Biological Process	GO:0060346	bone trabecula formation		0.001118	1	0.04468	0.4208	4	14	FBN2,MMP2,COL1A1,MSX2
GO: Biological Process	GO:0046462	monoacylglycerol metabolic process		0.001118	1	0.04468	0.4208	4	14	PLA2G4A,MOGAT2,DGAT1,DGAT2
GO: Biological Process	GO:0006665	sphingolipid metabolic process		0.001131	1	0.04493	0.4231	15	173	HEXA,ST6GALNAC6,PRKD2,ATG7,ELOVL1,ST3GAL3,GBA2,CCN1,PLPP3,PRKCD,SMPD1,GBA1,GLB1,SMPDL3A,CLN6
GO: Biological Process	GO:0006650	glycerophospholipid metabolic process		0.001142	1	0.04512	0.425	23	325	CHKB,SH3YL1,CEPT1,PIK3R2,PI4KB,OSBPL5,PLA2G4A,NR1H2,PIP4P2,PLSCR1,MBOAT7,PIGV,INPP5A,IP6K1,PGAP2,PCYT2,PLSCR3,MPPE1,DPEP1,SLC44A2,PIGU,LPCAT3,AJUBA
GO: Biological Process	GO:0035136	forelimb morphogenesis		0.00115	1	0.04517	0.4254	7	47	MECOM,TWIST1,SALL1,ZNF358,MSX1,MSX2,TFAP2A
GO: Biological Process	GO:0044087	regulation of cellular component biogenesis		0.001169	1	0.04558	0.4292	60	1146	TRAF2,CDC42EP4,ZDHHC1,SH3YL1,PRUNE1,TTC8,LRFN4,SNX7,PIK3R2,NR1H2,HSF1,MMP14,FLII,RHOD,ATG7,ID1,FUZ,TBC1D22B,GBA2,CHMP2B,PDLIM4,RHOG,MAPRE3,TBC1D10B,PPP2R5B,CCN1,PRKACA,PRKCD,SNAI1,PINK1,MYADM,VPS11,TBC1D9B,DEF8,BAK1,GBA1,NCLN,CHMP7,PEX5,ADGRL2,CUX2,GRK6,WASHC1,STMN2,TRIOBP,REST,EMILIN1,LPAR1,TBC1D17,LDB2,CDC42EP1,TBC1D10A,FARP1,NEURL1,SORBS3,MED25,TMEM39A,AJUBA,EPHA3,SMAD6
GO: Biological Process	GO:0044272	sulfur compound biosynthetic process		0.001174	1	0.04558	0.4292	14	156	CDO1,PDK1,PPT2,CSAD,UGDH,CHST12,CHPF2,ELOVL1,CHST1,ST3GAL3,XYLT2,CHPF,GSTM1,GSTP1
GO: Biological Process	GO:0030149	sphingolipid catabolic process		0.001217	1	0.04676	0.4404	6	35	HEXA,GBA2,PRKCD,SMPD1,GBA1,SMPDL3A
GO: Biological Process	GO:0009100	glycoprotein metabolic process		0.001228	1	0.04676	0.4404	29	450	MGAT4B,ST6GALNAC6,AARS2,GORASP1,UGDH,ALG8,CHST12,CHPF2,PLOD2,ITM2A,ALG12,ENGASE,POMGNT1,ST3GAL3,PPARD,EDEM1,FBXO27,BGN,XYLT2,SULF1,PTX3,ITM2C,CHPF,POFUT2,ALG1,GPC1,DPAGT1,SRD5A3,ALG9
GO: Biological Process	GO:0010001	glial cell differentiation		0.001245	1	0.04676	0.4404	26	388	HDAC11,ERCC2,S100A6,MMP2,MXRA8,POU3F2,PLPP3,TMEM98,HES5,MIAT,SOX2,NAB2,GBA1,BNIP3,DLX1,DLX2,GPC1,YPEL3,CUX2,LAMB2,GRN,TFAP2A,LIN28A,LPAR1,GSTP1,CDK5
GO: Biological Process	GO:0046467	membrane lipid biosynthetic process		0.001248	1	0.04676	0.4404	14	157	ST6GALNAC6,PRKD2,ATG7,ELOVL1,ST3GAL3,PIGV,CCN1,PLPP3,PRKCD,SMPD1,GBA1,PGAP2,MPPE1,PIGU
GO: Biological Process	GO:0060606	tube closure		0.001262	1	0.04676	0.4404	12	123	TWIST1,SALL1,DEAF1,FUZ,PRKACA,MKS1,PTK7,RARG,DVL1,SALL4,TFAP2A,ALX1
GO: Biological Process	GO:0042412	taurine biosynthetic process		0.001265	1	0.04676	0.4404	2	2	CDO1,CSAD
GO: Biological Process	GO:0046305	alkanesulfonate biosynthetic process		0.001265	1	0.04676	0.4404	2	2	CDO1,CSAD
GO: Biological Process	GO:0019452	L-cysteine catabolic process to taurine		0.001265	1	0.04676	0.4404	2	2	CDO1,CSAD
GO: Biological Process	GO:0021893	cerebral cortex GABAergic interneuron fate commitment		0.001265	1	0.04676	0.4404	2	2	DLX1,DLX2
GO: Biological Process	GO:0007040	lysosome organization		0.001298	1	0.04745	0.4469	11	107	HEXA,LAPTM4B,PI4KB,HPS1,CHMP2B,GAA,GBA1,CHMP7,CLN6,GRN,RAB34
GO: Biological Process	GO:0080171	lytic vacuole organization		0.001298	1	0.04745	0.4469	11	107	HEXA,LAPTM4B,PI4KB,HPS1,CHMP2B,GAA,GBA1,CHMP7,CLN6,GRN,RAB34
GO: Biological Process	GO:0010942	positive regulation of cell death		0.001305	1	0.04747	0.4471	46	826	TRAF2,CTSC,PHLDA3,KATNB1,HMOX1,PLEKHN1,OLFM1,PLA2G4A,MMP2,PLSCR1,CNR1,TRAF7,DDIT4,ATG7,APBB1,MSX1,MSX2,IGFBP3,CCN1,FRZB,PRKCD,CCAR2,SMPD1,LZTS2,MIAT,H19,BAK1,IRF5,BNIP3,NFATC4,TSPO,ITM2C,RARG,CD248,DUSP9,CASP6,CASP9,GRN,REST,TFAP2A,LPAR1,LGALS1,FBH1,NEURL1,TNFRSF1A,CDK5
GO: Biological Process	GO:1904951	positive regulation of establishment of protein localization		0.001339	1	0.04816	0.4536	26	390	PFKM,PIK3R2,NR1H2,VEGFC,ATG7,APBB1,CAMK1,PPARD,SIRT6,ZIC1,PRKACA,AACS,PRKCD,CEP131,LEPROT,EDEM1,PINK1,VPS11,ADAM9,TM7SF3,VAMP2,RAB34,LRRC8A,TNFRSF1A,PCK2,CDK5
GO: Biological Process	GO:0001654	eye development		0.001342	1	0.04816	0.4536	47	850	TSPAN12,PDGFRA,SERPINF1,AXIN1,TWIST1,S100A6,TTC8,CACTIN,FBN2,HPS1,OLFM1,NR1H2,MMP2,HSF1,MMP14,FOXC1,COL5A1,MAB21L2,ZIC1,SMARCD3,HES5,TCF7L1,MIAT,ZNF513,SOX2,VPS11,GATA3,BAK1,BBS2,FGFRL1,PYGO2,GMDS,DLX1,DLX2,TBX2,CUX2,RARG,AZIN2,OBSL1,CASP6,LAMB2,GRN,USH1C,TFAP2A,ATOH8,CDH11,CDK5
GO: Biological Process	GO:0009411	response to UV		0.001345	1	0.04816	0.4536	15	176	ERCC2,ACTR5,MFAP4,FECH,TP53I13,MMP2,AGAP3,SIRT6,CRIP1,PRKCD,CCAR2,SMPD1,BAK1,NFATC4,CASP9
GO: Biological Process	GO:0097190	apoptotic signaling pathway		0.001372	1	0.0489	0.4605	41	715	TRAF2,CEBPB,PDK1,SHISA5,CTSC,PHLDA3,HMOX1,EYA1,SGK3,KITLG,ALDH2,TMEM109,PLSCR1,CXCL12,STK25,TRAF7,DDIT4,ZNF385A,PPARD,CRIP1,MSX1,ITPRIP,PRKCD,CCAR2,SNAI1,MAPK7,MAP2K5,PINK1,BAK1,DAP,BNIP3,NFATC4,ITM2C,PLSCR3,MKNK2,CASP6,ARMC10,CASP9,GSTP1,FBH1,TNFRSF1A
GO: Biological Process	GO:0007033	vacuole organization		0.001386	1	0.04912	0.4626	18	232	HEXA,LAPTM4B,SNX7,PI4KB,HPS1,ATG7,CHMP2B,GAA,PINK1,VPS11,GBA1,CHMP7,CLN6,TOM1,GRN,RAB34,TMEM39A,LRBA
