# Supplementary material for: Single-cell transcriptomics uncovers a non-autonomous Tbx1-dependent genetic program controlling cardiac neural crest cell development
Source: Nat Commun. 2023 Mar 21;14:1551. doi: 10.1038/s41467-023-37015-9 (PMC10027855; doi:10.1038/s41467-023-37015-9)
Supplement: Supplementary file 13 — Supplementary Data 10 [file 41467_2023_37015_MOESM13_ESM.xlsx]

## Sheet: E10.5_C4_filtered_10percent_dow
Supplementary Data 10 : Gene ontology biological processes of downregulated genes in pharyngeal NCCs (C4 in Figure 9) from control and Tbx1 null embryos at E10.5
Category	ID	Name	Source	p-value	q-value Bonferroni	q-value FDR B&H	q-value FDR B&Y	Hit Count in Query List	Hit Count in Genome	Hit in Query List
GO: Biological Process	GO:0003002	regionalization		2.122e-11	3.837e-08	2.605e-08	2.104e-07	13	632	HOXA4,HOXA5,HOXB4,HOXB5,HOXC4,MAPK14,HOXD4,TSHZ1,BARX1,UTY,FOXD1,NRP2,NIN
GO: Biological Process	GO:0009952	anterior/posterior pattern specification		2.881e-11	5.209e-08	2.605e-08	2.104e-07	11	382	HOXA4,HOXA5,HOXB4,HOXB5,HOXC4,MAPK14,HOXD4,TSHZ1,BARX1,UTY,NIN
GO: Biological Process	GO:0009887	animal organ morphogenesis		7.44e-11	1.345e-07	4.484e-08	3.622e-07	18	1729	HOXA4,HOXA5,TGFB2,HOXB4,HOXB5,HOXC4,SPARC,MAPK14,HOXD4,KIF26B,NGFR,SHOX2,TSHZ1,FJX1,HMX1,UTY,FOXD1,NRP2
GO: Biological Process	GO:0007389	pattern specification process		1.251e-10	2.262e-07	5.655e-08	4.568e-07	14	903	HOXA4,HOXA5,HOXB4,HOXB5,HOXC4,MAPK14,HOXD4,ENPP2,TSHZ1,BARX1,UTY,FOXD1,NRP2,NIN
GO: Biological Process	GO:0048568	embryonic organ development		5.091e-10	9.205e-07	1.841e-07	1.487e-06	14	1005	HOXA4,HOXA5,TGFB2,NES,HOXB4,HOXB5,HOXC4,SPARC,HOXD4,ENPP2,SHOX2,TUBB2B,TSHZ1,UTY
GO: Biological Process	GO:0043009	chordate embryonic development		9.15e-09	1.654e-05	2.757e-06	2.227e-05	14	1257	HOXA4,HOXA5,TGFB2,HOXB4,HOXB5,HOXC4,SPARC,MAPK14,HOXD4,MAP1B,SHOX2,BARX1,UTY,NIN
GO: Biological Process	GO:0009792	embryo development ending in birth or egg hatching		1.164e-08	2.105e-05	2.837e-06	2.292e-05	14	1281	HOXA4,HOXA5,TGFB2,HOXB4,HOXB5,HOXC4,SPARC,MAPK14,HOXD4,MAP1B,SHOX2,BARX1,UTY,NIN
GO: Biological Process	GO:0001501	skeletal system development		1.256e-08	2.27e-05	2.837e-06	2.292e-05	12	863	HOXA4,HOXA5,TGFB2,HOXB4,HOXB5,HOXC4,SPARC,MAPK14,HOXD4,ENPP2,SHOX2,BARX1
GO: Biological Process	GO:0048704	embryonic skeletal system morphogenesis		1.472e-08	2.662e-05	2.958e-06	2.389e-05	8	266	HOXA4,HOXA5,TGFB2,HOXB4,HOXB5,HOXC4,HOXD4,SHOX2
GO: Biological Process	GO:0048598	embryonic morphogenesis		4.408e-08	7.97e-05	7.902e-06	6.383e-05	13	1185	HOXA4,HOXA5,TGFB2,HOXB4,HOXB5,HOXC4,SPARC,HOXD4,FIBIN,ENPP2,SHOX2,TSHZ1,NIN
GO: Biological Process	GO:0048706	embryonic skeletal system development		5.068e-08	9.164e-05	7.902e-06	6.383e-05	8	312	HOXA4,HOXA5,TGFB2,HOXB4,HOXB5,HOXC4,HOXD4,SHOX2
GO: Biological Process	GO:0048705	skeletal system morphogenesis		5.245e-08	9.483e-05	7.902e-06	6.383e-05	9	447	HOXA4,HOXA5,TGFB2,HOXB4,HOXB5,HOXC4,MAPK14,HOXD4,SHOX2
GO: Biological Process	GO:0035239	tube morphogenesis		6.451e-08	0.0001166	8.972e-06	7.247e-05	14	1467	HOXA5,TGFB2,SPARC,MAPK14,IGFBP2,HOXD4,ADAMTS9,KIF26B,ENPP2,NGFR,SHOX2,FOXD1,NRP2,NIN
GO: Biological Process	GO:0061448	connective tissue development		7.903e-08	0.0001429	1.021e-05	8.244e-05	9	469	HOXA5,TGFB2,HOXC4,SPARC,MAPK14,ENPP2,SHOX2,BARX1,FOXD1
GO: Biological Process	GO:0048562	embryonic organ morphogenesis		1.174e-07	0.0002122	1.415e-05	0.0001143	10	658	HOXA4,HOXA5,TGFB2,HOXB4,HOXB5,HOXC4,SPARC,HOXD4,SHOX2,TSHZ1
GO: Biological Process	GO:0051216	cartilage development		1.62e-07	0.0002929	1.831e-05	0.0001479	8	363	HOXA5,TGFB2,HOXC4,SPARC,MAPK14,ENPP2,SHOX2,BARX1
GO: Biological Process	GO:0035295	tube development		1.942e-07	0.0003512	2.066e-05	0.0001669	15	1880	HOXA5,TGFB2,SPARC,MAPK14,IGFBP2,HOXD4,MAP1B,ADAMTS9,KIF26B,ENPP2,NGFR,SHOX2,FOXD1,NRP2,NIN
GO: Biological Process	GO:0048858	cell projection morphogenesis		4.039e-07	0.0007302	4.057e-05	0.0003277	11	958	TGFB2,NES,MAPK14,MAP1B,ENPP2,NGFR,SHOX2,TUBB2B,FOXD1,NRP2,NIN
GO: Biological Process	GO:0032990	cell part morphogenesis		5.218e-07	0.0009434	4.965e-05	0.0004011	11	983	TGFB2,NES,MAPK14,MAP1B,ENPP2,NGFR,SHOX2,TUBB2B,FOXD1,NRP2,NIN
GO: Biological Process	GO:0048646	anatomical structure formation involved in morphogenesis		1.448e-06	0.002618	0.0001309	0.001058	14	1890	HOXA5,TGFB2,SPARC,MAPK14,IGFBP2,HOXD4,ADAMTS9,KIF26B,ENPP2,NGFR,FJX1,FOXD1,NRP2,NIN
GO: Biological Process	GO:0001525	angiogenesis		1.568e-06	0.002836	0.000135	0.001091	10	873	HOXA5,TGFB2,SPARC,MAPK14,IGFBP2,HOXD4,ADAMTS9,ENPP2,NGFR,NRP2
GO: Biological Process	GO:0048729	tissue morphogenesis		2.092e-06	0.003782	0.0001719	0.001389	11	1132	HOXA5,TGFB2,HOXB4,SPARC,KIF26B,ENPP2,NGFR,SHOX2,FOXD1,NRP2,NIN
GO: Biological Process	GO:0032989	cellular component morphogenesis		2.259e-06	0.004085	0.0001776	0.001435	11	1141	TGFB2,NES,MAPK14,MAP1B,ENPP2,NGFR,SHOX2,TUBB2B,FOXD1,NRP2,NIN
GO: Biological Process	GO:0007409	axonogenesis		2.397e-06	0.004334	0.0001806	0.001459	9	705	TGFB2,MAPK14,MAP1B,NGFR,SHOX2,TUBB2B,FOXD1,NRP2,NIN
GO: Biological Process	GO:0000902	cell morphogenesis		2.635e-06	0.004765	0.0001906	0.00154	12	1415	TGFB2,NES,SPARC,MAPK14,MAP1B,ENPP2,NGFR,SHOX2,TUBB2B,FOXD1,NRP2,NIN
GO: Biological Process	GO:0120039	plasma membrane bounded cell projection morphogenesis		3.35e-06	0.006056	0.0002329	0.001882	10	950	TGFB2,MAPK14,MAP1B,ENPP2,NGFR,SHOX2,TUBB2B,FOXD1,NRP2,NIN
GO: Biological Process	GO:0061564	axon development		5.469e-06	0.009887	0.0003662	0.002958	9	780	TGFB2,MAPK14,MAP1B,NGFR,SHOX2,TUBB2B,FOXD1,NRP2,NIN
GO: Biological Process	GO:0048514	blood vessel morphogenesis		6.808e-06	0.01231	0.0004396	0.003551	10	1029	HOXA5,TGFB2,SPARC,MAPK14,IGFBP2,HOXD4,ADAMTS9,ENPP2,NGFR,NRP2
GO: Biological Process	GO:0006935	chemotaxis		9.945e-06	0.01798	0.0006109	0.004935	9	840	TGFB2,MAPK14,ENPP2,NGFR,DDX3Y,TUBB2B,JAML,FOXD1,NRP2
GO: Biological Process	GO:0042330	taxis		1.014e-05	0.01833	0.0006109	0.004935	9	842	TGFB2,MAPK14,ENPP2,NGFR,DDX3Y,TUBB2B,JAML,FOXD1,NRP2
GO: Biological Process	GO:0000904	cell morphogenesis involved in differentiation		1.05e-05	0.01899	0.0006126	0.004948	10	1081	TGFB2,MAPK14,MAP1B,ENPP2,NGFR,SHOX2,TUBB2B,FOXD1,NRP2,NIN
GO: Biological Process	GO:0007507	heart development		1.148e-05	0.02075	0.0006484	0.005238	10	1092	TGFB2,HOXB5,SPARC,MAPK14,IGFBP2,ADAMTS9,ENPP2,SHOX2,UTY,NRP2
GO: Biological Process	GO:0048667	cell morphogenesis involved in neuron differentiation		1.47e-05	0.02657	0.0007821	0.006318	9	882	TGFB2,MAPK14,MAP1B,NGFR,SHOX2,TUBB2B,FOXD1,NRP2,NIN
GO: Biological Process	GO:0072359	circulatory system development		1.471e-05	0.02659	0.0007821	0.006318	13	1977	HOXA5,TGFB2,HOXB5,SPARC,MAPK14,IGFBP2,HOXD4,ADAMTS9,ENPP2,NGFR,SHOX2,UTY,NRP2
GO: Biological Process	GO:0016525	negative regulation of angiogenesis		1.795e-05	0.03245	0.0009184	0.007418	5	189	HOXA5,TGFB2,SPARC,ADAMTS9,NGFR
GO: Biological Process	GO:0001568	blood vessel development		1.829e-05	0.03306	0.0009184	0.007418	10	1152	HOXA5,TGFB2,SPARC,MAPK14,IGFBP2,HOXD4,ADAMTS9,ENPP2,NGFR,NRP2
GO: Biological Process	GO:2000181	negative regulation of blood vessel morphogenesis		1.936e-05	0.035	0.000946	0.007642	5	192	HOXA5,TGFB2,SPARC,ADAMTS9,NGFR
GO: Biological Process	GO:1901343	negative regulation of vasculature development		2.035e-05	0.03679	0.0009682	0.007821	5	194	HOXA5,TGFB2,SPARC,ADAMTS9,NGFR
GO: Biological Process	GO:0048812	neuron projection morphogenesis		2.278e-05	0.04118	0.001056	0.008529	9	932	TGFB2,MAPK14,MAP1B,NGFR,SHOX2,TUBB2B,FOXD1,NRP2,NIN
GO: Biological Process	GO:0045597	positive regulation of cell differentiation		2.584e-05	0.04671	0.001168	0.009433	10	1199	HOXA5,TGFB2,HOXB4,MAPK14,MAP1B,ADAMTS9,ENPP2,NGFR,SHOX2,NIN
GO: Biological Process	GO:0010632	regulation of epithelial cell migration		3.108e-05	0.0562	0.001371	0.01107	6	356	TGFB2,SPARC,MAPK14,ADAMTS9,ENPP2,NRP2
GO: Biological Process	GO:0010634	positive regulation of epithelial cell migration		3.258e-05	0.0589	0.001402	0.01133	5	214	TGFB2,SPARC,MAPK14,ENPP2,NRP2
GO: Biological Process	GO:0008284	positive regulation of cell population proliferation		3.354e-05	0.06065	0.001407	0.01137	10	1236	TGFB2,NES,MAPK14,IGFBP2,ENPP2,NGFR,SHOX2,BARX1,JAML,NRP2
GO: Biological Process	GO:0001944	vasculature development		3.425e-05	0.06192	0.001407	0.01137	10	1239	HOXA5,TGFB2,SPARC,MAPK14,IGFBP2,HOXD4,ADAMTS9,ENPP2,NGFR,NRP2
GO: Biological Process	GO:0022603	regulation of anatomical structure morphogenesis		4.643e-05	0.08395	0.001866	0.01507	10	1284	HOXA5,TGFB2,SPARC,MAPK14,MAP1B,ADAMTS9,ENPP2,NGFR,SHOX2,NIN
GO: Biological Process	GO:0051130	positive regulation of cellular component organization		5.26e-05	0.0951	0.002067	0.0167	10	1303	TGFB2,NES,MAPK14,BOK,MAP1B,ENPP2,NGFR,SHOX2,TUBB2B,NIN
GO: Biological Process	GO:0060429	epithelium development		7.857e-05	0.1421	0.003019	0.02438	12	1979	HOXA5,TGFB2,HOXB4,HOXB5,SPARC,MAPK14,MAP1B,KIF26B,NGFR,BARX1,FOXD1,NIN
GO: Biological Process	GO:0051902	negative regulation of mitochondrial depolarization		8.164e-05	0.1476	0.003019	0.02438	2	8	BOK,NGFR
GO: Biological Process	GO:0048666	neuron development		8.181e-05	0.1479	0.003019	0.02438	11	1670	TGFB2,MAPK14,MAP1B,NGFR,SHOX2,TUBB2B,HMX1,LHX6,FOXD1,NRP2,NIN
GO: Biological Process	GO:0017145	stem cell division		8.925e-05	0.1614	0.003227	0.02607	3	50	TGFB2,HOXB4,HOXC4
GO: Biological Process	GO:1904180	negative regulation of membrane depolarization		0.0001049	0.1896	0.003717	0.03003	2	9	BOK,NGFR
GO: Biological Process	GO:0010631	epithelial cell migration		0.0001298	0.2347	0.004505	0.03639	6	461	TGFB2,SPARC,MAPK14,ADAMTS9,ENPP2,NRP2
GO: Biological Process	GO:0045765	regulation of angiogenesis		0.0001345	0.2431	0.004505	0.03639	6	464	HOXA5,TGFB2,SPARC,ADAMTS9,ENPP2,NGFR
GO: Biological Process	GO:0007417	central nervous system development		0.0001354	0.2447	0.004505	0.03639	11	1766	TGFB2,NES,HOXB5,BOK,ENPP2,NGFR,DDX3Y,LHX6,UTY,NRP2,NIN
GO: Biological Process	GO:0090132	epithelium migration		0.0001393	0.2518	0.004505	0.03639	6	467	TGFB2,SPARC,MAPK14,ADAMTS9,ENPP2,NRP2
GO: Biological Process	GO:0051094	positive regulation of developmental process		0.0001395	0.2523	0.004505	0.03639	11	1772	HOXA5,TGFB2,HOXB4,MAPK14,MAP1B,ADAMTS9,ENPP2,NGFR,SHOX2,FOXD1,NIN
GO: Biological Process	GO:0048863	stem cell differentiation		0.0001528	0.2762	0.00471	0.03804	6	475	TGFB2,HOXB4,HOXB5,MAPK14,HOXD4,NRP2
GO: Biological Process	GO:0060037	pharyngeal system development		0.000154	0.2784	0.00471	0.03804	3	60	TGFB2,SPARC,BARX1
GO: Biological Process	GO:1901342	regulation of vasculature development		0.0001545	0.2794	0.00471	0.03804	6	476	HOXA5,TGFB2,SPARC,ADAMTS9,ENPP2,NGFR
GO: Biological Process	GO:0090130	tissue migration		0.0001563	0.2826	0.00471	0.03804	6	477	TGFB2,SPARC,MAPK14,ADAMTS9,ENPP2,NRP2
GO: Biological Process	GO:0040011	locomotion		0.0001895	0.3426	0.005617	0.04537	11	1834	TGFB2,SPARC,MAPK14,ADAMTS9,ENPP2,NGFR,DDX3Y,TUBB2B,JAML,FOXD1,NRP2
GO: Biological Process	GO:0031346	positive regulation of cell projection organization		0.0001974	0.3569	0.005746	0.04641	6	498	MAP1B,ENPP2,NGFR,SHOX2,TUBB2B,NIN
GO: Biological Process	GO:0071363	cellular response to growth factor stimulus		0.0002002	0.362	0.005746	0.04641	8	963	TGFB2,HOXC4,SPARC,MAPK14,MAP1B,NGFR,FOXD1,NRP2
GO: Biological Process	GO:0002009	morphogenesis of an epithelium		0.0002045	0.3698	0.005777	0.04667	8	966	HOXA5,TGFB2,HOXB4,SPARC,KIF26B,NGFR,FOXD1,NIN
GO: Biological Process	GO:0033993	response to lipid		0.000244	0.4412	0.006788	0.05483	10	1567	TGFB2,CRYM,SPARC,MAPK14,IGFBP2,MAP1B,FIBIN,ENPP2,NGFR,KDM5D
GO: Biological Process	GO:0007519	skeletal muscle tissue development		0.0002534	0.4581	0.006826	0.05514	5	331	TGFB2,MAPK14,SVIL,NGFR,SHOX2
GO: Biological Process	GO:0060348	bone development		0.0002534	0.4581	0.006826	0.05514	5	331	TGFB2,HOXB4,SPARC,MAPK14,SHOX2
GO: Biological Process	GO:0050678	regulation of epithelial cell proliferation		0.0002597	0.4696	0.006826	0.05514	6	524	HOXA5,TGFB2,SPARC,NGFR,JAML,NRP2
GO: Biological Process	GO:0043523	regulation of neuron apoptotic process		0.0002605	0.471	0.006826	0.05514	5	333	TGFB2,NES,BOK,NGFR,KDM5D
GO: Biological Process	GO:0070848	response to growth factor		0.0002696	0.4875	0.006964	0.05625	8	1006	TGFB2,HOXC4,SPARC,MAPK14,MAP1B,NGFR,FOXD1,NRP2
GO: Biological Process	GO:0007584	response to nutrient		0.0003026	0.5471	0.007705	0.06224	5	344	TGFB2,CRYM,SPARC,IGFBP2,MAP1B
GO: Biological Process	GO:0060538	skeletal muscle organ development		0.0003363	0.608	0.008445	0.06821	5	352	TGFB2,MAPK14,SVIL,NGFR,SHOX2
GO: Biological Process	GO:0033273	response to vitamin		0.0003679	0.6652	0.009112	0.07361	4	197	TGFB2,CRYM,SPARC,MAP1B
GO: Biological Process	GO:0031667	response to nutrient levels		0.0003789	0.685	0.009257	0.07477	7	796	TGFB2,NES,CRYM,SPARC,MAPK14,IGFBP2,MAP1B
GO: Biological Process	GO:0007420	brain development		0.0003873	0.7002	0.009336	0.07541	9	1349	TGFB2,NES,HOXB5,BOK,DDX3Y,LHX6,UTY,NRP2,NIN
GO: Biological Process	GO:0051402	neuron apoptotic process		0.0004492	0.8122	0.01069	0.08632	5	375	TGFB2,NES,BOK,NGFR,KDM5D
GO: Biological Process	GO:0060562	epithelial tube morphogenesis		0.0004758	0.8603	0.01107	0.08942	6	587	HOXA5,TGFB2,SPARC,KIF26B,FOXD1,NIN
GO: Biological Process	GO:0035904	aorta development		0.0004776	0.8635	0.01107	0.08942	3	88	TGFB2,ADAMTS9,NGFR
GO: Biological Process	GO:0048103	somatic stem cell division		0.0004926	0.8907	0.01127	0.09107	2	19	TGFB2,HOXB4
GO: Biological Process	GO:0009991	response to extracellular stimulus		0.0005051	0.9131	0.0113	0.09126	7	835	TGFB2,NES,CRYM,SPARC,MAPK14,IGFBP2,MAP1B
GO: Biological Process	GO:0007411	axon guidance		0.0005064	0.9155	0.0113	0.09126	5	385	TGFB2,NGFR,TUBB2B,FOXD1,NRP2
GO: Biological Process	GO:0097485	neuron projection guidance		0.0005124	0.9264	0.0113	0.09126	5	386	TGFB2,NGFR,TUBB2B,FOXD1,NRP2
GO: Biological Process	GO:0031175	neuron projection development		0.0005275	0.9537	0.01149	0.09281	9	1407	TGFB2,MAPK14,MAP1B,NGFR,SHOX2,TUBB2B,FOXD1,NRP2,NIN
GO: Biological Process	GO:0050770	regulation of axonogenesis		0.0005486	0.9918	0.01181	0.09537	4	219	MAPK14,MAP1B,SHOX2,NIN
GO: Biological Process	GO:0060322	head development		0.0005641	1	0.012	0.09692	9	1420	TGFB2,NES,HOXB5,BOK,DDX3Y,LHX6,UTY,NRP2,NIN
GO: Biological Process	GO:0051797	regulation of hair follicle development		0.0006037	1	0.01262	0.1019	2	21	TGFB2,NGFR
GO: Biological Process	GO:0043524	negative regulation of neuron apoptotic process		0.0006071	1	0.01262	0.1019	4	225	NES,BOK,NGFR,KDM5D
GO: Biological Process	GO:0060560	developmental growth involved in morphogenesis		0.0006442	1	0.01323	0.1069	5	406	MAPK14,MAP1B,KIF26B,NRP2,NIN
GO: Biological Process	GO:0003170	heart valve development		0.0006541	1	0.01329	0.1073	3	98	TGFB2,ADAMTS9,SHOX2
GO: Biological Process	GO:0050673	epithelial cell proliferation		0.0006733	1	0.01353	0.1092	6	627	HOXA5,TGFB2,SPARC,NGFR,JAML,NRP2
GO: Biological Process	GO:0001764	neuron migration		0.000681	1	0.01353	0.1093	4	232	MAP1B,TUBB2B,LHX6,NRP2
GO: Biological Process	GO:0010975	regulation of neuron projection development		0.0007136	1	0.01402	0.1133	6	634	MAPK14,MAP1B,NGFR,SHOX2,TUBB2B,NIN
GO: Biological Process	GO:0048589	developmental growth		0.0007315	1	0.01422	0.1149	8	1168	HOXA5,TGFB2,MAPK14,IGFBP2,MAP1B,KIF26B,NRP2,NIN
GO: Biological Process	GO:0051900	regulation of mitochondrial depolarization		0.0007908	1	0.01521	0.1229	2	24	BOK,NGFR
GO: Biological Process	GO:0120035	regulation of plasma membrane bounded cell projection organization		0.0008147	1	0.0155	0.1252	7	905	MAPK14,MAP1B,ENPP2,NGFR,SHOX2,TUBB2B,NIN
GO: Biological Process	GO:0051781	positive regulation of cell division		0.0008445	1	0.0159	0.1285	3	107	TGFB2,HOXC4,SVIL
GO: Biological Process	GO:1900182	positive regulation of protein localization to nucleus		0.0008676	1	0.01617	0.1306	3	108	TGFB2,MAPK14,NGFR
GO: Biological Process	GO:1901879	regulation of protein depolymerization		0.0008911	1	0.01644	0.1328	3	109	NES,MAP1B,SVIL
GO: Biological Process	GO:0031344	regulation of cell projection organization		0.0009264	1	0.01692	0.1367	7	925	MAPK14,MAP1B,ENPP2,NGFR,SHOX2,TUBB2B,NIN
GO: Biological Process	GO:0062009	secondary palate development		0.001002	1	0.01812	0.1464	2	27	TGFB2,TSHZ1
GO: Biological Process	GO:0051882	mitochondrial depolarization		0.001078	1	0.01911	0.1544	2	28	BOK,NGFR
GO: Biological Process	GO:0001502	cartilage condensation		0.001078	1	0.01911	0.1544	2	28	TGFB2,MAPK14
GO: Biological Process	GO:0045893	positive regulation of DNA-templated transcription		0.001126	1	0.01953	0.1578	10	1900	HOXA5,TGFB2,HOXB4,HOXB5,HOXC4,MAPK14,HOXD4,NGFR,SHOX2,FOXD1
GO: Biological Process	GO:1903508	positive regulation of nucleic acid-templated transcription		0.001126	1	0.01953	0.1578	10	1900	HOXA5,TGFB2,HOXB4,HOXB5,HOXC4,MAPK14,HOXD4,NGFR,SHOX2,FOXD1
GO: Biological Process	GO:1902680	positive regulation of RNA biosynthetic process		0.001154	1	0.01953	0.1578	10	1906	HOXA5,TGFB2,HOXB4,HOXB5,HOXC4,MAPK14,HOXD4,NGFR,SHOX2,FOXD1
GO: Biological Process	GO:0070076	histone lysine demethylation		0.001157	1	0.01953	0.1578	2	29	KDM5D,UTY
GO: Biological Process	GO:2000026	regulation of multicellular organismal development		0.001163	1	0.01953	0.1578	10	1908	HOXA5,TGFB2,SPARC,MAPK14,MAP1B,ADAMTS9,ENPP2,NGFR,SHOX2,NIN
GO: Biological Process	GO:0060537	muscle tissue development		0.001167	1	0.01953	0.1578	6	697	TGFB2,MAPK14,ADAMTS9,SVIL,NGFR,SHOX2
GO: Biological Process	GO:0050772	positive regulation of axonogenesis		0.001205	1	0.01999	0.1615	3	121	MAP1B,SHOX2,NIN
GO: Biological Process	GO:0003148	outflow tract septum morphogenesis		0.001238	1	0.02017	0.1629	2	30	TGFB2,NRP2
GO: Biological Process	GO:0016577	histone demethylation		0.001238	1	0.02017	0.1629	2	30	KDM5D,UTY
GO: Biological Process	GO:0001667	ameboidal-type cell migration		0.001274	1	0.02043	0.165	6	709	TGFB2,SPARC,MAPK14,ADAMTS9,ENPP2,NRP2
GO: Biological Process	GO:0032355	response to estradiol		0.00128	1	0.02043	0.165	4	275	TGFB2,IGFBP2,MAP1B,ENPP2
GO: Biological Process	GO:1901214	regulation of neuron death		0.001288	1	0.02043	0.165	5	474	TGFB2,NES,BOK,NGFR,KDM5D
GO: Biological Process	GO:0098743	cell aggregation		0.001322	1	0.02061	0.1665	2	31	TGFB2,MAPK14
GO: Biological Process	GO:0042634	regulation of hair cycle		0.001322	1	0.02061	0.1665	2	31	TGFB2,NGFR
GO: Biological Process	GO:0010594	regulation of endothelial cell migration		0.001386	1	0.02142	0.173	4	281	SPARC,MAPK14,ADAMTS9,NRP2
GO: Biological Process	GO:0010002	cardioblast differentiation		0.001409	1	0.02159	0.1744	2	32	TGFB2,HOXB5
GO: Biological Process	GO:0006482	protein demethylation		0.001498	1	0.02216	0.179	2	33	KDM5D,UTY
GO: Biological Process	GO:0008214	protein dealkylation		0.001498	1	0.02216	0.179	2	33	KDM5D,UTY
GO: Biological Process	GO:0021954	central nervous system neuron development		0.001547	1	0.02216	0.179	3	132	LHX6,NRP2,NIN
GO: Biological Process	GO:0045666	positive regulation of neuron differentiation		0.001685	1	0.02216	0.179	3	136	MAP1B,NGFR,NIN
GO: Biological Process	GO:0072129	renal capsule formation		0.00174	1	0.02216	0.179	1	1	FOXD1
GO: Biological Process	GO:0072128	renal capsule morphogenesis		0.00174	1	0.02216	0.179	1	1	FOXD1
GO: Biological Process	GO:0072127	renal capsule development		0.00174	1	0.02216	0.179	1	1	FOXD1
GO: Biological Process	GO:0072130	renal capsule specification		0.00174	1	0.02216	0.179	1	1	FOXD1
GO: Biological Process	GO:0045770	positive regulation of asymmetric cell division		0.00174	1	0.02216	0.179	1	1	HOXC4
GO: Biological Process	GO:0072213	metanephric capsule development		0.00174	1	0.02216	0.179	1	1	FOXD1
GO: Biological Process	GO:0060678	dichotomous subdivision of terminal units involved in ureteric bud branching		0.00174	1	0.02216	0.179	1	1	FOXD1
GO: Biological Process	GO:0030844	positive regulation of intermediate filament depolymerization		0.00174	1	0.02216	0.179	1	1	NES
GO: Biological Process	GO:0030842	regulation of intermediate filament depolymerization		0.00174	1	0.02216	0.179	1	1	NES
GO: Biological Process	GO:0072267	metanephric capsule specification		0.00174	1	0.02216	0.179	1	1	FOXD1
GO: Biological Process	GO:0072266	metanephric capsule formation		0.00174	1	0.02216	0.179	1	1	FOXD1
GO: Biological Process	GO:0072265	metanephric capsule morphogenesis		0.00174	1	0.02216	0.179	1	1	FOXD1
GO: Biological Process	GO:1903701	substantia propria of cornea development		0.00174	1	0.02216	0.179	1	1	TGFB2
GO: Biological Process	GO:0045108	regulation of intermediate filament polymerization or depolymerization		0.00174	1	0.02216	0.179	1	1	NES
GO: Biological Process	GO:0045106	intermediate filament depolymerization		0.00174	1	0.02216	0.179	1	1	NES
GO: Biological Process	GO:1904840	positive regulation of male germ-line stem cell asymmetric division		0.00174	1	0.02216	0.179	1	1	HOXC4
GO: Biological Process	GO:1904838	regulation of male germ-line stem cell asymmetric division		0.00174	1	0.02216	0.179	1	1	HOXC4
GO: Biological Process	GO:0051914	positive regulation of synaptic plasticity by chemical substance		0.00174	1	0.02216	0.179	1	1	MAP1B
GO: Biological Process	GO:0051915	induction of synaptic plasticity by chemical substance		0.00174	1	0.02216	0.179	1	1	MAP1B
GO: Biological Process	GO:0051913	regulation of synaptic plasticity by chemical substance		0.00174	1	0.02216	0.179	1	1	MAP1B
GO: Biological Process	GO:0021884	forebrain neuron development		0.001881	1	0.02379	0.1921	2	37	LHX6,NRP2
GO: Biological Process	GO:0002053	positive regulation of mesenchymal cell proliferation		0.001984	1	0.0244	0.1971	2	38	SHOX2,BARX1
GO: Biological Process	GO:2000738	positive regulation of stem cell differentiation		0.001984	1	0.0244	0.1971	2	38	TGFB2,HOXB4
GO: Biological Process	GO:0031069	hair follicle morphogenesis		0.001984	1	0.0244	0.1971	2	38	TGFB2,NGFR
GO: Biological Process	GO:0051261	protein depolymerization		0.001984	1	0.0244	0.1971	3	144	NES,MAP1B,SVIL
GO: Biological Process	GO:0055123	digestive system development		0.002008	1	0.02453	0.1982	4	311	HOXA5,TGFB2,SHOX2,BARX1
GO: Biological Process	GO:0030593	neutrophil chemotaxis		0.002024	1	0.02456	0.1984	3	145	TGFB2,DDX3Y,JAML
GO: Biological Process	GO:0009725	response to hormone		0.002046	1	0.02467	0.1992	8	1370	TGFB2,CRYM,SPARC,MAPK14,IGFBP2,MAP1B,FIBIN,KDM5D
GO: Biological Process	GO:0070997	neuron death		0.002121	1	0.0254	0.2051	5	531	TGFB2,NES,BOK,NGFR,KDM5D
GO: Biological Process	GO:0040012	regulation of locomotion		0.002143	1	0.02548	0.2059	8	1380	TGFB2,SPARC,MAPK14,ADAMTS9,ENPP2,NGFR,TUBB2B,NRP2
GO: Biological Process	GO:0031116	positive regulation of microtubule polymerization		0.002196	1	0.02578	0.2083	2	40	MAP1B,NIN
GO: Biological Process	GO:0003209	cardiac atrium morphogenesis		0.002196	1	0.02578	0.2083	2	40	TGFB2,SHOX2
GO: Biological Process	GO:0043244	regulation of protein-containing complex disassembly		0.002229	1	0.02583	0.2086	3	150	NES,MAP1B,SVIL
GO: Biological Process	GO:0060840	artery development		0.002229	1	0.02583	0.2086	3	150	TGFB2,ADAMTS9,NGFR
GO: Biological Process	GO:1901215	negative regulation of neuron death		0.002278	1	0.02624	0.2119	4	322	NES,BOK,NGFR,KDM5D
GO: Biological Process	GO:0048566	embryonic digestive tract development		0.002419	1	0.02751	0.2222	2	42	TGFB2,SHOX2
GO: Biological Process	GO:0035909	aorta morphogenesis		0.002419	1	0.02751	0.2222	2	42	TGFB2,ADAMTS9
GO: Biological Process	GO:0072210	metanephric nephron development		0.002534	1	0.02864	0.2313	2	43	KIF26B,FOXD1
GO: Biological Process	GO:0045944	positive regulation of transcription by RNA polymerase II		0.002643	1	0.02968	0.2398	8	1427	HOXA5,HOXB4,HOXB5,HOXC4,MAPK14,HOXD4,SHOX2,FOXD1
GO: Biological Process	GO:0010595	positive regulation of endothelial cell migration		0.002676	1	0.02987	0.2413	3	160	SPARC,MAPK14,NRP2
GO: Biological Process	GO:0009611	response to wounding		0.002742	1	0.03005	0.2427	6	825	TGFB2,SPARC,MAPK14,MAP1B,NGFR,JAML
GO: Biological Process	GO:0007517	muscle organ development		0.002755	1	0.03005	0.2427	5	564	TGFB2,MAPK14,SVIL,NGFR,SHOX2
GO: Biological Process	GO:0031112	positive regulation of microtubule polymerization or depolymerization		0.002772	1	0.03005	0.2427	2	45	MAP1B,NIN
GO: Biological Process	GO:0030878	thyroid gland development		0.002772	1	0.03005	0.2427	2	45	HOXA5,TGFB2
GO: Biological Process	GO:0022411	cellular component disassembly		0.002776	1	0.03005	0.2427	5	565	TGFB2,NES,BOK,MAP1B,SVIL
GO: Biological Process	GO:0010464	regulation of mesenchymal cell proliferation		0.002895	1	0.03116	0.2517	2	46	SHOX2,BARX1
GO: Biological Process	GO:0021675	nerve development		0.00297	1	0.03155	0.2548	3	166	NES,NGFR,NRP2
GO: Biological Process	GO:0050769	positive regulation of neurogenesis		0.002984	1	0.03155	0.2548	4	347	MAP1B,ENPP2,SHOX2,NIN
GO: Biological Process	GO:0045927	positive regulation of growth		0.002984	1	0.03155	0.2548	4	347	TGFB2,MAPK14,IGFBP2,MAP1B
GO: Biological Process	GO:0048668	collateral sprouting		0.003021	1	0.03157	0.255	2	47	MAPK14,NIN
GO: Biological Process	GO:0048730	epidermis morphogenesis		0.003021	1	0.03157	0.255	2	47	TGFB2,NGFR
GO: Biological Process	GO:0048536	spleen development		0.003148	1	0.03272	0.2643	2	48	HOXB4,BARX1
GO: Biological Process	GO:2001235	positive regulation of apoptotic signaling pathway		0.003176	1	0.03279	0.2649	3	170	TGFB2,BOK,NGFR
GO: Biological Process	GO:0043542	endothelial cell migration		0.003205	1	0.03279	0.2649	4	354	SPARC,MAPK14,ADAMTS9,NRP2
GO: Biological Process	GO:0035113	embryonic appendage morphogenesis		0.003229	1	0.03279	0.2649	3	171	TGFB2,FIBIN,SHOX2
GO: Biological Process	GO:1900180	regulation of protein localization to nucleus		0.003229	1	0.03279	0.2649	3	171	TGFB2,MAPK14,NGFR
GO: Biological Process	GO:0048545	response to steroid hormone		0.003247	1	0.0328	0.2649	5	586	TGFB2,SPARC,IGFBP2,FIBIN,KDM5D
GO: Biological Process	GO:0003230	cardiac atrium development		0.003279	1	0.03287	0.2655	2	49	TGFB2,SHOX2
GO: Biological Process	GO:0071621	granulocyte chemotaxis		0.003336	1	0.03287	0.2655	3	173	TGFB2,DDX3Y,JAML
GO: Biological Process	GO:0048588	developmental cell growth		0.003438	1	0.03287	0.2655	4	361	MAPK14,MAP1B,NRP2,NIN
GO: Biological Process	GO:0042704	uterine wall breakdown		0.003472	1	0.03287	0.2655	1	2	TGFB2
GO: Biological Process	GO:0003172	sinoatrial valve development		0.003472	1	0.03287	0.2655	1	2	SHOX2
GO: Biological Process	GO:0061552	ganglion morphogenesis		0.003472	1	0.03287	0.2655	1	2	NRP2
GO: Biological Process	GO:0062044	negative regulation of cardiac epithelial to mesenchymal transition		0.003472	1	0.03287	0.2655	1	2	TGFB2
GO: Biological Process	GO:1905006	negative regulation of epithelial to mesenchymal transition involved in endocardial cushion formation		0.003472	1	0.03287	0.2655	1	2	TGFB2
GO: Biological Process	GO:0060764	cell-cell signaling involved in mammary gland development		0.003472	1	0.03287	0.2655	1	2	HOXA5
GO: Biological Process	GO:1904835	dorsal root ganglion morphogenesis		0.003472	1	0.03287	0.2655	1	2	NRP2
GO: Biological Process	GO:0090222	centrosome-templated microtubule nucleation		0.003472	1	0.03287	0.2655	1	2	NIN
GO: Biological Process	GO:0021649	vestibulocochlear nerve structural organization		0.003472	1	0.03287	0.2655	1	2	NRP2
GO: Biological Process	GO:0003206	cardiac chamber morphogenesis		0.003501	1	0.03297	0.2663	3	176	TGFB2,SHOX2,NRP2
GO: Biological Process	GO:1902895	positive regulation of miRNA transcription		0.003547	1	0.03323	0.2684	2	51	TGFB2,NGFR
GO: Biological Process	GO:1990266	neutrophil migration		0.003614	1	0.03351	0.2707	3	178	TGFB2,DDX3Y,JAML
GO: Biological Process	GO:0072089	stem cell proliferation		0.003614	1	0.03351	0.2707	3	178	NES,HOXB4,SHOX2
GO: Biological Process	GO:0007423	sensory organ development		0.003897	1	0.03595	0.2904	7	1190	TGFB2,NES,SPARC,NGFR,TSHZ1,FJX1,HMX1
GO: Biological Process	GO:0051493	regulation of cytoskeleton organization		0.00399	1	0.03662	0.2958	5	615	TGFB2,NES,MAP1B,SVIL,NIN
GO: Biological Process	GO:0048738	cardiac muscle tissue development		0.004012	1	0.03664	0.2959	4	377	TGFB2,MAPK14,ADAMTS9,SHOX2
GO: Biological Process	GO:0040007	growth		0.004033	1	0.03664	0.2959	8	1528	HOXA5,TGFB2,MAPK14,IGFBP2,MAP1B,KIF26B,NRP2,NIN
GO: Biological Process	GO:0003407	neural retina development		0.004149	1	0.03751	0.303	3	187	TGFB2,FJX1,HMX1
GO: Biological Process	GO:0034330	cell junction organization		0.004304	1	0.03872	0.3127	6	904	TGFB2,SPARC,MAPK14,MAP1B,ENPP2,NRP2
GO: Biological Process	GO:0060326	cell chemotaxis		0.004483	1	0.04013	0.3241	4	389	TGFB2,ENPP2,DDX3Y,JAML
GO: Biological Process	GO:0003254	regulation of membrane depolarization		0.004564	1	0.04065	0.3283	2	58	BOK,NGFR
GO: Biological Process	GO:0048534	hematopoietic or lymphoid organ development		0.004665	1	0.04134	0.3339	8	1565	HOXA5,TGFB2,HOXB4,SPARC,MAPK14,HOXD4,ENPP2,BARX1
GO: Biological Process	GO:2000630	positive regulation of miRNA metabolic process		0.004876	1	0.04238	0.3423	2	60	TGFB2,NGFR
GO: Biological Process	GO:0010463	mesenchymal cell proliferation		0.004876	1	0.04238	0.3423	2	60	SHOX2,BARX1
GO: Biological Process	GO:0051960	regulation of nervous system development		0.004881	1	0.04238	0.3423	5	645	MAP1B,ENPP2,NGFR,SHOX2,NIN
GO: Biological Process	GO:0014706	striated muscle tissue development		0.004904	1	0.04238	0.3423	4	399	TGFB2,MAPK14,ADAMTS9,SHOX2
GO: Biological Process	GO:0010830	regulation of myotube differentiation		0.005036	1	0.04238	0.3423	2	61	MAPK14,SHOX2
GO: Biological Process	GO:0030334	regulation of cell migration		0.005083	1	0.04238	0.3423	7	1249	TGFB2,SPARC,MAPK14,ADAMTS9,ENPP2,NGFR,NRP2
GO: Biological Process	GO:0051240	positive regulation of multicellular organismal process		0.00513	1	0.04238	0.3423	9	1950	TGFB2,HOXC4,MAPK14,MAP1B,ENPP2,NGFR,SHOX2,FOXD1,NIN
GO: Biological Process	GO:0045726	positive regulation of integrin biosynthetic process		0.005204	1	0.04238	0.3423	1	3	TGFB2
GO: Biological Process	GO:0051795	positive regulation of timing of catagen		0.005204	1	0.04238	0.3423	1	3	TGFB2
GO: Biological Process	GO:1903375	facioacoustic ganglion development		0.005204	1	0.04238	0.3423	1	3	NRP2
GO: Biological Process	GO:0003275	apoptotic process involved in outflow tract morphogenesis		0.005204	1	0.04238	0.3423	1	3	TGFB2
GO: Biological Process	GO:0006429	leucyl-tRNA aminoacylation		0.005204	1	0.04238	0.3423	1	3	LARS2
GO: Biological Process	GO:1903165	response to polycyclic arene		0.005204	1	0.04238	0.3423	1	3	ENPP2
GO: Biological Process	GO:0072076	nephrogenic mesenchyme development		0.005204	1	0.04238	0.3423	1	3	FOXD1
GO: Biological Process	GO:0072092	ureteric bud invasion		0.005204	1	0.04238	0.3423	1	3	KIF26B
GO: Biological Process	GO:1902256	regulation of apoptotic process involved in outflow tract morphogenesis		0.005204	1	0.04238	0.3423	1	3	TGFB2
GO: Biological Process	GO:1990790	response to glial cell derived neurotrophic factor		0.005204	1	0.04238	0.3423	1	3	HOXC4
GO: Biological Process	GO:1990792	cellular response to glial cell derived neurotrophic factor		0.005204	1	0.04238	0.3423	1	3	HOXC4
GO: Biological Process	GO:0051962	positive regulation of nervous system development		0.005396	1	0.04375	0.3534	4	410	MAP1B,ENPP2,SHOX2,NIN
GO: Biological Process	GO:0030178	negative regulation of Wnt signaling pathway		0.005728	1	0.04624	0.3735	3	210	MAPK14,IGFBP2,BARX1
GO: Biological Process	GO:0001936	regulation of endothelial cell proliferation		0.005804	1	0.04663	0.3767	3	211	SPARC,NGFR,NRP2
GO: Biological Process	GO:0021879	forebrain neuron differentiation		0.005871	1	0.04663	0.3767	2	66	LHX6,NRP2
GO: Biological Process	GO:0031113	regulation of microtubule polymerization		0.005871	1	0.04663	0.3767	2	66	MAP1B,NIN
GO: Biological Process	GO:0097530	granulocyte migration		0.005881	1	0.04663	0.3767	3	212	TGFB2,DDX3Y,JAML
GO: Biological Process	GO:0014070	response to organic cyclic compound		0.005916	1	0.04671	0.3773	8	1628	TGFB2,CRYM,SPARC,IGFBP2,MAP1B,FIBIN,ENPP2,KDM5D
GO: Biological Process	GO:0045646	regulation of erythrocyte differentiation		0.006045	1	0.04752	0.3838	2	67	HOXA5,MAPK14
GO: Biological Process	GO:0002520	immune system development		0.006092	1	0.04768	0.3851	8	1636	HOXA5,TGFB2,HOXB4,SPARC,MAPK14,HOXD4,ENPP2,BARX1
GO: Biological Process	GO:0072175	epithelial tube formation		0.006192	1	0.04807	0.3883	3	216	TGFB2,SPARC,NIN
GO: Biological Process	GO:0060215	primitive hemopoiesis		0.006221	1	0.04807	0.3883	2	68	HOXD4,ENPP2
GO: Biological Process	GO:0033280	response to vitamin D		0.006221	1	0.04807	0.3883	2	68	TGFB2,CRYM
GO: Biological Process	GO:0051302	regulation of cell division		0.006271	1	0.04825	0.3897	3	217	TGFB2,HOXC4,SVIL
GO: Biological Process	GO:1902893	regulation of miRNA transcription		0.0064	1	0.04877	0.3939	2	69	TGFB2,NGFR
GO: Biological Process	GO:0061614	miRNA transcription		0.006581	1	0.04877	0.3939	2	70	TGFB2,NGFR
GO: Biological Process	GO:0051155	positive regulation of striated muscle cell differentiation		0.006581	1	0.04877	0.3939	2	70	MAPK14,SHOX2
GO: Biological Process	GO:0030335	positive regulation of cell migration		0.006829	1	0.04877	0.3939	5	699	TGFB2,SPARC,MAPK14,ENPP2,NRP2
GO: Biological Process	GO:0035107	appendage morphogenesis		0.006844	1	0.04877	0.3939	3	224	TGFB2,FIBIN,SHOX2
GO: Biological Process	GO:0051495	positive regulation of cytoskeleton organization		0.006844	1	0.04877	0.3939	3	224	NES,MAP1B,NIN
GO: Biological Process	GO:0016049	cell growth		0.006869	1	0.04877	0.3939	5	700	TGFB2,MAPK14,MAP1B,NRP2,NIN
GO: Biological Process	GO:2000145	regulation of cell motility		0.00688	1	0.04877	0.3939	7	1321	TGFB2,SPARC,MAPK14,ADAMTS9,ENPP2,NGFR,NRP2
GO: Biological Process	GO:0010720	positive regulation of cell development		0.006905	1	0.04877	0.3939	4	440	MAP1B,ENPP2,SHOX2,NIN
GO: Biological Process	GO:0036486	ventral trunk neural crest cell migration		0.006932	1	0.04877	0.3939	1	4	NRP2
GO: Biological Process	GO:1903899	positive regulation of PERK-mediated unfolded protein response		0.006932	1	0.04877	0.3939	1	4	BOK
GO: Biological Process	GO:0097490	sympathetic neuron projection extension		0.006932	1	0.04877	0.3939	1	4	NRP2
GO: Biological Process	GO:0097491	sympathetic neuron projection guidance		0.006932	1	0.04877	0.3939	1	4	NRP2
GO: Biological Process	GO:1904780	negative regulation of protein localization to centrosome		0.006932	1	0.04877	0.3939	1	4	NIN
GO: Biological Process	GO:0060535	trachea cartilage morphogenesis		0.006932	1	0.04877	0.3939	1	4	HOXA5
GO: Biological Process	GO:0003213	cardiac right atrium morphogenesis		0.006932	1	0.04877	0.3939	1	4	SHOX2
GO: Biological Process	GO:0051794	regulation of timing of catagen		0.006932	1	0.04877	0.3939	1	4	TGFB2
GO: Biological Process	GO:0072268	pattern specification involved in metanephros development		0.006932	1	0.04877	0.3939	1	4	FOXD1
GO: Biological Process	GO:0042488	positive regulation of odontogenesis of dentin-containing tooth		0.006932	1	0.04877	0.3939	1	4	NGFR
GO: Biological Process	GO:0045105	intermediate filament polymerization or depolymerization		0.006932	1	0.04877	0.3939	1	4	NES
GO: Biological Process	GO:0072093	metanephric renal vesicle formation		0.006932	1	0.04877	0.3939	1	4	KIF26B
GO: Biological Process	GO:0035910	ascending aorta morphogenesis		0.006932	1	0.04877	0.3939	1	4	TGFB2
GO: Biological Process	GO:0050680	negative regulation of epithelial cell proliferation		0.007099	1	0.04975	0.4018	3	227	TGFB2,SPARC,NGFR
