# Supplementary material for: Single-cell transcriptomics uncovers a non-autonomous Tbx1-dependent genetic program controlling cardiac neural crest cell development
Source: Nat Commun. 2023 Mar 21;14:1551. doi: 10.1038/s41467-023-37015-9 (PMC10027855; doi:10.1038/s41467-023-37015-9)
Supplement: Supplementary file 14 — Supplementary Data 11 [file 41467_2023_37015_MOESM14_ESM.xlsx]

## Sheet: E10.5_C10_filtered_10percent_up
Supplementary Data 11: Gene ontology biological processes of upregulated genes in OFT-CNCCs (C10 in Figure 9) from control and Tbx1 null embryos at E10.5
Category	ID	Name	Source	p-value	q-value Bonferroni	q-value FDR B&H	q-value FDR B&Y	Hit Count in Query List	Hit Count in Genome	Hit in Query List
GO: Biological Process	GO:0006974	cellular response to DNA damage stimulus		4.153e-21	4.021e-17	4.021e-17	3.923e-16	178	952	DPF1,CHAF1B,ABL1,MCM2,MCM3,MCM5,MCM6,CDC7,CDC45,MLH1,AKT1,FOXO4,RAD54L,MPG,APBB1,DGKZ,THOC5,YARS1,CHCHD4,BABAM1,UHRF1,CCAR2,CRADD,BAK1,CCND1,NFATC4,TONSL,TIMELESS,SPINDOC,PNP,NTHL1,CASP9,EXO1,CDK1,PCNA,CDK9,MAPKAPK2,BCL7C,BCL7B,TRIP13,PGD,ERCC8,TFPT,AUNIP,NABP2,TMEM109,PLK1,INO80E,PRRX1,DONSON,IFFO1,POLD1,POLD2,POLE2,POLG,POT1,RMI2,SAMHD1,CHD1L,ZNF385A,BABAM2,CRIP1,CRY1,PPP4C,PPP5C,PRKCD,POLDIP2,…
GO: Biological Process	GO:0022402	cell cycle process		1.345e-19	1.302e-15	4.552e-16	4.441e-15	241	1490	DPF1,TMEM250,CACUL1,MCM2,MCM3,MCM6,ACVR1,MEIS1,CDC7,CDC45,MTA3,MLH1,AK1,AKT1,FOXO4,RAD54L,BIN1,GIT1,NTMT1,USP29,APBB1,BIRC5,DGKZ,CCDC61,CDK10,THOC5,SPC24,BABAM1,PLPP2,FLCN,CCAR2,BECN1,MYBL2,TPRA1,CRADD,NUBP1,BCAT1,CCND1,HDAC3,ZFP36L2,ZPR1,BUB1B,WRAP73,TIMELESS,CAMK2G,CTDSP1,CCNA2,CCNB1,CCND2,PKMYT1,CCNE1,CCNF,CCNB2,PAM,CDK1,CDC6,ZW10,CDC20,PCNA,CDK5,AURKB,CHMP1A,CDK16,CENPA,PDGFRB,BCL7C,BCL7B,RCC…
GO: Biological Process	GO:0034660	ncRNA metabolic process		1.41e-19	1.366e-15	4.552e-16	4.441e-15	136	668	TSR2,AARS1,CTU2,WDR18,LRRC47,METTL1,AARS2,INTS2,NOB1,YARS1,H19,MYCN,BMP2,NFATC4,BYSL,NOP2,YBEY,CARS1,RRP9,PARN,TRMT61A,DIS3L,WDR46,GATB,GAR1,ERI3,NOC4L,PUS7,EXOSC9,DCAF13,DDX49,POLR2L,DDX56,TSEN54,WDR74,PTCD1,MAP2K1,INTS1,WDR55,ELP6,CC2D1A,NSUN2,LCMT2,NOP9,TRMT10C,SARS2,INTS11,THG1L,PWP2,QARS1,TSEN15,GNL3,USB1,FARSB,RELA,DARS2,YARS2,SHQ1,RCL1,TYW1,DDX47,ERCC2,ERCC3,ETS1,POLR1B,SPOUT1,C9orf64,TRMT…
GO: Biological Process	GO:0000278	mitotic cell cycle		3.328e-19	3.223e-15	8.058e-16	7.861e-15	193	1109	DPF1,CHAF1B,ABL1,CACUL1,MCM2,MCM3,MCM5,MCM6,ACVR1,MEIS1,CDC7,CDC45,MTA3,AK1,AKT1,FOXO4,USP29,BIRC5,DGKZ,CCDC61,CDK10,SPC24,BABAM1,ASNS,BECN1,MYBL2,TPRA1,CRADD,BCAT1,CCND1,HDAC3,NEK3,ZFP36L2,ZPR1,BUB1B,WRAP73,CAMK2G,CTDSP1,CCNA2,CCNB1,CCND2,PKMYT1,CCNE1,CCNF,CCNB2,PAM,CDK1,CDC6,ZW10,CDC20,PCNA,CDK5,AURKB,CHMP1A,CDK9,CDK16,CENPA,PDGFRB,BCL7C,BCL7B,RCC1,NCAPH2,TRIP13,ZDHHC8,RHOU,CKS2,NABP2,FBXW5,NLE…
GO: Biological Process	GO:0006259	DNA metabolic process		2.306e-18	2.233e-14	4.466e-15	4.357e-14	202	1201	DPF1,CHAF1B,ABL1,KCTD13,MBD1,WDR18,MCM2,MCM3,MCM5,MCM6,ACVRL1,CDC7,CDC45,MLH1,AKT1,RAD54L,MPG,MPV17,ANXA3,APBB1,CHCHD4,BABAM1,FLCN,MTRR,UHRF1,ATF1,BMI1,ZPR1,TONSL,TIMELESS,PNP,NTHL1,MIS18A,APOBEC3H,CCNA2,CCNE1,EXO1,PARN,CDK1,CDC6,PCNA,AURKB,CDK9,LRWD1,CEBPB,PDGFRB,BCL7C,BCL7B,GATB,TRIP13,PGD,REPIN1,PHB1,ERCC8,LONP1,TFPT,AUNIP,WIZ,GAR1,NABP2,CIZ1,PRMT7,PICK1,PARM1,INO80E,PRRX1,DONSON,IFFO1,POLD1,P…
GO: Biological Process	GO:1903047	mitotic cell cycle process		2.467e-17	2.389e-13	3.982e-14	3.884e-13	164	922	DPF1,CACUL1,MCM2,MCM3,MCM6,ACVR1,MEIS1,CDC7,CDC45,MTA3,AK1,AKT1,FOXO4,USP29,BIRC5,DGKZ,CCDC61,CDK10,SPC24,BABAM1,BECN1,MYBL2,TPRA1,CRADD,BCAT1,CCND1,ZFP36L2,ZPR1,BUB1B,WRAP73,CAMK2G,CTDSP1,CCNA2,CCNB1,CCND2,PKMYT1,CCNE1,CCNF,CCNB2,PAM,CDK1,CDC6,ZW10,CDC20,PCNA,CDK5,AURKB,CHMP1A,CDK16,CENPA,PDGFRB,BCL7C,BCL7B,RCC1,NCAPH2,TRIP13,ZDHHC8,RHOU,CKS2,NABP2,FBXW5,PLK1,DONSON,POC1A,KANK2,BABAM2,SH2B1,MAD2…
GO: Biological Process	GO:0006281	DNA repair		4.342e-17	4.205e-13	6.007e-14	5.86e-13	125	631	DPF1,CHAF1B,ABL1,MCM2,MCM3,MCM5,MCM6,CDC7,CDC45,MLH1,RAD54L,MPG,APBB1,CHCHD4,BABAM1,UHRF1,TONSL,TIMELESS,PNP,NTHL1,EXO1,CDK1,PCNA,CDK9,BCL7C,BCL7B,TRIP13,PGD,ERCC8,TFPT,AUNIP,NABP2,INO80E,PRRX1,IFFO1,POLD1,POLD2,POLE2,POLG,POT1,RMI2,SAMHD1,CHD1L,BABAM2,PPP4C,PPP5C,POLDIP2,PCLAF,APTX,RAD1,SUPT7L,DNA2,RAD9A,RAD23A,RAD51,RAD51C,RAD51D,RNASEH2B,CHAF1A,ASCC1,CENPS,UPF1,RFC2,WRAP53,RFC5,PRMT6,RPA1,RPA2…
GO: Biological Process	GO:0034470	ncRNA processing		1.172e-16	1.135e-12	1.419e-13	1.384e-12	99	453	TSR2,AARS1,CTU2,WDR18,METTL1,AARS2,INTS2,NOB1,H19,MYCN,BYSL,NOP2,YBEY,RRP9,PARN,TRMT61A,WDR46,GAR1,ERI3,NOC4L,PUS7,EXOSC9,DCAF13,DDX49,DDX56,TSEN54,WDR74,PTCD1,MAP2K1,INTS1,WDR55,ELP6,NSUN2,LCMT2,NOP9,TRMT10C,INTS11,THG1L,PWP2,TSEN15,GNL3,USB1,SHQ1,RCL1,TYW1,DDX47,ERCC2,SPOUT1,C9orf64,TRMT1,KTI12,RPUSD1,DDX27,TBL3,TRUB2,TRMU,PUS1,WDR12,RIOK2,AGO2,WDR4,RRP1B,RPP40,DUS1L,WDR3,RRS1,RPUSD3,IMP4,RRP7A…
GO: Biological Process	GO:0006260	DNA replication		2.066e-16	2.001e-12	2.223e-13	2.169e-12	79	323	CHAF1B,KCTD13,WDR18,MCM2,MCM3,MCM5,MCM6,ACVRL1,CDC7,CDC45,ATF1,ZPR1,TONSL,TIMELESS,CCNA2,CCNE1,CDK1,CDC6,PCNA,CDK9,LRWD1,REPIN1,TFPT,WIZ,CIZ1,INO80E,DONSON,POLD1,POLD2,POLE2,POLG,RMI2,SAMHD1,PRIM1,PCLAF,FBXO5,TIPIN,DNA2,RAD51,GRWD1,RBMS1,CHAF1A,CENPS,E4F1,UPF1,RFC2,RFC5,GMNN,RPA1,RPA2,ACTR5,ATAD5,TRAIP,RRM2,STN1,S100A11,UCHL5,FEN1,FGFR1,CARM1,ATG7,RNASEH2A,DTL,MUS81,CINP,FAM111A,CHTF18,GINS2,RTEL…
GO: Biological Process	GO:0051726	regulation of cell cycle		4.258e-16	4.124e-12	4.124e-13	4.023e-12	215	1368	DPF1,CABLES2,ABL1,ACVR1,CDC7,CDC45,MTA3,TP53I13,AK1,AKT1,FOXO4,AKT2,BIN1,GIT1,C6orf89,APBB1,BIRC5,DGKZ,CDK10,THOC5,SPC24,BABAM1,PLPP2,ASNS,FLCN,CCAR2,BECN1,TPRA1,CRADD,BAK1,NUBP1,CCND1,HDAC3,BMP2,ZFP36L2,ZPR1,BUB1B,TIMELESS,BTRC,CTDSP1,CCNA2,CCNB1,CCND2,PKMYT1,CCNE1,CCNF,CCNB2,CDK1,CDC6,ZW10,CDC20,CDK5,AURKB,CHMP1A,CDK9,CDK16,TBRG4,PDGFRB,BCL7C,BCL7B,RCC1,NCAPH2,TRIP13,CKS2,TFPT,WIZ,NABP2,FBXW5,N…
GO: Biological Process	GO:0044770	cell cycle phase transition		3.826e-15	3.705e-11	3.368e-12	3.286e-11	126	675	DPF1,CACUL1,ACVR1,MEIS1,CDC7,CDC45,MTA3,AK1,AKT1,FOXO4,USP29,APBB1,BIRC5,DGKZ,CDK10,THOC5,SPC24,BABAM1,PLPP2,CCAR2,TPRA1,CRADD,BCAT1,CCND1,ZFP36L2,ZPR1,BUB1B,TIMELESS,CAMK2G,CTDSP1,CCNA2,CCNB1,CCND2,PKMYT1,CCNE1,CCNF,CCNB2,CDK1,CDC6,ZW10,CDC20,CDK5,AURKB,CDK16,BCL7C,BCL7B,RCC1,TRIP13,RHOU,CKS2,NABP2,PLK1,DONSON,KANK2,BABAM2,MAD2L1BP,CRY1,NSUN2,MELK,FBXL6,CHMP7,FBXO5,TELO2,TIPIN,RAD1,DNA2,GNL3,DNM…
GO: Biological Process	GO:1901135	carbohydrate derivative metabolic process		2.033e-14	1.968e-10	1.64e-11	1.6e-10	196	1256	MAN2B1,NUDT9,ADK,MGAT1,MGAT2,ADSL,AP2A1,AARS2,AHCY,AK1,AKR1B1,MPI,MPV17,TPST2,TPST1,AMPD2,GIT1,AKR7A2,MTAP,SLC25A12,MTHFD1,XXYLT1,FLCN,HYAL2,H19,MVD,MVK,DGAT1,B4GALT3,B4GALT2,B3GALNT1,GPAA1,BGN,BMP2,ST3GAL5,TSPO,ACSF3,NME4,PNP,CAD,PLOD3,NTHL1,APOBEC3H,PIGQ,NANS,PDGFRB,PDK3,GATB,PFAS,PFKL,PFKM,PGD,PGM1,PGM3,PPT2,ALG8,ABCG2,CHST2,ELOVL6,NME7,GMPPB,GMPPA,PLOD1,PMM1,PMM2,COL2A1,COMT,B3GALNT2,SAMHD1,P…
GO: Biological Process	GO:0006399	tRNA metabolic process		4.33e-14	4.193e-10	3.226e-11	3.147e-10	55	200	AARS1,CTU2,LRRC47,METTL1,AARS2,YARS1,CARS1,TRMT61A,GATB,PUS7,EXOSC9,POLR2L,TSEN54,PTCD1,ELP6,NSUN2,LCMT2,TRMT10C,SARS2,THG1L,QARS1,TSEN15,FARSB,DARS2,YARS2,TYW1,C9orf64,TRMT1,KTI12,TRUB2,TRMU,PUS1,WDR4,RPP40,GARS1,DUS1L,GTPBP3,CLP1,DUS4L,TSEN2,EXOSC2,HARS2,RPUSD4,HARS1,ADAT1,ELP5,ELAC2,VARS1,RPP25L,FTSJ1,DUS3L,KARS1,DTWD1,VARS2,QTRT1
GO: Biological Process	GO:0009057	macromolecule catabolic process		5.128e-14	4.966e-10	3.547e-11	3.46e-10	231	1569	CACUL1,KCTD13,RBM10,ACY1,AXIN1,MLH1,AKT1,FBXO33,MMP2,DCPS,GIT1,ANXA2,USP29,YBX3,PIAS1,MSN,ARRB1,UHRF1,CCAR2,BECN1,HYAL2,CTSF,AUP1,ADAM9,ZFP36L2,NFE2L2,ZPR1,MTMR2,CNOT2,BTRC,USP50,CAPN2,CCNF,PDE12,CNOT9,PARN,CDC20,CDK5,CHMP1A,TBRG4,DIS3L,MAPKAPK2,PACSIN3,PFKM,PGM1,ABHD17C,PHB1,ERCC8,PHKG2,LONP1,SERPINE2,TMEM259,TPP1,CLN3,CLN5,FBXW5,RHBDD3,NOCT,FASTKD3,PLK1,RNF26,EXOSC9,PSMF1,RNF166,DDX49,DERL1,CNO…
GO: Biological Process	GO:0044772	mitotic cell cycle phase transition		2.077e-13	2.011e-09	1.341e-10	1.308e-09	103	536	DPF1,CACUL1,ACVR1,MEIS1,CDC7,MTA3,AK1,AKT1,FOXO4,USP29,BIRC5,DGKZ,CDK10,SPC24,BABAM1,TPRA1,CRADD,BCAT1,CCND1,ZFP36L2,ZPR1,BUB1B,CAMK2G,CTDSP1,CCNA2,CCNB1,CCND2,PKMYT1,CCNE1,CCNF,CCNB2,CDK1,CDC6,ZW10,CDC20,CDK5,AURKB,CDK16,BCL7C,BCL7B,RCC1,TRIP13,RHOU,CKS2,NABP2,PLK1,DONSON,KANK2,BABAM2,MAD2L1BP,MELK,FBXL6,CHMP7,FBXO5,GNL3,DNM2,RAD51C,RNASEH2B,E2F1,E2F3,E2F4,CDCA8,FBXO31,EIF4EBP1,PSME3,RPA2,CTDSPL…
GO: Biological Process	GO:0006261	DNA-templated DNA replication		3.197e-13	3.096e-09	1.935e-10	1.887e-09	50	179	WDR18,MCM2,MCM3,MCM5,MCM6,CDC7,CDC45,ZPR1,TONSL,TIMELESS,CCNE1,CDC6,PCNA,CDK9,LRWD1,WIZ,CIZ1,DONSON,POLD1,POLD2,POLE2,POLG,SAMHD1,PRIM1,FBXO5,TIPIN,DNA2,RAD51,CENPS,UPF1,RFC2,RFC5,GMNN,RPA1,ATAD5,TRAIP,FEN1,FGFR1,CARM1,ATG7,MUS81,FAM111A,CHTF18,GINS2,RTEL1,FBH1,HMGA1,POLA2,CDT1,LIG1
GO: Biological Process	GO:0007346	regulation of mitotic cell cycle		6.639e-13	6.429e-09	3.782e-10	3.689e-09	112	614	DPF1,ABL1,ACVR1,CDC7,MTA3,AK1,AKT1,FOXO4,BIRC5,DGKZ,CDK10,SPC24,BABAM1,ASNS,TPRA1,CRADD,CCND1,HDAC3,ZFP36L2,BUB1B,CTDSP1,CCNB1,CCND2,PKMYT1,CDK1,CDC6,ZW10,CDC20,AURKB,CDK9,PDGFRB,BCL7C,BCL7B,RCC1,TRIP13,CKS2,NABP2,FBXW5,NLE1,PLK1,DONSON,KANK2,BABAM2,SH2B1,MAD2L1BP,POLDIP2,DAPK3,RNF40,PTCH1,FBXO5,TIPIN,GNL3,RAD9A,RAD51C,RNASEH2B,E2F1,E4F1,CDCA8,THAP1,GMNN,FBXO31,EIF4EBP1,AATF,PSME3,NME6,RPA2,CTDSP…
GO: Biological Process	GO:0010564	regulation of cell cycle process		1.619e-12	1.568e-08	8.709e-10	8.496e-09	146	893	DPF1,ACVR1,CDC7,CDC45,MTA3,AK1,AKT1,FOXO4,BIN1,GIT1,APBB1,BIRC5,DGKZ,CDK10,THOC5,SPC24,BABAM1,PLPP2,FLCN,CCAR2,BECN1,TPRA1,CRADD,NUBP1,CCND1,ZFP36L2,BUB1B,TIMELESS,CTDSP1,CCNB1,CCND2,PKMYT1,CCNF,CDK1,CDC6,ZW10,CDC20,AURKB,CHMP1A,PDGFRB,BCL7C,BCL7B,RCC1,NCAPH2,TRIP13,WIZ,NABP2,FBXW5,PLK1,DONSON,POC1A,RMI2,KANK2,BABAM2,SH2B1,MAD2L1BP,CRY1,PPP2R5B,PRKACA,POLDIP2,DAPK3,NSUN2,CHMP7,FBXO5,TELO2,TIPIN,R…
GO: Biological Process	GO:1901565	organonitrogen compound catabolic process		2.215e-12	2.145e-08	1.129e-09	1.101e-08	222	1546	CACUL1,KCTD13,MAOA,ACY1,NUDT9,AXIN1,PAOX,AHCY,AKT1,FBXO33,MMP2,AMT,ANXA2,USP29,PIAS1,MSN,ARRB1,MTAP,MTRR,UHRF1,CCAR2,HYAL2,ALDH7A1,CTSF,AUP1,ADAM9,BCAT1,BCAT2,BCKDHA,BCKDHB,NFE2L2,BTRC,PNP,USP50,NTHL1,CAPN2,APOBEC3H,CCNF,SCARB1,CDC20,CHMP1A,PACSIN3,GATB,ABHD17C,PHB1,ERCC8,LONP1,SERPINE2,TMEM259,TPP1,CLN3,CLN5,FBXW5,RHBDD3,SMOX,PLK1,RNF26,PSMF1,RNF166,COMT,DERL1,BAG2,CPA2,SEC22B,SAMHD1,CTSA,CRMP1,…
GO: Biological Process	GO:0006520	cellular amino acid metabolic process		4.746e-12	4.596e-08	2.298e-09	2.242e-08	70	322	AARS1,ACY1,LRRC47,AARS2,AHCY,AMT,YARS1,MTAP,SLC25A12,MTHFD1,ASNS,MTRR,ATF4,BCAT1,BCAT2,BCKDHA,BCKDHB,CAD,PLOD3,CARS1,PCBD1,GATB,PFAS,ENOPH1,CLN3,PSAT1,COMT,SLC25A44,PRODH,PHGDH,SARS2,DHFR,PYCR1,ALDH18A1,QARS1,DPEP1,FARSB,DARS2,YARS2,THAP4,SLC25A13,BCKDK,CSAD,MRI1,FPGS,SHMT1,SHMT2,SCLY,SEPHS2,SEPHS1,SPR,GARS1,GART,MCCC2,GCLC,GLUL,ACCS,SERINC3,GTPBP3,HIBADH,GSTZ1,HARS2,ICMT,GCAT,HARS1,VARS1,IVD,KAR…
GO: Biological Process	GO:1901137	carbohydrate derivative biosynthetic process		5.728e-12	5.547e-08	2.642e-09	2.577e-08	126	745	ADK,MGAT1,MGAT2,ADSL,AP2A1,AARS2,AK1,MPI,MPV17,AMPD2,MTAP,SLC25A12,MTHFD1,XXYLT1,FLCN,H19,B4GALT3,B4GALT2,B3GALNT1,GPAA1,ST3GAL5,ACSF3,NME4,PNP,CAD,PLOD3,PIGQ,NANS,PDGFRB,PDK3,PFAS,PGM3,PPT2,ALG8,CHST2,ELOVL6,NME7,GMPPB,GMPPA,PLOD1,PMM1,PMM2,B3GALNT2,PPT1,PRKAA1,MAP2K1,PRPS1,PRPSAP1,PRPSAP2,PSEN1,NANP,UCK1,DCK,DCTD,LCMT2,CANT1,CHPF,DPAGT1,ACOT8,GNPDA1,SRD5A3,COG7,AMDHD2,SLC35C2,PIGU,KCTD10,SLC25A…
GO: Biological Process	GO:0051276	chromosome organization		2.805e-11	2.716e-07	1.181e-08	1.152e-07	113	658	DPF1,ABL1,MCM2,MCM3,MCM5,MCM6,CDC45,MLH1,RAD54L,HAT1,BIRC5,SPC24,BECN1,BUB1B,WRAP73,MIS18A,CCNB1,CCNE1,EXO1,PAM,PARN,CDK1,CDC6,ZW10,CDC20,PCNA,AURKB,CHMP1A,CENPA,BCL7C,BCL7B,NCAPH2,TRIP13,TFPT,GAR1,NABP2,PLK1,INO80E,POT1,RMI2,CHD1L,MAD2L1BP,MAPK3,CHMP7,FBXO5,TELO2,NCAPD2,DNA2,GNL3,RAD51,RAD51C,RAD51D,CHMP6,ASCC1,CENPS,UPF1,RFC2,WRAP53,RFC5,CDCA8,RESF1,RPA1,RPA2,ERCC1,ERCC2,ERCC3,CENPW,ACTR5,KATNB…
GO: Biological Process	GO:0000075	cell cycle checkpoint signaling		2.806e-11	2.717e-07	1.181e-08	1.152e-07	53	219	CDC45,FOXO4,BIRC5,DGKZ,THOC5,SPC24,BABAM1,CCAR2,CRADD,CCND1,BUB1B,TIMELESS,CCNB1,CDK1,CDC6,ZW10,CDC20,AURKB,TRIP13,NABP2,PLK1,DONSON,BABAM2,MAD2L1BP,CRY1,NSUN2,TELO2,TIPIN,RAD1,DNA2,RAD9A,RAD51,RNASEH2B,E2F1,CDCA8,FBXO31,RPA2,MAD2L2,RBM38,DTL,MUS81,CLSPN,PCID2,PBK,KLHL22,ZFYVE19,RINT1,HSF1,HUS1,INCENP,INTS3,CDT1,MAD2L1
GO: Biological Process	GO:0009792	embryo development ending in birth or egg hatching		3.634e-11	3.519e-07	1.466e-08	1.431e-07	187	1281	ABL1,MCM5,ACVR1,MDFI,ACVRL1,MEIS1,AXIN1,MEOX1,PEF1,MGAT1,GRK2,AKT1,ALCAM,MPI,AMD1,SHROOM3,YBX3,THOC5,MTHFD1,FLCN,MYCN,BMI1,HDAC3,BMP2,PYGO2,ZPR1,BYSL,NOP2,CNOT2,NOTCH2,NOTCH3,PLOD3,CAPN2,ROR2,CCNB1,NANS,CCNB2,CMTM3,CEBPB,PDGFRA,PDGFRB,PDLIM7,S1PR2,ZNF358,CTHRC1,KCTD15,NLE1,TTLL1,PLCB3,ABCG2,PLCD1,COL1A1,PMM2,COL2A1,COL3A1,PRRX1,MTHFD1L,PKDCC,APBA3,CPT2,MMACHC,WDR74,SEC24C,PRKACA,MAPK3,MAP2K1,TCF7…
GO: Biological Process	GO:0043009	chordate embryonic development		4.204e-11	4.071e-07	1.629e-08	1.589e-07	184	1257	ABL1,MCM5,ACVR1,MDFI,ACVRL1,MEIS1,AXIN1,MEOX1,PEF1,MGAT1,GRK2,AKT1,ALCAM,MPI,AMD1,SHROOM3,YBX3,THOC5,MTHFD1,FLCN,MYCN,BMI1,HDAC3,BMP2,PYGO2,ZPR1,BYSL,NOP2,CNOT2,NOTCH2,NOTCH3,PLOD3,CAPN2,ROR2,CCNB1,NANS,CCNB2,CMTM3,CEBPB,PDGFRA,PDGFRB,PDLIM7,S1PR2,ZNF358,CTHRC1,KCTD15,NLE1,TTLL1,PLCB3,PLCD1,COL1A1,PMM2,COL2A1,COL3A1,PRRX1,MTHFD1L,PKDCC,APBA3,CPT2,MMACHC,WDR74,SEC24C,PRKACA,MAPK3,MAP2K1,TCF7L1,GAT…
GO: Biological Process	GO:1901988	negative regulation of cell cycle phase transition		1.391e-10	1.347e-06	5.18e-08	5.053e-07	66	317	ACVR1,CDC45,FOXO4,APBB1,BIRC5,DGKZ,THOC5,SPC24,BABAM1,CCAR2,TPRA1,CRADD,CCND1,ZFP36L2,BUB1B,TIMELESS,CTDSP1,CCNB1,CDK1,CDC6,ZW10,CDC20,AURKB,TRIP13,NABP2,PLK1,DONSON,KANK2,BABAM2,MAD2L1BP,CRY1,NSUN2,FBXO5,TELO2,TIPIN,RAD1,DNA2,RAD9A,RAD51,RNASEH2B,E2F1,CDCA8,FBXO31,RPA2,CTDSPL,CRLF3,MAD2L2,FHL1,RBM38,ATF5,DTL,MUS81,METTL13,CLSPN,PCID2,PBK,KLHL22,ZFYVE19,RINT1,HSF1,HUS1,INCENP,INTS3,CDT1,AVEN,MAD2…
GO: Biological Process	GO:0044786	cell cycle DNA replication		1.603e-10	1.552e-06	5.647e-08	5.509e-07	21	47	MCM2,MCM3,MCM6,CDC7,CDC45,ZPR1,PCNA,WIZ,DONSON,FBXO5,TIPIN,DNA2,RAD51,UPF1,GMNN,ATAD5,FEN1,FGFR1,RTEL1,CDT1,LIG1
GO: Biological Process	GO:1901987	regulation of cell cycle phase transition		1.633e-10	1.581e-06	5.647e-08	5.509e-07	96	542	DPF1,ACVR1,CDC7,CDC45,MTA3,AK1,AKT1,FOXO4,APBB1,BIRC5,DGKZ,CDK10,THOC5,SPC24,BABAM1,PLPP2,CCAR2,TPRA1,CRADD,CCND1,ZFP36L2,BUB1B,TIMELESS,CTDSP1,CCNB1,CCND2,CDK1,CDC6,ZW10,CDC20,AURKB,BCL7C,BCL7B,TRIP13,NABP2,PLK1,DONSON,KANK2,BABAM2,MAD2L1BP,CRY1,NSUN2,FBXO5,TELO2,TIPIN,RAD1,DNA2,GNL3,RAD9A,RAD51,RAD51C,RNASEH2B,E2F1,CDCA8,FBXO31,PSME3,RPA2,CTDSPL,ERCC2,ERCC3,ATAD5,RRM2,CRLF3,MAD2L2,FHL1,RBM38,AT…
GO: Biological Process	GO:0008033	tRNA processing		2.147e-10	2.079e-06	7.057e-08	6.884e-07	38	136	AARS1,CTU2,METTL1,AARS2,TRMT61A,PUS7,TSEN54,PTCD1,ELP6,NSUN2,LCMT2,TRMT10C,THG1L,TSEN15,TYW1,C9orf64,TRMT1,KTI12,TRUB2,TRMU,PUS1,WDR4,RPP40,DUS1L,GTPBP3,CLP1,DUS4L,TSEN2,RPUSD4,ADAT1,ELP5,ELAC2,RPP25L,FTSJ1,DUS3L,KARS1,DTWD1,QTRT1
GO: Biological Process	GO:0045786	negative regulation of cell cycle		2.186e-10	2.117e-06	7.057e-08	6.884e-07	88	483	ABL1,ACVR1,CDC45,TP53I13,FOXO4,APBB1,BIRC5,DGKZ,THOC5,SPC24,BABAM1,CCAR2,TPRA1,CRADD,NUBP1,CCND1,BMP2,ZFP36L2,BUB1B,TIMELESS,CTDSP1,CCNB1,CCNF,CDK1,CDC6,ZW10,CDC20,CDK5,AURKB,TRIP13,NABP2,NLE1,PLK1,DONSON,KANK2,BABAM2,MAD2L1BP,CRY1,RNF167,PPP2R5B,PRKACA,NSUN2,FBXO5,TELO2,TIPIN,RAD1,DNA2,RAD9A,RAD51,RNASEH2B,E2F1,CDCA8,GMNN,FBXO31,NME6,RPA2,CTDSPL,ETS1,CRLF3,MAD2L2,FHL1,RBM38,FOXC1,ATF5,DTL,MUS81,…
GO: Biological Process	GO:0006302	double-strand break repair		2.877e-10	2.786e-06	8.987e-08	8.767e-07	64	308	DPF1,MCM2,MCM3,MCM5,MCM6,CDC7,CDC45,MLH1,RAD54L,APBB1,BABAM1,TONSL,TIMELESS,BCL7C,BCL7B,TRIP13,ERCC8,AUNIP,NABP2,IFFO1,POT1,RMI2,SAMHD1,BABAM2,PPP4C,PPP5C,APTX,DNA2,RAD51,RAD51C,RAD51D,WRAP53,RPA1,RPA2,ERCC1,ACTR5,FEN1,MAD2L2,ZSWIM7,MUS81,NUDT16L1,SIRT6,RAD51AP1,GINS2,SMARCD2,SMARCD3,TDP1,FIGNL1,RTEL1,DMAP1,POLL,HDGFL2,KMT5C,FBH1,SWSAP1,TWIST1,HSF1,HUS1,DCLRE1B,XRCC1,UBQLN4,INTS3,HMCES,LIG1
GO: Biological Process	GO:0042254	ribosome biogenesis		3.589e-10	3.475e-06	1.086e-07	1.06e-06	67	331	TSR2,WDR18,NOB1,ZNF622,BYSL,NOP2,YBEY,RRP9,WDR46,GAR1,ERI3,NOC4L,NLE1,EXOSC9,DCAF13,DDX49,DDX56,WDR74,NOC2L,MTG2,WDR55,NOP9,ERAL1,PWP2,DLX2,GNL3,GRWD1,RIOX1,IPO4,SHQ1,RCL1,AATF,DDX47,ERCC2,NIP7,TRAF7,NOP16,CINP,RPUSD1,DDX27,TBL3,WDR12,RIOK2,RRP1B,RPP40,WDR3,RRS1,RPUSD3,IMP4,GLUL,RRP7A,BOP1,DDX52,RRP8,EXOSC2,PWP1,RPUSD4,GTF3A,UTP4,PES1,PPAN,DDX31,SLX9,MRPS11,EXOSC5,REXO4,ISG20L2
GO: Biological Process	GO:0033043	regulation of organelle organization		5.982e-10	5.793e-06	1.755e-07	1.713e-06	193	1378	DPF1,MKKS,ABL1,MCM2,ADD3,MID1,AKT1,AKT2,NCK2,BIN1,GIT1,ANXA2,BIRC5,CDK10,MSN,SPC24,RHOG,FLCN,BECN1,ATP6AP1,BAK1,NUBP1,NRP1,BUB1B,WRAP73,TSPO,CNOT2,NOTCH2,CAPN2,CASP6,CCNB1,PKMYT1,CCNF,PAM,PARN,CDC6,ZW10,CDC20,CDK5,AURKB,CHMP1A,PDGFRA,PDGFRB,BCL7C,BCL7B,RCC1,TRIP13,PRUNE1,TFPT,LRFN4,PIK3R2,CLN3,NABP2,FBXW5,PLK1,PICK1,INO80E,MAGEL2,RHOD,POT1,RMI2,SEC22B,KANK2,SH2B1,MAD2L1BP,PRKAA1,PRKCD,MAPK3,MAP2K…
GO: Biological Process	GO:0033260	nuclear DNA replication		9.223e-10	8.932e-06	2.627e-07	2.563e-06	19	42	MCM2,MCM3,MCM6,CDC7,CDC45,PCNA,WIZ,DONSON,TIPIN,DNA2,RAD51,UPF1,GMNN,ATAD5,FEN1,FGFR1,RTEL1,CDT1,LIG1
GO: Biological Process	GO:0051052	regulation of DNA metabolic process		1.396e-09	1.352e-05	3.863e-07	3.768e-06	106	644	DPF1,KCTD13,MBD1,MCM2,MCM3,MCM5,MCM6,ACVRL1,CDC7,MLH1,AKT1,MPV17,ANXA3,APBB1,BABAM1,FLCN,UHRF1,ATF1,TIMELESS,PNP,MIS18A,CCNA2,PARN,CDK1,CDC6,PCNA,AURKB,CDK9,CEBPB,PDGFRB,BCL7C,BCL7B,ERCC8,TFPT,AUNIP,WIZ,NABP2,CIZ1,PARM1,INO80E,DONSON,POT1,RMI2,BABAM2,SH2B1,PPP4C,PRKCD,MAPK3,FBXO5,TIPIN,SUPT7L,DNA2,GNL3,RAD51,UPF1,RFC2,WRAP53,RFC5,GMNN,RPA2,ERCC1,ERCC2,ACTR5,ATAD5,STN1,S100A11,UCHL5,PRMT5,FGFR1,MA…
GO: Biological Process	GO:1902680	positive regulation of RNA biosynthetic process		1.54e-09	1.491e-05	4.143e-07	4.041e-06	249	1906	DPF1,ABL1,MAX,MAZ,ACTN4,ACTN1,ACVR1,ACVRL1,MEIS1,AXIN1,MEOX1,FZD4,MTA3,AKT1,FOXO4,AKT2,NCK2,ANXA2,APBB1,ATAD2,THOC5,RHOG,ARRB1,FLCN,UHRF1,SIX5,CCAR2,ATF1,ATF4,HYAL2,MYBL2,MYCN,ZNF410,FADD,NDN,HDAC3,BMP2,NFATC4,NFE2L2,ZPR1,NFKBIB,BTRC,NOTCH3,NRF1,ROR2,CCNA2,PDLIM1,CNOT9,PCBD1,CDK9,CEBPB,PEG3,PFKM,PHB1,TFPT,PIK3R2,MED27,MED7,WDR77,COL1A1,INO80E,EXOSC9,PRRX1,LITAF,SAMHD1,ATF6B,IER2,PPP2R5B,PPP2R5D,P…
GO: Biological Process	GO:1903508	positive regulation of nucleic acid-templated transcription		1.814e-09	1.756e-05	4.622e-07	4.509e-06	248	1900	DPF1,ABL1,MAX,MAZ,ACTN4,ACTN1,ACVR1,ACVRL1,MEIS1,AXIN1,MEOX1,FZD4,MTA3,AKT1,FOXO4,AKT2,NCK2,ANXA2,APBB1,ATAD2,THOC5,RHOG,ARRB1,FLCN,UHRF1,SIX5,CCAR2,ATF1,ATF4,HYAL2,MYBL2,MYCN,ZNF410,FADD,NDN,HDAC3,BMP2,NFATC4,NFE2L2,ZPR1,NFKBIB,BTRC,NOTCH3,NRF1,ROR2,CCNA2,PDLIM1,CNOT9,PCBD1,CDK9,CEBPB,PEG3,PFKM,PHB1,TFPT,PIK3R2,MED27,MED7,WDR77,COL1A1,INO80E,EXOSC9,PRRX1,LITAF,SAMHD1,ATF6B,IER2,PPP2R5B,PPP2R5D,P…
GO: Biological Process	GO:0045893	positive regulation of DNA-templated transcription		1.814e-09	1.756e-05	4.622e-07	4.509e-06	248	1900	DPF1,ABL1,MAX,MAZ,ACTN4,ACTN1,ACVR1,ACVRL1,MEIS1,AXIN1,MEOX1,FZD4,MTA3,AKT1,FOXO4,AKT2,NCK2,ANXA2,APBB1,ATAD2,THOC5,RHOG,ARRB1,FLCN,UHRF1,SIX5,CCAR2,ATF1,ATF4,HYAL2,MYBL2,MYCN,ZNF410,FADD,NDN,HDAC3,BMP2,NFATC4,NFE2L2,ZPR1,NFKBIB,BTRC,NOTCH3,NRF1,ROR2,CCNA2,PDLIM1,CNOT9,PCBD1,CDK9,CEBPB,PEG3,PFKM,PHB1,TFPT,PIK3R2,MED27,MED7,WDR77,COL1A1,INO80E,EXOSC9,PRRX1,LITAF,SAMHD1,ATF6B,IER2,PPP2R5B,PPP2R5D,P…
GO: Biological Process	GO:0043436	oxoacid metabolic process		2.257e-09	2.186e-05	5.605e-07	5.468e-06	158	1090	AARS1,ACO1,ACY1,LRRC47,AARS2,AHCY,AKT1,AKT2,AKR1B1,MPI,TPST2,TPST1,AMT,GIT1,MCFD2,DEGS1,YARS1,MTAP,SLC25A12,MTHFD1,ASNS,AACS,FLCN,MTRR,ATF4,DGAT1,BCAT1,BCAT2,BCKDHA,BCKDHB,BTD,ACSF3,CAD,PLOD3,CARS1,PAM,PCBD1,MAPKAPK2,PDK3,GATB,PFAS,PFKL,PFKM,PGD,ENOPH1,PGM1,GRHPR,CLN3,FADS2,ELOVL6,GSTO1,PSAT1,COMT,MTHFD1L,PTGES,MINPP1,CPT2,CRAT,PRKAA1,PRKAB1,PRKAG1,SLC25A44,MAPK3,ABHD12,ADPGK,PRODH,PSEN1,NANP,PTG…
GO: Biological Process	GO:0010948	negative regulation of cell cycle process		2.418e-09	2.342e-05	5.854e-07	5.711e-06	72	383	ACVR1,CDC45,FOXO4,APBB1,BIRC5,DGKZ,THOC5,SPC24,BABAM1,CCAR2,TPRA1,CRADD,NUBP1,CCND1,ZFP36L2,BUB1B,TIMELESS,CTDSP1,CCNB1,CCNF,CDK1,CDC6,ZW10,CDC20,AURKB,TRIP13,NABP2,PLK1,DONSON,KANK2,BABAM2,MAD2L1BP,CRY1,PPP2R5B,PRKACA,NSUN2,FBXO5,TELO2,TIPIN,RAD1,DNA2,RAD9A,RAD51,RNASEH2B,E2F1,CDCA8,FBXO31,NME6,RPA2,CTDSPL,CRLF3,MAD2L2,FHL1,RBM38,ATF5,DTL,MUS81,METTL13,CLSPN,PCID2,PBK,KAT2A,KLHL22,ZFYVE19,RINT1,…
GO: Biological Process	GO:0030163	protein catabolic process		2.636e-09	2.552e-05	6.225e-07	6.073e-06	164	1145	CACUL1,KCTD13,ACY1,AXIN1,AKT1,FBXO33,MMP2,ANXA2,USP29,PIAS1,MSN,ARRB1,UHRF1,CCAR2,CTSF,AUP1,ADAM9,NFE2L2,BTRC,USP50,CAPN2,CCNF,CDC20,CHMP1A,PACSIN3,ABHD17C,PHB1,ERCC8,LONP1,SERPINE2,TMEM259,TPP1,CLN3,CLN5,FBXW5,RHBDD3,PLK1,RNF26,PSMF1,RNF166,DERL1,BAG2,CPA2,SEC22B,CTSA,RNF167,TRAF4,PPT1,KLHDC3,PREP,PRKACA,EDEM1,CTSB,CTSD,GGA1,ABHD12,DNAJC3,CTSZ,PSEN1,RNF40,KEAP1,FBXL6,TMUB1,CHMP7,FBXW8,SERGEF,BAN…
GO: Biological Process	GO:0051301	cell division		3.448e-09	3.339e-05	7.95e-07	7.756e-06	116	737	CABLES2,TMEM250,CDC7,CDC45,GIT1,BIRC5,THOC5,SPC24,BABAM1,FLCN,BECN1,TPRA1,CCND1,BMI1,NEK3,ZFP36L2,BUB1B,TIMELESS,NOTCH3,MIS18A,NUP43,ARL8A,CCNA2,CCNB1,CCND2,CCNE1,CCNF,CCNB2,ARHGEF1,CDK1,CDC6,ZW10,CDC20,CDK5,AURKB,CHMP1A,CENPA,RCC1,ZDHHC8,CKS2,SAC3D1,PIMREG,PLK1,BCAR1,BABAM2,POLDIP2,PIEZO1,DAXX,PTCH1,NSUN2,CHMP7,HAUS4,FBXO5,TIPIN,NCAPD2,GNL3,CDCA4,RALB,CHMP6,WASHC1,CENPS,E4F1,CDCA8,KIF20A,AATF,ER…
GO: Biological Process	GO:0006082	organic acid metabolic process		4.313e-09	4.176e-05	9.712e-07	9.475e-06	158	1100	AARS1,ACO1,ACY1,LRRC47,AARS2,AHCY,AKT1,AKT2,AKR1B1,MPI,TPST2,TPST1,AMT,GIT1,MCFD2,DEGS1,YARS1,MTAP,SLC25A12,MTHFD1,ASNS,AACS,FLCN,MTRR,ATF4,DGAT1,BCAT1,BCAT2,BCKDHA,BCKDHB,BTD,ACSF3,CAD,PLOD3,CARS1,PAM,PCBD1,MAPKAPK2,PDK3,GATB,PFAS,PFKL,PFKM,PGD,ENOPH1,PGM1,GRHPR,CLN3,FADS2,ELOVL6,GSTO1,PSAT1,COMT,MTHFD1L,PTGES,MINPP1,CPT2,CRAT,PRKAA1,PRKAB1,PRKAG1,SLC25A44,MAPK3,ABHD12,ADPGK,PRODH,PSEN1,NANP,PTG…
GO: Biological Process	GO:0007507	heart development		4.532e-09	4.389e-05	9.975e-07	9.731e-06	157	1092	MKKS,ABL1,RBM10,MBD1,ACVR1,ACVRL1,MEIS1,MAP3K3,GRK2,ALCAM,MMP2,LEMD2,BIRC5,MTHFD1,BECN1,ATP6AP1,FADD,FGFRL1,NRP1,HDAC3,BMP2,PYGO2,NFATC4,NOTCH2,CAMK2G,NUP43,CCNB1,CCND2,PDLIM1,PAM,CDK1,PCNA,CDK9,PDGFRA,PDGFRB,PDLIM7,S1PR2,TRIP10,RHOU,COL2A1,COL3A1,COL5A1,CRIP1,CRIP2,FOXP4,VCAN,CSRP1,MAPK3,MAP2K1,MAP2K3,MAP2K5,TCF7L1,CEP104,PSEN1,PSKH1,PIEZO1,CC2D1A,PTBP1,PTCH1,MKS1,PTK7,CCM2,DHFR,DNM2,DNMT3B,RAF1…
GO: Biological Process	GO:1901990	regulation of mitotic cell cycle phase transition		5.26e-09	5.094e-05	1.116e-06	1.089e-05	74	405	DPF1,ACVR1,CDC7,MTA3,AK1,AKT1,FOXO4,BIRC5,DGKZ,CDK10,SPC24,BABAM1,TPRA1,CRADD,CCND1,ZFP36L2,BUB1B,CTDSP1,CCNB1,CCND2,CDK1,CDC6,ZW10,CDC20,AURKB,BCL7C,BCL7B,TRIP13,NABP2,PLK1,DONSON,KANK2,BABAM2,MAD2L1BP,FBXO5,GNL3,RAD51C,RNASEH2B,E2F1,CDCA8,FBXO31,PSME3,RPA2,CTDSPL,ERCC2,ERCC3,ATAD5,RRM2,CRLF3,MAD2L2,FHL1,RBM38,DTL,SMARCD2,SMARCD3,CLSPN,RIOK2,CPSF3,PCID2,NEK6,PPP1R9B,UBE2C,TFAP4,TFDP1,KLHL22,ZFYV…
GO: Biological Process	GO:0090305	nucleic acid phosphodiester bond hydrolysis		5.301e-09	5.134e-05	1.116e-06	1.089e-05	55	265	DCPS,NOB1,HARBI1,CNOT2,YBEY,NTHL1,PDE12,EXO1,PARN,DIS3L,ERI3,NOCT,EXOSC9,POLD1,POLG,SAMHD1,APTX,NOP9,RAD1,INTS11,PAN2,EXOG,DNA2,GNL3,RAD9A,DXO,USB1,TRAP1,RCL1,ERCC1,ERCC2,ERCC3,ATAD5,FEN1,RNASEH2A,MUS81,TBL3,SND1,TDP1,CPSF3,AGO2,RPP40,CPSF4,RRS1,BOP1,TSEN2,EXOSC2,EDC4,PLD3,ELAC2,AEN,DCLRE1B,EXOSC5,REXO4,ISG20L2
GO: Biological Process	GO:0019752	carboxylic acid metabolic process		6.277e-09	6.078e-05	1.268e-06	1.237e-05	153	1062	AARS1,ACO1,ACY1,LRRC47,AARS2,AHCY,AKT1,AKT2,AKR1B1,MPI,AMT,GIT1,MCFD2,DEGS1,YARS1,MTAP,SLC25A12,MTHFD1,ASNS,AACS,FLCN,MTRR,ATF4,DGAT1,BCAT1,BCAT2,BCKDHA,BCKDHB,BTD,ACSF3,CAD,PLOD3,CARS1,PAM,PCBD1,MAPKAPK2,PDK3,GATB,PFAS,PFKL,PFKM,PGD,ENOPH1,PGM1,GRHPR,CLN3,FADS2,ELOVL6,GSTO1,PSAT1,COMT,MTHFD1L,PTGES,CPT2,CRAT,PRKAA1,PRKAB1,PRKAG1,SLC25A44,MAPK3,ABHD12,ADPGK,PRODH,PSEN1,NANP,PTGIS,PHGDH,SARS2,DHFR…
GO: Biological Process	GO:0001501	skeletal system development		6.283e-09	6.084e-05	1.268e-06	1.237e-05	130	863	MKKS,ACVR1,MDFI,ACVRL1,MEIS1,AXIN1,MEOX1,AKT2,ALCAM,MMP2,MPI,ANXA2,ANXA6,MTHFD1,HYAL2,ALDH7A1,MYCN,ATP6AP1,NAB2,FGFRL1,BGN,NRP1,BMI1,BMP1,BMP2,PYGO2,NOTCH2,ROR2,NANS,CDH11,PDGFRA,PDGFRB,S1PR2,NLE1,PLCB3,ATG9A,COL1A1,PMM2,COL2A1,COL3A1,COL9A1,COL9A3,PRRX1,COL13A1,POC1A,MTHFD1L,PKDCC,ZNF385A,MMACHC,VCAN,MAPK3,PRPSAP2,PSEN1,PTH1R,MKS1,PTK7,SLC38A10,DLX1,DLX2,RARG,RDH10,RELA,LPAR1,MEGF8,EXT2,FBN2,MBT…
GO: Biological Process	GO:0000280	nuclear division		7e-09	6.779e-05	1.383e-06	1.35e-05	94	565	DPF1,MLH1,RAD54L,BIRC5,CCDC61,SPC24,BECN1,MYBL2,BUB1B,WRAP73,CCNB1,PKMYT1,CCNE1,CCNB2,PAM,CDC6,ZW10,CDC20,AURKB,CHMP1A,PDGFRB,BCL7C,BCL7B,RCC1,NCAPH2,TRIP13,ZDHHC8,CKS2,FBXW5,PLK1,SLC2A8,SH2B1,MAD2L1BP,KLHDC3,POLDIP2,DAPK3,CHMP7,FBXO5,RAD1,NCAPD2,GNL3,RAD51,RAD51C,RAD51D,CHMP6,WASHC1,CENPS,CDCA8,KIF20A,NME6,CCDC8,KATNB1,SYCE2,FANCA,PRMT5,MAD2L2,TACC3,FLNA,MUS81,P3H4,RAD51AP1,NDC1,CHTF18,SMARCD2,S…
GO: Biological Process	GO:0009225	nucleotide-sugar metabolic process		7.424e-09	7.189e-05	1.438e-06	1.403e-05	18	42	MGAT1,MPI,NANS,PGM3,GMPPB,GMPPA,PMM1,PMM2,B3GALNT2,DPAGT1,GNPDA1,AMDHD2,EXTL2,UAP1,GALT,GMDS,GSK3A,GUK1
GO: Biological Process	GO:0007093	mitotic cell cycle checkpoint signaling		1.006e-08	9.741e-05	1.91e-06	1.863e-05	40	167	FOXO4,BIRC5,DGKZ,SPC24,BABAM1,CRADD,CCND1,BUB1B,CCNB1,CDK1,CDC6,ZW10,CDC20,AURKB,TRIP13,NABP2,PLK1,DONSON,BABAM2,MAD2L1BP,TIPIN,RAD9A,CDCA8,FBXO31,RPA2,MAD2L2,RBM38,DTL,MUS81,CLSPN,PCID2,PBK,KLHL22,ZFYVE19,RINT1,HUS1,INCENP,INTS3,CDT1,MAD2L1
GO: Biological Process	GO:0016072	rRNA metabolic process		1.149e-08	0.0001113	2.141e-06	2.088e-05	57	285	TSR2,WDR18,NOB1,BYSL,NOP2,YBEY,RRP9,DIS3L,WDR46,GAR1,ERI3,NOC4L,EXOSC9,DCAF13,DDX49,DDX56,WDR74,WDR55,NOP9,PWP2,GNL3,SHQ1,RCL1,DDX47,ERCC2,ERCC3,POLR1B,RPUSD1,DDX27,TBL3,WDR12,RIOK2,RRP1B,RPP40,POLR1G,WDR3,RRS1,SPIN1,RPUSD3,IMP4,KDM2B,RRP7A,BOP1,TCOF1,DDX52,RRP8,EXOSC2,PWP1,RPUSD4,GTF3A,UTP4,PES1,PPAN,SLX9,MRPS11,EXOSC5,REXO4
GO: Biological Process	GO:0048285	organelle fission		1.309e-08	0.0001268	2.354e-06	2.297e-05	100	621	DPF1,MLH1,RAD54L,BIRC5,CCDC61,SPC24,BECN1,MYBL2,BUB1B,WRAP73,CCNB1,PKMYT1,CCNE1,CCNB2,PAM,CDC6,ZW10,CDC20,AURKB,CHMP1A,PDGFRB,BCL7C,BCL7B,RCC1,NCAPH2,TRIP13,ZDHHC8,CKS2,FBXW5,PLK1,SLC2A8,SH2B1,MAD2L1BP,KLHDC3,POLDIP2,DAPK3,CHMP7,FBXO5,RAD1,NCAPD2,PEX19,MUL1,GNL3,RAD51,RAD51C,RAD51D,ACOT8,CHMP6,WASHC1,CENPS,CDCA8,KIF20A,NME6,CCDC8,KATNB1,SYCE2,FANCA,PRMT5,MAD2L2,TACC3,FLNA,MUS81,MTFP1,P3H4,RAD51AP…
GO: Biological Process	GO:2001020	regulation of response to DNA damage stimulus		1.313e-08	0.0001271	2.354e-06	2.297e-05	65	345	DPF1,ABL1,APBB1,THOC5,BABAM1,CCAR2,TIMELESS,PNP,CASP9,PCNA,CDK9,BCL7C,BCL7B,ERCC8,TFPT,AUNIP,INO80E,POT1,RMI2,ZNF385A,BABAM2,CRY1,PPP4C,PRKCD,BCL2L12,FBXO5,TELO2,SUPT7L,RAD9A,RAD51,RNASEH2B,WRAP53,RPA2,ERCC1,ACTR5,ATAD5,UCHL5,MAD2L2,SGF29,TADA3,CXCL12,SFRP2,NUDT16L1,SIRT6,TAF6L,RAD51AP1,YJU2,SMARCD2,SMARCD3,SNAI1,TAF5L,FIGNL1,RTEL1,PBK,KAT2A,DMAP1,HDGFL2,KMT5C,FBH1,TWIST1,HSF1,USP1,XRCC1,UBQLN4,S…
GO: Biological Process	GO:0044265	cellular macromolecule catabolic process		1.437e-08	0.0001392	2.53e-06	2.468e-05	160	1137	CACUL1,KCTD13,RBM10,AXIN1,MLH1,AKT1,FBXO33,DCPS,USP29,YBX3,PIAS1,ARRB1,UHRF1,CCAR2,AUP1,ZFP36L2,NFE2L2,ZPR1,CNOT2,BTRC,USP50,CCNF,PDE12,CNOT9,PARN,CDC20,CHMP1A,TBRG4,DIS3L,MAPKAPK2,ERCC8,LONP1,FBXW5,NOCT,FASTKD3,PLK1,RNF26,EXOSC9,PSMF1,RNF166,DDX49,DERL1,CNOT10,BAG2,RNF167,TRAF4,PPT1,KLHDC3,PRKCD,EDEM1,PSEN1,RNF40,KEAP1,PTBP1,NSUN2,FBXL6,YTHDF1,TMUB1,CHMP7,FBXW8,SERGEF,PAN2,EXOG,DNA2,NBDY,RAD23A,…
GO: Biological Process	GO:0006275	regulation of DNA replication		1.581e-08	0.0001531	2.734e-06	2.667e-05	39	163	KCTD13,MCM2,MCM3,MCM5,MCM6,ACVRL1,CDC7,ATF1,TIMELESS,CCNA2,CDK1,CDC6,PCNA,TFPT,WIZ,CIZ1,INO80E,DONSON,FBXO5,TIPIN,DNA2,RFC2,RFC5,GMNN,ACTR5,ATAD5,STN1,S100A11,UCHL5,FGFR1,ATG7,CHTF18,GINS2,GLI1,FAF1,FBH1,TNFAIP1,INPPL1,CDT1
GO: Biological Process	GO:0019637	organophosphate metabolic process		1.632e-08	0.0001581	2.773e-06	2.706e-05	161	1148	NUDT9,ADK,ADSL,AK1,MPI,MPV17,TPST2,TPST1,AMPD2,GIT1,DGKZ,SLC25A12,PLPP2,PLPP3,MTHFD1,FLCN,SOCS1,BECN1,H19,MVD,MVK,DGAT1,GPAA1,MTMR2,TSPO,ACSF3,NME4,PNP,CAD,NTHL1,CAPN2,PIGQ,SCARB1,PDGFRB,PDK3,GATB,PFAS,PFKL,PFKM,CHKB,PGD,PGM1,PGM3,CKB,PPT2,PIK3R2,CLN3,PLCB3,PLCD1,NOCT,ELOVL6,NME7,PGS1,MBOAT7,THTPA,SAMHD1,MINPP1,DHRS7B,PPT1,PRKAA1,PRKAG1,PRKCD,MAP2K1,ABHD12,ADPGK,PRPS1,PRPSAP1,PRPSAP2,PSEN1,PTDSS1…
GO: Biological Process	GO:0034645	cellular macromolecule biosynthetic process		1.954e-08	0.0001893	3.165e-06	3.088e-05	187	1385	AARS1,ACO1,MIF4GD,LRRC47,MGAT1,MGAT2,AARS2,MLH1,AKT1,AKT2,NCK2,DCPS,MRPS18B,APEH,YBX3,YARS1,XXYLT1,MTTP,ATF4,MVK,B4GALT3,B4GALT2,B3GALNT1,GPAA1,ST3GAL5,ZFP36L2,EIF2B4,EIF2B2,CNOT2,PLOD3,CARS1,PIGQ,PDE12,CNOT9,NEURL1,PARN,GATB,ZDHHC1,ZDHHC8,PGM3,PHKG2,ALG8,EEF2K,NOCT,FASTKD3,GMPPB,PLOD1,PUS7,PMM1,PMM2,EXOSC9,CNOT10,B3GALNT2,GEMIN5,ZNF385A,PTCD1,PRKAA1,MAPK3,DNAJC3,PSEN1,MTG2,ELP6,DAPK3,PTBP1,YTHDF…
GO: Biological Process	GO:0022613	ribonucleoprotein complex biogenesis		1.956e-08	0.0001894	3.165e-06	3.088e-05	87	520	TSR2,WDR18,GEMIN2,NOB1,ZNF622,BYSL,NOP2,YBEY,RRP9,WDR46,GAR1,ERI3,NOC4L,NLE1,PRMT7,WDR77,EXOSC9,DCAF13,DDX49,GEMIN5,DDX56,AAR2,WDR74,NOC2L,MTG2,WDR55,NOP9,ERAL1,GEMIN8,PWP2,DLX2,GNL3,GRWD1,RIOX1,IPO4,SHQ1,EIF2D,EIF2S3,RCL1,AATF,DDX47,ERCC2,SF3B4,PRMT5,NIP7,TRAF7,NOP16,CINP,RPUSD1,DDX27,TBL3,YJU2,WDR12,USP39,RIOK2,AGO2,RBMXL1,RRP1B,RPP40,WDR3,RRS1,RPUSD3,IMP4,GLUL,RRP7A,BOP1,CLP1,TARBP2,DDX52,BUD1…
GO: Biological Process	GO:0000070	mitotic sister chromatid segregation		1.961e-08	0.0001899	3.165e-06	3.088e-05	47	218	DPF1,BIRC5,SPC24,BECN1,BUB1B,WRAP73,CCNB1,PAM,CDC6,ZW10,CDC20,AURKB,CHMP1A,BCL7C,BCL7B,NCAPH2,TRIP13,PLK1,MAD2L1BP,CHMP7,FBXO5,NCAPD2,CHMP6,CDCA8,KATNB1,MAD2L2,TACC3,SMARCD2,SMARCD3,RIOK2,PCID2,NEK6,CENPK,NCAPG,RRS1,PSRC1,KIF2C,UBE2C,MAU2,KLHL22,NUP62,TUBG1,INCENP,CDT1,KIFC1,KIF22,MAD2L1
GO: Biological Process	GO:1901607	alpha-amino acid biosynthetic process		2.217e-08	0.0002147	3.519e-06	3.433e-05	25	80	MTAP,SLC25A12,MTHFD1,ASNS,MTRR,BCAT1,BCAT2,CAD,PLOD3,PCBD1,ENOPH1,CLN3,PSAT1,PHGDH,DHFR,PYCR1,ALDH18A1,MRI1,SHMT1,SHMT2,SEPHS2,SEPHS1,GLUL,SERINC3,PYCR3
GO: Biological Process	GO:0006364	rRNA processing		3.522e-08	0.000341	5.501e-06	5.366e-05	49	236	TSR2,WDR18,NOB1,BYSL,NOP2,YBEY,RRP9,WDR46,GAR1,ERI3,NOC4L,EXOSC9,DCAF13,DDX49,DDX56,WDR74,WDR55,NOP9,PWP2,GNL3,SHQ1,RCL1,DDX47,ERCC2,RPUSD1,DDX27,TBL3,WDR12,RIOK2,RRP1B,RPP40,WDR3,RRS1,RPUSD3,IMP4,RRP7A,BOP1,DDX52,RRP8,EXOSC2,PWP1,RPUSD4,UTP4,PES1,PPAN,SLX9,MRPS11,EXOSC5,REXO4
GO: Biological Process	GO:0043039	tRNA aminoacylation		4.144e-08	0.0004013	6.37e-06	6.214e-05	18	46	AARS1,LRRC47,AARS2,YARS1,CARS1,GATB,SARS2,QARS1,FARSB,DARS2,YARS2,GARS1,GTPBP3,HARS2,HARS1,VARS1,KARS1,VARS2
GO: Biological Process	GO:0006400	tRNA modification		4.534e-08	0.0004391	6.801e-06	6.634e-05	27	94	AARS1,CTU2,METTL1,AARS2,TRMT61A,PUS7,ELP6,NSUN2,LCMT2,TRMT10C,THG1L,TYW1,C9orf64,TRMT1,KTI12,TRMU,PUS1,WDR4,DUS1L,GTPBP3,DUS4L,RPUSD4,ELP5,FTSJ1,DUS3L,DTWD1,QTRT1
GO: Biological Process	GO:0051983	regulation of chromosome segregation		4.617e-08	0.0004471	6.801e-06	6.634e-05	35	143	DPF1,BIRC5,SPC24,BECN1,BUB1B,CCNB1,CDC6,ZW10,CDC20,AURKB,BCL7C,BCL7B,NCAPH2,TRIP13,PLK1,RMI2,MAD2L1BP,FBXO5,NCAPD2,CDCA8,MAD2L2,TACC3,CHTF18,SMARCD2,SMARCD3,RIOK2,PCID2,NEK6,NCAPG,KIF2C,UBE2C,KLHL22,INCENP,CDT1,MAD2L1
GO: Biological Process	GO:0007091	metaphase/anaphase transition of mitotic cell cycle		4.714e-08	0.0004565	6.801e-06	6.634e-05	28	100	DPF1,BIRC5,SPC24,BUB1B,CCNB1,CDC6,ZW10,CDC20,AURKB,BCL7C,BCL7B,TRIP13,PLK1,MAD2L1BP,FBXO5,CDCA8,MAD2L2,TACC3,SMARCD2,SMARCD3,RIOK2,PCID2,NEK6,UBE2C,KLHL22,INCENP,CDT1,MAD2L1
GO: Biological Process	GO:0033045	regulation of sister chromatid segregation		4.776e-08	0.0004625	6.801e-06	6.634e-05	30	112	DPF1,BIRC5,SPC24,BECN1,BUB1B,CCNB1,CDC6,ZW10,CDC20,AURKB,BCL7C,BCL7B,TRIP13,PLK1,RMI2,MAD2L1BP,FBXO5,CDCA8,MAD2L2,TACC3,SMARCD2,SMARCD3,RIOK2,PCID2,NEK6,UBE2C,KLHL22,INCENP,CDT1,MAD2L1
GO: Biological Process	GO:0051306	mitotic sister chromatid separation		4.791e-08	0.0004639	6.801e-06	6.634e-05	29	106	DPF1,BIRC5,SPC24,BUB1B,CCNB1,CDC6,ZW10,CDC20,AURKB,BCL7C,BCL7B,NCAPH2,TRIP13,PLK1,MAD2L1BP,FBXO5,CDCA8,MAD2L2,TACC3,SMARCD2,SMARCD3,RIOK2,PCID2,NEK6,UBE2C,KLHL22,INCENP,CDT1,MAD2L1
GO: Biological Process	GO:0055086	nucleobase-containing small molecule metabolic process		4.846e-08	0.0004692	6.801e-06	6.634e-05	116	772	NUDT9,ADK,MGAT1,ADSL,AHCY,AK1,MPI,MPV17,TPST2,TPST1,AMPD2,GIT1,MTAP,SLC25A12,MTHFD1,FLCN,H19,MVD,MVK,DGAT1,TSPO,ACSF3,NME4,PNP,CAD,NTHL1,APOBEC3H,NANS,PDK3,GATB,PFAS,PFKL,PFKM,PGD,PGM1,PGM3,PPT2,NOCT,ELOVL6,NME7,GMPPB,GMPPA,PMM1,PMM2,COMT,B3GALNT2,SAMHD1,CRMP1,PPT1,PRKAA1,PRKAG1,MAP2K1,ADPGK,PRPS1,PRPSAP1,PRPSAP2,PSEN1,UCK1,DCK,DCTD,PTGIS,CANT1,RNASEH2B,DPAGT1,ACOT8,GNPDA1,AMDHD2,NUDT11,NAMPT,SLC…
GO: Biological Process	GO:0009894	regulation of catabolic process		5.242e-08	0.0005076	7.252e-06	7.074e-05	159	1150	ABL1,RBM10,AXIN1,MLH1,AKT1,AKT2,DCPS,GIT1,ANXA2,YBX3,PIAS1,MSN,SLC25A12,FLCN,CCAR2,BECN1,ADAM9,ZFP36L2,NFE2L2,MTMR2,TSPO,CNOT2,BTRC,CAPNS1,PDE12,CNOT9,SCARB1,PARN,CDC20,CDK5,CDK16,TBRG4,MAPKAPK2,PACSIN3,PHB1,PHKG2,SERPINE2,TMEM259,PIK3R2,CLN3,RHBDD3,NOCT,FASTKD3,PLK1,EXOSC9,PSMF1,DDX49,CNOT10,BAG2,SEC22B,CTSA,PRKAA1,PRKACA,PRKAG1,PRKCD,POLDIP2,MAPK3,MAP2K1,GPSM1,GGA1,PSEN1,DAPK3,RNF40,KEAP1,PTBP1…
GO: Biological Process	GO:0007389	pattern specification process		5.404e-08	0.0005233	7.37e-06	7.19e-05	131	903	MKKS,MAX,WDR18,ACVR1,MDFI,ACVRL1,MEIS1,MAP3K3,AXIN1,MEOX1,FZD8,AP2A1,MID1,ALCAM,SHROOM3,EED,ATP6AP1,NRP1,BMI1,HDAC3,BMP1,BMP2,NOTCH2,CAMK2G,ROR2,PDLIM7,CACTIN,NLE1,NME7,WDR77,IRX1,IER2,PPP4C,PRKACA,CTSB,TCF7L1,CEP104,PSEN1,PSKH1,CC2D1A,PTBP1,PTCH1,MKS1,PTK7,CCM2,DHFR,PXN,MAFB,DLX1,DLX2,DNMT3B,RARG,TSC22D3,DVL2,RELA,RFNG,GMNN,DNAAF2,EFNA5,TRAM1L1,MEGF8,KCTD10,KLHL12,IRX2,EPHB4,MNS1,NET1,ARL6,YAP1,…
GO: Biological Process	GO:0033044	regulation of chromosome organization		5.485e-08	0.0005312	7.378e-06	7.197e-05	53	268	DPF1,MCM2,BIRC5,SPC24,BECN1,BUB1B,CCNB1,PARN,CDC6,ZW10,CDC20,AURKB,BCL7C,BCL7B,TRIP13,TFPT,NABP2,PLK1,INO80E,POT1,RMI2,MAD2L1BP,MAPK3,FBXO5,NCAPD2,GNL3,UPF1,CDCA8,RESF1,ERCC1,ACTR5,STN1,UCHL5,FEN1,MAD2L2,TACC3,SIRT6,SMARCD2,SMARCD3,RIOK2,PCID2,NEK6,RTEL1,NCAPG,UBE2C,KLHL22,TOP2A,XRCC1,ACD,INCENP,CDT1,LMNA,MAD2L1
GO: Biological Process	GO:1905818	regulation of chromosome separation		5.786e-08	0.0005603	7.655e-06	7.467e-05	31	119	DPF1,BIRC5,SPC24,BUB1B,CCNB1,CDC6,ZW10,CDC20,AURKB,BCL7C,BCL7B,NCAPH2,TRIP13,PLK1,MAD2L1BP,FBXO5,NCAPD2,CDCA8,MAD2L2,TACC3,SMARCD2,SMARCD3,RIOK2,PCID2,NEK6,NCAPG,UBE2C,KLHL22,INCENP,CDT1,MAD2L1
GO: Biological Process	GO:0000819	sister chromatid segregation		5.849e-08	0.0005664	7.655e-06	7.467e-05	51	254	DPF1,BIRC5,SPC24,BECN1,BUB1B,WRAP73,CCNB1,PAM,CDC6,ZW10,CDC20,AURKB,CHMP1A,BCL7C,BCL7B,NCAPH2,TRIP13,PLK1,RMI2,MAD2L1BP,CHMP7,FBXO5,NCAPD2,RAD51C,CHMP6,CDCA8,KATNB1,FEN1,MAD2L2,TACC3,SMARCD2,SMARCD3,RIOK2,PCID2,NEK6,CENPK,NCAPG,RRS1,PSRC1,KIF2C,UBE2C,MAU2,KLHL22,TOP2A,NUP62,TUBG1,INCENP,CDT1,KIFC1,KIF22,MAD2L1
GO: Biological Process	GO:0043038	amino acid activation		6.145e-08	0.000595	7.934e-06	7.74e-05	18	47	AARS1,LRRC47,AARS2,YARS1,CARS1,GATB,SARS2,QARS1,FARSB,DARS2,YARS2,GARS1,GTPBP3,HARS2,HARS1,VARS1,KARS1,VARS2
GO: Biological Process	GO:0051304	chromosome separation		6.706e-08	0.0006494	8.545e-06	8.336e-05	35	145	DPF1,MLH1,BIRC5,SPC24,BUB1B,CCNB1,CDC6,ZW10,CDC20,AURKB,BCL7C,BCL7B,NCAPH2,TRIP13,PLK1,MAD2L1BP,FBXO5,NCAPD2,CENPS,CDCA8,MAD2L2,TACC3,MUS81,SMARCD2,SMARCD3,RIOK2,PCID2,NEK6,NCAPG,UBE2C,KLHL22,TOP2A,INCENP,CDT1,MAD2L1
GO: Biological Process	GO:0030071	regulation of mitotic metaphase/anaphase transition		7.359e-08	0.0007127	9.255e-06	9.029e-05	27	96	DPF1,BIRC5,SPC24,BUB1B,CCNB1,CDC6,ZW10,CDC20,AURKB,BCL7C,BCL7B,TRIP13,PLK1,MAD2L1BP,FBXO5,CDCA8,MAD2L2,SMARCD2,SMARCD3,RIOK2,PCID2,NEK6,UBE2C,KLHL22,INCENP,CDT1,MAD2L1
GO: Biological Process	GO:0007059	chromosome segregation		7.524e-08	0.0007287	9.342e-06	9.113e-05	72	415	DPF1,MLH1,NTMT1,BIRC5,SPC24,BECN1,BUB1B,WRAP73,MIS18A,NUP43,ARL8A,CCNB1,CCNE1,PAM,CDC6,ZW10,CDC20,AURKB,CHMP1A,BCL7C,BCL7B,RCC1,NCAPH2,TRIP13,PLK1,RMI2,MAD2L1BP,CHMP7,FBXO5,NCAPD2,RAD51C,CHMP6,CENPS,CDCA8,CENPQ,ERCC2,CENPW,NAA60,KATNB1,SYCE2,FEN1,MAD2L2,TACC3,MUS81,P3H4,NDC1,CHTF18,SMARCD2,SMARCD3,RIOK2,PCID2,NEK6,CENPN,CENPK,NCAPG,RRS1,PSRC1,KIF2C,UBE2C,MAU2,KLHL22,PMF1,TOP2A,NUP62,TUBG1,SYDE1,C…
GO: Biological Process	GO:0006418	tRNA aminoacylation for protein translation		8.233e-08	0.0007972	1.001e-05	9.769e-05	17	43	AARS1,LRRC47,AARS2,YARS1,CARS1,SARS2,QARS1,FARSB,DARS2,YARS2,GARS1,GTPBP3,HARS2,HARS1,VARS1,KARS1,VARS2
GO: Biological Process	GO:0048598	embryonic morphogenesis		8.272e-08	0.0008011	1.001e-05	9.769e-05	162	1185	MKKS,ABL1,ACVR1,MDFI,MEIS1,AXIN1,FZD8,GRK2,ALCAM,MMP2,SHROOM3,YBX3,PLPP3,MTHFD1,MYCN,ATP6AP1,BMI1,BMP2,PYGO2,NOTCH2,CAMK2G,ROR2,CDK5,PDGFRA,PDGFRB,PDLIM7,MAPKAPK2,PACSIN3,S1PR2,ZNF358,CTHRC1,PLCB3,PMM2,COL2A1,COL5A1,PRRX1,MTHFD1L,PTGES,PKDCC,IRX1,MMACHC,FOXP4,TRAF4,CSK,CSRP1,PRKACA,SDC3,MAPK3,MAPK7,MAP2K1,MAP2K5,TCF7L1,CEP104,MYADM,GATAD2A,PSEN1,DAG1,CC2D1A,PTCH1,MKS1,PTK7,DHFR,MAFB,DLX1,DLX2,RAR…
GO: Biological Process	GO:0090329	regulation of DNA-templated DNA replication		8.407e-08	0.0008141	1.005e-05	9.805e-05	21	63	MCM2,MCM3,MCM5,MCM6,CDC7,TIMELESS,PCNA,WIZ,CIZ1,DONSON,FBXO5,TIPIN,RFC2,RFC5,GMNN,FGFR1,ATG7,CHTF18,GINS2,FBH1,CDT1
GO: Biological Process	GO:0060041	retina development in camera-type eye		8.585e-08	0.0008314	1.014e-05	9.891e-05	76	448	CHAF1B,RHOJ,MAX,MCM2,MCM3,ACVRL1,MEIS1,FZD4,ALCAM,MMP2,SOCS1,ATP6AP1,CCND1,NRP1,WRAP73,CAD,NRF1,CCNA2,CDH11,CDK5,PDGFRA,PDGFRB,SERPINF1,CACTIN,MED27,PLK1,COL4A1,IRX1,IPO13,CTSD,ABHD12,PSEN1,PTCH1,DLX1,DLX2,GNL3,RARG,RFC5,PRMT6,RNPEP,IRX2,CLN8,LPCAT1,TCIRG1,DTNBP1,ARL6,S100A6,YAP1,CDIPT,TUBGCP3,FEN1,FOXC1,FOXC2,SFRP1,SMARCD3,SNX5,SOX9,DMAP1,JMJD6,GMDS,TBX2,OBSL1,GRN,EXOSC2,TFAP2A,TGIF1,ATOH8,TGIF2…
GO: Biological Process	GO:0140014	mitotic nuclear division		9.251e-08	0.0008959	1.073e-05	0.0001047	67	378	DPF1,BIRC5,CCDC61,SPC24,BECN1,MYBL2,BUB1B,WRAP73,CCNB1,PKMYT1,PAM,CDC6,ZW10,CDC20,AURKB,CHMP1A,PDGFRB,BCL7C,BCL7B,RCC1,NCAPH2,TRIP13,ZDHHC8,FBXW5,PLK1,SH2B1,MAD2L1BP,POLDIP2,DAPK3,CHMP7,FBXO5,NCAPD2,GNL3,CHMP6,CDCA8,NME6,CCDC8,KATNB1,PRMT5,MAD2L2,TACC3,FLNA,SMARCD2,SMARCD3,RIOK2,PCID2,NEK6,CENPK,NCAPG,RRS1,PPP1R9B,PSRC1,KIF2C,UBE2C,OBSL1,MAU2,KLHL22,NUP62,TUBG1,BCCIP,INCENP,PDXP,CDT1,KIFC1,KIF22,…
GO: Biological Process	GO:0044784	metaphase/anaphase transition of cell cycle		9.417e-08	0.0009119	1.073e-05	0.0001047	28	103	DPF1,BIRC5,SPC24,BUB1B,CCNB1,CDC6,ZW10,CDC20,AURKB,BCL7C,BCL7B,TRIP13,PLK1,MAD2L1BP,FBXO5,CDCA8,MAD2L2,TACC3,SMARCD2,SMARCD3,RIOK2,PCID2,NEK6,UBE2C,KLHL22,INCENP,CDT1,MAD2L1
GO: Biological Process	GO:0010965	regulation of mitotic sister chromatid separation		9.417e-08	0.0009119	1.073e-05	0.0001047	28	103	DPF1,BIRC5,SPC24,BUB1B,CCNB1,CDC6,ZW10,CDC20,AURKB,BCL7C,BCL7B,TRIP13,PLK1,MAD2L1BP,FBXO5,CDCA8,MAD2L2,TACC3,SMARCD2,SMARCD3,RIOK2,PCID2,NEK6,UBE2C,KLHL22,INCENP,CDT1,MAD2L1
GO: Biological Process	GO:0051216	cartilage development		9.72e-08	0.0009413	1.084e-05	0.0001057	65	363	MKKS,ACVR1,ACVRL1,ALCAM,MPI,ANXA6,HYAL2,ALDH7A1,MYCN,FGFRL1,BGN,NRP1,BMP1,BMP2,NOTCH2,ROR2,S1PR2,PLCB3,COL1A1,PMM2,COL2A1,COL3A1,COL9A1,PRRX1,POC1A,PKDCC,MAPK3,PTH1R,DLX1,DLX2,RARG,RELA,LPAR1,EXT2,MBTPS2,YAP1,FGFR1,FOXC1,PRRX2,FOXC2,CARM1,SFRP2,FRZB,SNAI1,SOX9,SRF,KAT2A,UNC45A,SULF2,SULF1,TFAP2A,FAF1,NOMO1,TGFBI,TIMP1,NUP62,HOXA3,TYMS,HOXB3,HOXD3,WNT5A,CCN1,SLC35B2,PBXIP1,INKA1
GO: Biological Process	GO:1901991	negative regulation of mitotic cell cycle phase transition		9.738e-08	0.0009431	1.084e-05	0.0001057	46	222	ACVR1,FOXO4,BIRC5,DGKZ,SPC24,BABAM1,TPRA1,CRADD,CCND1,ZFP36L2,BUB1B,CTDSP1,CCNB1,CDK1,CDC6,ZW10,CDC20,AURKB,TRIP13,NABP2,PLK1,DONSON,KANK2,BABAM2,MAD2L1BP,FBXO5,CDCA8,FBXO31,RPA2,CTDSPL,CRLF3,MAD2L2,FHL1,RBM38,DTL,CLSPN,PCID2,KLHL22,ZFYVE19,RINT1,HUS1,INCENP,INTS3,CDT1,AVEN,MAD2L1
GO: Biological Process	GO:0043603	cellular amide metabolic process		1.116e-07	0.001081	1.229e-05	0.0001199	185	1400	AARS1,ACO1,MIF4GD,LRRC47,AARS2,AEBP1,MIPEP,MLH1,AKT1,AKT2,NCK2,BIN1,DCPS,MRPS18B,APEH,YBX3,DEGS1,YARS1,PLPP2,PLPP3,ASNS,MTRR,ATF4,BECN1,MVD,MVK,DGAT1,B4GALT3,ST3GAL5,ZFP36L2,NFE2L2,BTD,EIF2B4,EIF2B2,ACSF3,CNOT2,PNP,CARS1,PDE12,CNOT9,NEURL1,PAM,PARN,PDK3,GATB,PPT2,TPP1,CLN5,EEF2K,NOCT,ELOVL6,FASTKD3,GSTO1,PUS7,EXOSC9,CNOT10,GEMIN5,ZNF385A,MMACHC,PPT1,PTCD1,PRKAA1,PRKCD,MAPK3,DNAJC3,CTSZ,PSEN1,NANP…
GO: Biological Process	GO:0051054	positive regulation of DNA metabolic process		1.255e-07	0.001215	1.365e-05	0.0001332	63	350	DPF1,KCTD13,CDC7,MLH1,AKT1,ANXA3,APBB1,BABAM1,ATF1,TIMELESS,PNP,PARN,CDK1,PCNA,AURKB,PDGFRB,BCL7C,BCL7B,ERCC8,TFPT,WIZ,NABP2,CIZ1,PARM1,INO80E,POT1,BABAM2,PRKCD,MAPK3,DNA2,GNL3,RAD51,RFC2,WRAP53,RFC5,ERCC1,ERCC2,ACTR5,ATAD5,STN1,UCHL5,FGFR1,MAD2L2,SIRT6,RAD51AP1,CHTF18,GINS2,SMARCD2,SMARCD3,NEK6,RTEL1,DMAP1,GLI1,HDGFL2,KMT5C,FAF1,TNFAIP1,HSF1,USP1,XRCC1,ACD,HMCES,CDT1
GO: Biological Process	GO:1901976	regulation of cell cycle checkpoint		1.299e-07	0.001258	1.398e-05	0.0001364	19	54	BIRC5,THOC5,CCAR2,CCNB1,AURKB,BABAM2,MAD2L1BP,CRY1,TELO2,RAD51,RNASEH2B,CDCA8,RPA2,PCID2,PBK,HSF1,INCENP,CDT1,MAD2L1
GO: Biological Process	GO:1902099	regulation of metaphase/anaphase transition of cell cycle		1.477e-07	0.00143	1.572e-05	0.0001533	27	99	DPF1,BIRC5,SPC24,BUB1B,CCNB1,CDC6,ZW10,CDC20,AURKB,BCL7C,BCL7B,TRIP13,PLK1,MAD2L1BP,FBXO5,CDCA8,MAD2L2,SMARCD2,SMARCD3,RIOK2,PCID2,NEK6,UBE2C,KLHL22,INCENP,CDT1,MAD2L1
GO: Biological Process	GO:0005975	carbohydrate metabolic process		1.608e-07	0.001557	1.693e-05	0.0001652	103	678	MAN2C1,MAN2B1,MGAT2,AP2A1,AKT1,AKT2,AKR1B1,MPI,GIT1,AKR7A2,SLC25A12,FLCN,ATF4,CHID1,HYAL2,B4GALT3,B4GALT2,B3GALNT1,ST3GAL5,MTMR2,PIGQ,NANS,PDK3,PFKL,PFKM,PGD,PGM1,PGM3,PHKG2,ABCG2,PLCD1,CHST2,GSTO1,PMM1,PMM2,SLC2A8,HEXD,CRY1,PRKAA1,SLC25A10,PRKAG1,EDEM1,ADPGK,PSEN1,NANP,PTH1R,GNPDA1,AMDHD2,RENBP,KCTD10,SLC25A13,ENO3,PGM2,BCKDK,MAEA,EXT2,ST6GALNAC6,CHST12,PRKAG2,FOXO1,ISYNA1,MOGAT2,ST3GAL4,ST3GAL3…
GO: Biological Process	GO:0008652	cellular amino acid biosynthetic process		1.791e-07	0.001735	1.865e-05	0.0001819	25	88	MTAP,SLC25A12,MTHFD1,ASNS,MTRR,BCAT1,BCAT2,CAD,PLOD3,PCBD1,ENOPH1,CLN3,PSAT1,PHGDH,DHFR,PYCR1,ALDH18A1,MRI1,SHMT1,SHMT2,SEPHS2,SEPHS1,GLUL,SERINC3,PYCR3
GO: Biological Process	GO:0030490	maturation of SSU-rRNA		1.816e-07	0.001759	1.871e-05	0.0001825	19	55	TSR2,NOB1,BYSL,WDR46,DCAF13,NOP9,PWP2,RCL1,ERCC2,TBL3,RIOK2,RPP40,WDR3,RRS1,IMP4,DDX52,UTP4,SLX9,MRPS11
GO: Biological Process	GO:0000724	double-strand break repair via homologous recombination		2.245e-07	0.002174	2.288e-05	0.0002232	38	172	MCM2,MCM3,MCM5,MCM6,CDC7,CDC45,RAD54L,TONSL,TIMELESS,AUNIP,NABP2,RMI2,SAMHD1,PPP4C,RAD51,RAD51C,RAD51D,WRAP53,RPA1,RPA2,FEN1,MAD2L2,ZSWIM7,MUS81,SIRT6,RAD51AP1,GINS2,FIGNL1,RTEL1,DMAP1,POLL,HDGFL2,FBH1,SWSAP1,HUS1,XRCC1,UBQLN4,INTS3
GO: Biological Process	GO:0070647	protein modification by small protein conjugation or removal		2.396e-07	0.00232	2.417e-05	0.0002358	151	1105	CTU2,ABL1,KCTD13,RNF157,AXIN1,PEF1,AKT1,FBXO33,DCAF15,USP29,PIAS1,ARRB1,BABAM1,RAB40C,UHRF1,SOCS1,BMI1,HDAC3,NFE2L2,BUB1B,TSPO,BTRC,USP50,CCNF,NEURL1,CDK1,CDC20,CDK5,CDK9,ERCC8,ASB6,ASB8,FBXW5,MED27,MED7,PLK1,RNF26,DCAF13,MAGEL2,RNF166,DERL1,BAG2,BABAM2,CRY1,RNF167,TRAF4,KLHDC3,UBE2F,PSEN1,SENP3,DAXX,RNF40,KEAP1,FBXL6,COPS7A,FBXW8,FBXO5,SERGEF,SUPT7L,MUL1,GNL3,RAD51,RANGAP1,DET1,WASHC1,CENPS,RELA…
GO: Biological Process	GO:0031399	regulation of protein modification process		2.605e-07	0.002523	2.599e-05	0.0002535	235	1886	ABL1,CACUL1,ACVR1,ACVRL1,AXIN1,FZD4,FZD8,PEF1,GRK2,KITLG,MAP3K10,AKT1,AKT2,FBXO33,NCK2,C6orf89,ANXA2,BIRC5,PIAS1,ARRB1,PLPP3,SAP30BP,FLCN,SOCS1,CCAR2,HYAL2,EED,ADAM9,NAB2,BAK1,CCND1,NDN,NRP1,BMI1,HDAC3,BMP2,NEK3,PYGO2,BUB1B,TSPO,SPINDOC,BTRC,ROR2,CTDSP1,CCNA2,CCNB1,CCND2,PKMYT1,CCNE1,CCNF,CNOT9,CCNB2,NEURL1,ERRFI1,CDC6,CDC20,CDK5,AURKB,CDK9,PDGFRA,PDGFRB,S1PR2,ZDHHC8,PHB1,CKS2,CACTIN,LONP1,CLN3,E…
GO: Biological Process	GO:0009124	nucleoside monophosphate biosynthetic process		2.63e-07	0.002547	2.599e-05	0.0002535	18	51	ADK,ADSL,AMPD2,PNP,CAD,PFAS,PRPS1,UCK1,DCK,DCTD,GMPR2,SHMT1,GART,TK1,TYMS,HPRT1,UMPS,IMPDH1
GO: Biological Process	GO:0061448	connective tissue development		2.791e-07	0.002703	2.71e-05	0.0002644	77	469	MKKS,ACVR1,ACVRL1,AKT2,ALCAM,MPI,ANXA6,AACS,HYAL2,ALDH7A1,MYCN,FGFRL1,BGN,NRP1,BMP1,BMP2,NOTCH2,ROR2,PDGFRB,S1PR2,PLCB3,COL1A1,PMM2,COL2A1,COL3A1,COL5A1,COL9A1,PRRX1,POC1A,PKDCC,CRIP1,DHRS7B,PRKAA1,MAPK3,PTH1R,DLX1,DLX2,RARG,RELA,LPAR1,NAMPT,BSCL2,EXT2,MBTPS2,YAP1,FGFR1,FOXC1,PRRX2,FOXC2,CARM1,SFRP2,FRZB,SNAI1,SOX9,SRF,KAT2A,UNC45A,SULF2,SULF1,ADRM1,TFAP2A,FAF1,NOMO1,TGFBI,TIMP1,NUP62,HOXA3,TYMS,…
GO: Biological Process	GO:1901605	alpha-amino acid metabolic process		2.799e-07	0.00271	2.71e-05	0.0002644	47	237	AHCY,AMT,MTAP,SLC25A12,MTHFD1,ASNS,MTRR,ATF4,BCAT1,BCAT2,CAD,PLOD3,PCBD1,PFAS,ENOPH1,CLN3,PSAT1,COMT,PRODH,PHGDH,DHFR,PYCR1,ALDH18A1,DPEP1,THAP4,SLC25A13,BCKDK,CSAD,MRI1,FPGS,SHMT1,SHMT2,SCLY,SEPHS2,SEPHS1,SPR,GART,MCCC2,GCLC,GLUL,SERINC3,HIBADH,GSTZ1,ICMT,GCAT,IVD,PYCR3
GO: Biological Process	GO:0045930	negative regulation of mitotic cell cycle		2.873e-07	0.002782	2.755e-05	0.0002687	54	289	ABL1,ACVR1,FOXO4,BIRC5,DGKZ,SPC24,BABAM1,TPRA1,CRADD,CCND1,ZFP36L2,BUB1B,CTDSP1,CCNB1,CDK1,CDC6,ZW10,CDC20,AURKB,TRIP13,NABP2,NLE1,PLK1,DONSON,KANK2,BABAM2,MAD2L1BP,FBXO5,TIPIN,RAD9A,CDCA8,FBXO31,NME6,RPA2,CTDSPL,CRLF3,MAD2L2,FHL1,RBM38,FOXC1,DTL,MUS81,CLSPN,PCID2,PBK,KLHL22,ZFYVE19,RINT1,HUS1,INCENP,INTS3,CDT1,AVEN,MAD2L1
GO: Biological Process	GO:0048568	embryonic organ development		3.696e-07	0.00358	3.509e-05	0.0003424	139	1005	MKKS,CHAF1B,ACVR1,MDFI,MEIS1,AXIN1,FZD8,GRK2,KITLG,MTA3,AKT1,ALCAM,THOC5,ARRB1,MTHFD1,SOCS1,ATF4,MYCN,ATP6AP1,BMI1,BMP2,PYGO2,TSPO,NOTCH2,CAMK2G,ROR2,CEBPB,PDGFRA,PDGFRB,PDLIM7,PACSIN3,S1PR2,CTHRC1,PLCB3,PLCD1,PMM2,COL2A1,PRRX1,COL13A1,MTHFD1L,PKDCC,IRX1,MMACHC,TRAF4,MAPK3,MAP2K1,TCF7L1,CEP104,PSEN1,CC2D1A,PTCH1,MKS1,PTK7,NSDHL,FBXW8,DHFR,MAFB,DLX1,DLX2,RARG,DVL1,RDH10,DVL2,LPAR1,EFNA2,MEGF8,KCTD…
GO: Biological Process	GO:0044283	small molecule biosynthetic process		4.105e-07	0.003975	3.846e-05	0.0003752	101	674	ADK,AK1,AKR1B1,DEGS1,MTAP,SLC25A12,MTHFD1,ASNS,AACS,MTRR,ATF4,MVD,MVK,BCAT1,BCAT2,BMP2,ACSF3,PNP,CAD,PLOD3,PCBD1,PGD,ENOPH1,PGM1,CLN3,FADS2,PLCD1,ELOVL6,GSTO1,PSAT1,MTHFD1L,PTGES,CRY1,PRKAA1,PRKAB1,SLC25A10,PRKAG1,PRPS1,NANP,PTGIS,PTH1R,PHGDH,NSDHL,DHCR7,DHCR24,DHFR,PYCR1,ALDH18A1,ACOT8,GNPDA1,SRD5A3,RBP1,COQ6,RDH10,MECR,COQ4,LPCAT3,SLC25A13,PGM2,MAEA,COQ8B,MBTPS2,SC5D,FDFT1,CSAD,PRKAG2,FOXO1,PTG…
GO: Biological Process	GO:0015031	protein transport		4.143e-07	0.004012	3.846e-05	0.0003752	227	1821	ACTN4,AP2A1,MIPEP,AKT1,AKT2,MCFD2,RANBP3,ANXA5,APBB1,BIRC5,MYO1B,CHCHD4,ARRB1,AACS,MTTP,MTX1,BECN1,HYAL2,DGAT1,ATG4A,ATP6AP1,AUP1,ADAM9,HDAC3,RAB4B,ZPR1,TSPO,AP1M1,SELENBP1,CAMK2G,NUCB1,NUP43,ARL8A,SYNGR2,PAM,CDK1,ZW10,ARHGAP33,CDK5,CHMP1A,CDK16,PEX6,PEX14,PFKL,PFKM,ZDHHC1,SRPRB,RHOU,VAMP3,PIK3R2,CLN3,SNX8,RHBDD3,ASPSCR1,ATG9A,SNX11,SEC61A1,HOMER3,PICK1,COL1A1,RHOD,DERL1,FAM53A,PKDCC,APBA3,SEC22B…
GO: Biological Process	GO:0000725	recombinational repair		4.17e-07	0.004039	3.846e-05	0.0003752	38	176	MCM2,MCM3,MCM5,MCM6,CDC7,CDC45,RAD54L,TONSL,TIMELESS,AUNIP,NABP2,RMI2,SAMHD1,PPP4C,RAD51,RAD51C,RAD51D,WRAP53,RPA1,RPA2,FEN1,MAD2L2,ZSWIM7,MUS81,SIRT6,RAD51AP1,GINS2,FIGNL1,RTEL1,DMAP1,POLL,HDGFL2,FBH1,SWSAP1,HUS1,XRCC1,UBQLN4,INTS3
GO: Biological Process	GO:0048562	embryonic organ morphogenesis		4.426e-07	0.004286	4.043e-05	0.0003945	99	658	MKKS,ACVR1,MDFI,MEIS1,AXIN1,FZD8,ALCAM,MTHFD1,MYCN,ATP6AP1,BMI1,BMP2,PYGO2,NOTCH2,CAMK2G,ROR2,PDGFRA,PDGFRB,PDLIM7,PACSIN3,S1PR2,CTHRC1,PLCB3,PMM2,COL2A1,PRRX1,MTHFD1L,PKDCC,IRX1,MMACHC,TRAF4,MAPK3,TCF7L1,CEP104,PSEN1,CC2D1A,PTK7,DHFR,MAFB,DLX1,DLX2,RARG,DVL1,RDH10,DVL2,EFNA2,MEGF8,KCTD10,EPHB2,FBN2,YAP1,FGFR1,FOXF1,FOXF2,FOXC1,PRRX2,FOXC2,ZNF703,NID2,SFRP1,CXXC5,FUZ,RBCK1,LRIG3,FRZB,FZD2,SOX9,SR…
GO: Biological Process	GO:0006282	regulation of DNA repair		5.03e-07	0.004871	4.553e-05	0.0004441	45	227	DPF1,APBB1,BABAM1,TIMELESS,PNP,PCNA,CDK9,BCL7C,BCL7B,ERCC8,TFPT,AUNIP,INO80E,POT1,RMI2,BABAM2,PPP4C,SUPT7L,RAD51,WRAP53,RPA2,ACTR5,UCHL5,MAD2L2,SGF29,TADA3,NUDT16L1,SIRT6,TAF6L,RAD51AP1,SMARCD2,SMARCD3,TAF5L,FIGNL1,RTEL1,KAT2A,DMAP1,HDGFL2,KMT5C,FBH1,TWIST1,HSF1,USP1,XRCC1,UBQLN4
GO: Biological Process	GO:0045841	negative regulation of mitotic metaphase/anaphase transition		5.099e-07	0.004938	4.572e-05	0.000446	18	53	BIRC5,SPC24,BUB1B,CCNB1,ZW10,CDC20,AURKB,TRIP13,PLK1,MAD2L1BP,FBXO5,CDCA8,MAD2L2,PCID2,KLHL22,INCENP,CDT1,MAD2L1
GO: Biological Process	GO:0009226	nucleotide-sugar biosynthetic process		5.284e-07	0.005117	4.695e-05	0.000458	11	21	MPI,NANS,PGM3,GMPPB,GMPPA,PMM1,PMM2,GNPDA1,AMDHD2,UAP1,GMDS
GO: Biological Process	GO:0080135	regulation of cellular response to stress		5.362e-07	0.005192	4.72e-05	0.0004605	124	878	DPF1,ABL1,MDFI,MAP3K3,AXIN1,MID1,MAP3K10,AKT1,NCK2,APBB1,ZNF622,YBX3,THOC5,BABAM1,CCAR2,ATF4,H19,BAK1,HDAC3,BMP2,NFE2L2,TIMELESS,PNP,CASP9,PCNA,CDK9,MAPKAPK2,BCL7C,BCL7B,ERCC8,TFPT,AUNIP,TMEM259,CLN3,CNTFR,INO80E,MAPK8IP1,PRRX1,POT1,RMI2,ZNF385A,BABAM2,ATF6B,CRY1,TRAF4,PPP4C,PRKCD,MAPK3,MAPK7,MAP2K1,SIRPA,BCL2L12,FBXO5,TELO2,DHFR,SUPT7L,PYCR1,QARS1,RAD9A,RAD51,RNASEH2B,WRAP53,TRAP1,LPCAT3,RNFT1,R…
GO: Biological Process	GO:0051985	negative regulation of chromosome segregation		6.334e-07	0.006134	5.526e-05	0.0005391	19	59	BIRC5,SPC24,BUB1B,CCNB1,ZW10,CDC20,AURKB,TRIP13,PLK1,MAD2L1BP,FBXO5,CDCA8,MAD2L2,CHTF18,PCID2,KLHL22,INCENP,CDT1,MAD2L1
GO: Biological Process	GO:0045184	establishment of protein localization		6.418e-07	0.006215	5.549e-05	0.0005414	239	1946	ABL1,ACTN4,AP2A1,MIPEP,AKT1,AKT2,MCFD2,RANBP3,ANXA5,APBB1,BIRC5,MYO1B,CHCHD4,ARRB1,AACS,MTTP,MTX1,BECN1,HYAL2,DGAT1,ATG4A,ATP6AP1,AUP1,ADAM9,HDAC3,RAB4B,ZPR1,TSPO,AP1M1,SELENBP1,CAMK2G,NUCB1,NUP43,ARL8A,SYNGR2,PAM,CDK1,ZW10,ARHGAP33,CDK5,CHMP1A,CDK16,LRWD1,PEX6,PEX14,PFKL,PFKM,ZDHHC1,SRPRB,RHOU,VAMP3,PIK3R2,CLN3,NABP2,SNX8,RHBDD3,ASPSCR1,ATG9A,SNX11,PLK1,SEC61A1,HOMER3,PICK1,COL1A1,RHOD,DERL1,FAM…
GO: Biological Process	GO:0031570	DNA integrity checkpoint signaling		6.739e-07	0.006526	5.775e-05	0.0005634	33	145	CDC45,FOXO4,DGKZ,THOC5,BABAM1,CCAR2,CRADD,CCND1,TIMELESS,CDK1,CDC6,PLK1,DONSON,BABAM2,CRY1,TELO2,TIPIN,RAD1,DNA2,RAD9A,RAD51,RNASEH2B,E2F1,FBXO31,RPA2,RBM38,DTL,MUS81,CLSPN,PBK,RINT1,HUS1,CDT1
GO: Biological Process	GO:0048705	skeletal system morphogenesis		6.954e-07	0.006734	5.907e-05	0.0005763	73	447	MDFI,MEIS1,AXIN1,ALCAM,MMP2,ANXA6,MTHFD1,HYAL2,MYCN,NAB2,BMI1,BMP1,BMP2,PYGO2,NOTCH2,ROR2,PDGFRA,PDGFRB,S1PR2,NLE1,PLCB3,ATG9A,COL1A1,PMM2,COL2A1,COL3A1,COL9A1,PRRX1,COL13A1,POC1A,MTHFD1L,PKDCC,MMACHC,PSEN1,DLX1,DLX2,RARG,RDH10,MEGF8,EXT2,FBN2,FGFR1,FOXC1,PRRX2,FOXC2,CARM1,SFRP1,SFRP2,FUZ,RBCK1,SOX9,KAT2A,SULF1,KDM2B,TWIST2,TMEM119,TFAP2A,HAS2,TWIST1,HOXA2,HOXA3,HOXB2,HOXB3,HOXB4,HOXD3,HOXD4,NR1H…
GO: Biological Process	GO:0072359	circulatory system development		7.025e-07	0.006803	5.916e-05	0.0005771	242	1977	MKKS,ABL1,RHOJ,RBM10,MBD1,ACVR1,ACVRL1,MEIS1,MAP3K3,CDC45,FZD4,FZD8,MFGE8,GRK2,AKT1,FOXO4,ALCAM,MMP2,GIT1,ANXA2,ANXA3,LEMD2,BIRC5,MSN,PLPP3,MTHFD1,MTTP,FLCN,BECN1,MVD,ATP6AP1,BAK1,FADD,FGFRL1,NRP1,HDAC3,BMP2,PYGO2,NFATC4,NFE2L2,NOTCH2,NOTCH3,CAD,CAMK2G,NUP43,ANGPTL1,CCNB1,CCND2,PDLIM1,ERRFI1,PAM,CDK1,PCNA,CDK9,PDGFRA,PDGFRB,PDLIM7,SERPINF1,S1PR2,TRIP10,RHOU,PIK3R2,EEF2K,PLCD1,TAFA5,COL1A1,COL2A1,…
GO: Biological Process	GO:0042176	regulation of protein catabolic process		7.878e-07	0.007629	6.522e-05	0.0006362	68	408	AXIN1,AKT1,ANXA2,PIAS1,MSN,CCAR2,ADAM9,NFE2L2,BTRC,CDC20,PACSIN3,PHB1,SERPINE2,TMEM259,RHBDD3,PLK1,PSMF1,BAG2,SEC22B,CTSA,PRKACA,GGA1,PSEN1,RNF40,KEAP1,FBXW8,BANP,RAD23A,CHMP6,DET1,DVL1,RELA,RNFT1,RNF41,PSME3,ZDHHC2,LPCAT1,LAPTM4B,UCHL5,MAD2L2,FOXF2,FOXO1,TRAF7,FLNA,ATG7,DTL,SIRT6,SNX1,GIPC1,SOX9,PBK,RNF217,ATG4B,GPC3,GCLC,GNA12,DESI1,ATP13A2,GSK3A,FAF1,TIMP1,HSPBP1,WNT5A,XBP1,PINK1,UBQLN4,USP5,M…
GO: Biological Process	GO:0003002	regionalization		7.879e-07	0.00763	6.522e-05	0.0006362	95	632	MAX,ACVR1,MDFI,ACVRL1,MAP3K3,AXIN1,MEOX1,FZD8,AP2A1,EED,NRP1,BMI1,HDAC3,BMP1,BMP2,NOTCH2,ROR2,PDLIM7,CACTIN,NLE1,NME7,IRX1,PPP4C,PRKACA,CTSB,TCF7L1,PSEN1,PTBP1,PTCH1,MKS1,PTK7,CCM2,PXN,MAFB,DLX1,DLX2,RARG,TSC22D3,DVL2,RELA,RFNG,EFNA5,MEGF8,KLHL12,IRX2,EPHB4,MNS1,NET1,YAP1,FGFR1,FOXF1,CAP1,FOXC1,FOXC2,SEMA3F,SFRP1,SFRP2,FUZ,CXXC4,SMARCD3,SNAI1,LZTS2,SRF,KAT2A,GPC3,SULF1,GLI1,KDM2B,TBX3,GSK3A,TGIF1…
GO: Biological Process	GO:0001654	eye development		8.363e-07	0.008099	6.863e-05	0.0006695	120	850	MKKS,CHAF1B,RHOJ,MAX,MCM2,MCM3,ACVRL1,MEIS1,AXIN1,FZD4,FZD8,ALCAM,MMP2,UHRF1,SIX5,SOCS1,ATF4,ALDH7A1,ATP6AP1,BAK1,FGFRL1,CCND1,NRP1,PYGO2,WRAP73,NOTCH2,CAD,NRF1,CASP6,CCNA2,CDH11,CDK5,PDE6D,PDGFRA,PDGFRB,SERPINF1,CACTIN,MED27,PLK1,COL4A1,COL5A1,RBM42,IRX1,TRAF4,IPO13,MAPK3,CTSD,ABHD12,TCF7L1,PSEN1,WDR55,PTCH1,DLX1,DLX2,GNL3,SCO2,RARG,RDH10,ABCB6,RFC5,PRMT6,RNPEP,MBNL2,IRX2,EPHB2,CLN8,LPCAT1,TCIRG…
GO: Biological Process	GO:0001843	neural tube closure		8.484e-07	0.008216	6.867e-05	0.0006699	29	120	ABL1,SHROOM3,MTHFD1,CTHRC1,MTHFD1L,PRKACA,GATAD2A,PTCH1,MKS1,PTK7,RARG,DVL1,DVL2,SFRP1,SFRP2,DEAF1,FUZ,FZD2,KAT2A,KDM2B,CCDC85B,TFAP2A,TGIF1,PLXNB2,TWIST1,VASP,WNT5A,SALL4,ALX1
GO: Biological Process	GO:0000086	G2/M transition of mitotic cell cycle		8.509e-07	0.00824	6.867e-05	0.0006699	35	160	CDC7,MTA3,FOXO4,BIRC5,BABAM1,CCND1,CCNA2,CCNB1,PKMYT1,CDK1,CDC6,AURKB,NABP2,PLK1,DONSON,BABAM2,MELK,FBXL6,FBXO5,DNM2,RAD51C,RNASEH2B,FHL1,DTL,SKP2,SMARCD3,CLSPN,NES,ZFYVE19,RINT1,HUS1,FBXL17,INTS3,AVEN,KAT14
GO: Biological Process	GO:0001701	in utero embryonic development		9.099e-07	0.008811	7.282e-05	0.0007104	91	600	ACVR1,MDFI,ACVRL1,AXIN1,MGAT1,AKT1,AMD1,YBX3,THOC5,FLCN,BMI1,HDAC3,BMP2,ZPR1,BYSL,NOP2,CNOT2,NOTCH2,PLOD3,CAPN2,CCNB1,CCNB2,CMTM3,CEBPB,PDGFRA,PDGFRB,NLE1,TTLL1,PLCD1,COL3A1,APBA3,CPT2,WDR74,SEC24C,MAP2K1,GATAD2A,INTS1,KEAP1,PTCH1,NSUN2,PTH1R,NSDHL,FBXW8,CCM2,RNASEH2B,SCO2,RDH10,DNAAF2,ARMC5,VASH2,RPA1,ERCC2,ERF,SPEG,MECOM,RRM2,RXRB,YAP1,FGFR1,TAB1,FOXF1,FOXC1,SMPD4,ASF1B,SNAI1,WDTC1,INPP5K,SRF,G…
GO: Biological Process	GO:1902100	negative regulation of metaphase/anaphase transition of cell cycle		9.521e-07	0.00922	7.557e-05	0.0007372	18	55	BIRC5,SPC24,BUB1B,CCNB1,ZW10,CDC20,AURKB,TRIP13,PLK1,MAD2L1BP,FBXO5,CDCA8,MAD2L2,PCID2,KLHL22,INCENP,CDT1,MAD2L1
GO: Biological Process	GO:0150063	visual system development		1.002e-06	0.009707	7.874e-05	0.0007682	120	853	MKKS,CHAF1B,RHOJ,MAX,MCM2,MCM3,ACVRL1,MEIS1,AXIN1,FZD4,FZD8,ALCAM,MMP2,UHRF1,SIX5,SOCS1,ATF4,ALDH7A1,ATP6AP1,BAK1,FGFRL1,CCND1,NRP1,PYGO2,WRAP73,NOTCH2,CAD,NRF1,CASP6,CCNA2,CDH11,CDK5,PDE6D,PDGFRA,PDGFRB,SERPINF1,CACTIN,MED27,PLK1,COL4A1,COL5A1,RBM42,IRX1,TRAF4,IPO13,MAPK3,CTSD,ABHD12,TCF7L1,PSEN1,WDR55,PTCH1,DLX1,DLX2,GNL3,SCO2,RARG,RDH10,ABCB6,RFC5,PRMT6,RNPEP,MBNL2,IRX2,EPHB2,CLN8,LPCAT1,TCIRG…
GO: Biological Process	GO:0098813	nuclear chromosome segregation		1.008e-06	0.009764	7.874e-05	0.0007682	60	347	DPF1,MLH1,BIRC5,SPC24,BECN1,BUB1B,WRAP73,CCNB1,CCNE1,PAM,CDC6,ZW10,CDC20,AURKB,CHMP1A,BCL7C,BCL7B,NCAPH2,TRIP13,PLK1,RMI2,MAD2L1BP,CHMP7,FBXO5,NCAPD2,RAD51C,CHMP6,CENPS,CDCA8,CENPQ,KATNB1,SYCE2,FEN1,MAD2L2,TACC3,MUS81,P3H4,NDC1,SMARCD2,SMARCD3,RIOK2,PCID2,NEK6,CENPK,NCAPG,RRS1,PSRC1,KIF2C,UBE2C,MAU2,KLHL22,TOP2A,NUP62,TUBG1,SYDE1,INCENP,CDT1,KIFC1,KIF22,MAD2L1
GO: Biological Process	GO:0033047	regulation of mitotic sister chromatid segregation		1.127e-06	0.01091	8.731e-05	0.0008517	19	61	BIRC5,SPC24,BECN1,BUB1B,CCNB1,ZW10,CDC20,AURKB,TRIP13,PLK1,MAD2L1BP,FBXO5,CDCA8,MAD2L2,PCID2,KLHL22,INCENP,CDT1,MAD2L1
GO: Biological Process	GO:0009411	response to UV		1.17e-06	0.01133	8.991e-05	0.0008772	37	176	MFAP4,TP53I13,AKT1,MMP2,CCAR2,ATF4,HYAL2,BAK1,CCND1,NFATC4,CASP9,PCNA,AURKB,ERCC8,POLD1,CRIP1,PRKAA1,PRKCD,PCLAF,NOC2L,TIPIN,RELA,ERCC1,ERCC2,ERCC3,ACTR5,FECH,FEN1,AGAP3,DTL,SIRT6,SMPD1,PBK,TIMP1,USF1,USP1,HUS1
GO: Biological Process	GO:0031577	spindle checkpoint signaling		1.284e-06	0.01243	9.564e-05	0.0009331	18	56	BIRC5,SPC24,BUB1B,CCNB1,ZW10,CDC20,AURKB,TRIP13,PLK1,MAD2L1BP,CDCA8,MAD2L2,PCID2,KLHL22,HSF1,INCENP,CDT1,MAD2L1
GO: Biological Process	GO:0033048	negative regulation of mitotic sister chromatid segregation		1.284e-06	0.01243	9.564e-05	0.0009331	18	56	BIRC5,SPC24,BUB1B,CCNB1,ZW10,CDC20,AURKB,TRIP13,PLK1,MAD2L1BP,FBXO5,CDCA8,MAD2L2,PCID2,KLHL22,INCENP,CDT1,MAD2L1
GO: Biological Process	GO:0033046	negative regulation of sister chromatid segregation		1.284e-06	0.01243	9.564e-05	0.0009331	18	56	BIRC5,SPC24,BUB1B,CCNB1,ZW10,CDC20,AURKB,TRIP13,PLK1,MAD2L1BP,FBXO5,CDCA8,MAD2L2,PCID2,KLHL22,INCENP,CDT1,MAD2L1
GO: Biological Process	GO:2000816	negative regulation of mitotic sister chromatid separation		1.284e-06	0.01243	9.564e-05	0.0009331	18	56	BIRC5,SPC24,BUB1B,CCNB1,ZW10,CDC20,AURKB,TRIP13,PLK1,MAD2L1BP,FBXO5,CDCA8,MAD2L2,PCID2,KLHL22,INCENP,CDT1,MAD2L1
GO: Biological Process	GO:0016567	protein ubiquitination		1.369e-06	0.01326	0.0001012	0.0009872	122	876	ABL1,KCTD13,RNF157,AXIN1,PEF1,AKT1,FBXO33,DCAF15,ARRB1,RAB40C,UHRF1,SOCS1,BMI1,HDAC3,NFE2L2,BUB1B,TSPO,BTRC,CCNF,NEURL1,CDC20,CDK5,CDK9,ERCC8,ASB6,ASB8,FBXW5,MED27,MED7,PLK1,RNF26,DCAF13,MAGEL2,RNF166,DERL1,BAG2,BABAM2,CRY1,RNF167,TRAF4,KLHDC3,PSEN1,DAXX,RNF40,KEAP1,FBXL6,FBXW8,FBXO5,SERGEF,MUL1,RAD51,DET1,WASHC1,CENPS,E4F1,TRIM27,PHC1,ASB13,RNF6,FBXO31,KCTD10,TRIM62,RNFT1,RNF41,KLHL12,TRAIP,RNF1…
GO: Biological Process	GO:0043010	camera-type eye development		1.39e-06	0.01346	0.000102	0.000995	107	744	MKKS,CHAF1B,RHOJ,MAX,MCM2,MCM3,ACVRL1,MEIS1,FZD4,FZD8,ALCAM,MMP2,UHRF1,SIX5,SOCS1,ATF4,ALDH7A1,ATP6AP1,BAK1,CCND1,NRP1,PYGO2,WRAP73,NOTCH2,CAD,NRF1,CASP6,CCNA2,CDH11,CDK5,PDGFRA,PDGFRB,SERPINF1,CACTIN,MED27,PLK1,COL4A1,RBM42,IRX1,TRAF4,IPO13,CTSD,ABHD12,TCF7L1,PSEN1,PTCH1,DLX1,DLX2,GNL3,RARG,RDH10,ABCB6,RFC5,PRMT6,RNPEP,IRX2,EPHB2,CLN8,LPCAT1,TCIRG1,DTNBP1,ARL6,S100A6,FBN2,YAP1,CDIPT,TUBGCP3,FEN1…
GO: Biological Process	GO:0071173	spindle assembly checkpoint signaling		1.421e-06	0.01377	0.0001027	0.001002	17	51	BIRC5,SPC24,BUB1B,CCNB1,ZW10,CDC20,AURKB,TRIP13,PLK1,MAD2L1BP,CDCA8,MAD2L2,PCID2,KLHL22,INCENP,CDT1,MAD2L1
GO: Biological Process	GO:0007094	mitotic spindle assembly checkpoint signaling		1.421e-06	0.01377	0.0001027	0.001002	17	51	BIRC5,SPC24,BUB1B,CCNB1,ZW10,CDC20,AURKB,TRIP13,PLK1,MAD2L1BP,CDCA8,MAD2L2,PCID2,KLHL22,INCENP,CDT1,MAD2L1
GO: Biological Process	GO:0060606	tube closure		1.461e-06	0.01415	0.0001048	0.001023	29	123	ABL1,SHROOM3,MTHFD1,CTHRC1,MTHFD1L,PRKACA,GATAD2A,PTCH1,MKS1,PTK7,RARG,DVL1,DVL2,SFRP1,SFRP2,DEAF1,FUZ,FZD2,KAT2A,KDM2B,CCDC85B,TFAP2A,TGIF1,PLXNB2,TWIST1,VASP,WNT5A,SALL4,ALX1
GO: Biological Process	GO:0019673	GDP-mannose metabolic process		1.592e-06	0.01542	0.0001134	0.001106	7	9	MPI,GMPPB,GMPPA,PMM1,PMM2,GMDS,GUK1
GO: Biological Process	GO:0000727	double-strand break repair via break-induced replication		1.679e-06	0.01626	0.0001187	0.001158	8	12	MCM2,MCM3,MCM5,MCM6,CDC7,CDC45,MUS81,GINS2
GO: Biological Process	GO:0034655	nucleobase-containing compound catabolic process		1.743e-06	0.01688	0.0001223	0.001194	77	491	RBM10,NUDT9,MGAT1,AHCY,MLH1,AKT1,DCPS,YBX3,MTAP,ZFP36L2,ZPR1,CNOT2,PNP,NTHL1,APOBEC3H,PDE12,CNOT9,PARN,TBRG4,DIS3L,MAPKAPK2,GATB,NOCT,FASTKD3,EXOSC9,DDX49,CNOT10,SAMHD1,PRKCD,PTBP1,NSUN2,YTHDF1,CANT1,PAN2,EXOG,DNA2,NBDY,RNASEH2B,DXO,E2F1,UPF1,SIDT2,NUDT11,GMPR2,PLEKHN1,FEN1,RBM38,CNOT11,RNASEH2A,MEX3D,MUS81,PYM1,NUDT16L1,SND1,NT5C2,PCID2,AGO2,GALT,FASTK,SUPV3L1,NUDT10,SMG9,GTPBP3,EXOSC2,GSK3A,FBH…
GO: Biological Process	GO:0009968	negative regulation of signal transduction		1.847e-06	0.01789	0.0001287	0.001255	199	1591	ABL1,KCTD13,MAZ,ACVR1,MDFI,RNF157,AXIN1,FZD4,GRK2,AKT1,NCK2,GIT1,RGS5,LEMD2,DGKZ,YBX3,THOC5,ARRB1,DACT3,FLCN,SOCS1,CCAR2,HYAL2,BAK1,FGFRL1,NRP1,BMI1,HDAC3,BMP2,NFATC4,NFE2L2,MTMR2,CPNE1,CNOT2,BTRC,ROR2,CNOT9,NEURL1,ERRFI1,PALM,S1PR2,PHB1,SLC9A3R2,CACTIN,LONP1,SERPINE2,PIK3R2,CTHRC1,NLE1,SAC3D1,HOMER3,HOMER2,ZNF653,BRMS1,COL2A1,MAPK8IP1,LITAF,SAMHD1,ZNF385A,KANK2,ATF6B,MAD2L1BP,CRY1,RNF167,CSK,PRK…
GO: Biological Process	GO:0051247	positive regulation of protein metabolic process		1.959e-06	0.01897	0.0001351	0.001318	218	1773	ABL1,CACUL1,MIF4GD,ACVR1,ACVRL1,AXIN1,FZD4,FZD8,PEF1,KITLG,MAP3K10,AKT1,AKT2,FBXO33,NCK2,C6orf89,ANXA2,BIRC5,YBX3,PIAS1,MSN,ARRB1,PLPP3,SAP30BP,FLCN,UHRF1,SOCS1,BECN1,EED,CRADD,ADAM9,NAB2,BAK1,FADD,CCND1,NDN,NRP1,BMI1,HDAC3,BMP2,NFE2L2,BTRC,USP50,ROR2,CASP6,CASP9,CCNB1,CCND2,CNOT9,NEURL1,CDC6,CDC20,CDK5,AURKB,PCOLCE,CDK9,PDGFRA,PDGFRB,PACSIN3,S1PR2,ZDHHC8,PHB1,CKS2,TMEM259,CLN3,RHBDD3,ASPSCR1,FAS…
GO: Biological Process	GO:0048880	sensory system development		1.968e-06	0.01906	0.0001351	0.001318	129	945	MKKS,CHAF1B,RHOJ,MAX,MCM2,MCM3,ACVRL1,MEIS1,AXIN1,FZD4,FZD8,ALCAM,MMP2,SHROOM3,UHRF1,SIX5,SOCS1,ATF4,ALDH7A1,ATP6AP1,BAK1,FGFRL1,CCND1,NRP1,HDAC3,PYGO2,WRAP73,NOTCH2,CAD,NRF1,CASP6,CCNA2,CDH11,CDK5,PDE6D,PDGFRA,PDGFRB,SERPINF1,S1PR2,CACTIN,MED27,PLK1,COL4A1,COL5A1,RBM42,IRX1,TRAF4,IPO13,MAPK3,CTSD,ABHD12,TCF7L1,PSEN1,WDR55,PTCH1,DLX1,DLX2,GNL3,SCO2,RARG,RDH10,ABCB6,RFC5,PRMT6,RNPEP,MBNL2,IRX2,EPH…
GO: Biological Process	GO:0042981	regulation of apoptotic process		2.075e-06	0.02009	0.0001415	0.00138	231	1899	AARS1,ABL1,KCTD13,RBM10,MAZ,MCM5,ACTN4,ACTN1,ACVR1,RNF157,GRK2,KITLG,MAP3K10,AKT1,AKT2,MMP2,AKR1B1,NCK2,BIN1,ANXA5,APBB1,ZNF622,BIRC5,YBX3,CDK10,DEGS1,ARRB1,ASNS,FLCN,MTRR,SOCS1,CCAR2,ATF4,BECN1,HYAL2,H19,MYBL2,CRADD,BAK1,FADD,CCND1,NRP1,BMI1,HDAC3,BMP2,NFATC4,NFE2L2,ZPR1,TSPO,RASSF3,NOTCH2,PNP,CAPN2,CASP6,CASP9,CCND2,NEURL1,CDK1,CDK5,AURKB,CEBPB,PDGFRB,TRIP10,PHB1,TFPT,CLN3,NLE1,EEF2K,PLK1,CNTFR…
GO: Biological Process	GO:0006284	base-excision repair		2.105e-06	0.02038	0.0001425	0.00139	16	47	MPG,NTHL1,PCNA,POLD1,POLG,DNA2,PRMT6,RPA1,RPA2,FEN1,SIRT6,POLL,HMGA1,UNG,XRCC1,LIG1
GO: Biological Process	GO:1905819	negative regulation of chromosome separation		2.279e-06	0.02207	0.0001533	0.001495	18	58	BIRC5,SPC24,BUB1B,CCNB1,ZW10,CDC20,AURKB,TRIP13,PLK1,MAD2L1BP,FBXO5,CDCA8,MAD2L2,PCID2,KLHL22,INCENP,CDT1,MAD2L1
GO: Biological Process	GO:0046700	heterocycle catabolic process		2.31e-06	0.02237	0.0001543	0.001505	83	545	RBM10,NUDT9,MGAT1,AHCY,MLH1,AKT1,DCPS,YBX3,MTAP,ZFP36L2,NFE2L2,ZPR1,CNOT2,PNP,NTHL1,APOBEC3H,PDE12,CNOT9,PARN,TBRG4,DIS3L,MAPKAPK2,GATB,NOCT,FASTKD3,EXOSC9,DDX49,CNOT10,SAMHD1,CRMP1,PRKCD,PTBP1,NSUN2,YTHDF1,CANT1,PAN2,EXOG,DNA2,NBDY,RNASEH2B,DXO,DPEP1,E2F1,UPF1,SIDT2,NUDT11,GMPR2,PLEKHN1,FEN1,RBM38,CNOT11,RNASEH2A,MEX3D,MUS81,PYM1,NUDT16L1,SND1,NT5C2,PCID2,AGO2,GALT,FASTK,SUPV3L1,NUDT10,SMG9,GTPB…
GO: Biological Process	GO:0033365	protein localization to organelle		2.38e-06	0.02304	0.0001578	0.00154	139	1039	ABL1,GRK2,MID1,MIPEP,AKT1,AKT2,GIT1,LEMD2,MSN,CHCHD4,FLCN,MTX1,BECN1,HYAL2,GPAA1,AUP1,NRP1,HDAC3,ZPR1,BUB1B,WRAP73,BYSL,TSPO,CDK1,ZW10,CDK5,AURKB,CDK9,LRWD1,CENPA,PEX6,PEX14,ZDHHC1,SRPRB,RHOU,ABHD17C,TPP1,PIK3R2,NABP2,CIZ1,ATG9A,PLK1,SEC61A1,COL1A1,IFFO1,FAM53A,POT1,TMEM98,PRKAA1,PRKACA,IPO13,PRKCD,LEPROT,NUP93,EDEM1,MAP2K1,GGA1,PSEN1,DAG1,DAXX,CHMP7,TIMM8A,SUPT7L,BANP,PEX19,GNL3,VPS37C,RANGAP1,C…
GO: Biological Process	GO:0071174	mitotic spindle checkpoint signaling		2.605e-06	0.02523	0.0001716	0.001674	17	53	BIRC5,SPC24,BUB1B,CCNB1,ZW10,CDC20,AURKB,TRIP13,PLK1,MAD2L1BP,CDCA8,MAD2L2,PCID2,KLHL22,INCENP,CDT1,MAD2L1
GO: Biological Process	GO:0043067	regulation of programmed cell death		2.661e-06	0.02577	0.0001741	0.001698	235	1944	AARS1,ABL1,KCTD13,RBM10,MAZ,MCM5,ACTN4,ACTN1,ACVR1,RNF157,GRK2,KITLG,MAP3K10,AKT1,AKT2,MMP2,AKR1B1,NCK2,BIN1,DCPS,ANXA5,APBB1,ZNF622,BIRC5,YBX3,CDK10,DEGS1,ARRB1,ASNS,FLCN,MTRR,SOCS1,CCAR2,ATF4,BECN1,HYAL2,H19,MYBL2,CRADD,BAK1,FADD,CCND1,NRP1,BMI1,HDAC3,BMP2,NFATC4,NFE2L2,ZPR1,TSPO,RASSF3,NOTCH2,PNP,CAPN2,CASP6,CASP9,CCND2,NEURL1,CDK1,CDK5,AURKB,CEBPB,PDGFRB,TRIP10,PHB1,TFPT,CLN3,NLE1,EEF2K,PLK1,…
GO: Biological Process	GO:0061300	cerebellum vasculature development		2.722e-06	0.02636	0.0001769	0.001726	9	16	FZD4,NRP1,PDGFRA,PDGFRB,EEF2K,FOXC1,FOXC2,SLC2A1,VEGFB
GO: Biological Process	GO:0000302	response to reactive oxygen species		2.781e-06	0.02694	0.0001796	0.001752	55	318	ABL1,GRK2,AKT1,MMP2,AKR1B1,MPV17,BECN1,HYAL2,H19,ADAM9,BAK1,NFE2L2,CAPN2,CASP6,CDK1,PCNA,PDGFRA,PDGFRB,COL1A1,CRY1,PPP5C,PRKAA1,PRKCD,MAPK3,MAPK7,APTX,DAXX,SIRPA,DHFR,PXN,PYCR1,RELA,PPIF,TRAP1,NET1,SIGMAR1,ETS1,SDC1,AGAP3,STK25,FOXO1,ATG7,SHC1,OSER1,TXNRD2,CAMKK2,PRDX3,GSTP1,ZNF277,TPM1,HMOX1,HSF1,PINK1,PCGF2,LIG1
GO: Biological Process	GO:0007423	sensory organ development		2.957e-06	0.02863	0.0001896	0.00185	155	1190	MKKS,CHAF1B,RHOJ,MAX,MCM2,MCM3,ACVRL1,MEIS1,AXIN1,FZD4,FZD8,ALCAM,MMP2,MPV17,SHROOM3,UHRF1,SIX5,SOCS1,ATF4,ALDH7A1,MYCL,MYCN,ATP6AP1,BAK1,FGFRL1,CCND1,NRP1,BMP2,PYGO2,WRAP73,NOTCH2,CAD,NRF1,CAMK2G,ROR2,CASP6,CCNA2,CDH11,CDK5,PDE6D,PDGFRA,PDGFRB,MAPKAPK2,SERPINF1,S1PR2,SLC9A3R2,CACTIN,CTHRC1,MED27,PLK1,COL2A1,COL4A1,COL5A1,PRRX1,RBM42,IRX1,TRAF4,IPO13,MAPK3,CTSD,ABHD12,TCF7L1,PSEN1,WDR55,PTCH1,MKS…
GO: Biological Process	GO:0009156	ribonucleoside monophosphate biosynthetic process		3.116e-06	0.03018	0.0001985	0.001937	14	38	ADK,ADSL,AMPD2,PNP,CAD,PFAS,PRPS1,UCK1,DCK,GMPR2,GART,HPRT1,UMPS,IMPDH1
GO: Biological Process	GO:0007088	regulation of mitotic nuclear division		3.152e-06	0.03052	0.0001995	0.001946	31	141	BIRC5,SPC24,BUB1B,CCNB1,PKMYT1,ZW10,CDC20,AURKB,PDGFRB,RCC1,TRIP13,FBXW5,PLK1,SH2B1,MAD2L1BP,DAPK3,FBXO5,CDCA8,NME6,CCDC8,PRMT5,MAD2L2,PCID2,OBSL1,KLHL22,NUP62,TUBG1,INCENP,PDXP,CDT1,MAD2L1
GO: Biological Process	GO:0032508	DNA duplex unwinding		3.175e-06	0.03075	0.0001996	0.001948	24	95	MCM2,MCM3,MCM5,MCM6,CDC45,RAD54L,POT1,CHD1L,DNA2,RAD51,ASCC1,UPF1,RFC2,RFC5,RPA1,ERCC2,ERCC3,CHTF18,GINS2,RTEL1,SUPV3L1,FBH1,TOP2A,HMGA1
GO: Biological Process	GO:0045839	negative regulation of mitotic nuclear division		3.277e-06	0.03174	0.0002047	0.001997	19	65	BIRC5,SPC24,BUB1B,CCNB1,ZW10,CDC20,AURKB,TRIP13,PLK1,MAD2L1BP,FBXO5,CDCA8,NME6,MAD2L2,PCID2,KLHL22,INCENP,CDT1,MAD2L1
GO: Biological Process	GO:0009887	animal organ morphogenesis		3.335e-06	0.03229	0.000207	0.002019	212	1729	MKKS,ABL1,ACVR1,MDFI,ACVRL1,MEIS1,AXIN1,FZD8,ALCAM,MMP2,ANXA6,LEMD2,MSN,MTHFD1,SOCS1,ATF4,HYAL2,MYCN,ATP6AP1,NAB2,BAK1,FGFRL1,CCND1,NRP1,BMI1,BMP1,BMP2,PYGO2,WRAP73,TIMELESS,BTRC,NOTCH2,PLOD3,CAMK2G,NTN3,ROR2,CASP6,ERRFI1,PAM,CDK5,CEBPB,PDGFRA,PDGFRB,PDLIM7,PACSIN3,S1PR2,CTHRC1,NLE1,PLCB3,ATG9A,MED27,COL1A1,PMM2,COL2A1,COL3A1,COL5A1,COL9A1,PRRX1,COL13A1,POC1A,MTHFD1L,EFEMP2,PKDCC,TSEN54,IRX1,CRIP…
GO: Biological Process	GO:0032446	protein modification by small protein conjugation		3.391e-06	0.03284	0.0002092	0.002041	129	955	CTU2,ABL1,KCTD13,RNF157,AXIN1,PEF1,AKT1,FBXO33,DCAF15,PIAS1,ARRB1,RAB40C,UHRF1,SOCS1,BMI1,HDAC3,NFE2L2,BUB1B,TSPO,BTRC,CCNF,NEURL1,CDC20,CDK5,CDK9,ERCC8,ASB6,ASB8,FBXW5,MED27,MED7,PLK1,RNF26,DCAF13,MAGEL2,RNF166,DERL1,BAG2,BABAM2,CRY1,RNF167,TRAF4,KLHDC3,UBE2F,PSEN1,DAXX,RNF40,KEAP1,FBXL6,COPS7A,FBXW8,FBXO5,SERGEF,MUL1,GNL3,RAD51,RANGAP1,DET1,WASHC1,CENPS,RELA,E4F1,TRIM27,PHC1,ASB13,RNF6,FBXO31,K…
GO: Biological Process	GO:0014020	primary neural tube formation		3.445e-06	0.03336	0.0002112	0.00206	29	128	ABL1,SHROOM3,MTHFD1,CTHRC1,MTHFD1L,PRKACA,GATAD2A,PTCH1,MKS1,PTK7,RARG,DVL1,DVL2,SFRP1,SFRP2,DEAF1,FUZ,FZD2,KAT2A,KDM2B,CCDC85B,TFAP2A,TGIF1,PLXNB2,TWIST1,VASP,WNT5A,SALL4,ALX1
GO: Biological Process	GO:1903490	positive regulation of mitotic cytokinesis		3.708e-06	0.03591	0.0002259	0.002203	6	7	BIRC5,AURKB,POLDIP2,CDCA8,NUP62,INCENP
GO: Biological Process	GO:0044839	cell cycle G2/M phase transition		3.78e-06	0.03661	0.0002288	0.002232	39	199	CDC7,MTA3,FOXO4,BIRC5,CDK10,BABAM1,CCND1,CCNA2,CCNB1,PKMYT1,CCNB2,CDK1,CDC6,AURKB,NABP2,PLK1,DONSON,BABAM2,MELK,FBXL6,FBXO5,DNM2,RAD51C,RNASEH2B,ATAD5,FHL1,ATF5,DTL,SKP2,SMARCD3,CLSPN,NES,ZFYVE19,RINT1,HUS1,FBXL17,INTS3,AVEN,KAT14
GO: Biological Process	GO:0090503	RNA phosphodiester bond hydrolysis, exonucleolytic		4.284e-06	0.04149	0.0002569	0.002506	15	44	DCPS,CNOT2,PDE12,PARN,DIS3L,ERI3,NOCT,EXOSC9,PAN2,GNL3,USB1,CPSF3,EXOSC2,EXOSC5,ISG20L2
GO: Biological Process	GO:0043065	positive regulation of apoptotic process		4.298e-06	0.04162	0.0002569	0.002506	103	727	ABL1,KCTD13,RBM10,GRK2,MAP3K10,AKT1,MMP2,NCK2,BIN1,ANXA5,APBB1,ZNF622,DEGS1,ARRB1,FLCN,SOCS1,CCAR2,ATF4,BECN1,HYAL2,H19,MYBL2,CRADD,BAK1,FADD,HDAC3,BMP2,NFATC4,TSPO,NOTCH2,CAPN2,CASP6,CASP9,NEURL1,CDK5,PDGFRB,TFPT,BRMS1,PPP2R1B,PTPA,PRKCD,CTSD,CTSZ,PSEN1,DAPK3,DAXX,MELK,PTGIS,DNM2,RAD9A,RARG,DUSP9,E2F1,E2F3,RELA,LPAR1,SHQ1,EPHA7,ERCC3,NET1,PLEKHN1,FOXO1,TRAF7,SFRP1,SFRP2,ATG7,PHLDA1,RBCK1,FRZB,SM…
GO: Biological Process	GO:0006790	sulfur compound metabolic process		4.336e-06	0.04199	0.0002576	0.002513	64	395	AHCY,AMD1,TPST2,TPST1,MTAP,MTHFD1,MTRR,MVD,MVK,DGAT1,NUBP1,BGN,NFE2L2,BTD,ACSF3,PDK3,ENOPH1,PPT2,CHST2,ELOVL6,GSTO1,COMT,THTPA,MMACHC,PPT1,SLC25A10,PHGDH,CHPF,DPEP1,ACOT8,NUBP2,EDNRB,EXT2,CSAD,CHST12,PTGES2,MRI1,ST3GAL1,ST3GAL4,ST3GAL3,ACSF2,NUBPL,SLC25A1,CHST14,XYLT2,SULF2,GLB1,GCLC,SULF1,ACOT2,SLC27A3,GPX3,GSTA4,GSTP1,GSTZ1,ICMT,GUSB,ETHE1,ELOVL5,ACOT7,MICAL1,ELOVL1,SLC35B2,LYRM4
GO: Biological Process	GO:0000462	maturation of SSU-rRNA from tricistronic rRNA transcript (SSU-rRNA, 5.8S rRNA, LSU-rRNA)		4.454e-06	0.04313	0.0002629	0.002565	14	39	TSR2,BYSL,WDR46,DCAF13,NOP9,PWP2,RCL1,ERCC2,TBL3,RPP40,RRS1,UTP4,SLX9,MRPS11
GO: Biological Process	GO:0031329	regulation of cellular catabolic process		4.48e-06	0.04339	0.0002629	0.002565	124	915	ABL1,RBM10,AXIN1,MLH1,AKT1,AKT2,DCPS,GIT1,ANXA2,YBX3,PIAS1,FLCN,CCAR2,BECN1,ADAM9,ZFP36L2,NFE2L2,MTMR2,TSPO,CNOT2,CAPNS1,PDE12,CNOT9,SCARB1,PARN,CDC20,CDK5,CDK16,TBRG4,MAPKAPK2,PACSIN3,PHKG2,PIK3R2,CLN3,NOCT,FASTKD3,PLK1,EXOSC9,DDX49,CNOT10,BAG2,SEC22B,CTSA,PRKAA1,PRKACA,PRKCD,POLDIP2,MAPK3,MAP2K1,GPSM1,PSEN1,DAPK3,KEAP1,PTBP1,NSUN2,YTHDF1,QSOX1,FBXW8,PAN2,RAD23A,DXO,RALB,DET1,WASHC1,TOM1,DVL1,E2…
GO: Biological Process	GO:0000959	mitochondrial RNA metabolic process		4.612e-06	0.04466	0.000269	0.002625	17	55	AARS2,PDE12,TBRG4,FASTKD3,PRKAA1,TRMT10C,SARS2,DARS2,YARS2,TRMU,PUS1,GARS1,FASTK,SUPV3L1,GTPBP3,RPUSD4,ELAC2
GO: Biological Process	GO:2001251	negative regulation of chromosome organization		4.774e-06	0.04623	0.0002769	0.002701	26	110	MCM2,BIRC5,SPC24,BUB1B,CCNB1,ZW10,CDC20,AURKB,TRIP13,PLK1,POT1,MAD2L1BP,FBXO5,CDCA8,ERCC1,STN1,MAD2L2,PCID2,RTEL1,KLHL22,TOP2A,XRCC1,ACD,INCENP,CDT1,MAD2L1
GO: Biological Process	GO:0090501	RNA phosphodiester bond hydrolysis		4.972e-06	0.04815	0.0002866	0.002796	34	165	DCPS,NOB1,CNOT2,YBEY,PDE12,EXO1,PARN,DIS3L,ERI3,NOCT,EXOSC9,SAMHD1,NOP9,INTS11,PAN2,EXOG,GNL3,USB1,RCL1,FEN1,RNASEH2A,TBL3,SND1,CPSF3,AGO2,RPP40,CPSF4,RRS1,BOP1,TSEN2,EXOSC2,ELAC2,EXOSC5,ISG20L2
GO: Biological Process	GO:0070085	glycosylation		5.028e-06	0.04869	0.0002881	0.002811	49	277	MGAT1,MGAT2,AARS2,XXYLT1,B4GALT3,B4GALT2,B3GALNT1,ST3GAL5,PLOD3,NANS,PGM3,CLN5,ALG8,GMPPB,PLOD1,PMM1,PMM2,B3GALNT2,PSEN1,DPAGT1,SRD5A3,COG7,SLC35C2,ALG3,B3GNT5,EXT2,EXTL2,ST6GALNAC6,UBE2J1,POMGNT1,ST3GAL1,ST3GAL4,ST3GAL3,COG8,SERP1,GALNT7,B4GALT1,POFUT2,ALG1,MGAT4B,B4GALT7,GORASP1,SDF2L1,VEGFB,LMF1,ALG2,STT3A,MOGS,TUSC3
GO: Biological Process	GO:0010639	negative regulation of organelle organization		5.176e-06	0.05013	0.0002949	0.002876	68	430	MKKS,MCM2,ADD3,MID1,AKT1,NCK2,BIRC5,CDK10,SPC24,FLCN,BECN1,BAK1,NUBP1,BUB1B,TSPO,CCNB1,CCNF,ZW10,CDC20,AURKB,TRIP13,PLK1,PICK1,POT1,SEC22B,KANK2,MAD2L1BP,PRKCD,MYADM,FBXO5,RAD1,SLC35F6,MUL1,DNM2,NBDY,CDCA8,PPIF,RNF41,TMEM39A,NME6,ERCC1,KATNB1,ANKRD27,STN1,YAP1,MAD2L2,FLII,LIMA1,PCID2,RTEL1,INPP5K,KAT2A,GCLC,USP30,TRIOBP,KLHL22,TOP2A,TPM1,TWF2,CLIP2,XRCC1,PINK1,ACD,INCENP,CDT1,LMNA,ARPIN,MAD2L1
GO: Biological Process	GO:0043101	purine-containing compound salvage		5.382e-06	0.05212	0.0003048	0.002973	10	21	ADK,ADSL,AMPD2,MTAP,PNP,DCK,PGM2,GMPR2,HPRT1,IMPDH1
GO: Biological Process	GO:0006487	protein N-linked glycosylation		5.435e-06	0.05263	0.000306	0.002985	21	79	MGAT1,MGAT2,PGM3,ALG8,PMM1,PMM2,DPAGT1,SRD5A3,ALG3,EXT2,UBE2J1,ST3GAL1,B4GALT1,ALG1,MGAT4B,B4GALT7,GORASP1,ALG2,STT3A,MOGS,TUSC3
GO: Biological Process	GO:0051984	positive regulation of chromosome segregation		5.837e-06	0.05653	0.0003268	0.003188	12	30	BIRC5,BECN1,CCNB1,CDC6,AURKB,NCAPH2,MAD2L1BP,NCAPD2,CDCA8,NCAPG,INCENP,CDT1
GO: Biological Process	GO:0097190	apoptotic signaling pathway		6.052e-06	0.05861	0.0003348	0.003266	101	715	ABL1,MAZ,ACVR1,KITLG,MLH1,AKT1,NCK2,ANXA6,ZNF622,YBX3,FLCN,CCAR2,ATF4,BECN1,HYAL2,CRADD,BAK1,FADD,NRP1,BMI1,NFATC4,NFE2L2,PNP,CASP6,CASP9,CEBPB,TFPT,NLE1,TMEM109,COL2A1,MAPK8IP1,ZNF385A,CRIP1,PPP2R1B,PRKCD,MAPK7,MAP2K1,MAP2K5,PRODH,PSEN1,NOC2L,DAPK3,DAXX,DELE1,MELK,PTGIS,BCL2L12,SLC35F6,QARS1,MUL1,RAD9A,RAF1,ARMC10,E2F1,RELA,PPIF,TRAP1,AATF,RNF41,PSME3,DDX47,ATAD5,SHISA5,ZDHHC3,YAP1,FGFR1,CXCL12,…
GO: Biological Process	GO:0002009	morphogenesis of an epithelium		6.056e-06	0.05864	0.0003348	0.003266	129	966	MKKS,ABL1,ACVR1,ACVRL1,MEIS1,GRK2,ALCAM,MMP2,SHROOM3,MSN,MTHFD1,MYCN,ATP6AP1,NRP1,BMP2,NFATC4,TIMELESS,BTRC,NOTCH2,PLOD3,CAMK2G,ROR2,MPZL1,CD151,PDGFRA,PDLIM7,MAPKAPK2,S1PR2,CTHRC1,COL4A1,COL5A1,MTHFD1L,IRX1,IER2,TRAF4,CSK,CSRP1,PRKACA,SDC3,GREB1,CTSB,CTSD,CTSZ,CEP104,GATAD2A,PSEN1,DAG1,CC2D1A,PTCH1,MKS1,PTK7,CCM2,DHFR,PXN,WDR1,DNM2,RARG,HDAC5,DVL1,RDH10,DVL2,MEGF8,KCTD10,KLHL12,IRX2,EPHA7,EPHB2,…
GO: Biological Process	GO:0044270	cellular nitrogen compound catabolic process		6.085e-06	0.05893	0.0003348	0.003266	82	550	RBM10,NUDT9,MGAT1,AHCY,MLH1,AKT1,DCPS,YBX3,MTAP,ZFP36L2,ZPR1,CNOT2,PNP,NTHL1,APOBEC3H,PDE12,CNOT9,PARN,TBRG4,DIS3L,MAPKAPK2,GATB,NOCT,FASTKD3,EXOSC9,DDX49,CNOT10,SAMHD1,CRMP1,PRKCD,PTBP1,NSUN2,YTHDF1,CANT1,PAN2,EXOG,DNA2,NBDY,RNASEH2B,DXO,DPEP1,E2F1,UPF1,SIDT2,NUDT11,GMPR2,PLEKHN1,FEN1,RBM38,CNOT11,RNASEH2A,MEX3D,MUS81,PYM1,NUDT16L1,SND1,NT5C2,PCID2,AGO2,GALT,FASTK,SUPV3L1,NUDT10,SMG9,GTPBP3,EXOS…
GO: Biological Process	GO:0051145	smooth muscle cell differentiation		6.288e-06	0.0609	0.0003423	0.003339	25	105	ACVR1,FOXO4,NFATC4,PDGFRB,EFEMP2,RCAN1,EDNRB,RAMP2,FOXF1,FOXF2,FOXC1,FOXC2,FOXO1,SGCB,SMARCD3,SOX9,SRF,GATA6,TBX2,TBX3,HEY1,PRDM6,HES1,RBPMS2,SMAD6
GO: Biological Process	GO:0048736	appendage development		6.292e-06	0.06093	0.0003423	0.003339	50	287	ACVR1,ALDH7A1,MYCN,BAK1,BMP1,NOTCH2,ROR2,PAM,PDLIM7,ZNF358,PLOD1,COL1A1,COL2A1,COL3A1,PRRX1,PKDCC,IRX1,PRKAB1,PSEN1,PTCH1,MKS1,RARG,RDH10,MEGF8,KCTD10,MECOM,EXT2,ARL6,FBLN1,FBN2,FGFR1,FOXC1,PRRX2,FOXC2,SFRP2,FUZ,SOX9,KAT2A,GPC3,SULF1,GNA12,TBX2,TBX3,TFAP2A,TWIST1,WNT5A,ACD,SMYD2,SALL4,ALX1
GO: Biological Process	GO:0140053	mitochondrial gene expression		6.396e-06	0.06194	0.000346	0.003376	35	174	AARS2,MRPS18B,TBRG4,GATB,FASTKD3,PTCD1,PRKAA1,MTG2,TRMT10C,SARS2,MRPL16,DARS2,YARS2,MRPS18A,MRPL4,MRPS10,MRPL37,SHMT2,TRUB2,TRMU,MRPL48,PUS1,GARS1,FASTK,SUPV3L1,RPUSD3,GTPBP3,RPUSD4,HARS1,ELAC2,TUFM,MRPS11,MRPL38,GFM1,RCC1L
GO: Biological Process	GO:0000723	telomere maintenance		6.553e-06	0.06346	0.0003525	0.003439	34	167	CCNE1,EXO1,PARN,PCNA,AURKB,TFPT,GAR1,NABP2,INO80E,POT1,MAPK3,TELO2,DNA2,GNL3,RAD51,RAD51C,RAD51D,UPF1,WRAP53,RPA1,RPA2,ERCC1,ACTR5,STN1,UCHL5,FEN1,MAD2L2,SIRT6,RTEL1,HUS1,DCLRE1B,XRCC1,ACD,LMNA
GO: Biological Process	GO:0042542	response to hydrogen peroxide		6.661e-06	0.0645	0.0003564	0.003477	42	226	ABL1,GRK2,MMP2,AKR1B1,BECN1,ADAM9,BAK1,NFE2L2,CAPN2,CASP6,CDK1,PCNA,PDGFRB,COL1A1,CRY1,PPP5C,PRKAA1,PRKCD,MAPK7,APTX,DAXX,SIRPA,PYCR1,RELA,PPIF,TRAP1,NET1,SIGMAR1,ETS1,SDC1,STK25,FOXO1,SHC1,OSER1,TXNRD2,PRDX3,ZNF277,HMOX1,HSF1,PINK1,PCGF2,LIG1
GO: Biological Process	GO:0009298	GDP-mannose biosynthetic process		7.002e-06	0.06781	0.00037	0.003609	5	5	MPI,GMPPB,GMPPA,PMM1,PMM2
GO: Biological Process	GO:0043413	macromolecule glycosylation		7.03e-06	0.06808	0.00037	0.003609	46	257	MGAT1,MGAT2,AARS2,XXYLT1,B4GALT3,B4GALT2,B3GALNT1,ST3GAL5,PLOD3,PGM3,ALG8,GMPPB,PLOD1,PMM1,PMM2,B3GALNT2,PSEN1,DPAGT1,SRD5A3,COG7,SLC35C2,ALG3,B3GNT5,EXT2,EXTL2,ST6GALNAC6,UBE2J1,POMGNT1,ST3GAL1,ST3GAL4,ST3GAL3,SERP1,GALNT7,B4GALT1,POFUT2,ALG1,MGAT4B,B4GALT7,GORASP1,SDF2L1,VEGFB,LMF1,ALG2,STT3A,MOGS,TUSC3
GO: Biological Process	GO:0006486	protein glycosylation		7.03e-06	0.06808	0.00037	0.003609	46	257	MGAT1,MGAT2,AARS2,XXYLT1,B4GALT3,B4GALT2,B3GALNT1,ST3GAL5,PLOD3,PGM3,ALG8,GMPPB,PLOD1,PMM1,PMM2,B3GALNT2,PSEN1,DPAGT1,SRD5A3,COG7,SLC35C2,ALG3,B3GNT5,EXT2,EXTL2,ST6GALNAC6,UBE2J1,POMGNT1,ST3GAL1,ST3GAL4,ST3GAL3,SERP1,GALNT7,B4GALT1,POFUT2,ALG1,MGAT4B,B4GALT7,GORASP1,SDF2L1,VEGFB,LMF1,ALG2,STT3A,MOGS,TUSC3
GO: Biological Process	GO:0007051	spindle organization		7.298e-06	0.07067	0.000382	0.003727	44	242	MLH1,NTMT1,BIRC5,CCDC61,MYBL2,HDAC3,WRAP73,CCNB1,CCNB2,CDK1,CDC20,AURKB,CHMP1A,RCC1,AUNIP,SAC3D1,PLK1,POC1A,PTPA,POLDIP2,CHMP7,HAUS4,FBXO5,CHMP6,WASHC1,CDCA8,KIF20A,TUBGCP3,TACC3,FLNA,MAPRE3,LZTS2,NEK6,GNAI1,PSRC1,HAUS5,NUP62,TUBG1,HAUS8,BCCIP,CENPH,INCENP,KIFC1,AAAS
GO: Biological Process	GO:0006310	DNA recombination		7.788e-06	0.07542	0.0004055	0.003956	58	353	MCM2,MCM3,MCM5,MCM6,CDC7,CDC45,MLH1,RAD54L,TONSL,TIMELESS,EXO1,TRIP13,TFPT,AUNIP,NABP2,INO80E,POT1,RMI2,SAMHD1,PPP4C,KLHDC3,RAD51,RAD51C,RAD51D,CENPS,WRAP53,RPA1,RPA2,ERCC1,ERCC2,ACTR5,ATAD5,UCHL5,FEN1,MAD2L2,ZSWIM7,MUS81,SIRT6,RAD51AP1,CHTF18,GINS2,FIGNL1,RTEL1,DMAP1,SUPV3L1,POLL,HDGFL2,KMT5C,FBH1,TOP2A,SWSAP1,UNG,HUS1,XRCC1,UBQLN4,INTS3,HMCES,LIG1
GO: Biological Process	GO:0090407	organophosphate biosynthetic process		7.986e-06	0.07734	0.0004136	0.004035	94	658	ADK,ADSL,AK1,MPV17,AMPD2,DGKZ,SLC25A12,MTHFD1,FLCN,SOCS1,BECN1,H19,MVD,MVK,GPAA1,MTMR2,ACSF3,NME4,PNP,CAD,CAPN2,PIGQ,PDK3,PFAS,CHKB,CKB,PPT2,PIK3R2,CLN3,PLCD1,ELOVL6,NME7,PGS1,MBOAT7,DHRS7B,PPT1,MAP2K1,PRPS1,PRPSAP1,PRPSAP2,PTDSS1,UCK1,DCK,DCTD,PTGIS,PTH1R,PCYT2,ABHD8,SRD5A3,PIGU,NAMPT,LPCAT3,SLC25A13,BSCL2,NME6,LPCAT1,GMPR2,RRM2,SOCS7,TTC7B,CDIPT,PRKAG2,ISYNA1,AGPAT1,AGPAT2,SHMT1,VAC14,PIGT,SLC2…
GO: Biological Process	GO:0009451	RNA modification		8.036e-06	0.07782	0.0004139	0.004038	36	183	AARS1,CTU2,METTL1,AARS2,NOP2,APOBEC3H,PARN,TRMT61A,GAR1,RBM15B,PUS7,ELP6,NSUN2,LCMT2,TRMT10C,THG1L,TYW1,C9orf64,TRMT1,KTI12,RPUSD1,TRUB2,TRMU,PUS1,WDR4,DUS1L,JMJD6,RPUSD3,GTPBP3,DUS4L,RPUSD4,ELP5,FTSJ1,DUS3L,DTWD1,QTRT1
GO: Biological Process	GO:0140694	non-membrane-bounded organelle assembly		8.149e-06	0.07891	0.0004175	0.004073	76	503	ACTN1,MLH1,BIRC5,CCDC61,MSN,MYBL2,AUP1,HDAC3,WRAP73,NOP2,CNOT2,CCNB2,CDC20,AURKB,CHMP1A,CENPA,PDGFRA,PDGFRB,RCC1,NLE1,SAC3D1,NOCT,PLK1,CSRP1,PRKAA1,POLDIP2,YTHDF1,CHMP7,HAUS4,FBXO5,ERAL1,PWP2,PAN2,WDR1,NBDY,CHMP6,WASHC1,CENPS,E2F4,CDCA8,KIF20A,BSCL2,CENPW,CEP76,MYL9,TUBGCP3,NIP7,CXCL12,TRAF7,FLII,FLNA,MAPRE3,LZTS2,NEK6,CENPN,SQLE,SRF,KAT2A,CENPK,RRS1,RRP7A,BOP1,HAUS5,OBSL1,TPM1,PPAN,NUP62,HAUS8,P…
GO: Biological Process	GO:1901657	glycosyl compound metabolic process		8.976e-06	0.08693	0.0004569	0.004457	25	107	ADK,AHCY,AK1,AKR1B1,AKR7A2,MTAP,NME4,PNP,APOBEC3H,ABCG2,COMT,PRPS1,PRPSAP1,PRPSAP2,DCK,LCMT2,TYW1,PGM2,NT5C2,ICMT,TK1,GUSB,HPRT1,UMPS,PYCR3
GO: Biological Process	GO:0006508	proteolysis		9.012e-06	0.08727	0.0004569	0.004457	236	1987	CACUL1,KCTD13,AXIN1,GRK2,AEBP1,MIPEP,AKT1,AKT2,FBXO33,MMP2,BIN1,ANXA2,USP29,APEH,BIRC5,PIAS1,SCRN2,ARRB1,BABAM1,UHRF1,CCAR2,BECN1,ATG4A,CTSF,CRADD,AUP1,ADAM9,BAK1,FADD,BMP1,NFE2L2,SERPING1,CPNE1,BTRC,USP50,CAPN2,CAPNS1,CASP6,CASP9,CCNF,DPP9,CDK1,CDC20,CDK5,PCOLCE,CHMP1A,SERPINF1,PACSIN3,ERCC8,LONP1,SERPINE2,TMEM259,TPP1,CLN3,CLN5,FBXW5,NLE1,PLAT,PLK1,RNF26,PSMF1,RNF166,DERL1,BAG2,CPA2,CTSA,BABAM2…
GO: Biological Process	GO:0000963	mitochondrial RNA processing		9.059e-06	0.08772	0.0004569	0.004457	10	22	TBRG4,FASTKD3,TRMT10C,TRMU,PUS1,FASTK,SUPV3L1,GTPBP3,RPUSD4,ELAC2
GO: Biological Process	GO:0006979	response to oxidative stress		9.493e-06	0.09193	0.0004763	0.004647	86	591	ABL1,GRK2,AKT1,MMP2,AKR1B1,MPV17,ZNF622,CHCHD4,ATF4,BECN1,HYAL2,H19,ADAM9,BAK1,NEFM,NFE2L2,CAMK2G,CAPN2,CASP6,PDLIM1,CDK1,PCNA,PDGFRA,PDGFRB,ERCC8,LONP1,COL1A1,CRY1,PPP5C,PRKAA1,PRKCD,MAPK3,MAPK7,MAP2K1,PRODH,PSEN1,APTX,DAXX,SIRPA,KEAP1,MELK,DHCR24,DHFR,THG1L,PXN,PYCR1,RCAN1,RELA,PPIF,TRAP1,ERCC1,ERCC2,ERCC3,NET1,SIGMAR1,ETFDH,ETS1,SDC1,AGAP3,STK25,FOXO1,SELENOP,ATG7,SHC1,OSER1,SCLY,TXNRD2,CAMKK2…
GO: Biological Process	GO:0000076	DNA replication checkpoint signaling		9.767e-06	0.09458	0.0004875	0.004756	9	18	CDC45,TIMELESS,CDC6,TIPIN,DNA2,RAD9A,CLSPN,HUS1,CDT1
GO: Biological Process	GO:0043068	positive regulation of programmed cell death		9.904e-06	0.09591	0.0004905	0.004785	103	741	ABL1,KCTD13,RBM10,GRK2,MAP3K10,AKT1,MMP2,NCK2,BIN1,ANXA5,APBB1,ZNF622,DEGS1,ARRB1,FLCN,SOCS1,CCAR2,ATF4,BECN1,HYAL2,H19,MYBL2,CRADD,BAK1,FADD,HDAC3,BMP2,NFATC4,TSPO,NOTCH2,CAPN2,CASP6,CASP9,NEURL1,CDK5,PDGFRB,TFPT,BRMS1,PPP2R1B,PTPA,PRKCD,CTSD,CTSZ,PSEN1,DAPK3,DAXX,MELK,PTGIS,DNM2,RAD9A,RARG,DUSP9,E2F1,E2F3,RELA,LPAR1,SHQ1,EPHA7,ERCC3,NET1,PLEKHN1,FOXO1,TRAF7,SFRP1,SFRP2,ATG7,PHLDA1,RBCK1,FRZB,SM…
GO: Biological Process	GO:0006518	peptide metabolic process		9.928e-06	0.09614	0.0004905	0.004785	141	1086	AARS1,ACO1,MIF4GD,LRRC47,AARS2,AEBP1,MIPEP,MLH1,AKT1,AKT2,NCK2,BIN1,DCPS,MRPS18B,APEH,YBX3,YARS1,ATF4,BECN1,MVK,ZFP36L2,NFE2L2,EIF2B4,EIF2B2,CNOT2,CARS1,PDE12,CNOT9,NEURL1,PAM,PARN,GATB,TPP1,CLN5,EEF2K,NOCT,FASTKD3,GSTO1,PUS7,EXOSC9,CNOT10,GEMIN5,ZNF385A,MMACHC,PTCD1,PRKAA1,MAPK3,DNAJC3,CTSZ,PSEN1,MTG2,ELP6,DAPK3,PTBP1,YTHDF1,TRMT10C,SARS2,MRPL16,DHFR,PAN2,QARS1,DPEP1,DRG2,FARSB,RELA,UPF1,RGS2,DA…
GO: Biological Process	GO:0042770	signal transduction in response to DNA damage		1.062e-05	0.1028	0.0005208	0.005081	38	200	ABL1,FOXO4,DGKZ,THOC5,BABAM1,CCAR2,CRADD,CCND1,CASP9,CDK1,PLK1,DONSON,ZNF385A,BABAM2,CRY1,TELO2,TIPIN,RAD1,RAD9A,RAD51,RNASEH2B,E2F1,FBXO31,RPA2,ATAD5,MAD2L2,RBM38,DTL,MUS81,YJU2,SNAI1,CLSPN,PBK,TFAP4,TWIST1,RINT1,HUS1,SMYD2
GO: Biological Process	GO:0051784	negative regulation of nuclear division		1.065e-05	0.1031	0.0005208	0.005081	20	76	BIRC5,SPC24,BUB1B,CCNB1,ZW10,CDC20,AURKB,TRIP13,PLK1,MAD2L1BP,FBXO5,RAD1,CDCA8,NME6,MAD2L2,PCID2,KLHL22,INCENP,CDT1,MAD2L1
GO: Biological Process	GO:0051248	negative regulation of protein metabolic process		1.152e-05	0.1115	0.0005604	0.005467	167	1332	ABL1,AXIN1,GRK2,MLH1,AKT1,AKT2,NCK2,BIN1,DCPS,ANXA2,BIRC5,YBX3,ARRB1,PLPP3,FLCN,SOCS1,CCAR2,ATF4,HYAL2,MVK,BAK1,BMP2,ZFP36L2,BUB1B,TSPO,SERPING1,CNOT2,CTDSP1,CCNB1,PDE12,CNOT9,ERRFI1,PARN,CDC20,CDK5,SERPINF1,PHB1,CACTIN,SERPINE2,CLN3,NLE1,PLAT,NOCT,PLK1,PUS7,SH3BP5,MAPK8IP1,EXOSC9,PSMF1,CNOT10,BAG2,CTSA,CRY1,PTPA,PPP2R5D,PPP5C,TMEM98,PRKAA1,PRKCD,MAPK7,CTSB,MAP2K5,DNAJC3,CTSZ,MYADM,PSEN1,NOC2L,IN…
GO: Biological Process	GO:0046907	intracellular transport		1.212e-05	0.1174	0.000587	0.005726	217	1811	MKKS,ACTN4,RNF157,AXIN1,PEF1,AP2A1,MIPEP,AKT1,AKT2,BIN1,ANXA2,RANBP3,GRAMD1A,MYO1B,THOC5,MSN,CHCHD4,MTX1,BECN1,HYAL2,ATP6AP1,AUP1,BAK1,NEFM,HDAC3,ZPR1,MTMR2,TSPO,AP1M1,TMEM50B,NUCB1,NUP43,CASP6,ARL8A,SYNGR2,CDK1,ZW10,CDK5,CHMP1A,PEX6,PEX14,ZDHHC1,SRPRB,RHOU,VAMP3,PIK3R2,CLN3,CLN5,SNX8,RBM15B,ASPSCR1,SNX11,NME7,SEC61A1,HOMER3,PICK1,MAGEL2,RHOD,DERL1,FAM53A,PHETA1,SEC22B,CPT2,CTSA,SEC24C,PRKAA1,SLC…
GO: Biological Process	GO:0019439	aromatic compound catabolic process		1.234e-05	0.1195	0.0005945	0.005799	83	569	MAOA,RBM10,NUDT9,MGAT1,AHCY,MLH1,AKT1,DCPS,YBX3,MTAP,ZFP36L2,ZPR1,CNOT2,PNP,NTHL1,APOBEC3H,PDE12,CNOT9,PARN,TBRG4,DIS3L,MAPKAPK2,GATB,NOCT,FASTKD3,EXOSC9,DDX49,COMT,CNOT10,SAMHD1,PRKCD,PTBP1,NSUN2,YTHDF1,CANT1,PAN2,EXOG,DNA2,NBDY,RNASEH2B,DXO,E2F1,UPF1,SIDT2,NUDT11,GMPR2,PLEKHN1,FEN1,RBM38,CNOT11,RNASEH2A,MEX3D,MUS81,PYM1,NUDT16L1,SND1,NT5C2,PCID2,AGO2,GALT,FASTK,SUPV3L1,NUDT10,SMG9,GTPBP3,EXOSC2…
GO: Biological Process	GO:0042274	ribosomal small subunit biogenesis		1.254e-05	0.1214	0.0006011	0.005864	21	83	TSR2,NOB1,BYSL,WDR46,DCAF13,NOP9,ERAL1,PWP2,RCL1,ERCC2,TBL3,RIOK2,RPP40,WDR3,RRS1,IMP4,RRP7A,DDX52,UTP4,SLX9,MRPS11
GO: Biological Process	GO:0043094	cellular metabolic compound salvage		1.281e-05	0.124	0.0006082	0.005933	13	37	ADK,ADSL,AMPD2,MTAP,PNP,ENOPH1,UCK1,DCK,PGM2,GMPR2,MRI1,HPRT1,IMPDH1
GO: Biological Process	GO:0009100	glycoprotein metabolic process		1.281e-05	0.1241	0.0006082	0.005933	69	450	MAN2B1,MGAT1,MGAT2,AARS2,XXYLT1,B4GALT3,B4GALT2,B3GALNT1,BGN,BMP2,ST3GAL5,PLOD3,PGM3,ALG8,GMPPB,PLOD1,PMM1,PMM2,COL2A1,B3GALNT2,EDEM1,PSEN1,CANT1,PTX3,CHPF,DPAGT1,ACOT8,SRD5A3,COG7,SLC35C2,AATF,ALG3,B3GNT5,EXT2,EXTL2,ST6GALNAC6,CHST12,UBE2J1,PHLDA1,POMGNT1,ST3GAL1,ST3GAL4,ST3GAL3,EDEM2,AGO2,CHST14,SERP1,GALNT7,B4GALT1,XYLT2,SULF2,SULF1,POFUT2,ALG1,GPC1,HGSNAT,GUSB,MGAT4B,B4GALT7,GORASP1,SDF2L1,VE…
GO: Biological Process	GO:0060562	epithelial tube morphogenesis		1.288e-05	0.1248	0.0006086	0.005937	85	587	MKKS,ABL1,ACVR1,ACVRL1,MEIS1,ALCAM,SHROOM3,MSN,MTHFD1,MYCN,ATP6AP1,NRP1,BMP2,NFATC4,TIMELESS,BTRC,NOTCH2,CAMK2G,PDGFRA,PDLIM7,S1PR2,CTHRC1,COL4A1,MTHFD1L,IRX1,PRKACA,CTSD,CTSZ,CEP104,GATAD2A,PSEN1,DAG1,CC2D1A,PTCH1,MKS1,PTK7,CCM2,DHFR,PXN,RARG,HDAC5,DVL1,RDH10,DVL2,MEGF8,KCTD10,IRX2,EPHA7,YAP1,CXCL12,FOXF1,FOXC2,SFRP1,SFRP2,DEAF1,CXXC5,FUZ,SIRT6,LZTS2,FZD2,SOX9,SRF,PARD6G,KAT2A,GPC3,KDM2B,TBX2,CC…
GO: Biological Process	GO:0045005	DNA-templated DNA replication maintenance of fidelity		1.317e-05	0.1276	0.0006194	0.006042	17	59	TONSL,TIMELESS,PCNA,CDK9,DONSON,POLD1,SAMHD1,TIPIN,DNA2,RAD51,CENPS,TRAIP,CARM1,MUS81,FAM111A,RTEL1,FBH1
GO: Biological Process	GO:0032392	DNA geometric change		1.414e-05	0.137	0.0006616	0.006454	24	103	MCM2,MCM3,MCM5,MCM6,CDC45,RAD54L,POT1,CHD1L,DNA2,RAD51,ASCC1,UPF1,RFC2,RFC5,RPA1,ERCC2,ERCC3,CHTF18,GINS2,RTEL1,SUPV3L1,FBH1,TOP2A,HMGA1
GO: Biological Process	GO:0060026	convergent extension		1.501e-05	0.1454	0.0006965	0.006794	33	166	MKKS,ACVR1,BMP2,ROR2,MPZL1,PDGFRA,S1PR2,CTHRC1,IER2,CSK,CSRP1,GREB1,CTSB,MKS1,PTK7,DNM2,DVL1,DVL2,KLHL12,EPHB2,EPHB4,SFRP1,SFRP2,FRZB,SNAI1,LZTS2,FZD2,GATA6,HAS2,TPBG,NUP62,USP4,WNT5A
GO: Biological Process	GO:0048729	tissue morphogenesis		1.503e-05	0.1456	0.0006965	0.006794	145	1132	MKKS,ABL1,ACVR1,ACVRL1,MEIS1,AXIN1,GRK2,ALCAM,MMP2,SHROOM3,MSN,MTHFD1,MYCN,ATP6AP1,NRP1,BMP2,NFATC4,TIMELESS,BTRC,NOTCH2,PLOD3,CAMK2G,ROR2,MPZL1,CD151,PDGFRA,PDLIM7,MAPKAPK2,S1PR2,CTHRC1,PLCB3,COL3A1,COL4A1,COL5A1,MTHFD1L,EFEMP2,IRX1,IER2,TRAF4,CSK,CSRP1,PRKACA,SDC3,GREB1,CTSB,CTSD,TCF7L1,CTSZ,CEP104,GATAD2A,PSEN1,DAG1,CC2D1A,PTCH1,MKS1,PTK7,CCM2,DHFR,PXN,WDR1,DNM2,RARG,HDAC5,DVL1,RDH10,DVL2,LPAR…
GO: Biological Process	GO:0042249	establishment of planar polarity of embryonic epithelium		1.705e-05	0.1651	0.0007804	0.007614	9	19	CTHRC1,PTK7,DVL1,DVL2,FOXF2,SFRP1,SFRP2,FZD2,WNT5A
GO: Biological Process	GO:1901978	positive regulation of cell cycle checkpoint		1.705e-05	0.1651	0.0007804	0.007614	9	19	BIRC5,CCAR2,AURKB,TELO2,CDCA8,PCID2,PBK,INCENP,MAD2L1
GO: Biological Process	GO:0043604	amide biosynthetic process		1.709e-05	0.1655	0.0007804	0.007614	135	1042	AARS1,ACO1,MIF4GD,LRRC47,AARS2,MLH1,AKT1,AKT2,NCK2,DCPS,MRPS18B,APEH,YBX3,DEGS1,YARS1,ASNS,ATF4,MVK,B4GALT3,ST3GAL5,ZFP36L2,NFE2L2,EIF2B4,EIF2B2,ACSF3,CNOT2,CARS1,PDE12,CNOT9,NEURL1,PAM,PARN,PDK3,GATB,PPT2,EEF2K,NOCT,ELOVL6,FASTKD3,PUS7,EXOSC9,CNOT10,GEMIN5,ZNF385A,PPT1,PTCD1,PRKAA1,PRKCD,MAPK3,DNAJC3,NANP,MTG2,ELP6,DAPK3,PTBP1,YTHDF1,TRMT10C,SARS2,MRPL16,DHFR,PAN2,QARS1,DRG2,FARSB,UPF1,RGS2,DARS…
GO: Biological Process	GO:0000466	maturation of 5.8S rRNA from tricistronic rRNA transcript (SSU-rRNA, 5.8S rRNA, LSU-rRNA)		1.761e-05	0.1705	0.0008004	0.007809	11	28	ERI3,EXOSC9,NOP9,GNL3,RCL1,WDR12,RPP40,RRS1,BOP1,EXOSC2,PES1
GO: Biological Process	GO:0071103	DNA conformation change		1.77e-05	0.1714	0.0008007	0.007812	25	111	ABL1,MCM2,MCM3,MCM5,MCM6,CDC45,RAD54L,POT1,CHD1L,DNA2,RAD51,ASCC1,UPF1,RFC2,RFC5,RPA1,ERCC2,ERCC3,CHTF18,GINS2,RTEL1,SUPV3L1,FBH1,TOP2A,HMGA1
GO: Biological Process	GO:0044255	cellular lipid metabolic process		1.885e-05	0.1825	0.0008489	0.008282	145	1137	AKT1,AKT2,AKR1B1,SAMD1,DGKZ,AGPS,DEGS1,PLPP2,PLPP3,AACS,MTTP,SOCS1,BECN1,MVD,MVK,DGAT1,B4GALT3,B3GALNT1,GPAA1,ST3GAL5,MTMR2,ACSF3,CAPN2,PIGQ,SCARB1,PAM,PDGFRB,PDK3,CHKB,PIK3R2,CLN3,FADS2,ALG8,PLCB3,PLCD1,ELOVL6,PGS1,MBOAT7,PTGES,CPT2,CRAT,DHRS7B,PPT1,CSNK1G2,PRKAA1,PRKAB1,PRKAG1,PRKCD,MAPK3,ABHD12,PTDSS1,PITPNC1,PTGIS,PCYT2,ABHD8,DPAGT1,DPEP1,ACOT8,SRD5A3,RBP1,RDH10,PIGU,MECR,LPCAT3,SCPEP1,ALG3,B…
GO: Biological Process	GO:0009953	dorsal/ventral pattern formation		2.077e-05	0.2011	0.0009311	0.009083	40	221	MAX,ACVR1,MDFI,ACVRL1,AXIN1,FZD8,AP2A1,HDAC3,BMP1,BMP2,PPP4C,PRKACA,CTSB,TCF7L1,PSEN1,PTBP1,PTCH1,MKS1,TSC22D3,NET1,YAP1,FGFR1,SFRP1,FUZ,CXXC4,SNAI1,LZTS2,SULF1,GLI1,GSK3A,TGIF1,FSTL1,TPBG,NUP62,TWIST1,HOXA2,HOXB2,IFT46,USP5,SMAD6
GO: Biological Process	GO:0005996	monosaccharide metabolic process		2.169e-05	0.2101	0.000968	0.009443	51	308	MAN2C1,MAN2B1,AKT1,AKT2,AKR1B1,MPI,SLC25A12,ATF4,PDK3,PFKL,PFKM,PGD,PGM1,PHKG2,GSTO1,PMM1,PMM2,SLC2A8,CRY1,PRKAA1,SLC25A10,ADPGK,GNPDA1,SLC25A13,ENO3,PGM2,BCKDK,MAEA,FOXO1,SIRT6,SLC2A1,RPIA,G6PC3,SLC25A1,GAA,WDTC1,GALE,GALK1,GALT,KAT2A,SERP1,B4GALT1,GLB1,GCLC,POFUT2,WDR5,GSK3A,FAM3A,USF1,IGFBP4,INPPL1
GO: Biological Process	GO:0072595	maintenance of protein localization in organelle		2.193e-05	0.2124	0.0009744	0.009505	14	44	GRK2,AKT1,GPAA1,HDAC3,TSPO,CDK5,CIZ1,SUPT7L,RANGAP1,TAF8,KDELR2,GRIK5,PINK1,INSIG1
GO: Biological Process	GO:0090231	regulation of spindle checkpoint		2.316e-05	0.2243	0.001024	0.009993	10	24	BIRC5,CCNB1,AURKB,MAD2L1BP,CDCA8,PCID2,HSF1,INCENP,CDT1,MAD2L1
GO: Biological Process	GO:0009896	positive regulation of catabolic process		2.43e-05	0.2353	0.00107	0.01043	85	597	AXIN1,MLH1,AKT1,AKT2,DCPS,GIT1,PIAS1,MSN,FLCN,BECN1,ADAM9,ZFP36L2,NFE2L2,CNOT2,PDE12,CNOT9,PARN,CDC20,CDK16,PACSIN3,PHKG2,TMEM259,RHBDD3,NOCT,PLK1,EXOSC9,CNOT10,BAG2,SEC22B,PRKAA1,PRKCD,MAPK3,MAP2K1,GPSM1,GGA1,PSEN1,RNF40,KEAP1,YTHDF1,FBXW8,PAN2,RAD23A,DXO,RALB,DET1,TOM1,DVL1,UPF1,TRIM27,RNFT1,RNF41,LPCAT1,PLEKHN1,SCT,WDR24,FOXO1,CNOT11,ATG7,MEX3D,DTL,SIRT6,NPRL2,CAMKK2,SNX1,SOX9,AGO2,RNF217,ATG4…
GO: Biological Process	GO:0045185	maintenance of protein location		2.446e-05	0.2369	0.001071	0.01045	25	113	MDFI,GRK2,AKT1,GPAA1,HDAC3,NFKBIB,TSPO,CDK5,CIZ1,KEAP1,SUPT7L,RANGAP1,FBN2,TACC3,FLNA,RBCK1,GET4,TAF8,KDELR2,GRIK5,FAF1,TWF2,PINK1,INSIG1,LGALS1
GO: Biological Process	GO:0006270	DNA replication initiation		2.455e-05	0.2377	0.001071	0.01045	13	39	MCM2,MCM3,MCM5,MCM6,CDC45,CCNE1,CDC6,LRWD1,CIZ1,PRIM1,GMNN,POLA2,CDT1
GO: Biological Process	GO:0031123	RNA 3'-end processing		2.523e-05	0.2443	0.001096	0.01069	27	127	INTS2,YBX3,CCNB1,PARN,CDK9,ERI3,EXOSC9,PTCD1,CSTF1,INTS1,RNF40,TRMT10C,GNL3,USB1,CPSF3,ZC3H3,CPSF4,SUPV3L1,CLP1,EXOSC2,INTS5,ELAC2,HSF1,EXOSC5,INTS14,NELFE,SYMPK
GO: Biological Process	GO:0045934	negative regulation of nucleobase-containing compound metabolic process		2.55e-05	0.247	0.001103	0.01076	213	1793	DPF1,RBM10,MAX,MAZ,MBD1,MDFI,ACVRL1,AXIN1,MTA3,AEBP1,MLH1,MAP3K10,AKT2,NCK2,SAMD1,BIN1,GIT1,APBB1,BIRC5,YBX3,PIAS1,FLCN,UHRF1,SIX5,CCAR2,ATF4,H19,EED,NAB2,CCND1,NDN,BMI1,HDAC3,BMP2,NFATC4,TSPO,TIMELESS,SPINDOC,CNOT2,BTRC,NOTCH2,NOTCH3,RUNX1T1,CCNE1,PARN,CDC6,PCNA,CDK5,AURKB,CDK9,CEBPB,MAPKAPK2,PEG3,PEX14,PHB1,AUNIP,ZNF358,RBM15B,NOCT,PLK1,ZNF653,BRMS1,MIER2,PRRX1,MAGEL2,DONSON,POT1,RMI2,NELFB,RBM…
GO: Biological Process	GO:0034614	cellular response to reactive oxygen species		2.576e-05	0.2494	0.001105	0.01078	40	223	ABL1,AKT1,MMP2,AKR1B1,MPV17,BECN1,H19,NFE2L2,CDK1,PCNA,PDGFRA,PDGFRB,PPP5C,PRKAA1,PRKCD,MAPK3,MAPK7,DAXX,SIRPA,DHFR,PXN,PYCR1,RELA,PPIF,TRAP1,NET1,SIGMAR1,ETS1,AGAP3,STK25,FOXO1,ATG7,OSER1,CAMKK2,PRDX3,ZNF277,TPM1,HSF1,PINK1,PCGF2
GO: Biological Process	GO:0060173	limb development		2.579e-05	0.2498	0.001105	0.01078	45	262	ALDH7A1,MYCN,BAK1,NOTCH2,ROR2,PAM,PDLIM7,ZNF358,COL1A1,COL2A1,COL3A1,PRRX1,PKDCC,IRX1,PRKAB1,PSEN1,PTCH1,MKS1,RARG,RDH10,MEGF8,KCTD10,MECOM,EXT2,ARL6,FBN2,FGFR1,FOXC1,PRRX2,FOXC2,SFRP2,FUZ,SOX9,KAT2A,GPC3,SULF1,GNA12,TBX2,TBX3,TFAP2A,TWIST1,WNT5A,ACD,SALL4,ALX1
GO: Biological Process	GO:0051225	spindle assembly		2.61e-05	0.2528	0.001114	0.01086	32	163	MLH1,BIRC5,CCDC61,MYBL2,HDAC3,WRAP73,CCNB2,CDC20,AURKB,CHMP1A,RCC1,SAC3D1,PLK1,POLDIP2,CHMP7,HAUS4,FBXO5,CHMP6,WASHC1,CDCA8,KIF20A,TUBGCP3,FLNA,MAPRE3,LZTS2,NEK6,HAUS5,HAUS8,BCCIP,INCENP,KIFC1,AAAS
GO: Biological Process	GO:0007010	cytoskeleton organization		2.66e-05	0.2576	0.00113	0.01102	207	1736	MKKS,ABL1,KCTD13,RHOJ,ACTN4,ACTN1,ADD3,AXIN1,MID1,MLH1,AKT1,NCK2,BIN1,SHROOM3,GIT1,NTMT1,FIGNL2,BIRC5,MYO1B,NCKAP5L,CCDC61,CDK10,MSN,RHOG,ARRB1,SAMD14,MYBL2,NUBP1,NRP1,NEFM,HDAC3,ZPR1,WRAP73,NOTCH2,CAPN2,CCNB1,CCNF,PDLIM1,CCNB2,ARHGEF1,NEURL1,PALM,PAM,CDK1,ZW10,CDC20,CDK5,AURKB,CHMP1A,CENPA,PDGFRA,PDGFRB,PDLIM7,PACSIN3,PEX14,S1PR2,RCC1,PARVB,TRIP10,RHOU,PRUNE1,AUNIP,PIK3R2,CLN3,FBXW5,SAC3D1,TTLL1…
GO: Biological Process	GO:0010389	regulation of G2/M transition of mitotic cell cycle		2.865e-05	0.2774	0.001212	0.01182	25	114	CDC7,MTA3,FOXO4,BABAM1,CCND1,CCNB1,CDK1,CDC6,AURKB,NABP2,PLK1,DONSON,BABAM2,FBXO5,RAD51C,RNASEH2B,FHL1,DTL,SMARCD3,CLSPN,ZFYVE19,RINT1,HUS1,INTS3,AVEN
GO: Biological Process	GO:0032543	mitochondrial translation		2.904e-05	0.2812	0.001223	0.01193	28	135	AARS2,MRPS18B,GATB,FASTKD3,PTCD1,MTG2,TRMT10C,SARS2,MRPL16,DARS2,YARS2,MRPS18A,MRPL4,MRPS10,MRPL37,SHMT2,TRUB2,MRPL48,GARS1,RPUSD3,GTPBP3,RPUSD4,HARS1,TUFM,MRPS11,MRPL38,GFM1,RCC1L
GO: Biological Process	GO:0051783	regulation of nuclear division		3.042e-05	0.2946	0.001275	0.01244	34	179	BIRC5,SPC24,BUB1B,CCNB1,PKMYT1,ZW10,CDC20,AURKB,PDGFRB,RCC1,TRIP13,FBXW5,PLK1,SH2B1,MAD2L1BP,DAPK3,FBXO5,RAD1,CDCA8,NME6,CCDC8,PRMT5,MAD2L2,RAD51AP1,PCID2,OBSL1,KLHL22,NUP62,TUBG1,WNT5A,INCENP,PDXP,CDT1,MAD2L1
GO: Biological Process	GO:0006177	GMP biosynthetic process		3.123e-05	0.3024	0.001303	0.01272	8	16	ADK,ADSL,AMPD2,PNP,PFAS,GART,HPRT1,IMPDH1
GO: Biological Process	GO:0010212	response to ionizing radiation		3.189e-05	0.3088	0.001325	0.01293	37	202	RAD54L,BABAM1,BAK1,CCND1,PNP,CASP6,CCND2,ERCC8,NABP2,TMEM109,COL2A1,POLG,BABAM2,PRKAA1,CYBA,RAD1,DNM2,RAD9A,DNMT3B,RAD51,NAMPT,ERCC1,NET1,YAP1,SFRP1,SFRP2,RAD51AP1,SMPD1,FIGNL1,NES,TOP2A,HSF1,VCAM1,AEN,HUS1,INTS3,KARS1
GO: Biological Process	GO:0009112	nucleobase metabolic process		3.218e-05	0.3116	0.001332	0.01299	15	51	ADK,AK1,PNP,CAD,CRMP1,PRPS1,GMPR2,RRM2,SHMT1,SHMT2,NT5C2,GART,TYMS,HPRT1,UMPS
GO: Biological Process	GO:0010942	positive regulation of cell death		3.297e-05	0.3193	0.001353	0.0132	110	826	ABL1,KCTD13,RBM10,GRK2,MAP3K10,AKT1,MMP2,NCK2,BIN1,ANXA5,APBB1,ZNF622,DEGS1,ARRB1,FLCN,SOCS1,CCAR2,ATF4,BECN1,HYAL2,H19,MYBL2,MYCN,CRADD,BAK1,FADD,HDAC3,BMP2,NFATC4,TSPO,NOTCH2,CAPN2,CASP6,CASP9,NEURL1,CDK5,PDGFRB,PHB1,TFPT,ATG9A,BRMS1,PPP2R1B,PTPA,PRKCD,CTSD,CTSZ,PRODH,PSEN1,DAPK3,DAXX,MELK,PTGIS,DNM2,RAD9A,RARG,DUSP9,E2F1,E2F3,RELA,LPAR1,SHQ1,EPHA7,ERCC3,NET1,KATNB1,PLEKHN1,FOXO1,TRAF7,SFRP1,SF…
GO: Biological Process	GO:0008610	lipid biosynthetic process		3.297e-05	0.3193	0.001353	0.0132	110	826	AKT1,AKR1B1,DGKZ,AGPS,DEGS1,PLPP2,PLPP3,AACS,SOCS1,BECN1,MVD,MVK,DGAT1,B4GALT3,GPAA1,BMP2,ST3GAL5,MTMR2,TSPO,ACSF3,CAPN2,PIGQ,SCARB1,PAM,CHKB,PPT2,PIK3R2,CLN3,FADS2,ELOVL6,PGS1,MBOAT7,PTGES,DHRS7B,PPT1,CSNK1G2,PRKAA1,PRKAB1,PRKAG1,PRKCD,PTDSS1,PTGIS,NSDHL,DHCR7,DHCR24,PCYT2,ABHD8,ACOT8,SRD5A3,RBP1,RDH10,PIGU,MECR,LPCAT3,ARMC5,BSCL2,CLN8,LPCAT1,B3GNT5,ST6GALNAC6,SOCS7,TTC7B,MBTPS2,SC5D,FDFT1,CDIPT…
GO: Biological Process	GO:0010498	proteasomal protein catabolic process		3.326e-05	0.322	0.001359	0.01326	81	567	KCTD13,AXIN1,AKT1,FBXO33,PIAS1,ARRB1,CCAR2,AUP1,NFE2L2,BTRC,CCNF,CDC20,ERCC8,TMEM259,FBXW5,PLK1,PSMF1,DERL1,BAG2,TRAF4,KLHDC3,PRKACA,EDEM1,PSEN1,RNF40,KEAP1,FBXL6,TMUB1,FBXW8,RAD23A,DET1,DMAC2,DVL1,KCTD17,FBXO31,KCTD10,RNFT1,UBAC2,RNF41,PSME3,MAEA,TMEM129,UCHL5,SPSB4,FOXF2,AGAP3,TRAF7,UBE2J1,ATG7,SPSB1,DTL,SIRT6,SKP2,RNF126,NPLOC4,RBCK1,GET4,EDEM2,GIPC1,PBK,RNF217,GCLC,GNA12,DESI1,ADRM1,UBE2C,GSK…
GO: Biological Process	GO:0000077	DNA damage checkpoint signaling		3.343e-05	0.3238	0.00136	0.01327	28	136	FOXO4,DGKZ,THOC5,BABAM1,CCAR2,CRADD,CCND1,CDK1,PLK1,DONSON,BABAM2,CRY1,TELO2,TIPIN,RAD1,RAD9A,RAD51,RNASEH2B,E2F1,FBXO31,RPA2,RBM38,DTL,MUS81,CLSPN,PBK,RINT1,HUS1
GO: Biological Process	GO:0085029	extracellular matrix assembly		3.364e-05	0.3257	0.001363	0.0133	16	57	MFAP4,LTBP4,PLOD3,COL3A1,EFEMP2,DAG1,QSOX1,RAMP2,NTNG1,SOX9,PHLDB1,EMILIN1,HAS2,FKBP10,ITGA5,LAMB2
GO: Biological Process	GO:0035295	tube development		3.492e-05	0.3382	0.001409	0.01375	221	1880	MKKS,ABL1,RHOJ,ACVR1,ACVRL1,MEIS1,MAP3K3,CDC45,FZD4,FZD8,MFGE8,GRK2,AKT1,FOXO4,ALCAM,MMP2,AKR1B1,SHROOM3,GIT1,ANXA2,ANXA3,BIRC5,MSN,MTHFD1,MTTP,FLCN,BECN1,MVD,MYCN,ATP6AP1,BAK1,FGFRL1,NRP1,BMI1,HDAC3,BMP2,NFATC4,NFE2L2,AP1M1,TIMELESS,BTRC,NOTCH2,NOTCH3,PLOD3,CAMK2G,ANGPTL1,CCNB1,ERRFI1,PDGFRA,PDGFRB,PDLIM7,SERPINF1,S1PR2,PCTP,SERPINE2,PIK3R2,ZNF358,CTHRC1,PLCD1,TAFA5,COL2A1,COL3A1,COL4A1,PRRX1,MT…
GO: Biological Process	GO:0009127	purine nucleoside monophosphate biosynthetic process		3.545e-05	0.3433	0.001425	0.0139	10	25	ADK,ADSL,AMPD2,PNP,PFAS,DCK,GMPR2,GART,HPRT1,IMPDH1
GO: Biological Process	GO:0009101	glycoprotein biosynthetic process		3.574e-05	0.3461	0.00143	0.01395	57	363	MGAT1,MGAT2,AARS2,XXYLT1,B4GALT3,B4GALT2,B3GALNT1,ST3GAL5,PLOD3,PGM3,ALG8,GMPPB,PLOD1,PMM1,PMM2,B3GALNT2,PSEN1,CANT1,CHPF,DPAGT1,ACOT8,SRD5A3,COG7,SLC35C2,AATF,ALG3,B3GNT5,EXT2,EXTL2,ST6GALNAC6,CHST12,UBE2J1,PHLDA1,POMGNT1,ST3GAL1,ST3GAL4,ST3GAL3,AGO2,CHST14,SERP1,GALNT7,B4GALT1,XYLT2,POFUT2,ALG1,MGAT4B,B4GALT7,GORASP1,SDF2L1,VEGFB,LMF1,ALG2,SLC35B2,STT3A,MOGS,ITM2C,TUSC3
GO: Biological Process	GO:1901361	organic cyclic compound catabolic process		3.765e-05	0.3646	0.0015	0.01463	86	613	MAOA,RBM10,NUDT9,MGAT1,AHCY,MLH1,AKT1,DCPS,YBX3,MTAP,ZFP36L2,NFE2L2,ZPR1,CNOT2,PNP,NTHL1,APOBEC3H,PDE12,CNOT9,SCARB1,PARN,TBRG4,DIS3L,MAPKAPK2,GATB,NOCT,FASTKD3,EXOSC9,DDX49,COMT,CNOT10,SAMHD1,CRMP1,PRKCD,PTBP1,NSUN2,YTHDF1,CANT1,PAN2,EXOG,DNA2,NBDY,RNASEH2B,DXO,E2F1,UPF1,SIDT2,NUDT11,GMPR2,PLEKHN1,FEN1,RBM38,CNOT11,RNASEH2A,MEX3D,MUS81,PYM1,NUDT16L1,SND1,NT5C2,PCID2,AGO2,GALT,FASTK,SUPV3L1,NUDT1…
GO: Biological Process	GO:0070127	tRNA aminoacylation for mitochondrial protein translation		3.779e-05	0.3659	0.0015	0.01463	6	9	AARS2,SARS2,DARS2,YARS2,GARS1,GTPBP3
GO: Biological Process	GO:0006575	cellular modified amino acid metabolic process		3.916e-05	0.3792	0.001543	0.01505	40	227	AHCY,ALDH9A1,MTHFD1,MTRR,ALDH7A1,NFE2L2,PLOD3,CKB,GSTO1,COMT,MTHFD1L,CPT2,CRAT,MMACHC,CTSB,ABHD12,PRODH,PTDSS1,DHFR,DPEP1,LPCAT3,PTGES2,FPGS,SHMT1,SHMT2,SLC6A8,SLC19A1,MTHFD2,GART,GCLC,SERINC3,GPX3,GSTA4,GSTP1,GSTZ1,ICMT,ETHE1,TYMS,KLC2,PTDSS2
GO: Biological Process	GO:0010648	negative regulation of cell communication		3.919e-05	0.3795	0.001543	0.01505	207	1747	ABL1,KCTD13,MAZ,ACVR1,MDFI,RNF157,AXIN1,FZD4,GRK2,AKT1,NCK2,GIT1,RGS5,ANXA5,LEMD2,DGKZ,YBX3,THOC5,ARRB1,DACT3,FLCN,SOCS1,CCAR2,HYAL2,BAK1,FGFRL1,NRP1,BMI1,HDAC3,BMP2,NFATC4,NFE2L2,MTMR2,TSPO,CPNE1,CNOT2,BTRC,ROR2,CNOT9,NEURL1,ERRFI1,PALM,S1PR2,PFKL,PHB1,SLC9A3R2,CACTIN,LONP1,SERPINE2,PIK3R2,CTHRC1,NLE1,SAC3D1,HOMER3,HOMER2,ZNF653,PICK1,BRMS1,COL2A1,MAPK8IP1,LITAF,SAMHD1,ZNF385A,KANK2,ATF6B,MAD2L1…
GO: Biological Process	GO:0048144	fibroblast proliferation		3.981e-05	0.3855	0.001561	0.01523	31	159	ABL1,GRK2,ANXA2,SOCS1,BMI1,CCNA2,CCNB1,CDK1,CDC6,PDGFRA,PDGFRB,CKS2,COL3A1,RNASEH2B,E2F1,S100A6,FBLN1,SFRP1,FNTB,SIRT6,LZTS2,KAT2A,GSTP1,TGIF1,ICMT,PES1,B4GALT7,ECD,WNT5A,CD248,MED25
GO: Biological Process	GO:0016071	mRNA metabolic process		4.067e-05	0.3939	0.001588	0.01549	109	821	RBM10,MLH1,AKT1,DCPS,GEMIN2,ANXA2,YBX3,THOC5,CCAR2,ATF1,ATF4,ZFP36L2,ZPR1,CNOT2,CCNB1,PDE12,CNOT9,PARN,TRMT61A,CDK9,TBRG4,MAPKAPK2,SCAF1,CACTIN,SCNM1,RBM15B,NOCT,PRMT7,FASTKD3,WDR77,PUS7,EXOSC9,CNOT10,RBM42,GEMIN5,TSEN54,AAR2,PRKACA,CSTF1,PRKCD,RNF40,PTBP1,NSUN2,YTHDF1,TRMT10C,GEMIN8,PAN2,TSEN15,NBDY,DXO,E2F1,UPF1,MBNL2,RAVER2,PTCD2,DDX47,SF3B4,PLEKHN1,PRMT5,PPIH,DDX41,RBM38,CARM1,FLNA,CNOT11,MEX…
GO: Biological Process	GO:0051338	regulation of transferase activity		4.085e-05	0.3956	0.001589	0.0155	135	1061	ABL1,CACUL1,AXIN1,FZD4,FZD8,KITLG,MAP3K10,AKT1,NCK2,ZNF622,DGKZ,SOCS1,HYAL2,ADAM9,NAB2,CCND1,BMI1,BMP2,BUB1B,BTRC,ROR2,CCNA2,CCNB1,CCND2,PKMYT1,CCNE1,CCNF,CCNB2,NEURL1,ERRFI1,PARN,CDC6,CDC20,PCNA,CDK5,AURKB,PDGFRA,PDGFRB,PHB1,CKS2,PIK3R2,NABP2,PLK1,PARM1,SH3BP5,MAPK8IP1,POT1,BAG2,TRAF4,CSK,PRKAA1,PRKAG1,PRKCD,MAPK3,MAPK7,MAP2K1,MAP2K3,MAP2K5,DNAJC3,PRPSAP1,PSEN1,DAG1,DAXX,DELE1,FBXO5,TELO2,PXN,QA…
GO: Biological Process	GO:0007080	mitotic metaphase plate congression		4.216e-05	0.4082	0.001633	0.01593	17	64	BIRC5,BECN1,CCNB1,ZW10,AURKB,CHMP1A,CHMP7,CHMP6,CDCA8,RRS1,PSRC1,KIF2C,NUP62,INCENP,CDT1,KIFC1,KIF22
GO: Biological Process	GO:0023057	negative regulation of signaling		4.502e-05	0.436	0.001737	0.01694	207	1751	ABL1,KCTD13,MAZ,ACVR1,MDFI,RNF157,AXIN1,FZD4,GRK2,AKT1,NCK2,GIT1,RGS5,ANXA5,LEMD2,DGKZ,YBX3,THOC5,ARRB1,DACT3,FLCN,SOCS1,CCAR2,HYAL2,BAK1,FGFRL1,NRP1,BMI1,HDAC3,BMP2,NFATC4,NFE2L2,MTMR2,TSPO,CPNE1,CNOT2,BTRC,ROR2,CNOT9,NEURL1,ERRFI1,PALM,S1PR2,PFKL,PHB1,SLC9A3R2,CACTIN,LONP1,SERPINE2,PIK3R2,CTHRC1,NLE1,SAC3D1,HOMER3,HOMER2,ZNF653,PICK1,BRMS1,COL2A1,MAPK8IP1,LITAF,SAMHD1,ZNF385A,KANK2,ATF6B,MAD2L1…
GO: Biological Process	GO:0061136	regulation of proteasomal protein catabolic process		4.579e-05	0.4434	0.001759	0.01716	38	213	AXIN1,AKT1,PIAS1,CCAR2,NFE2L2,BTRC,CDC20,TMEM259,PLK1,PSMF1,BAG2,PRKACA,PSEN1,RNF40,KEAP1,FBXW8,RAD23A,DET1,DVL1,RNFT1,PSME3,UCHL5,FOXF2,TRAF7,ATG7,SIRT6,GIPC1,PBK,RNF217,GCLC,GNA12,DESI1,GSK3A,HSPBP1,XBP1,PINK1,UBQLN4,USP5
GO: Biological Process	GO:2001021	negative regulation of response to DNA damage stimulus		4.66e-05	0.4513	0.001777	0.01733	21	90	THOC5,CCAR2,AUNIP,RMI2,ZNF385A,BCL2L12,FBXO5,ERCC1,ATAD5,MAD2L2,CXCL12,SFRP2,NUDT16L1,YJU2,SNAI1,RTEL1,FBH1,TWIST1,HSF1,XRCC1,UBQLN4
GO: Biological Process	GO:0006289	nucleotide-excision repair		4.66e-05	0.4513	0.001777	0.01733	21	90	DPF1,NTHL1,BCL7C,BCL7B,ERCC8,POLD1,RAD23A,RAD51D,RPA1,RPA2,ERCC1,ERCC2,ERCC3,SMARCD2,SMARCD3,POLL,GTF2H3,GTF2H4,HUS1,DCLRE1B,XAB2
GO: Biological Process	GO:0018193	peptidyl-amino acid modification		4.789e-05	0.4638	0.001819	0.01774	174	1434	ABL1,SCYL1,ACVR1,AXIN1,CDC7,MGAT1,MGAT2,GRK2,KITLG,MAP3K10,AKT1,AKT2,NCK2,TPST2,TPST1,NTMT1,APBB1,HAT1,PIAS1,CDK10,CHCHD4,ARRB1,PLPP3,FLCN,SOCS1,HYAL2,EED,BAK1,BGN,NRP1,BMI1,PYGO2,P4HA2,CAD,PLOD3,ROR2,CNOT9,NEURL1,ERRFI1,CDK1,CDK5,PDGFRA,PDGFRB,MAPKAPK2,PDK3,S1PR2,ZDHHC1,ZDHHC8,LONP1,CLK3,ALG8,TTLL1,PRMT7,PLK1,PLOD1,WDR77,SH3BP5,PKDCC,TPGS2,PPP2R5B,PPP2R5D,CSK,CSNK1G2,PRKAA1,PRKACA,PRKCD,MAPK3,MA…
GO: Biological Process	GO:0051603	proteolysis involved in protein catabolic process		4.869e-05	0.4715	0.001842	0.01797	112	852	CACUL1,KCTD13,AXIN1,AKT1,FBXO33,USP29,PIAS1,ARRB1,UHRF1,CCAR2,CTSF,AUP1,NFE2L2,BTRC,USP50,CAPN2,CCNF,CDC20,CHMP1A,ERCC8,LONP1,TMEM259,FBXW5,PLK1,RNF26,PSMF1,RNF166,DERL1,BAG2,RNF167,TRAF4,KLHDC3,PRKACA,EDEM1,CTSB,DNAJC3,CTSZ,PSEN1,RNF40,KEAP1,FBXL6,TMUB1,CHMP7,FBXW8,SERGEF,RAD23A,VPS37C,CHMP6,DET1,DMAC2,DVL1,VPS37B,KCTD17,RNF6,FBXO31,KCTD10,RNFT1,UBAC2,RNF41,PSME3,MAEA,UBAP1,TMEM129,UCHL5,SPSB4,F…
GO: Biological Process	GO:0060548	negative regulation of cell death		5.076e-05	0.4916	0.001913	0.01866	166	1359	AARS1,ABL1,MAZ,MCM5,ACVR1,RNF157,GRK2,KITLG,AKT1,AKT2,AKR1B1,DCPS,MCFD2,ANXA5,BIRC5,YBX3,CDK10,ARRB1,ASNS,CCAR2,ATF4,BECN1,BAK1,FADD,CCND1,NRP1,BMI1,HDAC3,NFATC4,NFE2L2,ZPR1,NOTCH2,PNP,CCND2,PDE12,ARHGEF1,CDK1,CDK5,AURKB,CHMP1A,CEBPB,PDGFRB,SERPINF1,TRIP10,PHB1,TMEM259,CLN3,NLE1,EEF2K,TMEM109,PLK1,PICK1,CNTFR,COL2A1,MAPK8IP1,ZNF385A,KANK2,BABAM2,PPP5C,PPT1,PRKAA1,PRKCD,MAPK7,MAP2K1,CTSB,MAP2K5,DN…
GO: Biological Process	GO:0043069	negative regulation of programmed cell death		5.175e-05	0.5011	0.001942	0.01895	149	1198	AARS1,ABL1,MAZ,MCM5,ACVR1,RNF157,GRK2,KITLG,AKT1,AKT2,AKR1B1,DCPS,ANXA5,BIRC5,YBX3,CDK10,ARRB1,ASNS,CCAR2,BECN1,BAK1,FADD,CCND1,NRP1,BMI1,HDAC3,NFATC4,NFE2L2,ZPR1,NOTCH2,PNP,CCND2,CDK1,CDK5,AURKB,CEBPB,PDGFRB,TRIP10,PHB1,CLN3,NLE1,EEF2K,PLK1,CNTFR,COL2A1,MAPK8IP1,ZNF385A,KANK2,BABAM2,PPT1,PRKAA1,PRKCD,MAPK7,MAP2K1,MAP2K5,DNAJC3,PSEN1,NOC2L,INTS1,DAXX,BCL2L12,DHCR24,SLC35F6,DLX1,QARS1,RGL2,RAF1,DP…
GO: Biological Process	GO:0045732	positive regulation of protein catabolic process		5.31e-05	0.5142	0.001985	0.01937	40	230	AXIN1,AKT1,PIAS1,MSN,ADAM9,NFE2L2,CDC20,PACSIN3,TMEM259,RHBDD3,PLK1,BAG2,SEC22B,GGA1,PSEN1,RNF40,KEAP1,FBXW8,RAD23A,DET1,DVL1,RNFT1,RNF41,LPCAT1,FOXO1,ATG7,DTL,SIRT6,SNX1,SOX9,RNF217,ATG4B,GPC3,GCLC,GSK3A,FAF1,HSPBP1,WNT5A,XBP1,USP5
GO: Biological Process	GO:0000469	cleavage involved in rRNA processing		5.366e-05	0.5197	0.001999	0.0195	11	31	NOB1,ERI3,EXOSC9,NOP9,GNL3,RCL1,TBL3,RPP40,RRS1,BOP1,EXOSC2
GO: Biological Process	GO:2000104	negative regulation of DNA-templated DNA replication		5.426e-05	0.5255	0.002005	0.01956	8	17	TIMELESS,DONSON,FBXO5,TIPIN,GMNN,ATG7,FBH1,CDT1
GO: Biological Process	GO:0090177	establishment of planar polarity involved in neural tube closure		5.426e-05	0.5255	0.002005	0.01956	8	17	CTHRC1,PTK7,DVL1,DVL2,SFRP1,SFRP2,FZD2,WNT5A
GO: Biological Process	GO:0006644	phospholipid metabolic process		5.445e-05	0.5272	0.002005	0.01956	63	419	DGKZ,PLPP2,PLPP3,SOCS1,BECN1,MVD,MVK,GPAA1,MTMR2,CAPN2,PIGQ,SCARB1,PDGFRB,CHKB,PIK3R2,CLN3,PLCB3,PLCD1,PGS1,MBOAT7,DHRS7B,PRKCD,ABHD12,PTDSS1,PITPNC1,PCYT2,ABHD8,DPEP1,SRD5A3,PIGU,LPCAT3,BSCL2,CLN8,LPCAT1,SOCS7,TTC7B,FDFT1,CDIPT,PIP4P2,ISYNA1,AGPAT1,AGPAT2,SMPD4,VAC14,PIGT,SMPD1,SMPD2,PLPP5,INPP5K,GATA6,PGAP2,SERINC3,PIP5K1C,MTMR14,HMOX1,NR1H2,PISD,INPP5A,INPPL1,PTDSS2,MPPE1,SLC44A2,PLBD2
GO: Biological Process	GO:0044843	cell cycle G1/S phase transition		5.504e-05	0.533	0.002019	0.0197	52	327	DPF1,CACUL1,ACVR1,MEIS1,CDC7,AK1,AKT1,USP29,APBB1,DGKZ,CDK10,PLPP2,CRADD,BCAT1,CCND1,ZPR1,CAMK2G,CTDSP1,CCNA2,CCND2,CCNE1,CDC6,CDK5,CDK16,BCL7C,BCL7B,RCC1,RHOU,KANK2,E2F1,E2F3,E2F4,FBXO31,EIF4EBP1,PSME3,RPA2,CTDSPL,RRM2,CRLF3,FHL1,RBM38,SKP2,METTL13,SMARCD2,SMARCD3,CPSF3,GLI1,TBX2,TCF19,TFDP1,ECD,TCIM
GO: Biological Process	GO:0009116	nucleoside metabolic process		5.643e-05	0.5464	0.002062	0.02012	19	78	ADK,AHCY,AK1,MTAP,NME4,PNP,APOBEC3H,COMT,PRPS1,PRPSAP1,PRPSAP2,DCK,PGM2,NT5C2,ICMT,TK1,HPRT1,UMPS,PYCR3
GO: Biological Process	GO:0070925	organelle assembly		5.744e-05	0.5563	0.002091	0.0204	150	1210	MKKS,TMEM250,MCM2,ACTN1,MLH1,BIRC5,CCDC61,CDK10,MSN,BECN1,MYBL2,ATP6AP1,AUP1,HDAC3,WRAP73,AP1M1,OSCP1,NOP2,CNOT2,CCNB2,NEURL1,PAM,CDC20,AURKB,CHMP1A,CENPA,PDGFRA,PDGFRB,RCC1,LRFN4,CLN3,NLE1,SAC3D1,TTLL1,ATG9A,NOCT,PLK1,POC1A,PHETA1,SEC22B,IER2,GORASP2,CSRP1,PRKAA1,POLDIP2,CTSD,CEP104,PSEN1,CC2D1A,MKS1,YTHDF1,DNAAF5,CHMP7,HAUS4,FBXO5,ERAL1,NECTIN2,PWP2,PAN2,WDR1,DNM2,NBDY,DNMT3B,VPS37C,RALB,CHMP6,…
GO: Biological Process	GO:0006767	water-soluble vitamin metabolic process		6.086e-05	0.5894	0.002207	0.02154	18	72	MTRR,BTD,GSTO1,PSAT1,THTPA,MMACHC,DHFR,SLC52A2,FPGS,SHMT1,SHMT2,SLC2A1,SLC19A1,MTHFD2,GART,GCLC,TCN2,PDXP
GO: Biological Process	GO:0007167	enzyme-linked receptor protein signaling pathway		6.246e-05	0.6049	0.002257	0.02202	154	1250	ABL1,ACVR1,ACVRL1,AXIN1,CDC45,FZD4,AKT1,FOXO4,AKT2,MMP2,LTBP4,NCK2,GIT1,LEMD2,FLCN,SOCS1,ADAM9,FGFRL1,NDN,NRP1,BMP2,NFATC4,NOTCH2,CAD,ROR2,MPZL1,ANGPTL1,CNOT9,NEURL1,ERRFI1,PDGFRA,PDGFRB,MAPKAPK2,LONP1,SHC2,PIK3R2,PLAT,COL1A1,BRMS1,COL3A1,COL4A1,SLC2A8,BCAR1,SH2B1,PPP2R5B,PPP2R5D,PPP4C,PRKAA1,PRKCD,LEPROT,NUP93,MAPK3,PSEN1,PITPNC1,C20orf27,PXN,DLX1,DNM2,RAF1,RALB,CHMP6,RARG,TSC22D3,RELA,NAMPT,EFN…
GO: Biological Process	GO:0035107	appendage morphogenesis		6.381e-05	0.6179	0.002297	0.02241	39	224	ACVR1,MYCN,BAK1,NOTCH2,ROR2,ZNF358,PLOD1,COL1A1,COL2A1,COL3A1,PRRX1,PKDCC,IRX1,PSEN1,PTCH1,MKS1,RARG,RDH10,MEGF8,MECOM,EXT2,FBLN1,FBN2,FGFR1,PRRX2,SFRP2,FUZ,SOX9,GPC3,SULF1,GNA12,TBX2,TBX3,TFAP2A,TWIST1,WNT5A,ACD,SALL4,ALX1
GO: Biological Process	GO:0051098	regulation of binding		6.49e-05	0.6285	0.002328	0.02271	69	473	ABL1,MDFI,CDC45,AKT1,GEMIN2,ANXA2,ARRB1,NRP1,BMP2,PYGO2,NFATC4,EIF2B4,CPNE1,RUNX1T1,PCBD1,CDK5,AURKB,CDK9,PEX14,CLN5,CTHRC1,PRMT7,PLK1,DERL1,BAG2,CRMP1,DHRS7B,PRKACA,PRKCD,POLDIP2,MAPK3,GPSM1,CTSZ,PSEN1,PEX19,RALB,HDAC5,DVL1,E2F1,RFNG,GMNN,EIF2B1,ERCC2,RAMP2,DTNBP1,SPON1,MAD2L2,FOXC1,CARM1,MAPRE3,SMARCD3,NES,ZC4H2,SPPL3,TWIST2,TFAP4,FBH1,HEY1,UBASH3B,HMOX1,TWIST1,HES1,HSF1,WNT5A,ACD,CDT1,MED25,PB…
GO: Biological Process	GO:0009123	nucleoside monophosphate metabolic process		6.573e-05	0.6366	0.002349	0.02291	21	92	ADK,ADSL,AK1,AMPD2,PNP,CAD,PFAS,PRPS1,UCK1,DCK,DCTD,GMPR2,SHMT1,NT5C2,GART,GUK1,TK1,TYMS,HPRT1,UMPS,IMPDH1
GO: Biological Process	GO:0043632	modification-dependent macromolecule catabolic process		6.719e-05	0.6506	0.002392	0.02334	101	758	CACUL1,KCTD13,AXIN1,AKT1,FBXO33,USP29,PIAS1,ARRB1,UHRF1,CCAR2,AUP1,NFE2L2,BTRC,USP50,CCNF,CDC20,CHMP1A,ERCC8,LONP1,FBXW5,PLK1,RNF26,EXOSC9,PSMF1,RNF166,DERL1,BAG2,RNF167,TRAF4,KLHDC3,EDEM1,PSEN1,RNF40,KEAP1,FBXL6,TMUB1,CHMP7,FBXW8,SERGEF,RAD23A,VPS37C,CHMP6,DET1,DMAC2,DVL1,VPS37B,KCTD17,RNF6,FBXO31,KCTD10,MAEA,UBAP1,TMEM129,UCHL5,SPSB4,FOXF2,AGAP3,UBE2J1,ATG7,SPSB1,DTL,SIRT6,SKP2,RNF126,NPLOC4,RB…
GO: Biological Process	GO:0006221	pyrimidine nucleotide biosynthetic process		6.829e-05	0.6614	0.002423	0.02363	12	37	MPV17,NME4,CAD,NME7,PRPS1,UCK1,DCK,DCTD,NME6,SHMT1,TYMS,UMPS
GO: Biological Process	GO:0035113	embryonic appendage morphogenesis		6.929e-05	0.671	0.002449	0.02389	32	171	ACVR1,MYCN,NOTCH2,ROR2,ZNF358,PRRX1,IRX1,PSEN1,PTCH1,MKS1,RARG,RDH10,MEGF8,MECOM,EXT2,FBLN1,FBN2,FGFR1,PRRX2,SFRP2,FUZ,SOX9,GPC3,GNA12,TBX2,TBX3,TFAP2A,TWIST1,WNT5A,ACD,SALL4,ALX1
GO: Biological Process	GO:1903504	regulation of mitotic spindle checkpoint		7.127e-05	0.6902	0.002483	0.02422	9	22	BIRC5,CCNB1,AURKB,MAD2L1BP,CDCA8,PCID2,INCENP,CDT1,MAD2L1
GO: Biological Process	GO:0009083	branched-chain amino acid catabolic process		7.127e-05	0.6902	0.002483	0.02422	9	22	BCAT1,BCAT2,BCKDHA,BCKDHB,SLC25A44,BCKDK,MCCC2,HIBADH,IVD
GO: Biological Process	GO:0090266	regulation of mitotic cell cycle spindle assembly checkpoint		7.127e-05	0.6902	0.002483	0.02422	9	22	BIRC5,CCNB1,AURKB,MAD2L1BP,CDCA8,PCID2,INCENP,CDT1,MAD2L1
GO: Biological Process	GO:0006268	DNA unwinding involved in DNA replication		7.127e-05	0.6902	0.002483	0.02422	9	22	MCM2,MCM3,MCM5,MCM6,CDC45,RAD51,RPA1,GINS2,HMGA1
GO: Biological Process	GO:0045444	fat cell differentiation		7.579e-05	0.7339	0.00263	0.02566	48	298	MKKS,AXIN1,AKT1,AKT2,PIAS1,AACS,FLCN,SOCS1,CCND1,BMP2,ZFP36L2,SELENBP1,RUNX1T1,CEBPB,PDGFRA,NOCT,ZNF385A,DHRS7B,MAFB,E2F1,RGS2,TMEM120A,BSCL2,MECOM,SOCS7,ARL6,YAP1,CARM1,FOXO1,SFRP1,SFRP2,ATF5,OPA3,SIRT6,SH2B2,SLC2A4,FRZB,SREBF1,TAF8,CCDC85B,TGFB1I1,SAV1,HES1,WNT5A,XBP1,CCDC71,INSIG1,SMAD6
GO: Biological Process	GO:0061622	glycolytic process through glucose-1-phosphate		7.688e-05	0.7445	0.002659	0.02594	4	4	PFKM,GALE,GALK1,GALT
GO: Biological Process	GO:0001841	neural tube formation		7.753e-05	0.7508	0.002672	0.02606	30	157	ABL1,SHROOM3,MTHFD1,CTHRC1,MTHFD1L,PRKACA,GATAD2A,PTCH1,MKS1,PTK7,RARG,DVL1,DVL2,SFRP1,SFRP2,DEAF1,FUZ,FZD2,PARD6G,KAT2A,KDM2B,CCDC85B,TFAP2A,TGIF1,PLXNB2,TWIST1,VASP,WNT5A,SALL4,ALX1
GO: Biological Process	GO:0042326	negative regulation of phosphorylation		7.906e-05	0.7656	0.002715	0.02648	69	476	ABL1,GRK2,AKT1,NCK2,GIT1,ARRB1,PLPP3,FLCN,SOCS1,HYAL2,BAK1,BMP2,CTDSP1,CCNB1,ERRFI1,ZDHHC8,CACTIN,PLK1,SH3BP5,MAPK8IP1,PPP2R5D,PPP5C,CSK,PRKCD,MAPK7,DNAJC3,PRPSAP1,MYADM,PSEN1,DAXX,SIRPA,QARS1,CHMP6,WASHC1,DVL1,TRIM27,RGS2,CTDSPL,EPHB2,DTNBP1,FBLN1,TAB1,PRKAG2,SFRP1,SFRP2,SIRT6,ZBED3,AKT1S1,NPRL2,CNKSR3,SMPD1,INPP5K,PBK,PRDX3,TARBP2,EMILIN1,TFAP4,PWP1,GSTP1,SH3BP5L,UBASH3B,NUP62,MICAL1,XBP1,INPPL…
GO: Biological Process	GO:0009069	serine family amino acid metabolic process		8.336e-05	0.8072	0.002852	0.02783	14	49	AMT,MTHFD1,PSAT1,PHGDH,DHFR,CSAD,SHMT1,SHMT2,SCLY,SEPHS2,SEPHS1,GART,GCLC,SERINC3
GO: Biological Process	GO:2001233	regulation of apoptotic signaling pathway		8.625e-05	0.8352	0.002941	0.02869	67	460	MAZ,ACVR1,AKT1,NCK2,YBX3,FLCN,CCAR2,BECN1,HYAL2,CRADD,BAK1,FADD,NRP1,BMI1,NFATC4,NFE2L2,NLE1,COL2A1,MAPK8IP1,ZNF385A,PPP2R1B,PRKCD,MAPK7,MAP2K1,MAP2K5,PSEN1,NOC2L,DAPK3,DAXX,BCL2L12,SLC35F6,QARS1,RAD9A,RAF1,ARMC10,RELA,PPIF,TRAP1,AATF,PSME3,ATAD5,YAP1,FGFR1,CXCL12,TRAF7,SFRP1,SFRP2,ZC3HC1,RBCK1,SNAI1,FIGNL1,GCLC,SERINC3,HTRA2,FAF1,GSTP1,FBH1,TRAF2,NUP62,HMOX1,XBP1,PINK1,PCGF2,MEIS3,ITM2C,LMNA,LTBR
GO: Biological Process	GO:0016331	morphogenesis of embryonic epithelium		8.663e-05	0.8389	0.002944	0.02872	40	235	ABL1,SHROOM3,MTHFD1,CTHRC1,MTHFD1L,IRX1,TRAF4,PRKACA,GATAD2A,PTCH1,MKS1,PTK7,RARG,DVL1,RDH10,DVL2,IRX2,FOXC1,FOXC2,NID2,SFRP1,SFRP2,DEAF1,FUZ,FZD2,SOX9,PARD6G,KAT2A,SULF1,KDM2B,CCDC85B,TFAP2A,TGFB1I1,TGIF1,PLXNB2,TWIST1,VASP,WNT5A,SALL4,ALX1
GO: Biological Process	GO:1902412	regulation of mitotic cytokinesis		8.714e-05	0.8438	0.00295	0.02878	6	10	BIRC5,AURKB,POLDIP2,CDCA8,NUP62,INCENP
GO: Biological Process	GO:0030199	collagen fibril organization		8.95e-05	0.8667	0.00302	0.02946	18	74	AEBP1,ANXA2,BMP1,PLOD3,COL1A1,COL2A1,COL3A1,COL5A1,COL13A1,EFEMP2,COLGALT1,FOXC1,FOXC2,SFRP2,P3H4,P3H1,EMILIN1,FKBP10
GO: Biological Process	GO:0032261	purine nucleotide salvage		8.986e-05	0.8702	0.003021	0.02948	8	18	ADK,ADSL,AMPD2,PNP,DCK,GMPR2,HPRT1,IMPDH1
GO: Biological Process	GO:0034502	protein localization to chromosome		9.126e-05	0.8837	0.003058	0.02983	26	129	LEMD2,BUB1B,CDK1,ZW10,AURKB,CDK9,LRWD1,CENPA,TPP1,NABP2,PLK1,IFFO1,POT1,DAXX,CHMP7,GNL3,WRAP53,CENPQ,RPA1,RPA2,SGF29,CARM1,SIRT6,MAU2,ACD,CDT1
GO: Biological Process	GO:0048646	anatomical structure formation involved in morphogenesis		9.222e-05	0.8931	0.00307	0.02995	219	1890	ABL1,RHOJ,ACTN1,ACVR1,ACVRL1,MEIS1,MAP3K3,AXIN1,MEOX1,CDC45,FZD8,MFGE8,PEF1,GRK2,AKT1,FOXO4,MMP2,SHROOM3,GIT1,ANXA2,ANXA3,LEMD2,BIRC5,MTHFD1,MTTP,FLCN,BECN1,MVD,ADAM9,NRP1,HDAC3,BMP2,NFATC4,NFE2L2,WRAP73,BYSL,MTMR2,NOP2,CNOT2,NOTCH2,NOTCH3,CAD,NTN3,CAPN2,ROR2,CASP9,ANGPTL1,CDK5,PDGFRA,PDGFRB,PDLIM7,SERPINF1,PACSIN3,S1PR2,PIK3R2,CTHRC1,NLE1,TTLL1,PLCD1,TAFA5,COL1A1,COL2A1,COL3A1,COL4A1,COL5A1,MBOA…
GO: Biological Process	GO:0019941	modification-dependent protein catabolic process		9.225e-05	0.8934	0.00307	0.02995	99	746	CACUL1,KCTD13,AXIN1,AKT1,FBXO33,USP29,PIAS1,ARRB1,UHRF1,CCAR2,AUP1,NFE2L2,BTRC,USP50,CCNF,CDC20,CHMP1A,ERCC8,LONP1,FBXW5,PLK1,RNF26,PSMF1,RNF166,DERL1,BAG2,RNF167,TRAF4,KLHDC3,EDEM1,PSEN1,RNF40,KEAP1,FBXL6,TMUB1,CHMP7,FBXW8,SERGEF,RAD23A,VPS37C,CHMP6,DET1,DMAC2,DVL1,VPS37B,KCTD17,RNF6,FBXO31,KCTD10,MAEA,UBAP1,TMEM129,UCHL5,SPSB4,FOXF2,AGAP3,UBE2J1,ATG7,SPSB1,DTL,SIRT6,SKP2,RNF126,NPLOC4,RBCK1,USP…
GO: Biological Process	GO:0040008	regulation of growth		9.336e-05	0.9041	0.003096	0.0302	114	884	MKKS,ABL1,RBM10,ACVRL1,NDRG3,MEIS1,RNF157,AKT1,LTBP4,YBX3,DACT3,FLCN,SOCS1,CCAR2,BECN1,HYAL2,NUBP1,NDN,NRP1,HDAC3,ZPR1,EIF2B2,OSGIN2,CASP9,CCNB1,CCND2,CCNB2,CDK1,CDK5,CDK9,TRIP10,PHB1,SERPINE2,EXOSC9,DDX49,POT1,BCAR1,NSMF,PPT1,MAP2K5,CYBA,DAXX,PTCH1,MUL1,DNM2,DUSP9,ARMC10,E4F1,RGS2,EFNA5,RNF6,MEGF8,ATAD3A,NME6,ZNF639,EPHA7,NET1,RPS6KA1,PAK4,EXT2,SOCS7,YAP1,CRLF3,FGFR1,MAD2L2,FHL1,CXCL12,FOXC1,FOX…
GO: Biological Process	GO:0006511	ubiquitin-dependent protein catabolic process		9.759e-05	0.9451	0.003208	0.03129	98	738	CACUL1,KCTD13,AXIN1,AKT1,FBXO33,USP29,PIAS1,ARRB1,UHRF1,CCAR2,AUP1,NFE2L2,BTRC,USP50,CCNF,CDC20,CHMP1A,ERCC8,FBXW5,PLK1,RNF26,PSMF1,RNF166,DERL1,BAG2,RNF167,TRAF4,KLHDC3,EDEM1,PSEN1,RNF40,KEAP1,FBXL6,TMUB1,CHMP7,FBXW8,SERGEF,RAD23A,VPS37C,CHMP6,DET1,DMAC2,DVL1,VPS37B,KCTD17,RNF6,FBXO31,KCTD10,MAEA,UBAP1,TMEM129,UCHL5,SPSB4,FOXF2,AGAP3,UBE2J1,ATG7,SPSB1,DTL,SIRT6,SKP2,RNF126,NPLOC4,RBCK1,USP21,GET…
GO: Biological Process	GO:0051310	metaphase plate congression		9.766e-05	0.9457	0.003208	0.03129	19	81	MLH1,BIRC5,BECN1,CCNB1,ZW10,AURKB,CHMP1A,CHMP7,CHMP6,CDCA8,CENPQ,RRS1,PSRC1,KIF2C,NUP62,INCENP,CDT1,KIFC1,KIF22
GO: Biological Process	GO:0098732	macromolecule deacylation		9.771e-05	0.9463	0.003208	0.03129	32	174	MTA3,C6orf89,SAP30BP,CCAR2,NDN,HDAC3,NEK3,ABHD17C,PHB1,PPT2,BRMS1,MIER2,PPT1,PRKAA1,ABHD12,GATAD2A,HDAC5,PRMT6,LYPLA1,SGF29,TADA3,ZNF703,FLNA,SIRT6,SREBF1,KAT2A,MSL3,RRP8,WDR5,LYPLA2,PINK1,KAT14
GO: Biological Process	GO:0043066	negative regulation of apoptotic process		0.0001006	0.9746	0.003292	0.03212	144	1167	AARS1,ABL1,MAZ,MCM5,ACVR1,RNF157,GRK2,KITLG,AKT1,AKT2,AKR1B1,ANXA5,BIRC5,YBX3,CDK10,ARRB1,ASNS,CCAR2,BECN1,BAK1,FADD,CCND1,NRP1,BMI1,HDAC3,NFATC4,NFE2L2,ZPR1,NOTCH2,PNP,CCND2,CDK1,CDK5,AURKB,CEBPB,PDGFRB,TRIP10,PHB1,CLN3,NLE1,EEF2K,PLK1,CNTFR,COL2A1,MAPK8IP1,ZNF385A,BABAM2,PPT1,PRKAA1,PRKCD,MAPK7,MAP2K1,MAP2K5,DNAJC3,PSEN1,NOC2L,INTS1,DAXX,BCL2L12,DHCR24,SLC35F6,DLX1,QARS1,RGL2,RAF1,DPEP1,RARG,TS…
GO: Biological Process	GO:0042558	pteridine-containing compound metabolic process		0.0001017	0.9851	0.003317	0.03236	13	44	MTHFD1,MTRR,PCBD1,MTHFD1L,DHFR,FPGS,SHMT1,SHMT2,SLC19A1,SPR,MTHFD2,GART,TYMS
GO: Biological Process	GO:0030198	extracellular matrix organization		0.0001037	1	0.00337	0.03288	59	394	ABL1,MFAP4,AEBP1,MMP2,LTBP4,MPV17,ANXA2,APBB1,BMP1,BMP2,PLOD3,PDGFRA,COL1A1,COL2A1,COL3A1,COL4A1,COL5A1,COL9A1,COL9A3,COL13A1,EFEMP2,KANK2,DAG1,QSOX1,PTX3,WASHC1,COLGALT1,ERCC2,RAMP2,COQ8B,ETS1,EXT2,FBLN1,FBLN2,FOXF1,FOXF2,FOXC1,FOXC2,NID2,SFRP2,NTNG1,P3H4,SOX9,B4GALT1,PHLDB1,SULF2,SULF1,P3H1,TFAP2A,EMILIN1,TGFBI,TNFRSF1A,HAS2,FKBP10,CCN1,SLC35B2,ITGA5,LAMB2,PBXIP1
GO: Biological Process	GO:0007219	Notch signaling pathway		0.0001048	1	0.003396	0.03313	41	245	AKT1,ARRB1,BMP2,NOTCH2,NOTCH3,CAD,ANGPTL1,NEURL1,NLE1,PLVAP,PSEN1,PTBP1,DLX1,DLX2,SLC35C2,RFNG,TSPAN5,APH1A,KCTD10,ARL6,YAP1,FOXC1,FOXC2,TRAF7,AKT1S1,WDR12,SNAI1,SNX5,SOX9,GMDS,TBX2,PRSS23,PTP4A3,ENHO,HEY1,TSPAN15,HOXD3,HES1,DTX2,TCIM,TSPAN14
GO: Biological Process	GO:0042692	muscle cell differentiation		0.0001058	1	0.003414	0.0333	89	658	RBM10,ACTN4,ACTN1,ACVR1,AXIN1,MEOX1,GRK2,AKT1,FOXO4,BIN1,HDAC3,BMP2,NFATC4,NTN3,CAPN2,CCNB1,CCND2,CDK1,CDK9,PDGFRA,PDGFRB,TRIP10,GMPPB,B3GALNT2,EFEMP2,CSRP1,PIEZO1,DAG1,DAXX,PTBP1,WDR1,RAB3IL1,DNM2,HDAC5,RCAN1,RGS2,EDNRB,MBNL2,PTCD2,RAMP2,SPEG,RXRB,MYL9,PRMT5,SETD3,SDC1,CXCL12,FOXF1,FOXF2,RBM38,FOXC1,FOXC2,CARM1,FOXO1,FLII,ATG7,SGCB,SIRT6,PDLIM5,SCUBE1,SMARCD3,SOX9,INPP5K,SRF,GATA6,KAT2A,GLI1,EHD…
GO: Biological Process	GO:0009168	purine ribonucleoside monophosphate biosynthetic process		0.0001076	1	0.003458	0.03373	9	23	ADK,ADSL,AMPD2,PNP,PFAS,GMPR2,GART,HPRT1,IMPDH1
GO: Biological Process	GO:1902750	negative regulation of cell cycle G2/M phase transition		0.0001078	1	0.003458	0.03373	18	75	FOXO4,BABAM1,CDK1,CDC6,AURKB,NABP2,PLK1,DONSON,BABAM2,FHL1,ATF5,DTL,CLSPN,ZFYVE19,RINT1,HUS1,INTS3,AVEN
GO: Biological Process	GO:0032200	telomere organization		0.0001084	1	0.003465	0.0338	35	198	HAT1,CCNE1,EXO1,PARN,PCNA,AURKB,TFPT,GAR1,NABP2,INO80E,POT1,MAPK3,TELO2,DNA2,GNL3,RAD51,RAD51C,RAD51D,UPF1,WRAP53,RPA1,RPA2,ERCC1,ACTR5,STN1,UCHL5,FEN1,MAD2L2,SIRT6,RTEL1,HUS1,DCLRE1B,XRCC1,ACD,LMNA
GO: Biological Process	GO:1903320	regulation of protein modification by small protein conjugation or removal		0.0001096	1	0.003481	0.03396	46	286	ABL1,AXIN1,PEF1,AKT1,FBXO33,PIAS1,ARRB1,BMI1,HDAC3,BUB1B,TSPO,BTRC,CDC20,CDK5,CDK9,PLK1,DERL1,BAG2,CRY1,PSEN1,DAXX,RNF40,COPS7A,FBXO5,MUL1,GNL3,WASHC1,CENPS,RELA,SPSB4,MAD2L2,FOXF2,TRAF7,ATG7,SKP2,INAVA,GCLC,UBE2C,NXN,GSK3A,PRR7,HSPBP1,USP4,PINK1,AIMP2,MAD2L1
GO: Biological Process	GO:0050000	chromosome localization		0.0001096	1	0.003481	0.03396	22	102	MLH1,BIRC5,BECN1,CCNB1,ZW10,AURKB,CHMP1A,IFFO1,CHMP7,CHMP6,CDCA8,CENPQ,KATNB1,RRS1,PSRC1,KIF2C,NUP62,INCENP,CDT1,KIFC1,KIF22,LMNA
GO: Biological Process	GO:0051130	positive regulation of cellular component organization		0.0001112	1	0.003512	0.03426	158	1303	ABL1,ACTN4,ADD3,CDC45,FZD4,AP2A1,AKT2,NCK2,BIN1,GIT1,ANXA2,APBB1,MSN,ARRB1,ATF1,BECN1,ADAM9,BAK1,NRP1,BMP2,NFE2L2,EIF2B2,WRAP73,CNOT2,USP50,CAPN2,ROR2,NEURL1,PALM,PARN,CD151,CDC20,CDK5,AURKB,PDGFRB,SERPINF1,ZDHHC1,TFPT,SERPINE2,METRN,CLN3,NABP2,EEF2K,PICK1,CNTFR,INO80E,MAGEL2,EFEMP2,POT1,DDX56,SH2B1,MAD2L1BP,PPP2R5B,PPP2R5D,NSMF,PPT1,POLDIP2,MAPK3,MAP2K1,PSEN1,PIEZO1,DEF8,DAG1,PTBP1,PTK7,FBXW8,FB…
GO: Biological Process	GO:0043062	extracellular structure organization		0.0001113	1	0.003512	0.03426	59	395	ABL1,MFAP4,AEBP1,MMP2,LTBP4,MPV17,ANXA2,APBB1,BMP1,BMP2,PLOD3,PDGFRA,COL1A1,COL2A1,COL3A1,COL4A1,COL5A1,COL9A1,COL9A3,COL13A1,EFEMP2,KANK2,DAG1,QSOX1,PTX3,WASHC1,COLGALT1,ERCC2,RAMP2,COQ8B,ETS1,EXT2,FBLN1,FBLN2,FOXF1,FOXF2,FOXC1,FOXC2,NID2,SFRP2,NTNG1,P3H4,SOX9,B4GALT1,PHLDB1,SULF2,SULF1,P3H1,TFAP2A,EMILIN1,TGFBI,TNFRSF1A,HAS2,FKBP10,CCN1,SLC35B2,ITGA5,LAMB2,PBXIP1
GO: Biological Process	GO:0006166	purine ribonucleoside salvage		0.000113	1	0.003542	0.03456	5	7	ADK,MTAP,PNP,PGM2,HPRT1
GO: Biological Process	GO:0021563	glossopharyngeal nerve development		0.000113	1	0.003542	0.03456	5	7	CAD,GLI1,HOXA3,HOXB3,HOXD3
GO: Biological Process	GO:0006643	membrane lipid metabolic process		0.0001139	1	0.003557	0.0347	38	222	DEGS1,PLPP2,PLPP3,B4GALT3,B3GALNT1,GPAA1,ST3GAL5,PIGQ,ELOVL6,PPT1,CSNK1G2,PRKAA1,PRKCD,DPEP1,PIGU,CLN8,GLTP,B3GNT5,ST6GALNAC6,ATG7,SMPD4,ST3GAL1,ST3GAL4,ST3GAL3,PIGT,SMPD1,SMPD2,GLB1,PGAP2,SERINC3,HTRA2,CPTP,HEXA,ELOVL5,CERK,ELOVL1,CCN1,MPPE1
GO: Biological Process	GO:0009161	ribonucleoside monophosphate metabolic process		0.0001175	1	0.003658	0.03568	17	69	ADK,ADSL,AK1,AMPD2,PNP,CAD,PFAS,PRPS1,UCK1,DCK,GMPR2,NT5C2,GART,GUK1,HPRT1,UMPS,IMPDH1
GO: Biological Process	GO:0048706	embryonic skeletal system development		0.0001217	1	0.003776	0.03684	49	312	MDFI,MEIS1,AXIN1,ALCAM,MTHFD1,MYCN,BMI1,BMP2,PYGO2,NANS,PDGFRA,PDGFRB,S1PR2,PLCB3,COL1A1,PMM2,COL2A1,PRRX1,MTHFD1L,PKDCC,MMACHC,MKS1,DLX1,DLX2,RDH10,MEGF8,PRRX2,FOXC2,DEAF1,FUZ,RBCK1,SULF2,SULF1,KDM2B,TWIST2,TFAP2A,TWIST1,HOXA2,HOXA3,HOXB2,HOXB3,HOXB4,HOXD3,HOXD4,NR1H2,WNT5A,PCGF2,ITGA5,ALX1
GO: Biological Process	GO:0051348	negative regulation of transferase activity		0.000125	1	0.003857	0.03763	51	329	ABL1,AKT1,HYAL2,BMP2,BUB1B,ERRFI1,CDC20,PLK1,SH3BP5,MAPK8IP1,POT1,BAG2,CSK,PRKCD,MAPK7,DNAJC3,PRPSAP1,PSEN1,DAXX,FBXO5,QARS1,CHMP6,WASHC1,DVL1,TRIM27,RGS2,EPHB2,CLN8,DTNBP1,TAB1,MAD2L2,PRKAG2,SFRP1,SFRP2,AKT1S1,NPRL2,SMPD1,INPP5K,PRDX3,TARBP2,TFAP4,GSK3A,GSTP1,SH3BP5L,UBASH3B,NUP62,INPPL1,DUSP22,IPO5,CAMK2N2,MAD2L1
GO: Biological Process	GO:0040007	growth		0.0001251	1	0.003857	0.03763	181	1528	MKKS,ABL1,RBM10,ACVRL1,NDRG3,MEIS1,RNF157,AXIN1,AKT1,ALCAM,LTBP4,GEMIN2,ANXA6,YBX3,DACT3,FLCN,SOCS1,CCAR2,BECN1,HYAL2,NUBP1,NDN,NRP1,HDAC3,PYGO2,ZPR1,EIF2B2,CPNE1,OSGIN2,NOTCH2,NOTCH3,MPZL1,CASP9,CCNB1,CCND2,CCNE1,CCNB2,CDK1,CDK5,CDK9,PDGFRA,PDGFRB,TRIP10,PHB1,SERPINE2,CTHRC1,SEC61A1,COL1A1,COL2A1,COL3A1,EXOSC9,COL9A1,DDX49,POC1A,POT1,PKDCC,GEMIN5,BCAR1,TRAF4,NSMF,PPT1,CTSB,MAP2K5,CYBA,INTS1,DAG1…
GO: Biological Process	GO:0072527	pyrimidine-containing compound metabolic process		0.000126	1	0.003868	0.03774	21	96	MPV17,NME4,CAD,NTHL1,APOBEC3H,GATB,NME7,THTPA,CRMP1,PRPS1,UCK1,DCK,DCTD,NME6,RRM2,SHMT1,TK1,TYMS,UMPS,UNG,PYCR3
GO: Biological Process	GO:0001838	embryonic epithelial tube formation		0.0001265	1	0.003868	0.03774	33	184	ABL1,SHROOM3,MTHFD1,CTHRC1,MTHFD1L,IRX1,PRKACA,GATAD2A,PTCH1,MKS1,PTK7,RARG,DVL1,DVL2,IRX2,SFRP1,SFRP2,DEAF1,FUZ,FZD2,SOX9,PARD6G,KAT2A,KDM2B,CCDC85B,TFAP2A,TGIF1,PLXNB2,TWIST1,VASP,WNT5A,SALL4,ALX1
GO: Biological Process	GO:0010563	negative regulation of phosphorus metabolic process		0.0001266	1	0.003868	0.03774	76	545	ABL1,GRK2,AKT1,NCK2,GIT1,ARRB1,PLPP3,FLCN,SOCS1,HYAL2,H19,BAK1,BMP2,TSPO,CTDSP1,CCNB1,ERRFI1,ZDHHC8,CACTIN,PLK1,SH3BP5,MAPK8IP1,PTPA,PPP2R5D,PPP5C,CSK,PRKCD,MAPK7,DNAJC3,PRPSAP1,MYADM,PSEN1,DAXX,SIRPA,PPP1R37,QARS1,CHMP6,WASHC1,DVL1,TRIM27,RGS2,CTDSPL,EPHB2,LPCAT1,DTNBP1,FBLN1,TAB1,PRKAG2,SFRP1,SFRP2,SIRT6,ZBED3,AKT1S1,NPRL2,CNKSR3,SMPD1,INPP5K,PBK,PRDX3,PPP1R9B,TARBP2,EMILIN1,TFAP4,GSK3A,PWP1,GS…
GO: Biological Process	GO:0048863	stem cell differentiation		0.0001296	1	0.003948	0.03851	68	475	ABL1,RBM10,ACVR1,MEOX1,PEF1,KITLG,AP2A1,MTA3,FOXO4,ALCAM,ANXA6,FGFRL1,NRP1,BMP2,ZFP36L2,NFE2L2,PLOD3,PDGFRA,PDGFRB,KCTD15,PUS7,NELFB,MAPK3,TCF7L1,GATAD2A,PTCH1,NSUN2,DLX2,DNMT3B,L3MBTL2,RDH10,RGS2,EDNRB,CDCA7,KLHL12,ERCC2,SMYD5,F2R,YAP1,POLR1B,FGFR1,FOXC1,FOXC2,SEMA6C,SEMA3F,SFRP1,SFRP2,SIRT6,EPOP,LMBR1L,FRZB,SOX9,SRF,GATA6,TBX2,TBX3,TCOF1,TFAP2A,PWP1,TWIST1,HOXB4,HOXD4,HES1,FBXL17,WTIP,MEIS3,NEL…
GO: Biological Process	GO:0006997	nucleus organization		0.0001309	1	0.00396	0.03863	31	169	BIN1,LEMD2,PYGO2,ZPR1,USP50,CDK1,CHMP1A,RCC1,ZDHHC8,PLK1,TMEM43,NUP93,DAXX,CHMP7,NECTIN2,FAM118A,FAM118B,CHMP6,WRAP53,ETS1,POLR1B,AGAP3,NUP35,NDC1,NEK6,RRP8,LMNB2,CTDNEP1,PES1,TMEM201,LMNA
GO: Biological Process	GO:0061919	process utilizing autophagic mechanism		0.0001313	1	0.00396	0.03863	84	617	ABL1,FUNDC1,AKT1,GRAMD1A,ZNF622,FLCN,BECN1,ATG4A,AUP1,TSPO,CAPNS1,CDK5,CHMP1A,CDK16,PIK3R2,CLN3,ATG9A,RNF166,RETREG2,SEC22B,CTSA,PRKAA1,PRKACA,POLDIP2,MAPK3,MAP2K1,CTSB,CTSD,GPSM1,PSEN1,DAPK3,KEAP1,CHMP7,QSOX1,MUL1,VPS37C,RALB,CHMP6,WASHC1,TOM1,TRIM27,VPS37B,TBC1D17,NAMPT,RNF41,TMEM39A,SPNS1,RGS19,TCIRG1,TEX264,EVA1A,WDR24,FOXO1,ATG7,VPS26B,TM9SF1,NPRL2,CAMKK2,GAA,SNX5,SREBF1,RETREG3,ATG4B,EXOC7,…
GO: Biological Process	GO:0006914	autophagy		0.0001313	1	0.00396	0.03863	84	617	ABL1,FUNDC1,AKT1,GRAMD1A,ZNF622,FLCN,BECN1,ATG4A,AUP1,TSPO,CAPNS1,CDK5,CHMP1A,CDK16,PIK3R2,CLN3,ATG9A,RNF166,RETREG2,SEC22B,CTSA,PRKAA1,PRKACA,POLDIP2,MAPK3,MAP2K1,CTSB,CTSD,GPSM1,PSEN1,DAPK3,KEAP1,CHMP7,QSOX1,MUL1,VPS37C,RALB,CHMP6,WASHC1,TOM1,TRIM27,VPS37B,TBC1D17,NAMPT,RNF41,TMEM39A,SPNS1,RGS19,TCIRG1,TEX264,EVA1A,WDR24,FOXO1,ATG7,VPS26B,TM9SF1,NPRL2,CAMKK2,GAA,SNX5,SREBF1,RETREG3,ATG4B,EXOC7,…
GO: Biological Process	GO:0043487	regulation of RNA stability		0.000137	1	0.004116	0.04016	37	216	RBM10,MLH1,AKT1,DCPS,YBX3,ZFP36L2,CNOT2,PDE12,CNOT9,PARN,TBRG4,MAPKAPK2,NOCT,FASTKD3,EXOSC9,DDX49,CNOT10,PRKCD,PTBP1,NSUN2,YTHDF1,PAN2,DXO,E2F1,UPF1,PLEKHN1,RBM38,CNOT11,MEX3D,PCID2,AGO2,FASTK,GTPBP3,EXOSC2,TRAF2,EXOSC5,TIRAP
GO: Biological Process	GO:0045229	external encapsulating structure organization		0.0001373	1	0.004116	0.04016	59	398	ABL1,MFAP4,AEBP1,MMP2,LTBP4,MPV17,ANXA2,APBB1,BMP1,BMP2,PLOD3,PDGFRA,COL1A1,COL2A1,COL3A1,COL4A1,COL5A1,COL9A1,COL9A3,COL13A1,EFEMP2,KANK2,DAG1,QSOX1,PTX3,WASHC1,COLGALT1,ERCC2,RAMP2,COQ8B,ETS1,EXT2,FBLN1,FBLN2,FOXF1,FOXF2,FOXC1,FOXC2,NID2,SFRP2,NTNG1,P3H4,SOX9,B4GALT1,PHLDB1,SULF2,SULF1,P3H1,TFAP2A,EMILIN1,TGFBI,TNFRSF1A,HAS2,FKBP10,CCN1,SLC35B2,ITGA5,LAMB2,PBXIP1
GO: Biological Process	GO:0031400	negative regulation of protein modification process		0.0001385	1	0.004141	0.0404	87	645	ABL1,GRK2,AKT1,NCK2,ARRB1,PLPP3,FLCN,SOCS1,HYAL2,BAK1,BMP2,BUB1B,TSPO,CTDSP1,CCNB1,ERRFI1,CDC20,CDK5,CACTIN,PLK1,SH3BP5,MAPK8IP1,BAG2,CRY1,PTPA,PPP2R5D,PPP5C,PRKAA1,PRKCD,MAPK7,DNAJC3,MYADM,PSEN1,NOC2L,DAXX,SIRPA,FBXO5,QARS1,DNMT3B,CHMP6,L3MBTL2,DVL1,RELA,TRIM27,RGS2,PRMT6,CTDSPL,EPHB2,DTNBP1,FBLN1,TAB1,MAD2L2,PRKAG2,SFRP1,SFRP2,ATG7,ZBED3,AKT1S1,CNKSR3,SMPD1,INPP5K,PBK,GCLC,P3H1,PPP1R9B,TARBP2,W…
GO: Biological Process	GO:0060485	mesenchyme development		0.0001402	1	0.004154	0.04052	69	485	ACVR1,ACVRL1,MEOX1,PEF1,KITLG,ALCAM,ANXA6,ARRB1,DACT3,ATP6AP1,FGFRL1,NRP1,BMP2,NOTCH3,PLOD3,PDGFRA,PDGFRB,TRIP10,KCTD15,COL1A1,MAPK3,DAG1,PTK7,DLX2,RARG,RDH10,RGS2,EDNRB,MEGF8,TRIM62,KLHL12,YAP1,POLR1B,FGFR1,MAD2L2,FOXF1,FOXF2,FOXC1,FOXC2,SEMA6C,SEMA3F,ZNF703,FLNA,SFRP1,SFRP2,FUZ,ZFP64,FRZB,SNAI1,SOX9,PHLDB1,POFUT2,TBX2,TBX3,TCOF1,TFAP2A,NOMO1,TGFB1I1,HEY1,HAS2,MMD,TWIST1,HES1,WNT5A,FBXL17,WTIP,M…
GO: Biological Process	GO:0046037	GMP metabolic process		0.0001403	1	0.004154	0.04052	11	34	ADK,ADSL,AMPD2,PNP,PFAS,GMPR2,NT5C2,GART,GUK1,HPRT1,IMPDH1
GO: Biological Process	GO:0043247	telomere maintenance in response to DNA damage		0.0001403	1	0.004154	0.04052	11	34	TFPT,INO80E,POT1,ERCC1,ACTR5,UCHL5,MAD2L2,RTEL1,DCLRE1B,XRCC1,ACD
GO: Biological Process	GO:0019318	hexose metabolic process		0.0001407	1	0.004155	0.04054	46	289	MAN2C1,MAN2B1,AKT1,AKT2,AKR1B1,MPI,SLC25A12,ATF4,PDK3,PFKL,PFKM,PGM1,PHKG2,PMM1,PMM2,SLC2A8,CRY1,PRKAA1,SLC25A10,ADPGK,GNPDA1,SLC25A13,ENO3,PGM2,BCKDK,MAEA,FOXO1,SIRT6,G6PC3,SLC25A1,GAA,WDTC1,GALE,GALK1,GALT,KAT2A,SERP1,B4GALT1,GLB1,POFUT2,WDR5,GSK3A,FAM3A,USF1,IGFBP4,INPPL1
GO: Biological Process	GO:0006401	RNA catabolic process		0.0001415	1	0.004164	0.04063	52	339	RBM10,MLH1,AKT1,DCPS,YBX3,ZFP36L2,ZPR1,CNOT2,PDE12,CNOT9,PARN,TBRG4,DIS3L,MAPKAPK2,NOCT,FASTKD3,EXOSC9,DDX49,CNOT10,PRKCD,PTBP1,NSUN2,YTHDF1,PAN2,DNA2,NBDY,RNASEH2B,DXO,E2F1,UPF1,SIDT2,PLEKHN1,FEN1,RBM38,CNOT11,RNASEH2A,MEX3D,PYM1,NUDT16L1,SND1,PCID2,AGO2,FASTK,SUPV3L1,SMG9,GTPBP3,EXOSC2,TRAF2,EDC4,ELAC2,EXOSC5,TIRAP
GO: Biological Process	GO:0006753	nucleoside phosphate metabolic process		0.0001438	1	0.004221	0.04118	92	691	NUDT9,ADK,ADSL,AK1,MPI,MPV17,TPST2,TPST1,AMPD2,GIT1,SLC25A12,MTHFD1,FLCN,H19,MVD,MVK,DGAT1,TSPO,ACSF3,NME4,PNP,CAD,NTHL1,PDK3,GATB,PFAS,PFKL,PFKM,PGD,PGM1,PPT2,NOCT,ELOVL6,NME7,SAMHD1,PPT1,PRKAA1,PRKAG1,MAP2K1,ADPGK,PRPS1,PRPSAP1,PRPSAP2,PSEN1,UCK1,DCK,DCTD,PTGIS,CANT1,RNASEH2B,ACOT8,NUDT11,NAMPT,SLC25A13,NME6,ENO3,GMPR2,RRM2,PRKAG2,SHMT1,ACSF2,SIRT6,RPIA,SLC25A1,NT5C2,FIGNL1,GALE,GALK1,GALT,GARS…
GO: Biological Process	GO:0009314	response to radiation		0.0001461	1	0.004267	0.04163	87	646	MFAP4,TP53I13,AKT1,AKT2,MMP2,RAD54L,APBB1,ARRB1,BABAM1,ASNS,CCAR2,ATF4,HYAL2,B4GALT2,BAK1,CCND1,NFATC4,PNP,CASP6,CASP9,CCND2,PCNA,CDK5,AURKB,PDE6D,ERCC8,SERPINE2,NABP2,TMEM109,COL2A1,COL3A1,POLD1,POLG,BABAM2,CRIP1,CRY1,PRKAA1,IPO13,PRKCD,CYBA,PSEN1,PCLAF,NOC2L,FBXL6,TIPIN,RAD1,DNM2,RAD9A,DNMT3B,RAD51,RELA,NAMPT,NR2F6,ERCC1,ERCC2,ERCC3,NET1,ACTR5,YAP1,FECH,FEN1,SCT,CXCL12,AGAP3,SFRP1,SFRP2,DEAF1,D…
GO: Biological Process	GO:0035601	protein deacylation		0.0001463	1	0.004267	0.04163	31	170	MTA3,C6orf89,SAP30BP,CCAR2,NDN,HDAC3,NEK3,ABHD17C,PHB1,BRMS1,MIER2,PPT1,PRKAA1,ABHD12,GATAD2A,HDAC5,PRMT6,LYPLA1,SGF29,TADA3,ZNF703,FLNA,SIRT6,SREBF1,KAT2A,MSL3,RRP8,WDR5,LYPLA2,PINK1,KAT14
GO: Biological Process	GO:0071478	cellular response to radiation		0.0001517	1	0.004412	0.04304	38	225	MFAP4,AKT2,MMP2,ATF4,HYAL2,BAK1,NFATC4,CASP9,CCND2,PCNA,AURKB,TMEM109,POLD1,BABAM2,CRIP1,CRY1,PRKCD,CYBA,NOC2L,RAD1,DNM2,RAD9A,RAD51,NAMPT,ERCC1,NET1,ACTR5,YAP1,AGAP3,SFRP1,SFRP2,RAD51AP1,SMPD1,FIGNL1,PBK,TIMP1,HSF1,HUS1
GO: Biological Process	GO:0006144	purine nucleobase metabolic process		0.0001546	1	0.004483	0.04374	10	29	ADK,AK1,PNP,PRPS1,GMPR2,SHMT1,SHMT2,NT5C2,GART,HPRT1
GO: Biological Process	GO:0006468	protein phosphorylation		0.0001553	1	0.004491	0.04381	210	1818	ABL1,CACUL1,SCYL1,ACVR1,ACVRL1,MAP3K3,AXIN1,CDC7,FZD4,FZD8,GRK2,KITLG,MAP3K10,AKT1,AKT2,NCK2,ANXA2,BIRC5,CDK10,ARRB1,PLPP3,FLCN,SOCS1,BECN1,HYAL2,ADAM9,NAB2,BAK1,CCND1,NRP1,HDAC3,BMP2,NEK3,BUB1B,CAD,CAMK2G,ROR2,ADCK2,CTDSP1,RUNX1T1,CCNA2,CCNB1,CCND2,PKMYT1,CCNE1,CCNF,CNOT9,CCNB2,NEURL1,ERRFI1,CDK1,CDC6,CDK5,AURKB,CDK9,CDK16,PDGFRA,PDGFRB,MAPKAPK2,PDK3,S1PR2,PHB1,CKS2,PHKG2,CACTIN,LONP1,CLK3,CLN3,…
GO: Biological Process	GO:0035108	limb morphogenesis		0.0001564	1	0.004508	0.04397	33	186	MYCN,BAK1,NOTCH2,ROR2,ZNF358,COL2A1,COL3A1,PRRX1,PKDCC,PSEN1,PTCH1,MKS1,RARG,RDH10,MEGF8,MECOM,FBN2,FGFR1,PRRX2,SFRP2,FUZ,SOX9,GPC3,SULF1,GNA12,TBX2,TBX3,TFAP2A,TWIST1,WNT5A,ACD,SALL4,ALX1
GO: Biological Process	GO:0009117	nucleotide metabolic process		0.0001601	1	0.004601	0.04489	91	684	NUDT9,ADK,ADSL,AK1,MPI,MPV17,TPST2,TPST1,AMPD2,GIT1,SLC25A12,MTHFD1,FLCN,H19,MVD,MVK,DGAT1,TSPO,ACSF3,NME4,PNP,CAD,NTHL1,PDK3,GATB,PFAS,PFKL,PFKM,PGD,PGM1,PPT2,NOCT,ELOVL6,NME7,SAMHD1,PPT1,PRKAA1,PRKAG1,MAP2K1,ADPGK,PRPS1,PRPSAP1,PRPSAP2,PSEN1,UCK1,DCK,DCTD,PTGIS,RNASEH2B,ACOT8,NUDT11,NAMPT,SLC25A13,NME6,ENO3,GMPR2,RRM2,PRKAG2,SHMT1,ACSF2,SIRT6,RPIA,SLC25A1,NT5C2,FIGNL1,GALE,GALK1,GALT,GARS1,GART…
GO: Biological Process	GO:0016051	carbohydrate biosynthetic process		0.000163	1	0.004671	0.04556	42	258	MGAT2,AP2A1,AKT1,AKT2,AKR1B1,SLC25A12,ATF4,B3GALNT1,NANS,PGD,PGM1,PHKG2,PLCD1,GSTO1,CRY1,PRKAA1,SLC25A10,PTH1R,GNPDA1,KCTD10,SLC25A13,MAEA,EXT2,ST6GALNAC6,CHST12,FOXO1,ISYNA1,ST3GAL4,ST3GAL3,SIRT6,G6PC3,SLC25A1,CHST14,INPP5K,KAT2A,B4GALT1,WDR5,GSK3A,GYG1,GYS1,FAM3A,HAS2
GO: Biological Process	GO:0031396	regulation of protein ubiquitination		0.0001659	1	0.004738	0.04622	40	242	ABL1,AXIN1,PEF1,AKT1,FBXO33,ARRB1,BMI1,HDAC3,BUB1B,TSPO,BTRC,CDC20,CDK5,CDK9,PLK1,DERL1,BAG2,CRY1,PSEN1,DAXX,RNF40,FBXO5,WASHC1,CENPS,SPSB4,MAD2L2,FOXF2,ATG7,SKP2,INAVA,GCLC,UBE2C,NXN,GSK3A,PRR7,HSPBP1,USP4,PINK1,AIMP2,MAD2L1
GO: Biological Process	GO:1902532	negative regulation of intracellular signal transduction		0.0001701	1	0.004844	0.04725	89	667	ABL1,KCTD13,RNF157,AKT1,GIT1,LEMD2,DGKZ,YBX3,THOC5,ARRB1,FLCN,CCAR2,HYAL2,HDAC3,BMP2,NFE2L2,CPNE1,ERRFI1,PHB1,SLC9A3R2,CACTIN,SERPINE2,PIK3R2,HOMER3,HOMER2,MAPK8IP1,LITAF,ZNF385A,MAD2L1BP,RNF167,CSK,PRKAA1,PRKCD,MAPK7,MAP2K1,MAP2K3,MYADM,NOC2L,DAG1,SIRPA,BCL2L12,QARS1,MUL1,RCAN1,DUSP9,ARMC10,RELA,RGS2,LPAR1,PPIF,TRAP1,KCTD10,EPHB2,ATAD5,MECOM,FBLN1,CXCL12,WDR24,FOXO1,SFRP1,SFRP2,AKT1S1,NPLOC4,NPR…
GO: Biological Process	GO:0070849	response to epidermal growth factor		0.0001711	1	0.004845	0.04727	17	71	GRK2,AKT1,GIT1,BECN1,ZFP36L2,ZPR1,ERRFI1,COL1A1,MAPK3,BAIAP2,FOXC1,SOX9,INPP5K,PPP1R9B,ACOT2,GSTP1,DUSP22
GO: Biological Process	GO:0044774	mitotic DNA integrity checkpoint signaling		0.0001714	1	0.004845	0.04727	21	98	FOXO4,DGKZ,BABAM1,CRADD,CCND1,CDK1,CDC6,PLK1,DONSON,BABAM2,TIPIN,RAD9A,FBXO31,RPA2,RBM38,DTL,MUS81,CLSPN,PBK,RINT1,HUS1
GO: Biological Process	GO:0019220	regulation of phosphate metabolic process		0.0001733	1	0.004845	0.04727	196	1684	ABL1,CACUL1,ACVR1,ACVRL1,AXIN1,FZD4,FZD8,GRK2,KITLG,MAP3K10,AKT1,AKT2,NCK2,GIT1,ANXA2,ZNF622,BIRC5,DGKZ,ARRB1,SLC25A12,PLPP3,FLCN,SOCS1,HYAL2,H19,ADAM9,NAB2,BAK1,CCND1,NRP1,HDAC3,BMP2,MTMR2,TSPO,CAPN2,ROR2,CTDSP1,CCNA2,CCNB1,CCND2,PKMYT1,CCNE1,CCNF,CNOT9,CCNB2,SCARB1,NEURL1,ERRFI1,CDC6,CDK5,AURKB,PDGFRA,PDGFRB,PDK3,S1PR2,ZDHHC8,PHB1,CKS2,CACTIN,LONP1,PIK3R2,CLN3,EEF2K,PLCD1,PLK1,SH3BP5,MAPK8IP1,T…
GO: Biological Process	GO:0030174	regulation of DNA-templated DNA replication initiation		0.0001736	1	0.004845	0.04727	7	15	MCM2,MCM3,MCM5,MCM6,CIZ1,GMNN,CDT1
GO: Biological Process	GO:1902969	mitotic DNA replication		0.0001736	1	0.004845	0.04727	7	15	MCM2,MCM3,MCM6,CDC45,RAD51,FGFR1,LIG1
GO: Biological Process	GO:0090179	planar cell polarity pathway involved in neural tube closure		0.0001736	1	0.004845	0.04727	7	15	PTK7,DVL1,DVL2,SFRP1,SFRP2,FZD2,WNT5A
GO: Biological Process	GO:0006188	IMP biosynthetic process		0.0001736	1	0.004845	0.04727	7	15	ADSL,AMPD2,PNP,PFAS,GMPR2,GART,HPRT1
GO: Biological Process	GO:0048762	mesenchymal cell differentiation		0.0001772	1	0.004918	0.04798	56	376	ACVR1,ACVRL1,PEF1,KITLG,ALCAM,ANXA6,DACT3,FGFRL1,NRP1,BMP2,PLOD3,PDGFRA,PDGFRB,TRIP10,KCTD15,COL1A1,MAPK3,DAG1,DLX2,RDH10,RGS2,EDNRB,TRIM62,KLHL12,POLR1B,FGFR1,MAD2L2,FOXF2,FOXC1,FOXC2,SEMA6C,SEMA3F,ZNF703,FLNA,SFRP1,SFRP2,FUZ,ZFP64,FRZB,SNAI1,SOX9,PHLDB1,POFUT2,TBX3,TCOF1,TFAP2A,TGFB1I1,HEY1,HAS2,TWIST1,HES1,WNT5A,FBXL17,WTIP,MEIS3,ALX1
GO: Biological Process	GO:1902749	regulation of cell cycle G2/M phase transition		0.0001777	1	0.004918	0.04798	28	149	CDC7,MTA3,FOXO4,CDK10,BABAM1,CCND1,CCNB1,CDK1,CDC6,AURKB,NABP2,PLK1,DONSON,BABAM2,FBXO5,RAD51C,RNASEH2B,ATAD5,FHL1,ATF5,DTL,SMARCD3,CLSPN,ZFYVE19,RINT1,HUS1,INTS3,AVEN
GO: Biological Process	GO:0097191	extrinsic apoptotic signaling pathway		0.0001777	1	0.004918	0.04798	42	259	ACVR1,KITLG,AKT1,HYAL2,CRADD,BAK1,FADD,NRP1,COL2A1,PPP2R1B,MAPK7,MAP2K5,DAPK3,DAXX,DELE1,BCL2L12,RAF1,RELA,RNF41,PSME3,DDX47,ZDHHC3,YAP1,FGFR1,SFRP1,SFRP2,ZC3HC1,RBCK1,ZNF274,GCLC,MLLT11,HTRA2,MKNK2,GSK3A,FAF1,GSTP1,TNFRSF1A,TRAF2,HMOX1,ITM2C,LMNA,LTBR
GO: Biological Process	GO:0051174	regulation of phosphorus metabolic process		0.000179	1	0.004938	0.04818	196	1685	ABL1,CACUL1,ACVR1,ACVRL1,AXIN1,FZD4,FZD8,GRK2,KITLG,MAP3K10,AKT1,AKT2,NCK2,GIT1,ANXA2,ZNF622,BIRC5,DGKZ,ARRB1,SLC25A12,PLPP3,FLCN,SOCS1,HYAL2,H19,ADAM9,NAB2,BAK1,CCND1,NRP1,HDAC3,BMP2,MTMR2,TSPO,CAPN2,ROR2,CTDSP1,CCNA2,CCNB1,CCND2,PKMYT1,CCNE1,CCNF,CNOT9,CCNB2,SCARB1,NEURL1,ERRFI1,CDC6,CDK5,AURKB,PDGFRA,PDGFRB,PDK3,S1PR2,ZDHHC8,PHB1,CKS2,CACTIN,LONP1,PIK3R2,CLN3,EEF2K,PLCD1,PLK1,SH3BP5,MAPK8IP1,T…
GO: Biological Process	GO:0016242	negative regulation of macroautophagy		0.0001878	1	0.005152	0.05026	11	35	AKT1,BECN1,SEC22B,POLDIP2,QSOX1,RNF41,TMEM39A,USP30,HMOX1,PINK1,UBQLN4
GO: Biological Process	GO:0009950	dorsal/ventral axis specification		0.0001878	1	0.005152	0.05026	11	35	MDFI,AXIN1,AP2A1,BMP2,TCF7L1,NET1,YAP1,SFRP1,CXXC4,TPBG,SMAD6
GO: Biological Process	GO:0010256	endomembrane system organization		0.0001893	1	0.00518	0.05053	88	660	AKT1,AKT2,TPST2,BIN1,ANXA2,ANXA6,LEMD2,DEGS1,ATP6AP1,HDAC3,AP1M1,USP50,SYNGR2,CDK1,ZW10,CHMP1A,PACSIN3,RCC1,ZDHHC8,SERPINE2,CLN3,ATG9A,PLK1,SEC61A1,RNF26,COL5A1,RETREG2,PHETA1,SEC22B,TMEM43,ZNF385A,GORASP2,PRKCD,NUP93,MAPK3,MAP2K1,DAG1,PTBP1,CHMP7,FBXW8,NECTIN2,MAFB,DNM1,DNM2,VPS37C,CHMP6,COG7,WASHC1,TOM1,VPS37B,TRAM1L1,LPCAT3,AP3S2,LAPTM4B,UBAP1,DTNBP1,F2R,SNAP47,PRMT5,CDIPT,BAIAP2,STK25,SMPD4,Z…
GO: Biological Process	GO:0043161	proteasome-mediated ubiquitin-dependent protein catabolic process		0.0001905	1	0.005197	0.0507	69	490	KCTD13,AXIN1,AKT1,FBXO33,PIAS1,ARRB1,CCAR2,AUP1,NFE2L2,BTRC,CCNF,CDC20,ERCC8,FBXW5,PLK1,PSMF1,DERL1,BAG2,TRAF4,KLHDC3,EDEM1,PSEN1,KEAP1,FBXL6,TMUB1,FBXW8,RAD23A,DET1,DMAC2,DVL1,KCTD17,FBXO31,KCTD10,MAEA,TMEM129,UCHL5,SPSB4,FOXF2,AGAP3,UBE2J1,ATG7,SPSB1,DTL,SIRT6,SKP2,RNF126,NPLOC4,RBCK1,EDEM2,GIPC1,PBK,RNF217,GCLC,GNA12,DESI1,ADRM1,UBE2C,GSK3A,FAF1,KLHL22,ZNRF1,KCTD2,TNFAIP1,HSPBP1,UBE2G2,FBXL17,…
GO: Biological Process	GO:0043123	positive regulation of I-kappaB kinase/NF-kappaB signaling		0.0001984	1	0.005356	0.05225	35	204	ABL1,MAP3K3,FADD,LITAF,PPP5C,CC2D1A,CANT1,MUL1,RELA,GOLT1B,TRIM27,LPAR1,TRIM62,SHISA5,F2R,FLNA,CXXC5,TMEM101,RBCK1,SLC20A1,INAVA,NEK6,TNFRSF1A,TRAF2,NUP62,HMOX1,JMJD8,PINK1,IRAK1,SLC35B2,TRIM8,SLC44A2,LGALS1,TIRAP,LTBR
GO: Biological Process	GO:0019693	ribose phosphate metabolic process		0.0001999	1	0.005356	0.05225	75	544	NUDT9,ADK,ADSL,AK1,MPI,MPV17,TPST2,TPST1,AMPD2,GIT1,SLC25A12,MTHFD1,FLCN,H19,MVD,MVK,DGAT1,TSPO,ACSF3,NME4,PNP,CAD,PDK3,PFAS,PFKL,PFKM,PGM1,PPT2,ELOVL6,NME7,PPT1,PRKAA1,PRKAG1,MAP2K1,ADPGK,PRPS1,PRPSAP1,PRPSAP2,PSEN1,UCK1,DCK,RNASEH2B,ACOT8,NUDT11,SLC25A13,NME6,ENO3,GMPR2,PRKAG2,ACSF2,SIRT6,RPIA,SLC25A1,NT5C2,FIGNL1,GALE,GALK1,GALT,GART,MCCC2,NUDT10,ACOT2,SLC27A3,EXOSC2,GUK1,ELOVL5,ACOT7,HPRT1,JM…
GO: Biological Process	GO:0045936	negative regulation of phosphate metabolic process		0.0001999	1	0.005356	0.05225	75	544	ABL1,GRK2,AKT1,NCK2,GIT1,ARRB1,PLPP3,FLCN,SOCS1,HYAL2,H19,BAK1,BMP2,TSPO,CTDSP1,CCNB1,ERRFI1,ZDHHC8,CACTIN,PLK1,SH3BP5,MAPK8IP1,PTPA,PPP2R5D,PPP5C,CSK,PRKCD,MAPK7,DNAJC3,PRPSAP1,MYADM,PSEN1,DAXX,SIRPA,PPP1R37,QARS1,CHMP6,WASHC1,DVL1,TRIM27,RGS2,CTDSPL,EPHB2,LPCAT1,DTNBP1,FBLN1,TAB1,PRKAG2,SFRP1,SFRP2,SIRT6,ZBED3,AKT1S1,NPRL2,CNKSR3,SMPD1,INPP5K,PBK,PRDX3,PPP1R9B,TARBP2,EMILIN1,TFAP4,PWP1,GSTP1,SH…
GO: Biological Process	GO:0031331	positive regulation of cellular catabolic process		0.0002	1	0.005356	0.05225	68	482	AXIN1,MLH1,AKT1,AKT2,DCPS,GIT1,PIAS1,FLCN,BECN1,ADAM9,ZFP36L2,NFE2L2,CNOT2,PDE12,CNOT9,PARN,CDC20,CDK16,PACSIN3,PHKG2,NOCT,PLK1,EXOSC9,CNOT10,BAG2,PRKAA1,PRKCD,MAPK3,MAP2K1,GPSM1,PSEN1,KEAP1,YTHDF1,FBXW8,PAN2,RAD23A,DXO,RALB,DET1,TOM1,DVL1,UPF1,TRIM27,PLEKHN1,WDR24,FOXO1,CNOT11,ATG7,MEX3D,SIRT6,NPRL2,CAMKK2,AGO2,RNF217,GCLC,SUPV3L1,EXOSC2,GSK3A,HSPBP1,HMOX1,TWIST1,SH3BP4,HSF1,XBP1,PINK1,EXOSC5,TR…
GO: Biological Process	GO:0071364	cellular response to epidermal growth factor stimulus		0.0002002	1	0.005356	0.05225	15	59	GRK2,AKT1,GIT1,BECN1,ZFP36L2,ZPR1,ERRFI1,COL1A1,BAIAP2,FOXC1,SOX9,INPP5K,PPP1R9B,GSTP1,DUSP22
GO: Biological Process	GO:0006220	pyrimidine nucleotide metabolic process		0.0002002	1	0.005356	0.05225	15	59	MPV17,NME4,CAD,NTHL1,GATB,NME7,PRPS1,UCK1,DCK,DCTD,NME6,SHMT1,TYMS,UMPS,UNG
GO: Biological Process	GO:0045740	positive regulation of DNA replication		0.0002002	1	0.005356	0.05225	15	59	KCTD13,CDC7,ATF1,CDK1,PCNA,WIZ,CIZ1,DNA2,ATAD5,STN1,FGFR1,GLI1,FAF1,TNFAIP1,CDT1
GO: Biological Process	GO:0034405	response to fluid shear stress		0.0002097	1	0.005593	0.05456	14	53	ACVRL1,AKT1,MMP2,ADAM9,HDAC3,NFE2L2,PDGFRB,MAPK7,MAP2K5,HDAC5,ETS1,HAS2,XBP1,SMAD6
GO: Biological Process	GO:0010558	negative regulation of macromolecule biosynthetic process		0.0002135	1	0.005679	0.0554	212	1848	DPF1,RBM10,MAX,MAZ,MBD1,MDFI,ACVRL1,AXIN1,AP2A1,MTA3,AEBP1,MLH1,MAP3K10,NCK2,SAMD1,BIN1,DCPS,APBB1,BIRC5,YBX3,PIAS1,FLCN,UHRF1,SIX5,CCAR2,ATF4,MVK,EED,NAB2,CCND1,NDN,BMI1,HDAC3,BMP2,ZFP36L2,NFATC4,TIMELESS,SPINDOC,CNOT2,BTRC,NOTCH2,NOTCH3,RUNX1T1,CCNE1,PDE12,CNOT9,PARN,PCNA,CDK5,AURKB,CEBPB,PEG3,PEX14,PHB1,ZNF358,RBM15B,NOCT,PLK1,ZNF653,PUS7,BRMS1,MIER2,EXOSC9,PRRX1,MAGEL2,CNOT10,POT1,NELFB,IRX1,…
GO: Biological Process	GO:0048538	thymus development		0.0002184	1	0.005793	0.05652	18	79	ABL1,MCM2,FADD,NRP1,CCNB2,MAPK3,MAP2K1,PSEN1,WDR55,MAFB,RAF1,CDCA7,EXT2,TBL3,SRF,ADRM1,HOXA3,HES1
GO: Biological Process	GO:1901659	glycosyl compound biosynthetic process		0.000219	1	0.005795	0.05653	8	20	ADK,AK1,MTAP,PNP,LCMT2,TYW1,PGM2,HPRT1
GO: Biological Process	GO:0035282	segmentation		0.0002199	1	0.005802	0.0566	36	213	AXIN1,MEOX1,NRP1,BMI1,ROR2,PDLIM7,CACTIN,NLE1,IRX1,TCF7L1,PSEN1,PTK7,PXN,MAFB,DVL2,RFNG,EFNA5,IRX2,EPHB4,FOXF1,CAP1,FOXC1,FOXC2,SEMA3F,SFRP1,SFRP2,KAT2A,SULF1,TBX3,HAS2,HOXA2,HES1,WNT5A,ACD,ITGA5,KIF22
GO: Biological Process	GO:0035239	tube morphogenesis		0.0002216	1	0.005831	0.05689	173	1467	MKKS,ABL1,RHOJ,ACVR1,ACVRL1,MEIS1,MAP3K3,CDC45,FZD4,FZD8,MFGE8,AKT1,FOXO4,ALCAM,MMP2,SHROOM3,GIT1,ANXA2,ANXA3,BIRC5,MSN,MTHFD1,MTTP,FLCN,BECN1,MVD,MYCN,ATP6AP1,BAK1,NRP1,HDAC3,BMP2,NFATC4,NFE2L2,TIMELESS,BTRC,NOTCH2,NOTCH3,CAMK2G,ANGPTL1,PDGFRA,PDGFRB,PDLIM7,SERPINF1,S1PR2,PIK3R2,CTHRC1,PLCD1,TAFA5,COL3A1,COL4A1,PRRX1,MTHFD1L,EFEMP2,IRX1,FOXP4,PPP4C,PRKACA,MAPK7,CTSD,MAP2K5,CTSZ,CEP104,GATAD2A,PS…
GO: Biological Process	GO:0006412	translation		0.0002228	1	0.005847	0.05704	110	866	AARS1,ACO1,MIF4GD,LRRC47,AARS2,MLH1,AKT1,AKT2,NCK2,DCPS,MRPS18B,APEH,YBX3,YARS1,ATF4,MVK,ZFP36L2,EIF2B4,EIF2B2,CNOT2,CARS1,PDE12,CNOT9,NEURL1,PARN,GATB,EEF2K,NOCT,FASTKD3,PUS7,EXOSC9,CNOT10,GEMIN5,ZNF385A,PTCD1,PRKAA1,MAPK3,DNAJC3,MTG2,ELP6,DAPK3,PTBP1,YTHDF1,TRMT10C,SARS2,MRPL16,DHFR,PAN2,QARS1,DRG2,FARSB,UPF1,RGS2,DARS2,YARS2,MRPS18A,MRPL4,MRPS10,EIF2D,TRAP1,EIF2B1,EIF2S3,EIF4EBP1,RPS6KA1,MRPL3…
GO: Biological Process	GO:0019985	translesion synthesis		0.0002274	1	0.005941	0.05796	9	25	PCNA,POLD1,POLD2,POLE2,POLDIP2,PCLAF,MAD2L2,DTL,USP1
GO: Biological Process	GO:0000226	microtubule cytoskeleton organization		0.0002276	1	0.005941	0.05796	97	746	ABL1,AXIN1,MID1,MLH1,GIT1,NTMT1,FIGNL2,BIRC5,NCKAP5L,CCDC61,MYBL2,NUBP1,NEFM,HDAC3,ZPR1,WRAP73,CCNB1,CCNF,CCNB2,NEURL1,CDK1,ZW10,CDC20,CDK5,AURKB,CHMP1A,CENPA,PEX14,RCC1,PRUNE1,AUNIP,FBXW5,SAC3D1,TTLL1,PLK1,POC1A,CRMP1,PTPA,PRKAA1,POLDIP2,GPSM1,PCLAF,DAG1,DNAAF5,CHMP7,HAUS4,FBXO5,CHMP6,WASHC1,DVL1,E2F4,CDCA8,KIF20A,DNAAF2,EFNA5,CCDC8,MNS1,KATNB1,CEP76,TUBB3,TUBB4B,TUBGCP3,TACC3,FLNA,ATF5,ZBED3,MA…
GO: Biological Process	GO:0043122	regulation of I-kappaB kinase/NF-kappaB signaling		0.0002395	1	0.006214	0.06062	44	279	ABL1,MAP3K3,FADD,NFKBIB,CPNE1,BTRC,CACTIN,LITAF,TRAF4,PPP5C,CC2D1A,CANT1,MUL1,RELA,GOLT1B,TRIM27,LPAR1,TRIM62,SHISA5,F2R,FLNA,CXXC5,TMEM101,RBCK1,SLC20A1,INAVA,NEK6,GSTP1,TLE1,TNFRSF1A,TRAF2,NUP62,HMOX1,JMJD8,WNT5A,PINK1,IRAK1,SLC35B2,TRIM8,SLC44A2,NKIRAS2,LGALS1,TIRAP,LTBR
GO: Biological Process	GO:0007169	transmembrane receptor protein tyrosine kinase signaling pathway		0.0002395	1	0.006214	0.06062	101	784	ABL1,FZD4,AKT1,FOXO4,AKT2,MMP2,NCK2,GIT1,SOCS1,FGFRL1,NDN,NRP1,BMP2,NFATC4,CAD,ROR2,MPZL1,ANGPTL1,CNOT9,NEURL1,ERRFI1,PDGFRA,PDGFRB,MAPKAPK2,LONP1,SHC2,PIK3R2,PLAT,COL1A1,COL4A1,SLC2A8,BCAR1,SH2B1,PPP2R5B,PPP2R5D,PRKAA1,PRKCD,LEPROT,PSEN1,PITPNC1,PXN,RAF1,RALB,CHMP6,RELA,NAMPT,EFNA2,EFNA4,EFNA5,SHCBP1,EIF4EBP1,EPHA7,EPHB2,EPHB4,EXT2,SOCS7,FGFR1,BAIAP2,FOXC1,FOXC2,FOXO1,SHC1,FUZ,RNF126,SH2B2,AKT1S…
GO: Biological Process	GO:0001932	regulation of protein phosphorylation		0.00024	1	0.006214	0.06062	158	1324	ABL1,CACUL1,ACVR1,ACVRL1,AXIN1,FZD4,FZD8,GRK2,KITLG,MAP3K10,AKT1,AKT2,NCK2,ANXA2,BIRC5,ARRB1,PLPP3,FLCN,SOCS1,HYAL2,ADAM9,NAB2,BAK1,CCND1,NRP1,HDAC3,BMP2,ROR2,CTDSP1,CCNA2,CCNB1,CCND2,PKMYT1,CCNE1,CCNF,CNOT9,CCNB2,NEURL1,ERRFI1,CDC6,CDK5,AURKB,PDGFRA,PDGFRB,S1PR2,PHB1,CKS2,CACTIN,LONP1,CLN3,EEF2K,PLK1,SH3BP5,MAPK8IP1,TRAF4,PPP2R5B,PPP2R5D,PPP5C,CSK,PRKAA1,PRKAG1,PRKCD,MAPK3,MAPK7,MAP2K1,MAP2K3,MA…
GO: Biological Process	GO:0010972	negative regulation of G2/M transition of mitotic cell cycle		0.0002451	1	0.006321	0.06166	17	73	FOXO4,BABAM1,CDK1,CDC6,AURKB,NABP2,PLK1,DONSON,BABAM2,FHL1,DTL,CLSPN,ZFYVE19,RINT1,HUS1,INTS3,AVEN
GO: Biological Process	GO:0009165	nucleotide biosynthetic process		0.0002454	1	0.006321	0.06166	51	338	ADK,ADSL,AK1,MPV17,AMPD2,SLC25A12,MTHFD1,FLCN,H19,ACSF3,NME4,PNP,CAD,PDK3,PFAS,PPT2,ELOVL6,NME7,PPT1,MAP2K1,PRPS1,PRPSAP1,PRPSAP2,UCK1,DCK,DCTD,PTGIS,NAMPT,SLC25A13,NME6,GMPR2,RRM2,PRKAG2,SHMT1,SLC25A1,GARS1,GART,NCS1,GUK1,TK1,ELOVL5,ACOT7,TYMS,HPRT1,UMPS,ELOVL1,PINK1,IMPDH1,SLC35B2,KARS1,NADK
GO: Biological Process	GO:0006760	folic acid-containing compound metabolic process		0.0002483	1	0.006378	0.06222	11	36	MTHFD1,MTRR,MTHFD1L,DHFR,FPGS,SHMT1,SHMT2,SLC19A1,MTHFD2,GART,TYMS
GO: Biological Process	GO:0048732	gland development		0.0002619	1	0.006709	0.06545	108	851	ABL1,ACO1,MCM2,ACVR1,AKT1,AKT2,MMP2,ALDH9A1,MPI,MSN,ASNS,AACS,UHRF1,MTX1,FADD,BCAT2,CCND1,NRP1,HDAC3,BMP2,PYGO2,TSPO,BTRC,NOTCH2,NOTCH3,CCND2,CCNE1,CCNB2,NEURL1,PAM,PCNA,CEBPB,PDGFRA,PDGFRB,SERPINF1,PCTP,SERPINE2,FADS2,RHBDD3,WDR77,COMT,CRIP1,GREB1,MAPK3,MAP2K1,PSEN1,DAG1,WDR55,PTCH1,MAFB,RAF1,RARG,RELA,GMNN,CDCA7,ARMC5,PTCD2,RPS6KA1,ETS1,EXT2,YAP1,PRMT5,CDIPT,FGFR1,FHL1,FOXF1,FOXC1,FOXC2,ZNF703,…
GO: Biological Process	GO:0014033	neural crest cell differentiation		0.0002633	1	0.006723	0.06559	34	199	ACVR1,PEF1,KITLG,ALCAM,ANXA6,FGFRL1,NRP1,BMP2,PLOD3,PDGFRA,PDGFRB,KCTD15,MAPK3,DLX2,RDH10,RGS2,EDNRB,KLHL12,POLR1B,FOXC1,FOXC2,SEMA6C,SEMA3F,SFRP1,FRZB,SOX9,TCOF1,TFAP2A,TWIST1,HES1,FBXL17,WTIP,MEIS3,ALX1
GO: Biological Process	GO:1901293	nucleoside phosphate biosynthetic process		0.0002638	1	0.006723	0.06559	51	339	ADK,ADSL,AK1,MPV17,AMPD2,SLC25A12,MTHFD1,FLCN,H19,ACSF3,NME4,PNP,CAD,PDK3,PFAS,PPT2,ELOVL6,NME7,PPT1,MAP2K1,PRPS1,PRPSAP1,PRPSAP2,UCK1,DCK,DCTD,PTGIS,NAMPT,SLC25A13,NME6,GMPR2,RRM2,PRKAG2,SHMT1,SLC25A1,GARS1,GART,NCS1,GUK1,TK1,ELOVL5,ACOT7,TYMS,HPRT1,UMPS,ELOVL1,PINK1,IMPDH1,SLC35B2,KARS1,NADK
GO: Biological Process	GO:0072528	pyrimidine-containing compound biosynthetic process		0.0002652	1	0.006729	0.06564	12	42	MPV17,NME4,CAD,NME7,PRPS1,UCK1,DCK,DCTD,NME6,SHMT1,TYMS,UMPS
GO: Biological Process	GO:0048146	positive regulation of fibroblast proliferation		0.0002654	1	0.006729	0.06564	19	87	ABL1,GRK2,ANXA2,BMI1,CCNA2,CCNB1,CDC6,PDGFRA,PDGFRB,RNASEH2B,E2F1,S100A6,FBLN1,FNTB,SIRT6,TGIF1,ICMT,WNT5A,CD248
GO: Biological Process	GO:0044773	mitotic DNA damage checkpoint signaling		0.000268	1	0.006777	0.06611	20	94	FOXO4,DGKZ,BABAM1,CRADD,CCND1,CDK1,PLK1,DONSON,BABAM2,TIPIN,RAD9A,FBXO31,RPA2,RBM38,DTL,MUS81,CLSPN,PBK,RINT1,HUS1
GO: Biological Process	GO:0006629	lipid metabolic process		0.0002697	1	0.006802	0.06635	185	1590	AKT1,AKT2,AKR1B1,SAMD1,DGKZ,AGPS,DEGS1,AKR7A2,PLPP2,PLPP3,AACS,MTTP,SOCS1,BECN1,MVD,MVK,DGAT1,B4GALT3,ATG4A,B3GALNT1,TPRA1,GPAA1,BCAT1,BCAT2,BCKDHB,BMP2,ST3GAL5,MTMR2,TSPO,CPNE1,ACSF3,CAPN2,PIGQ,SCARB1,PAM,PDGFRA,PDGFRB,PDK3,CHKB,PCTP,PPT2,TPP1,PIK3R2,CLN3,FADS2,ALG8,PLCB3,PLCD1,ELOVL6,PGS1,COMT,MBOAT7,PTGES,CPT2,CRAT,DHRS7B,PPT1,CSNK1G2,PRKAA1,PRKAB1,PRKAG1,PRKCD,MAPK3,ABHD12,PTDSS1,PITPNC1,PTGI…
GO: Biological Process	GO:1902425	positive regulation of attachment of mitotic spindle microtubules to kinetochore		0.0002786	1	0.006991	0.0682	5	8	BIRC5,BECN1,AURKB,CDCA8,INCENP
GO: Biological Process	GO:1902423	regulation of attachment of mitotic spindle microtubules to kinetochore		0.0002786	1	0.006991	0.0682	5	8	BIRC5,BECN1,AURKB,CDCA8,INCENP
GO: Biological Process	GO:0032434	regulation of proteasomal ubiquitin-dependent protein catabolic process		0.0002814	1	0.007041	0.06869	28	153	AXIN1,AKT1,PIAS1,CCAR2,NFE2L2,CDC20,PLK1,BAG2,PSEN1,KEAP1,FBXW8,RAD23A,DET1,DVL1,UCHL5,FOXF2,ATG7,SIRT6,GIPC1,PBK,RNF217,GCLC,GNA12,DESI1,GSK3A,HSPBP1,UBQLN4,USP5
GO: Biological Process	GO:0106380	purine ribonucleotide salvage		0.0002844	1	0.007061	0.06888	7	16	ADK,ADSL,AMPD2,PNP,GMPR2,HPRT1,IMPDH1
GO: Biological Process	GO:0090178	regulation of establishment of planar polarity involved in neural tube closure		0.0002844	1	0.007061	0.06888	7	16	PTK7,DVL1,DVL2,SFRP1,SFRP2,FZD2,WNT5A
GO: Biological Process	GO:0097084	vascular associated smooth muscle cell development		0.0002844	1	0.007061	0.06888	7	16	NFATC4,EFEMP2,RAMP2,FOXF2,SGCB,HES1,SMAD6
GO: Biological Process	GO:0003007	heart morphogenesis		0.0002984	1	0.00739	0.07209	66	471	MKKS,ACVR1,ACVRL1,MEIS1,ALCAM,LEMD2,ATP6AP1,FGFRL1,NRP1,BMP2,NOTCH2,CAMK2G,PDGFRA,PDLIM7,S1PR2,COL2A1,COL5A1,CSRP1,CEP104,PSEN1,CC2D1A,PTCH1,MKS1,DHFR,DVL2,MEGF8,KCTD10,PTCD2,EPHB4,FBN2,YAP1,TAB1,FHL1,FOXF1,FOXC1,FOXC2,FLNA,SFRP2,CXXC5,SIRT6,SLIT3,SMARCD3,SNAI1,FZD2,GAA,SOX9,SRF,GATA6,TBX2,TBX3,GRK6,BBS5,TFAP2A,GSK3A,HEY1,ATOH8,HAS2,MMD,TPM1,SAV1,TWIST1,HES1,WNT5A,CCN1,WTIP,SMAD6
GO: Biological Process	GO:0009967	positive regulation of signal transduction		0.0003151	1	0.007703	0.07515	212	1861	ABL1,MAOA,MAZ,ACTN4,ACVR1,ACVRL1,MAP3K3,AXIN1,FZD4,FZD8,GRK2,KITLG,MID1,MAP3K10,AKT2,MMP2,AKR1B1,NCK2,USP29,ZNF622,BIRC5,CDK10,ARRB1,JRK,FLCN,SOCS1,CCAR2,BECN1,HYAL2,H19,CRADD,ADAM9,BAK1,FADD,NRP1,HDAC3,BMP2,NFATC4,CPNE1,NOTCH2,ROR2,ANGPTL1,CNOT9,NEURL1,AURKB,TEDC1,CMTM3,PDGFRA,PDGFRB,PHB1,SHC2,NLE1,COL1A1,COL3A1,MAPK8IP1,PRRX1,LITAF,ZNF385A,SH2B1,PPP2R1B,TRAF4,PPP2R5B,PPP2R5D,PPP4C,PPP5C,CSK,CSN…
GO: Biological Process	GO:0071897	DNA biosynthetic process		0.0003167	1	0.007703	0.07515	37	225	ACVRL1,PARN,PCNA,AURKB,PDGFRB,PHB1,GAR1,NABP2,PARM1,POLD1,POLD2,POLE2,POLG,POT1,SH2B1,POLDIP2,MAPK3,PCLAF,TELO2,RFC2,WRAP53,RFC5,RPA1,STN1,MAD2L2,DTL,CHTF18,GINS2,NEK6,POLL,TFDP1,TK1,POLA2,TYMS,USP1,ACD,LIG1
GO: Biological Process	GO:0046939	nucleotide phosphorylation		0.000317	1	0.007703	0.07515	24	124	AK1,MPI,GIT1,FLCN,NME4,PFKL,PFKM,PGM1,NME7,PRKAA1,PRKAG1,ADPGK,PSEN1,DCK,NME6,ENO3,PRKAG2,SIRT6,NT5C2,GALE,GALK1,GALT,GUK1,JMJD8
GO: Biological Process	GO:0048704	embryonic skeletal system morphogenesis		0.0003192	1	0.007703	0.07515	42	266	MDFI,MEIS1,AXIN1,ALCAM,MTHFD1,MYCN,BMI1,BMP2,PYGO2,PDGFRA,PDGFRB,S1PR2,PLCB3,PMM2,COL2A1,PRRX1,MTHFD1L,PKDCC,MMACHC,DLX1,DLX2,RDH10,MEGF8,PRRX2,FOXC2,FUZ,RBCK1,KDM2B,TWIST2,TFAP2A,TWIST1,HOXA2,HOXA3,HOXB2,HOXB3,HOXB4,HOXD3,HOXD4,NR1H2,PCGF2,ITGA5,ALX1
GO: Biological Process	GO:0006907	pinocytosis		0.0003198	1	0.007703	0.07515	9	26	ACTN4,MAPKAPK2,CLN3,PPT1,DNM2,RAB34,EHD4,SNX5,NR1H2
GO: Biological Process	GO:0043173	nucleotide salvage		0.0003198	1	0.007703	0.07515	9	26	ADK,ADSL,AMPD2,PNP,UCK1,DCK,GMPR2,HPRT1,IMPDH1
GO: Biological Process	GO:2000779	regulation of double-strand break repair		0.0003207	1	0.007703	0.07515	26	139	DPF1,TIMELESS,BCL7C,BCL7B,AUNIP,POT1,RMI2,PPP4C,RAD51,WRAP53,RPA2,MAD2L2,NUDT16L1,SIRT6,RAD51AP1,SMARCD2,SMARCD3,FIGNL1,RTEL1,DMAP1,HDGFL2,KMT5C,FBH1,TWIST1,HSF1,UBQLN4
GO: Biological Process	GO:0001887	selenium compound metabolic process		0.0003214	1	0.007703	0.07515	4	5	KEAP1,SELENOP,SCLY,SEPHS2
GO: Biological Process	GO:1902871	positive regulation of amacrine cell differentiation		0.0003214	1	0.007703	0.07515	4	5	DLX1,DLX2,TGIF1,TGIF2
GO: Biological Process	GO:0072719	cellular response to cisplatin		0.0003214	1	0.007703	0.07515	4	5	TIMELESS,SLC31A1,RAD51,HMOX1
GO: Biological Process	GO:0051697	protein delipidation		0.0003214	1	0.007703	0.07515	4	5	ATG4A,SIRT6,ATG4B,ATG4D
GO: Biological Process	GO:0021615	glossopharyngeal nerve morphogenesis		0.0003214	1	0.007703	0.07515	4	5	CAD,HOXA3,HOXB3,HOXD3
GO: Biological Process	GO:0019388	galactose catabolic process		0.0003214	1	0.007703	0.07515	4	5	GALE,GALK1,GALT,GLB1
GO: Biological Process	GO:0051987	positive regulation of attachment of spindle microtubules to kinetochore		0.0003264	1	0.007709	0.0752	6	12	BIRC5,BECN1,CCNB1,AURKB,CDCA8,INCENP
GO: Biological Process	GO:0042451	purine nucleoside biosynthetic process		0.0003264	1	0.007709	0.0752	6	12	ADK,AK1,MTAP,PNP,PGM2,HPRT1
GO: Biological Process	GO:0042455	ribonucleoside biosynthetic process		0.0003264	1	0.007709	0.0752	6	12	ADK,AK1,MTAP,PNP,PGM2,HPRT1
GO: Biological Process	GO:0046129	purine ribonucleoside biosynthetic process		0.0003264	1	0.007709	0.0752	6	12	ADK,AK1,MTAP,PNP,PGM2,HPRT1
GO: Biological Process	GO:0090267	positive regulation of mitotic cell cycle spindle assembly checkpoint		0.0003264	1	0.007709	0.0752	6	12	BIRC5,AURKB,CDCA8,PCID2,INCENP,MAD2L1
GO: Biological Process	GO:0090232	positive regulation of spindle checkpoint		0.0003264	1	0.007709	0.0752	6	12	BIRC5,AURKB,CDCA8,PCID2,INCENP,MAD2L1
GO: Biological Process	GO:0006664	glycolipid metabolic process		0.0003314	1	0.007808	0.07617	23	117	B4GALT3,B3GALNT1,GPAA1,ST3GAL5,PIGQ,PRKAA1,PRKCD,DPEP1,PIGU,GLTP,B3GNT5,ST6GALNAC6,ST3GAL1,ST3GAL4,ST3GAL3,PIGT,SMPD1,GLB1,PGAP2,CPTP,HEXA,CERK,MPPE1
GO: Biological Process	GO:0031297	replication fork processing		0.000334	1	0.007823	0.07631	13	49	TONSL,PCNA,CDK9,SAMHD1,DNA2,RAD51,CENPS,TRAIP,CARM1,MUS81,FAM111A,RTEL1,FBH1
GO: Biological Process	GO:0009855	determination of bilateral symmetry		0.0003344	1	0.007823	0.07631	57	394	MKKS,MAX,WDR18,ACVR1,ACVRL1,MEIS1,AXIN1,ALCAM,ATP6AP1,BMP1,BMP2,NOTCH2,CAMK2G,PDLIM7,NME7,IER2,PPP4C,CEP104,PSEN1,PSKH1,CC2D1A,MKS1,DHFR,DNMT3B,RARG,GMNN,DNAAF2,TRAM1L1,MEGF8,KCTD10,ARL6,YAP1,FOXF1,FOXC1,FOXC2,ZNF703,FLNA,CXXC5,SMARCD3,CEP131,FZD2,SRF,RNF115,TBX2,TBX3,GRK6,BBS5,GSK3A,NOMO1,TGIF1,TRAM1,ATOH8,HAS2,WNT5A,WTIP,IFT46,NCLN
GO: Biological Process	GO:0009799	specification of symmetry		0.0003344	1	0.007823	0.07631	57	394	MKKS,MAX,WDR18,ACVR1,ACVRL1,MEIS1,AXIN1,ALCAM,ATP6AP1,BMP1,BMP2,NOTCH2,CAMK2G,PDLIM7,NME7,IER2,PPP4C,CEP104,PSEN1,PSKH1,CC2D1A,MKS1,DHFR,DNMT3B,RARG,GMNN,DNAAF2,TRAM1L1,MEGF8,KCTD10,ARL6,YAP1,FOXF1,FOXC1,FOXC2,ZNF703,FLNA,CXXC5,SMARCD3,CEP131,FZD2,SRF,RNF115,TBX2,TBX3,GRK6,BBS5,GSK3A,NOMO1,TGIF1,TRAM1,ATOH8,HAS2,WNT5A,WTIP,IFT46,NCLN
GO: Biological Process	GO:0072015	podocyte development		0.0003376	1	0.007877	0.07684	12	43	AMPD2,SHROOM3,SLC43A1,MPPED2,NOTCH2,KANK2,DNM2,COQ8B,FOXC1,FOXC2,TYRO3,LAMB2
GO: Biological Process	GO:0045995	regulation of embryonic development		0.0003437	1	0.008002	0.07806	22	110	NFE2L2,CDK1,CACTIN,TFPT,NOCT,INO80E,TCF7L1,DAG1,ACTR5,UCHL5,SGF29,TADA3,SFRP2,ZBED3,KAT2A,PHLDB1,WDR5,TGIF1,TPBG,TGIF2,HES1,KAT14
GO: Biological Process	GO:0000082	G1/S transition of mitotic cell cycle		0.0003458	1	0.00803	0.07834	45	292	DPF1,CACUL1,ACVR1,MEIS1,CDC7,AK1,AKT1,USP29,DGKZ,CDK10,CRADD,BCAT1,CCND1,ZPR1,CAMK2G,CTDSP1,CCND2,CCNE1,CDC6,CDK5,CDK16,BCL7C,BCL7B,RCC1,RHOU,KANK2,E2F1,E2F3,E2F4,FBXO31,EIF4EBP1,PSME3,RPA2,CTDSPL,RRM2,CRLF3,FHL1,RBM38,SKP2,SMARCD2,SMARCD3,CPSF3,TCF19,TFDP1,ECD
GO: Biological Process	GO:0009132	nucleoside diphosphate metabolic process		0.000351	1	0.008132	0.07933	28	155	NUDT9,AK1,MPI,MPV17,GIT1,FLCN,NME4,CAD,PFKL,PFKM,PGM1,NME7,PRKAA1,PRKAG1,ADPGK,PSEN1,CANT1,NME6,ENO3,RRM2,PRKAG2,SIRT6,GALE,GALK1,GALT,GUK1,JMJD8,UMPS
GO: Biological Process	GO:0008630	intrinsic apoptotic signaling pathway in response to DNA damage		0.000359	1	0.008298	0.08095	24	125	ABL1,MLH1,CCAR2,BAK1,NFATC4,PNP,CASP9,TMEM109,ZNF385A,CRIP1,BCL2L12,RAD9A,E2F1,ATAD5,SHISA5,CXCL12,SFRP2,SNAI1,HTRA2,FBH1,TNFRSF1A,PHLDA3,HMOX1,AEN
GO: Biological Process	GO:0001655	urogenital system development		0.0003649	1	0.008413	0.08207	79	591	ACVR1,MMP2,ALDH9A1,AKR1B1,MPV17,AMPD2,SHROOM3,SLC43A1,FLCN,HYAL2,FADD,NRP1,BMP2,PYGO2,TIMELESS,MPPED2,NOTCH2,NOTCH3,CAMK2G,CASP9,PDE6D,PDGFRA,PDGFRB,SERPINF1,NLE1,SEC61A1,WDR77,COL4A1,IRX1,KANK2,CRIP1,VCAN,PTCH1,PTK7,MAFB,DNM2,RARG,HDAC5,RDH10,EDNRB,APH1A,PTCD2,IRX2,EPHA7,EPHB2,NUP85,COQ8B,MECOM,YAP1,FGFR1,SDC1,FOXF1,FOXC1,FOXC2,SFRP1,CXXC5,SLC20A1,LZTS2,SOX9,PARD6G,SULF2,GPC3,JMJD6,SULF1,GLI1,TB…
GO: Biological Process	GO:0051129	negative regulation of cellular component organization		0.0003709	1	0.008517	0.08308	108	859	MKKS,MCM2,ACVRL1,ADD3,MID1,AKT1,NCK2,ANXA2,BIRC5,CDK10,SPC24,FLCN,BECN1,BAK1,NUBP1,NRP1,NFATC4,BUB1B,MTMR2,TSPO,CCNB1,CCNF,ZW10,CDC20,CDK5,AURKB,PACSIN3,TRIP13,PLK1,PICK1,POT1,SEC22B,KANK2,MAD2L1BP,CRMP1,PRKCD,CTSZ,MYADM,PSEN1,FBXO5,RAD1,SLC35F6,MUL1,DNM2,NBDY,RAF1,CDCA8,LPAR1,PPIF,RNF6,EIF4EBP1,RNF41,TMEM39A,NME6,EPHA7,EPHB2,ANKRD13B,ERCC1,KATNB1,DTNBP1,ANKRD27,STN1,YAP1,MAD2L2,CARM1,SEMA6C,SEMA…
GO: Biological Process	GO:0006886	intracellular protein transport		0.0003711	1	0.008517	0.08308	124	1010	AP2A1,MIPEP,AKT1,AKT2,RANBP3,CHCHD4,MTX1,BECN1,HYAL2,ATP6AP1,AUP1,HDAC3,ZPR1,TSPO,AP1M1,NUCB1,SYNGR2,CDK1,CDK5,PEX6,PEX14,ZDHHC1,SRPRB,RHOU,PIK3R2,SNX8,ASPSCR1,SNX11,SEC61A1,HOMER3,PICK1,RHOD,DERL1,FAM53A,CTSA,SEC24C,PRKAA1,PRKACA,IPO13,PRKCD,LEPROT,NUP93,EDEM1,GGA1,PSEN1,TIMM8A,PEX19,VPS37C,RANGAP1,COG7,WASHC1,TOM1,E2F3,SCAMP3,IPO4,VPS37B,PREB,SEC61A2,EIF2D,TRAM1L1,UBAC2,AP3S2,ZDHHC2,RAMP2,COPZ2…
GO: Biological Process	GO:0001933	negative regulation of protein phosphorylation		0.0003759	1	0.008582	0.08372	60	422	ABL1,GRK2,AKT1,NCK2,ARRB1,PLPP3,SOCS1,HYAL2,BAK1,BMP2,CTDSP1,CCNB1,ERRFI1,CACTIN,PLK1,SH3BP5,MAPK8IP1,PPP2R5D,PPP5C,PRKCD,MAPK7,DNAJC3,MYADM,PSEN1,DAXX,SIRPA,QARS1,CHMP6,DVL1,TRIM27,RGS2,CTDSPL,EPHB2,DTNBP1,FBLN1,TAB1,PRKAG2,SFRP1,SFRP2,ZBED3,AKT1S1,CNKSR3,SMPD1,INPP5K,PBK,TARBP2,EMILIN1,TFAP4,PWP1,GSTP1,SH3BP5L,UBASH3B,NUP62,MICAL1,XBP1,INPPL1,DUSP22,IPO5,CAMK2N2,SMAD6
GO: Biological Process	GO:0007369	gastrulation		0.0003759	1	0.008582	0.08372	60	422	MKKS,ACVR1,AXIN1,MMP2,PLPP3,BMP2,ROR2,MAPKAPK2,S1PR2,CTHRC1,COL5A1,PTGES,CSK,CSRP1,PRKACA,SDC3,MAPK7,MAP2K1,MAP2K5,MYADM,DAG1,MKS1,DVL1,DVL2,LPAR1,EFNA5,MEGF8,ARMC5,EXT2,ECSIT,ARL6,FGFR1,CXCL12,FOXF1,FOXC1,FOXC2,FLOT2,SFRP1,SFRP2,PIGT,SNAI1,LZTS2,FZD2,SRF,GATA6,B4GALT1,PHLDB1,GPC3,GNA12,POFUT2,TBX2,BBS5,TGIF1,ATOH8,HAS2,TGIF2,WNT5A,ZBTB17,ITGA5,ITGB5
GO: Biological Process	GO:1903509	liposaccharide metabolic process		0.0003766	1	0.008582	0.08372	23	118	B4GALT3,B3GALNT1,GPAA1,ST3GAL5,PIGQ,PRKAA1,PRKCD,DPEP1,PIGU,GLTP,B3GNT5,ST6GALNAC6,ST3GAL1,ST3GAL4,ST3GAL3,PIGT,SMPD1,GLB1,PGAP2,CPTP,HEXA,CERK,MPPE1
GO: Biological Process	GO:0031401	positive regulation of protein modification process		0.0003779	1	0.008591	0.08381	146	1221	ABL1,CACUL1,ACVR1,ACVRL1,AXIN1,FZD4,FZD8,PEF1,KITLG,MAP3K10,AKT1,AKT2,FBXO33,C6orf89,ANXA2,BIRC5,PIAS1,ARRB1,PLPP3,SAP30BP,FLCN,SOCS1,EED,ADAM9,NAB2,CCND1,NDN,NRP1,BMI1,HDAC3,BMP2,BTRC,ROR2,CCNB1,CCND2,CNOT9,NEURL1,CDC6,CDC20,CDK5,AURKB,CDK9,PDGFRA,PDGFRB,S1PR2,ZDHHC8,PHB1,CKS2,CLN3,ASPSCR1,PLK1,BRMS1,DERL1,CRY1,TRAF4,PTPA,PPP2R5D,NSMF,CSK,PRKAA1,PRKAG1,PRKCD,MAPK3,MAP2K1,MAP2K3,MAP2K5,PSEN1,DAG1…
GO: Biological Process	GO:2001022	positive regulation of response to DNA damage stimulus		0.0003818	1	0.00866	0.08448	32	187	DPF1,APBB1,BABAM1,CCAR2,TIMELESS,PNP,PCNA,BCL7C,BCL7B,ERCC8,TFPT,INO80E,ZNF385A,BABAM2,PRKCD,TELO2,RAD9A,WRAP53,ACTR5,UCHL5,MAD2L2,SIRT6,RAD51AP1,SMARCD2,SMARCD3,PBK,DMAP1,HDGFL2,KMT5C,FBH1,USP1,XRCC1
GO: Biological Process	GO:2001234	negative regulation of apoptotic signaling pathway		0.0003844	1	0.008697	0.08484	44	285	MAZ,ACVR1,AKT1,YBX3,CCAR2,BAK1,NRP1,BMI1,NFE2L2,NLE1,COL2A1,MAPK8IP1,ZNF385A,MAPK7,MAP2K1,MAP2K5,PSEN1,NOC2L,BCL2L12,SLC35F6,QARS1,RAF1,ARMC10,RELA,PPIF,TRAP1,AATF,PSME3,ATAD5,YAP1,CXCL12,SFRP2,ZC3HC1,SNAI1,FIGNL1,GCLC,HTRA2,GSTP1,HMOX1,XBP1,PINK1,PCGF2,MEIS3,LMNA
GO: Biological Process	GO:0072521	purine-containing compound metabolic process		0.0003856	1	0.008705	0.08492	78	583	NUDT9,ADK,ADSL,AHCY,AK1,MPI,TPST2,TPST1,AMPD2,GIT1,MTAP,SLC25A12,MTHFD1,FLCN,H19,MVD,MVK,DGAT1,TSPO,ACSF3,NME4,PNP,PDK3,PFAS,PFKL,PFKM,PGM1,PPT2,ABCG2,ELOVL6,NME7,COMT,SAMHD1,PPT1,PRKAA1,PRKAG1,MAP2K1,ADPGK,PRPS1,PRPSAP1,PRPSAP2,PSEN1,DCK,ACOT8,NUDT11,SLC25A13,NME6,ENO3,PGM2,GMPR2,PRKAG2,SHMT1,SHMT2,ACSF2,SIRT6,SLC25A1,NT5C2,FIGNL1,GALE,GALK1,GALT,GART,MCCC2,NUDT10,ACOT2,SLC27A3,NCS1,ICMT,GUK1,EL…
GO: Biological Process	GO:0042325	regulation of phosphorylation		0.0004052	1	0.009126	0.08903	174	1495	ABL1,CACUL1,ACVR1,ACVRL1,AXIN1,FZD4,FZD8,GRK2,KITLG,MAP3K10,AKT1,AKT2,NCK2,GIT1,ANXA2,ZNF622,BIRC5,DGKZ,ARRB1,PLPP3,FLCN,SOCS1,HYAL2,ADAM9,NAB2,BAK1,CCND1,NRP1,HDAC3,BMP2,ROR2,CTDSP1,CCNA2,CCNB1,CCND2,PKMYT1,CCNE1,CCNF,CNOT9,CCNB2,NEURL1,ERRFI1,CDC6,CDK5,AURKB,PDGFRA,PDGFRB,S1PR2,ZDHHC8,PHB1,CKS2,CACTIN,LONP1,PIK3R2,CLN3,EEF2K,PLK1,SH3BP5,MAPK8IP1,TRAF4,PPP2R5B,PPP2R5D,PPP5C,CSK,PRKAA1,PRKAG1,PRK…
GO: Biological Process	GO:0001558	regulation of cell growth		0.0004086	1	0.00918	0.08956	76	566	ABL1,RBM10,ACVRL1,NDRG3,RNF157,AKT1,LTBP4,DACT3,FLCN,CCAR2,HYAL2,NUBP1,NRP1,EIF2B2,OSGIN2,CASP9,CDK5,TRIP10,PHB1,SERPINE2,EXOSC9,DDX49,POT1,BCAR1,NSMF,PPT1,MAP2K5,CYBA,MUL1,DNM2,RGS2,EFNA5,RNF6,MEGF8,ATAD3A,NME6,ZNF639,EPHA7,NET1,RPS6KA1,PAK4,EXT2,YAP1,CRLF3,MAD2L2,FHL1,CXCL12,SEMA6C,SEMA3F,SFRP1,SFRP2,PRR5,SIPA1,FRZB,SLIT3,SRF,PARD6G,P3H1,SUPV3L1,KDM2B,PPP1R9B,TMEM97,HDGFL2,PSRC1,CCDC85B,EXOSC2,…
GO: Biological Process	GO:0008156	negative regulation of DNA replication		0.0004193	1	0.009399	0.09169	11	38	TIMELESS,CDC6,DONSON,FBXO5,TIPIN,GMNN,S100A11,ATG7,FBH1,INPPL1,CDT1
GO: Biological Process	GO:0030326	embryonic limb morphogenesis		0.0004214	1	0.009424	0.09194	27	149	MYCN,NOTCH2,ROR2,ZNF358,PRRX1,PSEN1,PTCH1,MKS1,RARG,RDH10,MEGF8,MECOM,FBN2,FGFR1,PRRX2,SFRP2,FUZ,GPC3,GNA12,TBX2,TBX3,TFAP2A,TWIST1,WNT5A,ACD,SALL4,ALX1
GO: Biological Process	GO:0097193	intrinsic apoptotic signaling pathway		0.000425	1	0.009483	0.09251	53	363	ABL1,MLH1,AKT1,NCK2,ZNF622,YBX3,FLCN,CCAR2,ATF4,BECN1,BAK1,NFATC4,NFE2L2,PNP,CASP6,CASP9,CEBPB,TMEM109,MAPK8IP1,ZNF385A,CRIP1,PRKCD,MAPK7,MAP2K1,PRODH,NOC2L,MELK,BCL2L12,RAD9A,ARMC10,E2F1,PPIF,TRAP1,ATAD5,SHISA5,CXCL12,STK25,SFRP2,SNAI1,FIGNL1,SERINC3,MLLT11,HTRA2,RRP8,FBH1,TNFRSF1A,TRAF2,PHLDA3,NUP62,HMOX1,AEN,XBP1,PINK1
GO: Biological Process	GO:0072310	glomerular epithelial cell development		0.000426	1	0.009484	0.09252	12	44	AMPD2,SHROOM3,SLC43A1,MPPED2,NOTCH2,KANK2,DNM2,COQ8B,FOXC1,FOXC2,TYRO3,LAMB2
GO: Biological Process	GO:0046467	membrane lipid biosynthetic process		0.0004355	1	0.009672	0.09436	28	157	DEGS1,PLPP2,PLPP3,B4GALT3,GPAA1,ST3GAL5,PIGQ,ELOVL6,CSNK1G2,PRKAA1,PRKCD,PIGU,CLN8,B3GNT5,ST6GALNAC6,ATG7,SMPD4,ST3GAL1,ST3GAL4,ST3GAL3,PIGT,SMPD1,SMPD2,PGAP2,ELOVL5,ELOVL1,CCN1,MPPE1
GO: Biological Process	GO:0031327	negative regulation of cellular biosynthetic process		0.0004388	1	0.00971	0.09472	219	1942	DPF1,RBM10,MAX,MAZ,MBD1,MDFI,ACVRL1,AXIN1,MTA3,AEBP1,MLH1,MAP3K10,NCK2,SAMD1,BIN1,DCPS,APBB1,BIRC5,YBX3,PIAS1,FLCN,UHRF1,SIX5,CCAR2,ATF4,H19,MVK,EED,NAB2,CCND1,NDN,BMI1,HDAC3,BMP2,ZFP36L2,NFATC4,TSPO,TIMELESS,SPINDOC,CNOT2,BTRC,NOTCH2,NOTCH3,RUNX1T1,CCNE1,PDE12,CNOT9,PARN,PCNA,CDK5,AURKB,CEBPB,PEG3,PEX14,PHB1,ZNF358,RBM15B,NOCT,PLK1,ZNF653,PUS7,BRMS1,MIER2,EXOSC9,PRRX1,MAGEL2,CNOT10,POT1,NELFB,IR…
GO: Biological Process	GO:0045017	glycerolipid biosynthetic process		0.0004392	1	0.00971	0.09472	42	270	DGKZ,SOCS1,BECN1,DGAT1,GPAA1,MTMR2,CAPN2,PIGQ,SCARB1,CHKB,PIK3R2,CLN3,PGS1,MBOAT7,DHRS7B,PTDSS1,PCYT2,ABHD8,PIGU,LPCAT3,BSCL2,LPCAT1,SOCS7,TTC7B,CDIPT,MOGAT2,AGPAT1,AGPAT2,VAC14,PIGT,INPP5K,SREBF1,PGAP2,PIP5K1C,CTDNEP1,MTMR14,NR1H2,PISD,INPPL1,PTDSS2,MPPE1,SLC44A2
GO: Biological Process	GO:0009890	negative regulation of biosynthetic process		0.0004409	1	0.009725	0.09488	224	1992	DPF1,RBM10,MAX,MAZ,MBD1,MDFI,ACVRL1,AXIN1,AP2A1,MTA3,AEBP1,MLH1,MAP3K10,NCK2,SAMD1,BIN1,DCPS,APBB1,BIRC5,YBX3,PIAS1,FLCN,UHRF1,SIX5,CCAR2,ATF4,H19,MVK,EED,NAB2,CCND1,NDN,BMI1,HDAC3,BMP2,ZFP36L2,NFATC4,TSPO,TIMELESS,SPINDOC,CNOT2,BTRC,NOTCH2,NOTCH3,RUNX1T1,CCNE1,PDE12,CNOT9,ERRFI1,PARN,PCNA,CDK5,AURKB,CEBPB,PEG3,PEX14,PHB1,ZNF358,RBM15B,NOCT,PLK1,ZNF653,PUS7,BRMS1,MIER2,EXOSC9,PRRX1,MAGEL2,CNOT10,…
GO: Biological Process	GO:0035999	tetrahydrofolate interconversion		0.0004454	1	0.009796	0.09557	7	17	MTHFD1,MTHFD1L,DHFR,SHMT1,SHMT2,MTHFD2,TYMS
GO: Biological Process	GO:0043043	peptide biosynthetic process		0.0004461	1	0.009796	0.09557	112	901	AARS1,ACO1,MIF4GD,LRRC47,AARS2,MLH1,AKT1,AKT2,NCK2,DCPS,MRPS18B,APEH,YBX3,YARS1,ATF4,MVK,ZFP36L2,NFE2L2,EIF2B4,EIF2B2,CNOT2,CARS1,PDE12,CNOT9,NEURL1,PARN,GATB,EEF2K,NOCT,FASTKD3,PUS7,EXOSC9,CNOT10,GEMIN5,ZNF385A,PTCD1,PRKAA1,MAPK3,DNAJC3,MTG2,ELP6,DAPK3,PTBP1,YTHDF1,TRMT10C,SARS2,MRPL16,DHFR,PAN2,QARS1,DRG2,FARSB,UPF1,RGS2,DARS2,YARS2,MRPS18A,MRPL4,MRPS10,EIF2D,TRAP1,EIF2B1,EIF2S3,EIF4EBP1,RPS6KA…
GO: Biological Process	GO:0071214	cellular response to abiotic stimulus		0.0004496	1	0.009828	0.09588	66	478	MFAP4,AKT1,AKT2,MMP2,AKR1B1,YBX3,ATF4,HYAL2,CRADD,BAK1,FADD,HDAC3,BMP2,NFATC4,TSPO,CASP9,CCND2,ERRFI1,PALM,PCNA,AURKB,PGM1,CLN3,TMEM109,CNN2,COL1A1,COL2A1,POLD1,BABAM2,CRIP1,CRY1,NSMF,PRKCD,MAPK3,CTSB,CYBA,NOC2L,PIEZO1,DAG1,RAD1,DNM2,RAD9A,RAD51,NAMPT,ERCC1,NET1,ACTR5,YAP1,AGAP3,SFRP1,SFRP2,SIPA1,SLC2A1,SLC2A4,RAD51AP1,SMPD1,FIGNL1,SOX9,PBK,GCLC,TIMP1,TNFRSF1A,HSF1,HUS1,LETM1,LTBR
GO: Biological Process	GO:0104004	cellular response to environmental stimulus		0.0004496	1	0.009828	0.09588	66	478	MFAP4,AKT1,AKT2,MMP2,AKR1B1,YBX3,ATF4,HYAL2,CRADD,BAK1,FADD,HDAC3,BMP2,NFATC4,TSPO,CASP9,CCND2,ERRFI1,PALM,PCNA,AURKB,PGM1,CLN3,TMEM109,CNN2,COL1A1,COL2A1,POLD1,BABAM2,CRIP1,CRY1,NSMF,PRKCD,MAPK3,CTSB,CYBA,NOC2L,PIEZO1,DAG1,RAD1,DNM2,RAD9A,RAD51,NAMPT,ERCC1,NET1,ACTR5,YAP1,AGAP3,SFRP1,SFRP2,SIPA1,SLC2A1,SLC2A4,RAD51AP1,SMPD1,FIGNL1,SOX9,PBK,GCLC,TIMP1,TNFRSF1A,HSF1,HUS1,LETM1,LTBR
GO: Biological Process	GO:0043393	regulation of protein binding		0.0004506	1	0.009828	0.09588	41	262	ABL1,CDC45,AKT1,ANXA2,ARRB1,NRP1,BMP2,NFATC4,PCBD1,CDK5,AURKB,PEX14,CTHRC1,PRMT7,PLK1,DERL1,BAG2,CRMP1,DHRS7B,PRKACA,PRKCD,POLDIP2,MAPK3,CTSZ,PSEN1,RALB,HDAC5,DVL1,RFNG,RAMP2,DTNBP1,SPON1,CARM1,MAPRE3,SMARCD3,NES,SPPL3,UBASH3B,HSF1,WNT5A,SYMPK
GO: Biological Process	GO:0006665	sphingolipid metabolic process		0.0004546	1	0.009892	0.0965	30	173	DEGS1,PLPP2,PLPP3,B4GALT3,B3GALNT1,ST3GAL5,ELOVL6,PPT1,CSNK1G2,PRKAA1,PRKCD,CLN8,GLTP,B3GNT5,ST6GALNAC6,ATG7,SMPD4,ST3GAL1,ST3GAL3,SMPD1,SMPD2,GLB1,SERINC3,HTRA2,CPTP,HEXA,ELOVL5,CERK,ELOVL1,CCN1
GO: Biological Process	GO:0006396	RNA processing		0.0004665	1	0.01013	0.09881	176	1519	TSR2,AARS1,CTU2,RBM10,WDR18,METTL1,AARS2,INTS2,AKT2,DCPS,GEMIN2,NOB1,YBX3,THOC5,RTCA,CCAR2,H19,MYCN,RBM12B,ZPR1,BYSL,CPNE1,NOP2,YBEY,CCNB1,PDE12,RRP9,PARN,TRMT61A,CDK9,TBRG4,DIS3L,WDR46,SCAF1,CACTIN,SCNM1,GAR1,CLK3,ERI3,RBM15B,NOC4L,PRMT7,FASTKD3,WDR77,PUS7,EXOSC9,DCAF13,DDX49,RBM42,GEMIN5,DDX56,TSEN54,AAR2,WDR74,PTCD1,PRKACA,CSTF1,MAP2K1,INTS1,WDR55,ELP6,RNF40,PTBP1,NSUN2,LCMT2,NOP9,TRMT10C,GEMI…
GO: Biological Process	GO:0009185	ribonucleoside diphosphate metabolic process		0.000484	1	0.01049	0.1023	25	135	NUDT9,AK1,MPI,MPV17,GIT1,FLCN,CAD,PFKL,PFKM,PGM1,PRKAA1,PRKAG1,ADPGK,PSEN1,CANT1,ENO3,RRM2,PRKAG2,SIRT6,GALE,GALK1,GALT,GUK1,JMJD8,UMPS
GO: Biological Process	GO:0007249	I-kappaB kinase/NF-kappaB signaling		0.0004855	1	0.01049	0.1024	48	322	ABL1,MAP3K3,AKT1,FADD,NFKBIB,CPNE1,BTRC,CACTIN,LITAF,TRAF4,PPP5C,CC2D1A,SIRPA,CANT1,MUL1,RELA,GOLT1B,TRIM27,LPAR1,EDNRB,TRIM62,SHISA5,F2R,SAA2,FLNA,CXXC5,TMEM101,RBCK1,SLC20A1,INAVA,NEK6,GSTP1,TLE1,TNFRSF1A,TRAF2,NUP62,HMOX1,JMJD8,WNT5A,PINK1,IRAK1,SLC35B2,TRIM8,SLC44A2,NKIRAS2,LGALS1,TIRAP,LTBR
GO: Biological Process	GO:0043409	negative regulation of MAPK cascade		0.0004894	1	0.01056	0.103	37	230	ABL1,AKT1,LEMD2,ARRB1,FLCN,HYAL2,HDAC3,BMP2,ERRFI1,PHB1,PIK3R2,MAPK8IP1,CSK,PRKCD,MAPK7,DAG1,SIRPA,QARS1,DUSP9,RGS2,EPHB2,MECOM,FBLN1,FOXO1,SFRP1,SFRP2,CNKSR3,SMPD1,INPP5K,PBK,EMILIN1,GSTP1,NUP62,XBP1,PINK1,CDC42SE1,INPPL1
GO: Biological Process	GO:0001837	epithelial to mesenchymal transition		0.0005065	1	0.0109	0.1063	34	206	ACVR1,ACVRL1,PEF1,DACT3,BMP2,TRIP10,COL1A1,DAG1,RGS2,TRIM62,KLHL12,POLR1B,FGFR1,MAD2L2,FOXF2,FOXC1,ZNF703,FLNA,SFRP1,SFRP2,FUZ,SNAI1,SOX9,PHLDB1,POFUT2,TBX3,TCOF1,TFAP2A,TGFB1I1,HEY1,HAS2,TWIST1,WNT5A,ALX1
GO: Biological Process	GO:0006354	DNA-templated transcription elongation		0.0005131	1	0.01102	0.1075	42	272	DPF1,AXIN1,INTS2,PIAS1,THOC5,CCAR2,ZNF410,NAB2,CNOT2,CDK9,TRIP13,MED27,MED7,ZNF653,NELFB,MAP2K1,ZXDC,INTS1,INTS11,PXN,ARID3A,MED16,ERCC2,ERCC3,FOXO1,NELFCD,SIRT6,SND1,SMARCD2,SMARCD3,PCID2,KDM2B,HDGFL2,ADRM1,TGFB1I1,INTS5,HMGA1,NELFA,INTS3,INTS14,NELFE,MED25
GO: Biological Process	GO:1901800	positive regulation of proteasomal protein catabolic process		0.0005156	1	0.01105	0.1078	24	128	AXIN1,AKT1,PIAS1,NFE2L2,CDC20,TMEM259,PLK1,BAG2,PSEN1,RNF40,KEAP1,FBXW8,RAD23A,DET1,DVL1,RNFT1,ATG7,SIRT6,RNF217,GCLC,GSK3A,HSPBP1,XBP1,USP5
GO: Biological Process	GO:0000460	maturation of 5.8S rRNA		0.0005363	1	0.01144	0.1116	11	39	ERI3,EXOSC9,NOP9,GNL3,RCL1,WDR12,RPP40,RRS1,BOP1,EXOSC2,PES1
GO: Biological Process	GO:0022616	DNA strand elongation		0.0005363	1	0.01144	0.1116	11	39	MCM3,PCNA,TFPT,INO80E,POLD2,POT1,DNA2,ACTR5,UCHL5,DCLRE1B,LIG1
GO: Biological Process	GO:0070482	response to oxygen levels		0.0005375	1	0.01144	0.1116	82	626	FUNDC1,ACTN4,ACVRL1,ADSL,AHCY,MLH1,AKT1,AKT2,MMP2,ATF4,BECN1,ATP6AP1,NRP1,BMP2,NFE2L2,NRF1,CAMK2G,CAPN2,CCNA2,CCNB1,PDLIM1,PAM,PDGFRA,PDGFRB,PDK3,LONP1,PLAT,EEF2K,PLCD1,PLOD1,PICK1,COL1A1,SLC2A8,POLG,PRKAA1,PRKCD,MAP2K1,CYBA,PSEN1,DAXX,PTGIS,DNMT3B,RAF1,E2F1,LPAR1,NAMPT,EIF4EBP1,ERCC2,ERCC3,RAMP2,ETS1,PLEKHN1,TACC3,CXCL12,FOXO1,SFRP1,ATG7,SHC1,TXNRD2,SLC2A1,SLC2A4,SRF,GATA6,ACOT2,COX4I2,ADO,TNFRS…
GO: Biological Process	GO:0034599	cellular response to oxidative stress		0.0005388	1	0.01144	0.1116	55	384	ABL1,AKT1,MMP2,AKR1B1,MPV17,ZNF622,CHCHD4,ATF4,BECN1,H19,NEFM,NFE2L2,CDK1,PCNA,PDGFRA,PDGFRB,LONP1,PPP5C,PRKAA1,PRKCD,MAPK3,MAPK7,PRODH,DAXX,SIRPA,KEAP1,MELK,DHFR,PXN,PYCR1,RELA,PPIF,TRAP1,NET1,SIGMAR1,ETS1,AGAP3,STK25,FOXO1,ATG7,OSER1,SCLY,CAMKK2,PRDX3,HTRA2,GPX7,ATP13A2,ZNF277,TPM1,HMOX1,HSF1,XBP1,PINK1,PCGF2,SELENON
GO: Biological Process	GO:0046474	glycerophospholipid biosynthetic process		0.0005412	1	0.01147	0.1119	36	223	DGKZ,SOCS1,BECN1,GPAA1,MTMR2,CAPN2,PIGQ,CHKB,PIK3R2,CLN3,PGS1,MBOAT7,DHRS7B,PTDSS1,PCYT2,ABHD8,PIGU,LPCAT3,BSCL2,LPCAT1,SOCS7,TTC7B,CDIPT,AGPAT1,AGPAT2,VAC14,PIGT,INPP5K,PGAP2,PIP5K1C,MTMR14,PISD,INPPL1,PTDSS2,MPPE1,SLC44A2
GO: Biological Process	GO:0016049	cell growth		0.0005458	1	0.01153	0.1125	90	700	ABL1,RBM10,ACVRL1,NDRG3,RNF157,AKT1,ALCAM,LTBP4,GEMIN2,DACT3,FLCN,CCAR2,HYAL2,NUBP1,NDN,NRP1,EIF2B2,CPNE1,OSGIN2,CASP9,CDK5,TRIP10,PHB1,SERPINE2,SEC61A1,EXOSC9,DDX49,POT1,BCAR1,NSMF,PPT1,MAP2K5,CYBA,MUL1,DNM2,RARG,DVL1,RGS2,EFNA5,RNF6,MEGF8,ATAD3A,NME6,ZNF639,EPHA7,NET1,RPS6KA1,PAK4,UBAP1,EXT2,YAP1,CRLF3,MAD2L2,FHL1,CXCL12,SEMA6C,SEMA3F,SFRP1,SFRP2,PRR5,SIRT6,SIPA1,PDLIM5,FRZB,SLIT3,SOX9,SRF,PARD…
GO: Biological Process	GO:0016126	sterol biosynthetic process		0.0005465	1	0.01153	0.1125	16	71	MVD,MVK,PRKAA1,NSDHL,DHCR7,DHCR24,LPCAT3,MBTPS2,SC5D,FDFT1,PRKAG2,SQLE,SREBF1,TM7SF2,INSIG1,LSS
GO: Biological Process	GO:0071363	cellular response to growth factor stimulus		0.0005498	1	0.01157	0.1129	118	963	ABL1,ACVR1,ACVRL1,AXIN1,CDC45,FZD4,GRK2,AKT1,MMP2,LTBP4,GIT1,LEMD2,FLCN,SOCS1,BECN1,HYAL2,ADAM9,FGFRL1,NDN,NRP1,BMP2,ZFP36L2,ZPR1,BYSL,NOTCH2,CAD,ROR2,CCNA2,ERRFI1,PDGFRA,PDGFRB,MAPKAPK2,EEF2K,COL1A1,BRMS1,COL2A1,COL3A1,BCAR1,PPP2R5B,PPP2R5D,PPP4C,MAPK3,MAPK7,MAP2K3,MAP2K5,C20orf27,PXN,DLX1,DNM2,RAF1,RARG,TSC22D3,E2F1,RELA,MEGF8,SHCBP1,RAMP2,EXT2,ECSIT,EHD4,FBN2,YAP1,FGFR1,TAB1,BAIAP2,FOXC1,FOXC2…
GO: Biological Process	GO:0061438	renal system vasculature morphogenesis		0.0005797	1	0.01205	0.1175	5	9	NRP1,NOTCH2,NOTCH3,PDGFRA,PDGFRB
GO: Biological Process	GO:0061439	kidney vasculature morphogenesis		0.0005797	1	0.01205	0.1175	5	9	NRP1,NOTCH2,NOTCH3,PDGFRA,PDGFRB
GO: Biological Process	GO:0017185	peptidyl-lysine hydroxylation		0.0005797	1	0.01205	0.1175	5	9	PLOD3,PLOD1,P3H4,JMJD6,FKBP10
GO: Biological Process	GO:1902869	regulation of amacrine cell differentiation		0.0005797	1	0.01205	0.1175	5	9	DLX1,DLX2,TGIF1,TGIF2,HES1
GO: Biological Process	GO:0043174	nucleoside salvage		0.0005797	1	0.01205	0.1175	5	9	ADK,MTAP,PNP,PGM2,HPRT1
GO: Biological Process	GO:0032201	telomere maintenance via semi-conservative replication		0.0005797	1	0.01205	0.1175	5	9	PCNA,DNA2,UPF1,FEN1,RTEL1
GO: Biological Process	GO:0032259	methylation		0.0005892	1	0.01219	0.1189	63	456	MBD1,COMTD1,METTL1,AMT,NTMT1,MTAP,MTRR,UHRF1,EED,BMI1,PYGO2,NOP2,MIS18A,TRMT61A,CEBPB,RBM15B,PRMT7,WDR77,PICK1,SH3BP5,COMT,GATAD2A,NSUN2,LCMT2,TRMT10C,VCPKMT,DNMT3B,L3MBTL2,PRMT6,MECOM,SMYD5,CXXC1,PRMT5,SETD3,CARM1,SPOUT1,TRMT1,SHMT1,SHMT2,TRMU,METTL13,ZNF274,WDR4,DMAP1,TTLL12,GTPBP3,EEF1AKMT4,KMT5C,RRP8,WDR5,GSK3A,PWP1,ICMT,PRDM6,TYMS,UNG,NELFA,XBP1,FTSJ1,SMYD2,METTL21A,NELFE,LMNA
GO: Biological Process	GO:0045892	negative regulation of DNA-templated transcription		0.0005892	1	0.01219	0.1189	173	1497	DPF1,RBM10,MAX,MAZ,MBD1,MDFI,AXIN1,MTA3,AEBP1,MAP3K10,NCK2,SAMD1,BIN1,APBB1,BIRC5,YBX3,PIAS1,FLCN,UHRF1,SIX5,CCAR2,ATF4,EED,NAB2,CCND1,NDN,BMI1,HDAC3,BMP2,NFATC4,TIMELESS,SPINDOC,CNOT2,BTRC,NOTCH2,NOTCH3,RUNX1T1,CCNE1,PCNA,CDK5,AURKB,CEBPB,PEG3,PEX14,PHB1,ZNF358,RBM15B,PLK1,ZNF653,BRMS1,MIER2,PRRX1,MAGEL2,NELFB,IRX1,KANK2,DHRS7B,CRY1,FOXP4,MAP2K5,TCF7L1,GATAD2A,PSEN1,NOC2L,CC2D1A,DAXX,PTCH1,MAFB,…
GO: Biological Process	GO:0051253	negative regulation of RNA metabolic process		0.0005945	1	0.01223	0.1193	188	1645	DPF1,RBM10,MAX,MAZ,MBD1,MDFI,AXIN1,MTA3,AEBP1,MAP3K10,AKT2,NCK2,SAMD1,BIN1,APBB1,BIRC5,YBX3,PIAS1,FLCN,UHRF1,SIX5,CCAR2,ATF4,EED,NAB2,CCND1,NDN,BMI1,HDAC3,BMP2,NFATC4,TIMELESS,SPINDOC,CNOT2,BTRC,NOTCH2,NOTCH3,RUNX1T1,CCNE1,PARN,PCNA,CDK5,AURKB,CDK9,CEBPB,MAPKAPK2,PEG3,PEX14,PHB1,ZNF358,RBM15B,NOCT,PLK1,ZNF653,BRMS1,MIER2,PRRX1,MAGEL2,NELFB,RBM42,IRX1,KANK2,DHRS7B,CRY1,FOXP4,MAP2K5,TCF7L1,GATAD2A,…
GO: Biological Process	GO:2000001	regulation of DNA damage checkpoint		0.0005978	1	0.01223	0.1193	9	28	THOC5,CCAR2,BABAM2,CRY1,TELO2,RAD51,RNASEH2B,RPA2,PBK
GO: Biological Process	GO:0071243	cellular response to arsenic-containing substance		0.0005978	1	0.01223	0.1193	9	28	ATF4,GSTO1,DAXX,PPIF,MKNK2,HMBS,HMOX1,UROD,HSF1
GO: Biological Process	GO:0009070	serine family amino acid biosynthetic process		0.0005978	1	0.01223	0.1193	9	28	MTHFD1,PSAT1,PHGDH,DHFR,SHMT1,SHMT2,SEPHS2,SEPHS1,SERINC3
GO: Biological Process	GO:0006650	glycerophospholipid metabolic process		0.0005986	1	0.01223	0.1193	48	325	DGKZ,SOCS1,BECN1,GPAA1,MTMR2,CAPN2,PIGQ,SCARB1,PDGFRB,CHKB,PIK3R2,CLN3,PLCB3,PLCD1,PGS1,MBOAT7,DHRS7B,ABHD12,PTDSS1,PITPNC1,PCYT2,ABHD8,DPEP1,PIGU,LPCAT3,BSCL2,LPCAT1,SOCS7,TTC7B,CDIPT,PIP4P2,AGPAT1,AGPAT2,SMPD4,VAC14,PIGT,INPP5K,PGAP2,SERINC3,PIP5K1C,MTMR14,NR1H2,PISD,INPP5A,INPPL1,PTDSS2,MPPE1,SLC44A2
GO: Biological Process	GO:0030902	hindbrain development		0.0005986	1	0.01223	0.1193	48	325	AARS1,ABL1,FZD4,AK1,B4GALT2,FGFRL1,BMI1,BMP2,NOTCH3,CDK5,CHMP1A,CKB,SERPINE2,TTLL1,IRX1,MAP2K1,TCF7L1,PSEN1,MAFB,DVL2,RFNG,LPAR1,EPHB2,COQ8B,SOCS7,FOXC1,ZNF703,FLNA,ATF5,ATG7,GART,KAT2A,GLI1,KDM2B,GMDS,CLP1,ATP13A2,TFAP2A,HAS2,ATG4D,TOP2A,HOXA2,HOXB2,HOXB3,HES1,XRCC1,MEIS3,CLPB
GO: Biological Process	GO:0048145	regulation of fibroblast proliferation		0.0006072	1	0.01238	0.1208	25	137	ABL1,GRK2,ANXA2,SOCS1,BMI1,CCNA2,CCNB1,CDC6,PDGFRA,PDGFRB,RNASEH2B,E2F1,S100A6,FBLN1,SFRP1,FNTB,SIRT6,LZTS2,GSTP1,TGIF1,ICMT,B4GALT7,WNT5A,CD248,MED25
GO: Biological Process	GO:0043488	regulation of mRNA stability		0.0006105	1	0.01242	0.1212	33	200	RBM10,MLH1,AKT1,DCPS,YBX3,ZFP36L2,CNOT2,PDE12,CNOT9,PARN,TBRG4,MAPKAPK2,NOCT,FASTKD3,EXOSC9,CNOT10,PRKCD,PTBP1,YTHDF1,PAN2,E2F1,UPF1,PLEKHN1,RBM38,CNOT11,MEX3D,PCID2,AGO2,FASTK,EXOSC2,TRAF2,EXOSC5,TIRAP
GO: Biological Process	GO:0022411	cellular component disassembly		0.0006216	1	0.01262	0.1231	75	565	FUNDC1,ADD3,MID1,MMP2,NCK2,APEH,ZNF622,NCKAP5L,BECN1,TSPO,CDK1,CDK5,CHMP1A,PEX14,CLN3,ATG9A,PLK1,RETREG2,PRKAA1,CHMP7,EXOG,WDR1,MUL1,CHMP6,GRWD1,WASHC1,TOM1,UPF1,EIF2D,RNF41,TMEM39A,SPNS1,KATNB1,ETS1,TEX264,MRRF,FLII,LIMA1,ATG7,SH3GL1,PYM1,CAMKK2,SMARCD2,SMARCD3,NES,NEK6,SREBF1,NEDD1,RETREG3,ATG4B,BLCAP,RRP7A,PPP1R9B,KIF2C,USP30,HTRA2,TRIOBP,CTDNEP1,ATP13A2,GSK3A,CAPN10,ATG4D,TOP2A,TPM1,SH3BP1,TW…
GO: Biological Process	GO:0042147	retrograde transport, endosome to Golgi		0.0006264	1	0.01269	0.1238	20	100	VAMP3,CLN5,SNX8,MAGEL2,PHETA1,GGA1,WASHC1,GOLT1B,TRIM27,TBC1D17,TBC1D10A,VPS52,VPS26B,RNF126,SNX1,SNX2,SNX5,SURF4,EIPR1,VPS35L
GO: Biological Process	GO:1903507	negative regulation of nucleic acid-templated transcription		0.0006469	1	0.01308	0.1276	173	1500	DPF1,RBM10,MAX,MAZ,MBD1,MDFI,AXIN1,MTA3,AEBP1,MAP3K10,NCK2,SAMD1,BIN1,APBB1,BIRC5,YBX3,PIAS1,FLCN,UHRF1,SIX5,CCAR2,ATF4,EED,NAB2,CCND1,NDN,BMI1,HDAC3,BMP2,NFATC4,TIMELESS,SPINDOC,CNOT2,BTRC,NOTCH2,NOTCH3,RUNX1T1,CCNE1,PCNA,CDK5,AURKB,CEBPB,PEG3,PEX14,PHB1,ZNF358,RBM15B,PLK1,ZNF653,BRMS1,MIER2,PRRX1,MAGEL2,NELFB,IRX1,KANK2,DHRS7B,CRY1,FOXP4,MAP2K5,TCF7L1,GATAD2A,PSEN1,NOC2L,CC2D1A,DAXX,PTCH1,MAFB,…
GO: Biological Process	GO:0019080	viral gene expression		0.0006521	1	0.01316	0.1283	22	115	MGAT1,MGAT2,CDK9,PTBP1,TRIM27,EIF2D,TRIM62,ZNF639,ST3GAL1,ST3GAL4,ST3GAL3,EDEM2,RRP1B,INPP5K,TARBP2,TFAP4,GSK3A,MGAT4B,HMOX1,USF1,MOGS,TRIM8
GO: Biological Process	GO:1902751	positive regulation of cell cycle G2/M phase transition		0.000663	1	0.0133	0.1297	10	34	CDC7,MTA3,CCND1,CCNB1,CDK1,FBXO5,RAD51C,ATAD5,DTL,SMARCD3
GO: Biological Process	GO:0070848	response to growth factor		0.0006634	1	0.0133	0.1297	122	1006	ABL1,ACVR1,ACVRL1,AXIN1,CDC45,FZD4,GRK2,AKT1,MMP2,LTBP4,GIT1,ANXA3,LEMD2,FLCN,SOCS1,BECN1,HYAL2,ADAM9,FGFRL1,NDN,NRP1,BMP2,ZFP36L2,ZPR1,BYSL,NOTCH2,CAD,ROR2,CCNA2,ERRFI1,PDGFRA,PDGFRB,MAPKAPK2,EEF2K,COL1A1,BRMS1,COL2A1,COL3A1,BCAR1,IER2,PPP2R5B,PPP2R5D,PPP4C,MAPK3,MAPK7,MAP2K3,MAP2K5,C20orf27,PXN,DLX1,DNM2,RAF1,RARG,TSC22D3,E2F1,RELA,MEGF8,SHCBP1,RAMP2,EXT2,ECSIT,EHD4,FBN2,YAP1,FGFR1,TAB1,BAIAP2,…
GO: Biological Process	GO:0090042	tubulin deacetylation		0.0006647	1	0.0133	0.1297	8	23	NEK3,PRKAA1,SGF29,TADA3,FLNA,KAT2A,WDR5,KAT14
GO: Biological Process	GO:0030575	nuclear body organization		0.0006647	1	0.0133	0.1297	8	23	ZPR1,USP50,DAXX,FAM118A,FAM118B,WRAP53,ETS1,AGAP3
GO: Biological Process	GO:0001522	pseudouridine synthesis		0.0006717	1	0.01341	0.1308	7	18	GAR1,PUS7,RPUSD1,TRUB2,PUS1,RPUSD3,RPUSD4
GO: Biological Process	GO:0016053	organic acid biosynthetic process		0.0006825	1	0.0136	0.1327	54	379	DEGS1,MTAP,SLC25A12,MTHFD1,ASNS,MTRR,BCAT1,BCAT2,ACSF3,CAD,PLOD3,PCBD1,ENOPH1,CLN3,FADS2,ELOVL6,GSTO1,PSAT1,MTHFD1L,PTGES,PRKAA1,PRKAB1,PRKAG1,NANP,PTGIS,PHGDH,DHFR,PYCR1,ALDH18A1,ACOT8,RBP1,RDH10,MECR,CSAD,PRKAG2,PTGES2,MRI1,SHMT1,SHMT2,SEPHS2,SEPHS1,WDTC1,SREBF1,GLUL,SERINC3,GSTP1,ELOVL5,ACOT7,NR1H2,ELOVL1,XBP1,INSIG1,GATD1,PYCR3
GO: Biological Process	GO:0007052	mitotic spindle organization		0.0007293	1	0.0145	0.1415	28	162	BIRC5,CCDC61,MYBL2,WRAP73,CCNB1,CDC20,AURKB,CHMP1A,RCC1,PLK1,POC1A,PTPA,POLDIP2,CHMP7,CHMP6,CDCA8,TACC3,FLNA,NEK6,GNAI1,PSRC1,NUP62,TUBG1,BCCIP,CENPH,INCENP,KIFC1,AAAS
GO: Biological Process	GO:1902679	negative regulation of RNA biosynthetic process		0.0007317	1	0.01452	0.1417	173	1504	DPF1,RBM10,MAX,MAZ,MBD1,MDFI,AXIN1,MTA3,AEBP1,MAP3K10,NCK2,SAMD1,BIN1,APBB1,BIRC5,YBX3,PIAS1,FLCN,UHRF1,SIX5,CCAR2,ATF4,EED,NAB2,CCND1,NDN,BMI1,HDAC3,BMP2,NFATC4,TIMELESS,SPINDOC,CNOT2,BTRC,NOTCH2,NOTCH3,RUNX1T1,CCNE1,PCNA,CDK5,AURKB,CEBPB,PEG3,PEX14,PHB1,ZNF358,RBM15B,PLK1,ZNF653,BRMS1,MIER2,PRRX1,MAGEL2,NELFB,IRX1,KANK2,DHRS7B,CRY1,FOXP4,MAP2K5,TCF7L1,GATAD2A,PSEN1,NOC2L,CC2D1A,DAXX,PTCH1,MAFB,…
GO: Biological Process	GO:0014032	neural crest cell development		0.0007367	1	0.01459	0.1423	29	170	ACVR1,PEF1,KITLG,ANXA6,FGFRL1,NRP1,BMP2,PLOD3,PDGFRA,PDGFRB,MAPK3,DLX2,RDH10,RGS2,EDNRB,KLHL12,POLR1B,FOXC1,FOXC2,SEMA6C,SEMA3F,SOX9,TCOF1,TFAP2A,TWIST1,HES1,WTIP,MEIS3,ALX1
GO: Biological Process	GO:0031647	regulation of protein stability		0.0007492	1	0.01478	0.1442	52	363	MEIS1,USP29,APBB1,PLPP3,MTRR,CCAR2,HDAC3,BMP2,BTRC,PEX6,PHB1,WIZ,PLK1,DERL1,BAG2,CTSA,PRKCD,APTX,CMTM6,TELO2,PEX19,MUL1,RAD23A,COG7,DVL1,DNAAF2,GLMP,ZSWIM7,TADA3,FLNA,FLOT2,SIRT6,ZBED3,GET4,GIPC1,TMEM183A,SREBF1,KAT2A,RABL3,P3H1,GTPBP3,TBX3,GRN,SAV1,SWSAP1,USP4,XBP1,PINK1,IFT46,NCLN,LMNA,LSS
GO: Biological Process	GO:0007368	determination of left/right symmetry		0.0007492	1	0.01478	0.1442	52	363	MKKS,WDR18,ACVR1,MEIS1,AXIN1,ALCAM,ATP6AP1,BMP2,NOTCH2,CAMK2G,PDLIM7,NME7,IER2,CEP104,PSEN1,PSKH1,CC2D1A,MKS1,DHFR,DNMT3B,RARG,GMNN,DNAAF2,TRAM1L1,MEGF8,KCTD10,ARL6,YAP1,FOXF1,FOXC1,FOXC2,ZNF703,FLNA,CXXC5,SMARCD3,CEP131,FZD2,SRF,RNF115,TBX2,TBX3,GRK6,BBS5,GSK3A,NOMO1,TGIF1,TRAM1,ATOH8,HAS2,WNT5A,WTIP,NCLN
GO: Biological Process	GO:0010638	positive regulation of organelle organization		0.000756	1	0.01484	0.1447	76	578	ABL1,ADD3,AKT2,NCK2,BIN1,GIT1,ANXA2,MSN,BECN1,BAK1,NRP1,WRAP73,CNOT2,PARN,CDK5,AURKB,PDGFRB,TFPT,NABP2,INO80E,MAGEL2,POT1,SH2B1,MAD2L1BP,MAPK3,PTBP1,FBXO5,NCAPD2,PAN2,PXN,WDR1,MUL1,GNL3,RALB,TOM1,TRIM27,LPAR1,KCTD17,PPIF,RESF1,ERCC1,MNS1,ACTR5,KATNB1,UCHL5,FEN1,BAIAP2,SDC1,FLNA,SFRP1,FUZ,SIRT6,RAD51AP1,CAMKK2,LIMCH1,NES,RTEL1,ENTR1,NCAPG,SURF4,MLLT11,PSRC1,HTRA2,GRN,GSK3A,TPM1,CDC42EP4,NUP62,VASP…
GO: Biological Process	GO:0072112	podocyte differentiation		0.0007584	1	0.01484	0.1447	13	53	AMPD2,SHROOM3,SLC43A1,MPPED2,NOTCH2,KANK2,DNM2,EDNRB,COQ8B,FOXC1,FOXC2,TYRO3,LAMB2
GO: Biological Process	GO:0061318	renal filtration cell differentiation		0.0007584	1	0.01484	0.1447	13	53	AMPD2,SHROOM3,SLC43A1,MPPED2,NOTCH2,KANK2,DNM2,EDNRB,COQ8B,FOXC1,FOXC2,TYRO3,LAMB2
GO: Biological Process	GO:0009126	purine nucleoside monophosphate metabolic process		0.0007584	1	0.01484	0.1447	13	53	ADK,ADSL,AK1,AMPD2,PNP,PFAS,DCK,GMPR2,NT5C2,GART,GUK1,HPRT1,IMPDH1
GO: Biological Process	GO:0034248	regulation of cellular amide metabolic process		0.0007682	1	0.015	0.1463	80	615	AARS1,ACO1,MIF4GD,MLH1,AKT1,AKT2,NCK2,BIN1,DCPS,YBX3,ATF4,MVK,ZFP36L2,NFE2L2,EIF2B4,EIF2B2,CNOT2,PDE12,CNOT9,NEURL1,PARN,PDK3,NOCT,FASTKD3,PUS7,EXOSC9,CNOT10,GEMIN5,ZNF385A,PRKAA1,PRKCD,MAPK3,DNAJC3,MTG2,ELP6,DAPK3,PTBP1,YTHDF1,TRMT10C,DHFR,PAN2,RELA,UPF1,RGS2,TRAP1,EIF2S3,EIF4EBP1,RPS6KA1,RPS6KB2,PLEKHN1,RTN1,SPON1,FECH,CNOT11,MEX3D,SHMT1,SHMT2,PYM1,TRUB2,AGO2,SERP1,RPUSD3,DNAJC1,GCN1,TARBP2,TCO…
GO: Biological Process	GO:0045931	positive regulation of mitotic cell cycle		0.0007948	1	0.01544	0.1506	27	155	ABL1,CDC7,MTA3,AKT1,BIRC5,CDK10,ASNS,CCND1,CCNB1,CCND2,CDK1,CDC6,MAD2L1BP,POLDIP2,FBXO5,RAD51C,EIF4EBP1,RRM2,FGFR1,DTL,SMARCD3,CPSF3,UBE2C,TFDP1,HES1,HSF1,CDT1
GO: Biological Process	GO:0090103	cochlea morphogenesis		0.0007973	1	0.01544	0.1506	9	29	CTHRC1,PTK7,DVL1,DVL2,FRZB,FZD2,SOX9,TBX2,WNT5A
GO: Biological Process	GO:0009081	branched-chain amino acid metabolic process		0.0007973	1	0.01544	0.1506	9	29	BCAT1,BCAT2,BCKDHA,BCKDHB,SLC25A44,BCKDK,MCCC2,HIBADH,IVD
GO: Biological Process	GO:0060716	labyrinthine layer blood vessel development		0.0007973	1	0.01544	0.1506	9	29	AKT1,PLCD1,NSDHL,FBXW8,VASH2,HEY1,HES1,SYDE1,CCN1
GO: Biological Process	GO:0048193	Golgi vesicle transport		0.0008041	1	0.01554	0.1516	49	338	SCYL1,PEF1,AP2A1,MYO1B,PLPP3,ZW10,VAMP3,CLN3,SNX8,PLCB3,PICK1,PKDCC,SEC22B,SEC24C,CSK,GGA1,RABIF,DNM2,COG7,GOLT1B,SCAMP3,PREB,RAB34,KLHL12,AP3S2,COPZ2,VPS52,LYPLA1,COPZ1,COPG1,COG8,SLC30A6,ARFGAP2,TRAPPC3,SNX1,SNX2,GGA2,SURF4,KDELR2,TMED1,TEX261,TMEM115,TRAPPC5,RINT1,LMF1,INSIG1,VPS35L,MPPE1,ERGIC1
GO: Biological Process	GO:0032436	positive regulation of proteasomal ubiquitin-dependent protein catabolic process		0.0008147	1	0.01572	0.1533	20	102	AXIN1,AKT1,PIAS1,NFE2L2,CDC20,PLK1,BAG2,PSEN1,KEAP1,FBXW8,RAD23A,DET1,DVL1,ATG7,SIRT6,RNF217,GCLC,GSK3A,HSPBP1,USP5
GO: Biological Process	GO:0006040	amino sugar metabolic process		0.0008163	1	0.01572	0.1533	12	47	MGAT1,PGM3,CHST2,B3GALNT2,NANP,DPAGT1,GNPDA1,AMDHD2,RENBP,EXTL2,ST3GAL1,UAP1
GO: Biological Process	GO:0009628	response to abiotic stimulus		0.0008418	1	0.01599	0.156	201	1786	MKKS,FUNDC1,ACTN4,ACVRL1,MFAP4,ADSL,AHCY,MLH1,TP53I13,AKT1,AKT2,MMP2,AKR1B1,RAD54L,APBB1,YBX3,ARRB1,BABAM1,ASNS,CCAR2,ATF4,BECN1,HYAL2,B4GALT2,ATP6AP1,CRADD,BAK1,FADD,CCND1,NRP1,HDAC3,BMP2,NFATC4,NFE2L2,EIF2B4,EIF2B2,TSPO,TIMELESS,PNP,NRF1,CAMK2G,CAPN2,CASP6,CASP9,CCNA2,CCNB1,CCND2,PDLIM1,ERRFI1,PALM,PAM,PCNA,CDK5,AURKB,PDE6D,PDGFRA,PDGFRB,MAPKAPK2,PDK3,SERPINF1,TRIP10,PGM1,ERCC8,LONP1,SERPINE2,C…
GO: Biological Process	GO:0045739	positive regulation of DNA repair		0.0008432	1	0.01599	0.156	25	140	DPF1,APBB1,BABAM1,TIMELESS,PNP,PCNA,BCL7C,BCL7B,ERCC8,TFPT,INO80E,BABAM2,WRAP53,ACTR5,UCHL5,MAD2L2,SIRT6,RAD51AP1,SMARCD2,SMARCD3,DMAP1,HDGFL2,KMT5C,USP1,XRCC1
GO: Biological Process	GO:0006437	tyrosyl-tRNA aminoacylation		0.0008436	1	0.01599	0.156	3	3	YARS1,YARS2,GTPBP3
GO: Biological Process	GO:1902990	mitotic telomere maintenance via semi-conservative replication		0.0008436	1	0.01599	0.156	3	3	PCNA,DNA2,RTEL1
GO: Biological Process	GO:0009227	nucleotide-sugar catabolic process		0.0008436	1	0.01599	0.156	3	3	MGAT1,GALT,GSK3A
GO: Biological Process	GO:0061623	glycolytic process from galactose		0.0008436	1	0.01599	0.156	3	3	GALE,GALK1,GALT
GO: Biological Process	GO:0071163	DNA replication preinitiation complex assembly		0.0008436	1	0.01599	0.156	3	3	CDC45,GMNN,CDT1
GO: Biological Process	GO:1904529	regulation of actin filament binding		0.0008436	1	0.01599	0.156	3	3	ABL1,CRMP1,POLDIP2
GO: Biological Process	GO:0051303	establishment of chromosome localization		0.0008467	1	0.01601	0.1562	19	95	MLH1,BIRC5,BECN1,CCNB1,ZW10,AURKB,CHMP1A,CHMP7,CHMP6,CDCA8,CENPQ,RRS1,PSRC1,KIF2C,NUP62,INCENP,CDT1,KIFC1,KIF22
GO: Biological Process	GO:0046128	purine ribonucleoside metabolic process		0.000853	1	0.0161	0.1571	10	35	ADK,AHCY,AK1,MTAP,PNP,COMT,PGM2,NT5C2,ICMT,HPRT1
GO: Biological Process	GO:0090068	positive regulation of cell cycle process		0.0008546	1	0.0161	0.1571	46	313	CDC7,MTA3,AKT1,BIRC5,CDK10,THOC5,BECN1,CCND1,CCNB1,CCND2,CDK1,CDC6,CDC20,AURKB,PDGFRB,NCAPH2,WIZ,POC1A,SH2B1,MAD2L1BP,POLDIP2,FBXO5,NCAPD2,RAD51C,CDCA8,ATAD5,RRM2,FEN1,FGFR1,DTL,RAD51AP1,SMARCD3,CPSF3,PCID2,GIPC1,PBK,NCAPG,GLI1,TBX2,UBE2C,TFDP1,NUP62,WNT5A,INCENP,CDT1,MAD2L1
GO: Biological Process	GO:0009259	ribonucleotide metabolic process		0.0008615	1	0.0162	0.158	71	535	NUDT9,ADK,ADSL,AK1,MPI,MPV17,TPST2,TPST1,AMPD2,GIT1,SLC25A12,MTHFD1,FLCN,H19,MVD,MVK,DGAT1,TSPO,ACSF3,NME4,PNP,CAD,PDK3,PFAS,PFKL,PFKM,PGM1,PPT2,ELOVL6,NME7,PPT1,PRKAA1,PRKAG1,MAP2K1,ADPGK,PSEN1,UCK1,DCK,RNASEH2B,ACOT8,NUDT11,SLC25A13,NME6,ENO3,GMPR2,PRKAG2,ACSF2,SIRT6,SLC25A1,NT5C2,FIGNL1,GALE,GALK1,GALT,GART,MCCC2,NUDT10,ACOT2,SLC27A3,EXOSC2,GUK1,ELOVL5,ACOT7,HPRT1,JMJD8,UMPS,ELOVL1,PINK1,IMPDH…
GO: Biological Process	GO:0072132	mesenchyme morphogenesis		0.0008658	1	0.01625	0.1585	15	67	ACVR1,ACVRL1,BMP2,FGFR1,FOXF1,FOXC1,FOXC2,SNAI1,SOX9,TBX2,TBX3,HEY1,MMD,TWIST1,WNT5A
GO: Biological Process	GO:0042074	cell migration involved in gastrulation		0.000871	1	0.01631	0.1592	18	88	ACVR1,BMP2,S1PR2,CTHRC1,PTGES,CSRP1,MKS1,EFNA5,MEGF8,CXCL12,SNAI1,LZTS2,B4GALT1,GPC3,GNA12,TBX2,HAS2,WNT5A
GO: Biological Process	GO:0070301	cellular response to hydrogen peroxide		0.0008792	1	0.01641	0.16	27	156	ABL1,AKR1B1,BECN1,NFE2L2,CDK1,PCNA,PDGFRB,PPP5C,PRKAA1,PRKCD,MAPK7,DAXX,SIRPA,PYCR1,RELA,PPIF,TRAP1,NET1,SIGMAR1,ETS1,STK25,FOXO1,OSER1,ZNF277,HSF1,PINK1,PCGF2
GO: Biological Process	GO:0044272	sulfur compound biosynthetic process		0.0008792	1	0.01641	0.16	27	156	MTAP,MTHFD1,MTRR,NFE2L2,ACSF3,PDK3,ENOPH1,PPT2,CHST2,ELOVL6,PPT1,CHPF,EXT2,CSAD,CHST12,MRI1,ST3GAL1,ST3GAL4,ST3GAL3,SLC25A1,CHST14,XYLT2,GCLC,GSTP1,ELOVL5,ELOVL1,SLC35B2
GO: Biological Process	GO:0006303	double-strand break repair via nonhomologous end joining		0.0008842	1	0.01647	0.1606	16	74	MLH1,ERCC8,AUNIP,IFFO1,POT1,WRAP53,ERCC1,MAD2L2,NUDT16L1,POLL,KMT5C,HSF1,DCLRE1B,XRCC1,HMCES,LIG1
GO: Biological Process	GO:0016570	histone modification		0.00089	1	0.01654	0.1614	74	563	MTA3,C6orf89,NTMT1,APBB1,HAT1,ARRB1,BABAM1,SAP30BP,FLCN,UHRF1,EED,BMI1,HDAC3,PYGO2,AURKB,CDK9,PHB1,PRMT7,WDR77,BRMS1,MIER2,BABAM2,MAPK3,GATAD2A,NOC2L,RNF40,SUPT7L,DNMT3B,RAD51,HDAC5,L3MBTL2,RIOX1,PHC1,PRMT6,NAA60,MECOM,SMYD5,CXXC1,PRMT5,SETD3,SGF29,TADA3,CARM1,ZNF703,ATG7,SIRT6,USP21,TAF6L,EPOP,TAF5L,ZNF274,SREBF1,KAT2A,DMAP1,TTLL12,JMJD6,MSL3,KDM2B,KMT5C,RRP8,WDR5,PWP1,PRDM6,TWIST1,NELFA,XBP1,PI…
GO: Biological Process	GO:0030576	Cajal body organization		0.0008922	1	0.01655	0.1615	4	6	ZPR1,FAM118A,FAM118B,WRAP53
GO: Biological Process	GO:0098734	macromolecule depalmitoylation		0.0009034	1	0.0166	0.162	6	14	ABHD17C,PPT2,PPT1,ABHD12,LYPLA1,LYPLA2
GO: Biological Process	GO:0009157	deoxyribonucleoside monophosphate biosynthetic process		0.0009034	1	0.0166	0.162	6	14	ADK,DCK,DCTD,SHMT1,TK1,TYMS
GO: Biological Process	GO:0090646	mitochondrial tRNA processing		0.0009034	1	0.0166	0.162	6	14	TRMT10C,TRMU,PUS1,GTPBP3,RPUSD4,ELAC2
GO: Biological Process	GO:0006287	base-excision repair, gap-filling		0.0009034	1	0.0166	0.162	6	14	PCNA,POLD1,POLG,FEN1,POLL,LIG1
GO: Biological Process	GO:0006047	UDP-N-acetylglucosamine metabolic process		0.0009034	1	0.0166	0.162	6	14	MGAT1,PGM3,DPAGT1,GNPDA1,AMDHD2,UAP1
GO: Biological Process	GO:0042398	cellular modified amino acid biosynthetic process		0.0009166	1	0.01674	0.1633	13	54	ALDH9A1,MTHFD1,ALDH7A1,NFE2L2,PLOD3,CKB,MTHFD1L,PTDSS1,DHFR,FPGS,GART,GCLC,PTDSS2
GO: Biological Process	GO:0072311	glomerular epithelial cell differentiation		0.0009166	1	0.01674	0.1633	13	54	AMPD2,SHROOM3,SLC43A1,MPPED2,NOTCH2,KANK2,DNM2,EDNRB,COQ8B,FOXC1,FOXC2,TYRO3,LAMB2
GO: Biological Process	GO:0046040	IMP metabolic process		0.0009179	1	0.01674	0.1633	8	24	ADSL,AMPD2,PNP,PFAS,GMPR2,NT5C2,GART,HPRT1
GO: Biological Process	GO:0051444	negative regulation of ubiquitin-protein transferase activity		0.0009179	1	0.01674	0.1633	8	24	ABL1,BUB1B,CDC20,BAG2,PSEN1,FBXO5,MAD2L2,MAD2L1
GO: Biological Process	GO:0043086	negative regulation of catalytic activity		0.0009303	1	0.01693	0.1652	113	929	MKKS,ABL1,MCM2,GRK2,AKT1,AKT2,BIN1,ANXA2,ANXA3,ANXA5,BIRC5,DGKZ,ARRB1,FLCN,MTRR,SOCS1,CCAR2,HYAL2,H19,BMP2,BUB1B,SERPING1,ERRFI1,PALM,CDC20,PDE6D,SERPINF1,SERPINE2,CLN3,NLE1,PLK1,SH3BP5,MAPK8IP1,PSMF1,POT1,BAG2,APBA3,PTPA,CSK,PRKCD,MAPK7,CTSB,GPSM1,MAP2K5,DNAJC3,PPP1R12C,PRPSAP1,PRPSAP2,PSEN1,INTS1,DAXX,BCL2L12,FBXO5,PTX3,DHCR24,PPP1R37,QARS1,RAF1,DPEP1,CHMP6,WASHC1,DVL1,RENBP,TRIM27,RGS2,EDNRB,B…
GO: Biological Process	GO:0061061	muscle structure development		0.0009325	1	0.01694	0.1653	125	1044	RBM10,ACTN4,ACTN1,ACVR1,AXIN1,MEOX1,GRK2,AK1,AKT1,FOXO4,BIN1,LEMD2,YBX3,FGFRL1,HDAC3,BMP2,NFATC4,ZNF689,NTN3,CAPN2,CCNB1,CCND2,PDLIM1,NEURL1,CDK1,CDK5,CDK9,PDGFRA,PDGFRB,PDLIM7,CHKB,TRIP10,GMPPB,HOMER2,CNTFR,COL3A1,B3GALNT2,EFEMP2,CSRP1,PRKAA1,CTSB,CTSD,PIEZO1,DAG1,DAXX,PTBP1,PTCH1,PXN,WDR1,RAB3IL1,DNM2,HDAC5,RCAN1,TSC22D3,RGS2,EDNRB,MBNL2,PTCD2,RAMP2,SPEG,SMYD5,DTNBP1,RXRB,MYL9,PRMT5,SETD3,FHL1,…
GO: Biological Process	GO:0016236	macroautophagy		0.0009585	1	0.01738	0.1696	48	332	AKT1,ZNF622,BECN1,AUP1,CAPNS1,CDK5,CHMP1A,CLN3,ATG9A,RETREG2,SEC22B,PRKACA,POLDIP2,MAPK3,CTSD,GPSM1,PSEN1,CHMP7,QSOX1,VPS37C,RALB,CHMP6,TOM1,VPS37B,RNF41,TMEM39A,SPNS1,TCIRG1,TEX264,WDR24,ATG7,VPS26B,GAA,SNX5,RETREG3,ATG4B,EXOC7,USP30,HTRA2,ATP13A2,MTMR14,ATG4D,VPS16,HMOX1,MVB12A,PINK1,UBQLN4,PGAM5
GO: Biological Process	GO:0044282	small molecule catabolic process		0.0009702	1	0.01756	0.1713	60	438	MGAT1,AHCY,AKT1,AKT2,MPI,AMT,MTAP,SLC25A12,MTRR,BCAT1,BCAT2,BCKDHA,BCKDHB,MTMR2,ACSF3,PNP,APOBEC3H,SCARB1,PFKL,PFKM,PGD,CPT2,CRAT,SLC25A44,PRODH,DPEP1,ACOT8,GNPDA1,SRD5A3,AMDHD2,RENBP,ENO3,BCKDK,ETFDH,CSAD,SHMT1,SHMT2,SCLY,GALE,GALK1,GALT,INPP5K,MCCC2,TYSND1,GLB1,GLUL,ACOT2,SLC27A4,HIBADH,GSK3A,GSTZ1,GCAT,HADH,ACOT7,TWIST1,INPP5A,IVD,PDXP,GATD1,PYCR3
GO: Biological Process	GO:0048264	determination of ventral identity		0.0009802	1	0.01764	0.1721	7	19	MAX,ACVR1,ACVRL1,BMP1,BMP2,PPP4C,IFT46
GO: Biological Process	GO:0042559	pteridine-containing compound biosynthetic process		0.0009802	1	0.01764	0.1721	7	19	MTHFD1,PCBD1,MTHFD1L,DHFR,FPGS,SPR,GART
GO: Biological Process	GO:0046112	nucleobase biosynthetic process		0.0009802	1	0.01764	0.1721	7	19	CAD,PRPS1,SHMT1,SHMT2,GART,HPRT1,UMPS
GO: Biological Process	GO:0046394	carboxylic acid biosynthetic process		0.001037	1	0.01864	0.1818	53	377	DEGS1,MTAP,SLC25A12,MTHFD1,ASNS,MTRR,BCAT1,BCAT2,ACSF3,CAD,PLOD3,PCBD1,ENOPH1,CLN3,FADS2,ELOVL6,GSTO1,PSAT1,MTHFD1L,PTGES,PRKAA1,PRKAB1,PRKAG1,NANP,PTGIS,PHGDH,DHFR,PYCR1,ALDH18A1,ACOT8,RBP1,RDH10,MECR,PRKAG2,PTGES2,MRI1,SHMT1,SHMT2,SEPHS2,SEPHS1,WDTC1,SREBF1,GLUL,SERINC3,GSTP1,ELOVL5,ACOT7,NR1H2,ELOVL1,XBP1,INSIG1,GATD1,PYCR3
GO: Biological Process	GO:0045944	positive regulation of transcription by RNA polymerase II		0.001041	1	0.01867	0.1822	164	1427	DPF1,ABL1,MAX,MAZ,ACVR1,ACVRL1,MEIS1,MEOX1,AKT1,FOXO4,AKT2,NCK2,ANXA2,APBB1,ATAD2,ARRB1,FLCN,UHRF1,SIX5,ATF1,ATF4,HYAL2,MYBL2,MYCN,ZNF410,FADD,NDN,HDAC3,BMP2,NFATC4,NFE2L2,NOTCH3,NRF1,CDK9,CEBPB,PEG3,PFKM,PIK3R2,MED27,MED7,EXOSC9,PRRX1,LITAF,ATF6B,IER2,PPP2R5B,PPP2R5D,MAPK3,MAPK7,MAP2K1,MAP2K5,TCF7L1,DAXX,PTBP1,BCL2L12,MAFB,DLX1,DLX2,RAF1,ARID3A,RARG,HDAC5,MED16,DVL1,DVL2,E2F1,E2F3,RELA,E2F4,E4F1…
GO: Biological Process	GO:1903513	endoplasmic reticulum to cytosol transport		0.001048	1	0.01872	0.1826	9	30	AUP1,DERL1,EDEM1,UBAC2,TMEM129,UBE2J1,NPLOC4,EDEM2,UBE2G2
GO: Biological Process	GO:0030970	retrograde protein transport, ER to cytosol		0.001048	1	0.01872	0.1826	9	30	AUP1,DERL1,EDEM1,UBAC2,TMEM129,UBE2J1,NPLOC4,EDEM2,UBE2G2
GO: Biological Process	GO:0006551	leucine metabolic process		0.001072	1	0.01898	0.1852	5	10	BCAT1,BCAT2,BCKDK,MCCC2,IVD
GO: Biological Process	GO:0002084	protein depalmitoylation		0.001072	1	0.01898	0.1852	5	10	ABHD17C,PPT1,ABHD12,LYPLA1,LYPLA2
GO: Biological Process	GO:0072718	response to cisplatin		0.001072	1	0.01898	0.1852	5	10	TIMELESS,NUCB1,SLC31A1,RAD51,HMOX1
GO: Biological Process	GO:0006012	galactose metabolic process		0.001072	1	0.01898	0.1852	5	10	GALE,GALK1,GALT,B4GALT1,GLB1
GO: Biological Process	GO:0032263	GMP salvage		0.001072	1	0.01898	0.1852	5	10	ADK,AMPD2,PNP,HPRT1,IMPDH1
GO: Biological Process	GO:0016197	endosomal transport		0.001116	1	0.01972	0.1924	41	274	ATP6AP1,TMEM50B,CHMP1A,VAMP3,CLN5,SNX8,MAGEL2,PHETA1,LEPROT,GGA1,CMTM6,CHMP7,VPS37C,CHMP6,WASHC1,TOM1,GOLT1B,TRIM27,VPS37B,TBC1D17,TBC1D10A,ZDHHC2,LAPTM4B,UBAP1,VPS26C,ANKRD27,EHD4,VPS52,VPS26B,RNF126,SNX1,SNX2,SNX5,ENTR1,SURF4,EHD1,REPS1,VPS16,EIPR1,MVB12A,VPS35L
GO: Biological Process	GO:1902850	microtubule cytoskeleton organization involved in mitosis		0.001121	1	0.01978	0.193	33	207	BIRC5,CCDC61,MYBL2,WRAP73,CCNB1,ZW10,CDC20,AURKB,CHMP1A,CENPA,RCC1,PLK1,POC1A,PTPA,POLDIP2,GPSM1,CHMP7,CHMP6,CDCA8,TACC3,FLNA,NEK6,GNAI1,PSRC1,NUP62,TUBG1,BCCIP,WTIP,CENPH,INCENP,KIFC1,AAAS,MAD2L1
GO: Biological Process	GO:0034504	protein localization to nucleus		0.001144	1	0.02015	0.1966	51	361	GRK2,AKT1,AKT2,FLCN,HYAL2,HDAC3,ZPR1,BYSL,CDK1,CDK5,PIK3R2,CIZ1,PLK1,COL1A1,FAM53A,TMEM98,IPO13,PRKCD,NUP93,PSEN1,SUPT7L,BANP,RANGAP1,DVL1,E2F3,IPO4,WRAP53,NUP85,YAP1,AGAP3,FLNA,SIRT6,NUP35,LZTS2,SOX9,DMAP1,TAF8,RRS1,GLUL,RRP7A,LMNB2,CTDNEP1,ATP13A2,TNFRSF1A,NUP62,POLA2,TMEM201,XBP1,TRIM8,IPO5,LMNA
GO: Biological Process	GO:0072175	epithelial tube formation		0.001192	1	0.02095	0.2044	34	216	ABL1,SHROOM3,MTHFD1,BMP2,CTHRC1,MTHFD1L,IRX1,PRKACA,GATAD2A,PTCH1,MKS1,PTK7,RARG,DVL1,DVL2,IRX2,SFRP1,SFRP2,DEAF1,FUZ,FZD2,SOX9,PARD6G,KAT2A,KDM2B,CCDC85B,TFAP2A,TGIF1,PLXNB2,TWIST1,VASP,WNT5A,SALL4,ALX1
GO: Biological Process	GO:0062197	cellular response to chemical stress		0.00121	1	0.02124	0.2072	63	469	ABL1,AKT1,MMP2,AKR1B1,MPV17,ZNF622,YBX3,CHCHD4,ATF4,BECN1,H19,NEFM,NFE2L2,TSPO,ERRFI1,CDK1,PCNA,PDGFRA,PDGFRB,LONP1,CLN3,PPP5C,PRKAA1,PRKCD,MAPK3,MAPK7,PRODH,DAXX,SIRPA,KEAP1,MELK,DHFR,PXN,PYCR1,DNMT3B,RELA,PPIF,TRAP1,NET1,SIGMAR1,ETS1,AGAP3,STK25,FOXO1,ATG7,OSER1,SCLY,SLC2A1,SLC2A4,CAMKK2,PRDX3,HTRA2,GPX7,ATP13A2,ZNF277,TPM1,HMOX1,HSF1,XBP1,PINK1,PCGF2,SELENON,LETM1
GO: Biological Process	GO:2000736	regulation of stem cell differentiation		0.001222	1	0.02139	0.2087	23	128	ABL1,MTA3,ZFP36L2,NFE2L2,PDGFRA,PUS7,NELFB,GATAD2A,NSUN2,DNMT3B,CDCA7,SMYD5,F2R,YAP1,FOXC1,SIRT6,SOX9,GATA6,TBX3,PWP1,HOXB4,HES1,NELFE
GO: Biological Process	GO:0046653	tetrahydrofolate metabolic process		0.001243	1	0.02172	0.2119	8	25	MTHFD1,MTHFD1L,DHFR,SHMT1,SHMT2,MTHFD2,GART,TYMS
GO: Biological Process	GO:0003170	heart valve development		0.001252	1	0.02184	0.2131	19	98	ACVR1,FGFRL1,BMP2,NOTCH2,PDLIM7,PIEZO1,FBN2,YAP1,SLIT3,SNAI1,SOX9,PRSS23,EMILIN1,HEY1,TNFRSF1A,HAS2,TWIST1,CCN1,SMAD6
GO: Biological Process	GO:0060070	canonical Wnt signaling pathway		0.001307	1	0.02276	0.222	52	372	AXIN1,FZD4,FZD8,PLPP3,JRK,DACT3,CCAR2,BMP2,PYGO2,BTRC,ROR2,CTHRC1,KCTD15,NLE1,COL1A1,CSNK1G2,TCF7L1,PSEN1,DAPK3,MKS1,PTK7,RARG,DVL1,DVL2,EDNRB,UBAC2,NET1,YAP1,MAD2L2,SDC1,FOXO1,ZNF703,SFRP1,SFRP2,FUZ,ZBED3,LMBR1L,FRZB,LZTS2,FZD2,SOX9,SULF2,GPC3,GLI1,RNF25,CTDNEP1,GSK3A,TLE1,TPBG,NUP62,WNT5A,IGFBP4
GO: Biological Process	GO:0060674	placenta blood vessel development		0.00131	1	0.02278	0.2222	11	43	AKT1,NOTCH2,PLCD1,MAP2K1,NSDHL,FBXW8,VASH2,HEY1,HES1,SYDE1,CCN1
GO: Biological Process	GO:0007143	female meiotic nuclear division		0.001316	1	0.02281	0.2225	13	56	MLH1,BIRC5,CCNB2,NCAPH2,TRIP13,PLK1,FBXO5,RAD51C,WASHC1,KIF20A,SPIN1,TOP2A,HSF1
GO: Biological Process	GO:0008589	regulation of smoothened signaling pathway		0.001317	1	0.02281	0.2225	22	121	BTRC,TEDC1,SERPINE2,PRRX1,PRKAA1,PRKACA,PTCH1,MKS1,MYCBP,RAB34,MEGF8,ARL6,UCHL5,PRRX2,SFRP1,FUZ,ARMC9,SCUBE1,GPC3,GLI1,FBXL17,ANKMY2
GO: Biological Process	GO:1903050	regulation of proteolysis involved in protein catabolic process		0.001337	1	0.02312	0.2255	38	251	AXIN1,AKT1,PIAS1,CCAR2,NFE2L2,BTRC,CDC20,TMEM259,PLK1,PSMF1,BAG2,PRKACA,PSEN1,RNF40,KEAP1,FBXW8,RAD23A,DET1,DVL1,RNFT1,PSME3,UCHL5,FOXF2,TRAF7,ATG7,SIRT6,GIPC1,PBK,RNF217,GCLC,GNA12,DESI1,GSK3A,HSPBP1,XBP1,PINK1,UBQLN4,USP5
GO: Biological Process	GO:0001944	vasculature development		0.001342	1	0.02316	0.2259	144	1239	ABL1,RHOJ,ACVR1,ACVRL1,MEIS1,MAP3K3,CDC45,FZD4,FZD8,MFGE8,AKT1,FOXO4,MMP2,GIT1,ANXA2,ANXA3,BIRC5,MSN,PLPP3,MTTP,FLCN,BECN1,MVD,BAK1,NRP1,HDAC3,NFATC4,NFE2L2,NOTCH2,NOTCH3,CAD,ANGPTL1,ERRFI1,PDGFRA,PDGFRB,SERPINF1,S1PR2,PIK3R2,EEF2K,PLCD1,TAFA5,COL1A1,COL3A1,COL4A1,COL5A1,PRRX1,EFEMP2,PPP4C,MAPK7,MAP2K1,MAP2K5,CTSZ,GATAD2A,PSEN1,DAG1,PTGIS,PTH1R,PTK7,NSDHL,FBXW8,CCM2,DHCR7,PXN,MAFB,DNM2,RALB,HDAC5…
GO: Biological Process	GO:0010971	positive regulation of G2/M transition of mitotic cell cycle		0.001358	1	0.0234	0.2283	9	31	CDC7,MTA3,CCND1,CCNB1,CDK1,FBXO5,RAD51C,DTL,SMARCD3
GO: Biological Process	GO:0016180	snRNA processing		0.001368	1	0.02352	0.2295	10	37	INTS2,EXOSC9,INTS1,INTS11,USB1,EXOSC2,INTS5,EXOSC5,INTS3,INTS14
GO: Biological Process	GO:0016032	viral process		0.001382	1	0.02362	0.2304	68	517	TMEM250,MGAT1,MGAT2,GRK2,ANXA2,HYAL2,BAK1,NRP1,APOBEC3H,PDE12,SCARB1,CDK1,CHMP1A,CDK9,RCC1,ZDHHC8,PHB1,DDX56,SAMHD1,CTSB,DAG1,PTBP1,CHMP7,PTX3,NECTIN2,SLC52A2,RAD23A,VPS37C,CHMP6,TRIM27,VPS37B,EIF2D,RESF1,TRIM62,TMEM39A,ZNF639,FBLN1,PPIH,ATG7,ST3GAL1,ST3GAL4,ST3GAL3,SLC1A5,SLC3A2,FAM111A,SLC20A2,EDEM2,SMPD1,RRP1B,INPP5K,TARBP2,TFAP4,GSK3A,TOP2A,MGAT4B,VPS16,HMOX1,TYRO3,MVB12A,USF1,VCAM1,ITGA5,GPR…
GO: Biological Process	GO:0051255	spindle midzone assembly		0.00139	1	0.02362	0.2304	6	15	MLH1,BIRC5,AURKB,CDCA8,LZTS2,INCENP
GO: Biological Process	GO:0006167	AMP biosynthetic process		0.00139	1	0.02362	0.2304	6	15	ADK,ADSL,PNP,PFAS,GART,HPRT1
GO: Biological Process	GO:0090043	regulation of tubulin deacetylation		0.00139	1	0.02362	0.2304	7	20	NEK3,PRKAA1,SGF29,TADA3,KAT2A,WDR5,KAT14
GO: Biological Process	GO:0034616	response to laminar fluid shear stress		0.00139	1	0.02362	0.2304	7	20	ADAM9,NFE2L2,MAPK7,MAP2K5,ETS1,XBP1,SMAD6
GO: Biological Process	GO:0046655	folic acid metabolic process		0.00139	1	0.02362	0.2304	7	20	MTRR,DHFR,FPGS,SHMT1,SHMT2,SLC19A1,MTHFD2
GO: Biological Process	GO:1904505	regulation of telomere maintenance in response to DNA damage		0.00139	1	0.02362	0.2304	7	20	TFPT,INO80E,ERCC1,ACTR5,UCHL5,RTEL1,XRCC1
GO: Biological Process	GO:0009895	negative regulation of catabolic process		0.001414	1	0.02399	0.234	55	400	RBM10,AKT1,GIT1,ANXA2,YBX3,SLC25A12,FLCN,CCAR2,BECN1,MTMR2,TSPO,PARN,MAPKAPK2,PHB1,SERPINE2,NOCT,PSMF1,SEC22B,CTSA,PRKAA1,POLDIP2,PSEN1,PTBP1,NSUN2,QSOX1,BANP,WASHC1,E2F1,RELA,NAMPT,RNF41,BSCL2,TMEM39A,LAPTM4B,UCHL5,MAD2L2,RBM38,FLNA,ZDHHC7,SIRT6,GIPC1,PBK,GTPBP3,USP30,ATP13A2,GSK3A,KLHL22,CPTP,TIMP1,TRAF2,HMOX1,PINK1,UBQLN4,TIRAP,MAD2L1
GO: Biological Process	GO:1903046	meiotic cell cycle process		0.001456	1	0.02465	0.2405	43	295	MLH1,RAD54L,BIRC5,BUB1B,CCNB1,CCNE1,CCNB2,CDK1,CDC20,NCAPH2,TRIP13,CKS2,PLK1,SLC2A8,KLHDC3,PRKACA,NSUN2,FBXO5,RAD1,NCAPD2,RAD51,RAD51C,RAD51D,WASHC1,CENPS,KIF20A,ERCC1,SYCE2,FANCA,MUS81,P3H4,RAD51AP1,NDC1,CHTF18,FIGNL1,SPIN1,TOP2A,TUBG1,HSF1,HUS1,WNT5A,SYDE1,INCENP
GO: Biological Process	GO:0009119	ribonucleoside metabolic process		0.001468	1	0.02476	0.2416	12	50	ADK,AHCY,AK1,MTAP,PNP,APOBEC3H,COMT,PGM2,NT5C2,ICMT,HPRT1,PYCR3
GO: Biological Process	GO:0009167	purine ribonucleoside monophosphate metabolic process		0.001468	1	0.02476	0.2416	12	50	ADK,ADSL,AK1,AMPD2,PNP,PFAS,GMPR2,NT5C2,GART,GUK1,HPRT1,IMPDH1
GO: Biological Process	GO:0090502	RNA phosphodiester bond hydrolysis, endonucleolytic		0.001491	1	0.02506	0.2445	18	92	NOB1,YBEY,EXO1,NOP9,INTS11,EXOG,RCL1,FEN1,RNASEH2A,TBL3,SND1,CPSF3,AGO2,RPP40,RRS1,BOP1,TSEN2,ELAC2
GO: Biological Process	GO:0031076	embryonic camera-type eye development		0.001491	1	0.02506	0.2445	18	92	FZD8,IRX1,TRAF4,TCF7L1,RARG,RDH10,FOXF2,FOXC1,FOXC2,ZNF703,NID2,SFRP1,NES,KDM2B,TBX2,TFAP2A,TWIST1,WNT5A
GO: Biological Process	GO:0009725	response to hormone		0.001494	1	0.02507	0.2446	157	1370	MKKS,MAX,ACVR1,MFGE8,GRK2,AKT1,FOXO4,AKT2,MMP2,AKR1B1,ANXA2,ANXA3,ANXA5,BIRC5,ASNS,UHRF1,SOCS1,DGAT1,ADAM9,BCKDHA,BCKDHB,CCND1,BMI1,HDAC3,ZFP36L2,NFE2L2,EIF2B4,EIF2B2,TSPO,CNOT2,PLOD3,CASP9,CCNA2,CCND2,CCNE1,CNOT9,ERRFI1,PAM,CDC6,PCNA,PDGFRA,PDGFRB,SERPINF1,PHB1,CKB,LONP1,PIK3R2,PLAT,EEF2K,ABCG2,PLCD1,PLOD1,CNN2,COL1A1,COL2A1,COL3A1,COMT,SLC2A8,SLC31A1,BCAR1,KANK2,CRY1,NSMF,PPP5C,CSK,PRKAA1,PRKAC…
GO: Biological Process	GO:0007224	smoothened signaling pathway		0.001498	1	0.0251	0.2449	31	194	GRK2,MAP3K10,BTRC,ROR2,TEDC1,SERPINE2,NME7,PRRX1,PRKAA1,PRKACA,PTCH1,MKS1,NSDHL,MYCBP,RAB34,MEGF8,ARL6,UCHL5,FOXF1,PRRX2,SFRP1,FUZ,ARMC9,SCUBE1,GPC3,SULF1,GLI1,HES1,FBXL17,IFT46,ANKMY2
GO: Biological Process	GO:0072010	glomerular epithelium development		0.001565	1	0.02613	0.255	13	57	AMPD2,SHROOM3,SLC43A1,MPPED2,NOTCH2,KANK2,DNM2,EDNRB,COQ8B,FOXC1,FOXC2,TYRO3,LAMB2
GO: Biological Process	GO:0044818	mitotic G2/M transition checkpoint		0.001565	1	0.02613	0.255	13	57	FOXO4,BABAM1,CDK1,CDC6,NABP2,PLK1,DONSON,BABAM2,DTL,CLSPN,RINT1,HUS1,INTS3
GO: Biological Process	GO:0021915	neural tube development		0.001585	1	0.02642	0.2577	41	279	ABL1,SHROOM3,MTHFD1,BMI1,PLOD3,ZNF358,CTHRC1,MTHFD1L,PRKACA,TCF7L1,GATAD2A,PSEN1,PTCH1,PHGDH,MKS1,PTK7,RARG,DVL1,DVL2,SALL2,SFRP1,SFRP2,DEAF1,FUZ,FZD2,PARD6G,KAT2A,GLI1,KDM2B,CCDC85B,TFAP2A,TGIF1,PLXNB2,TWIST1,HES1,VASP,WNT5A,CDC42SE1,SALL4,ALX1,INKA1
GO: Biological Process	GO:0045787	positive regulation of cell cycle		0.001591	1	0.02647	0.2582	59	438	ABL1,CDC7,MTA3,AKT1,C6orf89,BIRC5,CDK10,THOC5,ASNS,BECN1,CCND1,ZPR1,CCNB1,CCND2,CDK1,CDC6,CDC20,AURKB,PDGFRB,NCAPH2,CKS2,WIZ,POC1A,SH2B1,MAD2L1BP,POLDIP2,FBXO5,NCAPD2,RAD23A,RAD51C,CDCA8,EIF4EBP1,ATAD5,RRM2,FEN1,FGFR1,FNTB,DTL,RAD51AP1,MAPRE3,SMARCD3,CPSF3,PCID2,GIPC1,PBK,NCAPG,GLI1,PSRC1,TBX2,TBX3,UBE2C,TFDP1,NUP62,HES1,HSF1,WNT5A,INCENP,CDT1,MAD2L1
GO: Biological Process	GO:0006695	cholesterol biosynthetic process		0.001612	1	0.02674	0.2608	14	64	MVD,MVK,PRKAA1,NSDHL,DHCR7,DHCR24,LPCAT3,MBTPS2,SC5D,FDFT1,SREBF1,TM7SF2,INSIG1,LSS
GO: Biological Process	GO:1902653	secondary alcohol biosynthetic process		0.001612	1	0.02674	0.2608	14	64	MVD,MVK,PRKAA1,NSDHL,DHCR7,DHCR24,LPCAT3,MBTPS2,SC5D,FDFT1,SREBF1,TM7SF2,INSIG1,LSS
GO: Biological Process	GO:0000288	nuclear-transcribed mRNA catabolic process, deadenylation-dependent decay		0.00162	1	0.02681	0.2616	15	71	MLH1,DCPS,ZFP36L2,CNOT2,PDE12,CNOT9,PARN,NOCT,EXOSC9,CNOT10,PAN2,CNOT11,AGO2,EXOSC2,EXOSC5
GO: Biological Process	GO:0033673	negative regulation of kinase activity		0.001626	1	0.02687	0.2621	42	288	ABL1,AKT1,HYAL2,BMP2,ERRFI1,PLK1,SH3BP5,MAPK8IP1,CSK,PRKCD,MAPK7,DNAJC3,PRPSAP1,PSEN1,DAXX,QARS1,CHMP6,WASHC1,DVL1,TRIM27,RGS2,EPHB2,DTNBP1,TAB1,PRKAG2,SFRP1,SFRP2,AKT1S1,NPRL2,SMPD1,INPP5K,PRDX3,TARBP2,TFAP4,GSTP1,SH3BP5L,UBASH3B,NUP62,INPPL1,DUSP22,IPO5,CAMK2N2
GO: Biological Process	GO:0006417	regulation of translation		0.001638	1	0.02701	0.2635	71	548	AARS1,ACO1,MIF4GD,MLH1,AKT1,AKT2,NCK2,DCPS,YBX3,ATF4,MVK,ZFP36L2,EIF2B4,EIF2B2,CNOT2,PDE12,CNOT9,NEURL1,PARN,NOCT,FASTKD3,PUS7,EXOSC9,CNOT10,GEMIN5,ZNF385A,PRKAA1,MAPK3,DNAJC3,MTG2,ELP6,DAPK3,PTBP1,YTHDF1,TRMT10C,DHFR,PAN2,UPF1,RGS2,TRAP1,EIF2S3,EIF4EBP1,RPS6KA1,RPS6KB2,PLEKHN1,FECH,CNOT11,MEX3D,SHMT1,SHMT2,PYM1,TRUB2,AGO2,SERP1,RPUSD3,DNAJC1,GCN1,TARBP2,TCOF1,MKNK2,EXOSC2,RPUSD4,ELP5,PLXNB2,TYMS…
GO: Biological Process	GO:1903311	regulation of mRNA metabolic process		0.001643	1	0.02701	0.2635	51	367	RBM10,MLH1,AKT1,DCPS,YBX3,ZFP36L2,CNOT2,CCNB1,PDE12,CNOT9,PARN,CDK9,TBRG4,MAPKAPK2,RBM15B,NOCT,FASTKD3,WDR77,EXOSC9,CNOT10,RBM42,PRKCD,RNF40,PTBP1,YTHDF1,PAN2,E2F1,UPF1,MBNL2,RAVER2,PTCD2,SF3B4,PLEKHN1,PRMT5,RBM38,CNOT11,MEX3D,KHDRBS3,ZFP64,PCID2,AGO2,RBMXL1,ZC3H3,JMJD6,FASTK,EXOSC2,TRAF2,HSF1,EXOSC5,NELFE,TIRAP
GO: Biological Process	GO:0046390	ribose phosphate biosynthetic process		0.001651	1	0.02701	0.2635	40	271	ADK,ADSL,AK1,MPV17,AMPD2,SLC25A12,MTHFD1,FLCN,H19,ACSF3,NME4,PNP,CAD,PDK3,PFAS,PPT2,ELOVL6,NME7,PPT1,MAP2K1,PRPS1,PRPSAP1,PRPSAP2,UCK1,DCK,SLC25A13,NME6,GMPR2,PRKAG2,SLC25A1,GART,GUK1,ELOVL5,ACOT7,HPRT1,UMPS,ELOVL1,PINK1,IMPDH1,SLC35B2
GO: Biological Process	GO:0061615	glycolytic process through fructose-6-phosphate		0.001653	1	0.02701	0.2635	8	26	MPI,PFKL,PFKM,ADPGK,ENO3,GALE,GALK1,GALT
GO: Biological Process	GO:0007039	protein catabolic process in the vacuole		0.001653	1	0.02701	0.2635	8	26	TPP1,CLN3,CPA2,LAPTM4B,TCIRG1,GRN,ATP13A2,TMEM199
GO: Biological Process	GO:0035751	regulation of lysosomal lumen pH		0.001653	1	0.02701	0.2635	8	26	ATP6AP1,CLN3,CLN5,PPT1,TCIRG1,TMEM175,GRN,TMEM199
GO: Biological Process	GO:0072001	renal system development		0.001654	1	0.02701	0.2635	70	539	ALDH9A1,AKR1B1,MPV17,AMPD2,SHROOM3,SLC43A1,FLCN,HYAL2,FADD,NRP1,BMP2,PYGO2,TIMELESS,MPPED2,NOTCH2,NOTCH3,CAMK2G,CASP9,PDE6D,PDGFRA,PDGFRB,SERPINF1,NLE1,SEC61A1,COL4A1,IRX1,KANK2,VCAN,PTCH1,PTK7,MAFB,DNM2,HDAC5,RDH10,EDNRB,APH1A,PTCD2,IRX2,EPHA7,NUP85,COQ8B,MECOM,YAP1,FGFR1,SDC1,FOXF1,FOXC1,FOXC2,SFRP1,CXXC5,SLC20A1,LZTS2,SOX9,PARD6G,SULF2,GPC3,JMJD6,SULF1,TBX2,BBS5,TFAP2A,HEY1,HAS2,TYRO3,HES1,WNT…
GO: Biological Process	GO:0008284	positive regulation of cell population proliferation		0.001664	1	0.02712	0.2646	143	1236	TMEM250,ABL1,CACUL1,MAZ,ACVRL1,MEIS1,MAP3K3,CDC7,CDC45,ADK,MFGE8,GRK2,KITLG,MTA3,AKT1,AKT2,MMP2,AKR1B1,NCK2,ANXA2,BIRC5,RHOG,ARRB1,MVD,MYCN,FADD,CCND1,NRP1,BMI1,BMP2,TSPO,NOP2,NOTCH2,NOTCH3,PNP,CAPNS1,CCNA2,CCNB1,CCND2,CCNE1,CDK1,CDC6,CDC20,TBRG4,PDGFRA,PDGFRB,BCL7C,BCL7B,S1PR2,PHB1,CTHRC1,WDR77,CNTFR,PRRX1,CRIP2,PRKAA1,PRKACA,MAPK3,MAP2K5,TCF7L1,CTSZ,CYBA,PTH1R,FBXO5,TIPIN,SLC35F6,RNASEH2B,ROGDI…
GO: Biological Process	GO:0006402	mRNA catabolic process		0.001697	1	0.02757	0.269	41	280	RBM10,MLH1,AKT1,DCPS,YBX3,ZFP36L2,CNOT2,PDE12,CNOT9,PARN,TBRG4,MAPKAPK2,NOCT,FASTKD3,EXOSC9,CNOT10,PRKCD,PTBP1,YTHDF1,PAN2,NBDY,DXO,E2F1,UPF1,PLEKHN1,RBM38,CNOT11,MEX3D,PYM1,NUDT16L1,SND1,PCID2,AGO2,FASTK,SUPV3L1,SMG9,EXOSC2,TRAF2,EDC4,EXOSC5,TIRAP
GO: Biological Process	GO:0072522	purine-containing compound biosynthetic process		0.001697	1	0.02757	0.269	41	280	ADK,ADSL,AK1,AMPD2,MTAP,SLC25A12,MTHFD1,FLCN,H19,ACSF3,NME4,PNP,PDK3,PFAS,PPT2,ELOVL6,NME7,PPT1,MAP2K1,PRPS1,PRPSAP1,PRPSAP2,DCK,SLC25A13,NME6,PGM2,GMPR2,PRKAG2,SHMT1,SHMT2,SLC25A1,GART,NCS1,GUK1,ELOVL5,ACOT7,HPRT1,ELOVL1,PINK1,IMPDH1,SLC35B2
GO: Biological Process	GO:0006298	mismatch repair		0.001706	1	0.02768	0.27	10	38	ABL1,MLH1,EXO1,PCNA,RNASEH2B,RPA1,RPA2,ERCC1,RNASEH2A,LIG1
GO: Biological Process	GO:0019082	viral protein processing		0.001738	1	0.02806	0.2737	9	32	MGAT1,MGAT2,ST3GAL1,ST3GAL4,ST3GAL3,EDEM2,GSK3A,MGAT4B,MOGS
GO: Biological Process	GO:1905820	positive regulation of chromosome separation		0.001738	1	0.02806	0.2737	9	32	BIRC5,AURKB,NCAPH2,MAD2L1BP,NCAPD2,CDCA8,NCAPG,INCENP,CDT1
GO: Biological Process	GO:2000773	negative regulation of cellular senescence		0.001738	1	0.02806	0.2737	9	32	ABL1,MAP3K3,YBX3,BCL2L12,FBXO5,NAMPT,SIRT6,TBX2,TWIST1
GO: Biological Process	GO:0043484	regulation of RNA splicing		0.001771	1	0.02853	0.2783	34	221	RBM10,AKT2,YBX3,RBM12B,ZPR1,CPNE1,CLK3,RBM15B,WDR77,RBM42,PTBP1,SUPT7L,INTS11,USB1,MBNL2,RAVER2,SF3B4,PRMT5,SGF29,TADA3,RBM38,TAF6L,KHDRBS3,ZFP64,USP39,TAF5L,RBMXL1,RRP1B,KAT2A,JMJD6,FASTK,HNRNPLL,INTS5,HMGA1
GO: Biological Process	GO:0046349	amino sugar biosynthetic process		0.001819	1	0.02901	0.283	5	11	PGM3,NANP,GNPDA1,AMDHD2,UAP1
GO: Biological Process	GO:0009113	purine nucleobase biosynthetic process		0.001819	1	0.02901	0.283	5	11	PRPS1,SHMT1,SHMT2,GART,HPRT1
GO: Biological Process	GO:0009188	ribonucleoside diphosphate biosynthetic process		0.001819	1	0.02901	0.283	5	11	AK1,MPV17,CAD,GUK1,UMPS
GO: Biological Process	GO:0070900	mitochondrial tRNA modification		0.001819	1	0.02901	0.283	5	11	TRMT10C,TRMU,PUS1,GTPBP3,RPUSD4
GO: Biological Process	GO:0006013	mannose metabolic process		0.001819	1	0.02901	0.283	5	11	MAN2C1,MAN2B1,MPI,PMM1,PMM2
GO: Biological Process	GO:1900864	mitochondrial RNA modification		0.001819	1	0.02901	0.283	5	11	TRMT10C,TRMU,PUS1,GTPBP3,RPUSD4
GO: Biological Process	GO:0010975	regulation of neuron projection development		0.001836	1	0.02924	0.2852	80	634	ABL1,AP2A1,AKT1,APBB1,ATF1,NRP1,NEFM,NFATC4,NFE2L2,EIF2B2,CAMK2G,ROR2,CASP9,CDC20,CDK5,SERPINF1,SERPINE2,METRN,EEF2K,CNTFR,PRRX1,DDX56,CRMP1,PPP2R5B,PPP2R5D,NSMF,MAP2K1,CTSZ,PSEN1,PTBP1,PTK7,YTHDF1,FBXW8,DVL1,RGS2,LPAR1,EFNA5,RNF6,MEGF8,FBXO31,EPHA7,EPHB2,KATNB1,DTNBP1,ANKRD27,FGFR1,BAIAP2,CXCL12,STK25,CARM1,SEMA6C,SEMA3F,FLNA,SFRP1,SFRP2,NTNG1,PDLIM5,NPTN,SLIT3,SRF,PARD6G,RETREG3,P3H1,EHD1,OBSL1…
GO: Biological Process	GO:0061572	actin filament bundle organization		0.001874	1	0.02979	0.2906	32	205	MKKS,ABL1,KCTD13,ACTN4,ACTN1,NCK2,MYO1B,ARRB1,NRP1,PDLIM1,PIK3R2,RHOD,KANK2,PRPS1,AIF1L,PXN,LPAR1,BAIAP2,FLNA,LIMA1,SFRP1,LIMCH1,INPP5K,SRF,GNA12,TRIOBP,TNFAIP1,TPM1,MICAL1,ITGB5,ZYX,PDXP
GO: Biological Process	GO:0032507	maintenance of protein location in cell		0.001877	1	0.02979	0.2906	15	72	GRK2,AKT1,GPAA1,HDAC3,TSPO,CDK5,CIZ1,SUPT7L,RANGAP1,TAF8,KDELR2,GRIK5,TWF2,PINK1,INSIG1
GO: Biological Process	GO:0051438	regulation of ubiquitin-protein transferase activity		0.001886	1	0.02988	0.2915	14	65	ABL1,AXIN1,BMI1,BUB1B,BTRC,CDC20,PLK1,BAG2,PSEN1,FBXO5,MAD2L2,UBE2C,PINK1,MAD2L1
GO: Biological Process	GO:0001568	blood vessel development		0.00189	1	0.02989	0.2916	134	1152	ABL1,RHOJ,ACVR1,ACVRL1,MEIS1,MAP3K3,CDC45,FZD4,FZD8,MFGE8,AKT1,FOXO4,MMP2,GIT1,ANXA2,ANXA3,BIRC5,MSN,PLPP3,MTTP,FLCN,BECN1,MVD,BAK1,NRP1,HDAC3,NFATC4,NFE2L2,NOTCH2,NOTCH3,ANGPTL1,PDGFRA,PDGFRB,SERPINF1,PIK3R2,PLCD1,TAFA5,COL1A1,COL3A1,COL4A1,COL5A1,PRRX1,EFEMP2,PPP4C,MAPK7,MAP2K1,MAP2K5,CTSZ,GATAD2A,PSEN1,DAG1,PTGIS,PTH1R,PTK7,NSDHL,FBXW8,CCM2,DHCR7,PXN,DNM2,RALB,HDAC5,RCAN1,LPAR1,MEGF8,KCTD10,VA…
GO: Biological Process	GO:0033002	muscle cell proliferation		0.001892	1	0.02989	0.2916	47	334	ABL1,RBM10,MEIS1,GRK2,AKT1,MMP2,AKR1B1,RGS5,SIX5,BMP2,NOTCH3,CCNB1,CCND2,CDK1,CDK9,PDGFRB,S1PR2,PHB1,TAFA5,COMT,EFEMP2,POLDIP2,CYBA,NAMPT,RXRB,YAP1,FGFR1,FOXC1,FOXC2,FOXO1,SHC1,SKP2,GATA6,SULF1,GLI1,GNA12,TBX2,GSTP1,TK1,TPM1,SAV1,HMOX1,XBP1,IGFBP5,IRAK1,SELENON,RBPMS2
GO: Biological Process	GO:0009265	2'-deoxyribonucleotide biosynthetic process		0.001922	1	0.03002	0.2928	7	21	ADK,DCK,DCTD,RRM2,SHMT1,GUK1,TYMS
GO: Biological Process	GO:0009263	deoxyribonucleotide biosynthetic process		0.001922	1	0.03002	0.2928	7	21	ADK,DCK,DCTD,RRM2,SHMT1,GUK1,TYMS
GO: Biological Process	GO:0046385	deoxyribose phosphate biosynthetic process		0.001922	1	0.03002	0.2928	7	21	ADK,DCK,DCTD,RRM2,SHMT1,GUK1,TYMS
GO: Biological Process	GO:0009130	pyrimidine nucleoside monophosphate biosynthetic process		0.001922	1	0.03002	0.2928	7	21	CAD,UCK1,DCK,DCTD,SHMT1,TYMS,UMPS
GO: Biological Process	GO:0007042	lysosomal lumen acidification		0.001922	1	0.03002	0.2928	7	21	ATP6AP1,CLN3,CLN5,PPT1,TCIRG1,GRN,TMEM199
GO: Biological Process	GO:0072103	glomerulus vasculature morphogenesis		0.001931	1	0.03002	0.2928	4	7	NOTCH2,NOTCH3,PDGFRA,PDGFRB
GO: Biological Process	GO:0072104	glomerular capillary formation		0.001931	1	0.03002	0.2928	4	7	NOTCH2,NOTCH3,PDGFRA,PDGFRB
GO: Biological Process	GO:0006564	L-serine biosynthetic process		0.001931	1	0.03002	0.2928	4	7	PSAT1,PHGDH,SHMT2,SERINC3
GO: Biological Process	GO:0033353	S-adenosylmethionine cycle		0.001931	1	0.03002	0.2928	4	7	AHCY,MTRR,ENOPH1,MRI1
GO: Biological Process	GO:0044528	regulation of mitochondrial mRNA stability		0.001931	1	0.03002	0.2928	4	7	PDE12,TBRG4,FASTKD3,FASTK
GO: Biological Process	GO:0010001	glial cell differentiation		0.001973	1	0.03061	0.2986	53	388	ABL1,MBD1,FZD8,GRK2,AKT1,AKT2,MMP2,BIN1,PLPP3,MYCN,EED,NAB2,BMP2,EIF2B4,EIF2B2,NOTCH3,ROR2,CDK1,CDK5,SERPINE2,METRN,PICK1,MXRA8,CSK,TMEM98,MAPK3,MAP2K1,PSEN1,DAG1,PHGDH,DLX1,DLX2,WDR1,RELA,LPAR1,PRMT6,EIF2B1,ERCC2,S100A6,PRMT5,ATF5,SOX9,SULF2,GNA12,GPC1,GRN,TFAP2A,GSTP1,PES1,HMBS,HES1,ITGA5,LAMB2
GO: Biological Process	GO:0048864	stem cell development		0.002004	1	0.03104	0.3028	29	181	ACVR1,PEF1,KITLG,ANXA6,FGFRL1,NRP1,BMP2,PLOD3,PDGFRA,PDGFRB,MAPK3,DLX2,RDH10,RGS2,EDNRB,KLHL12,POLR1B,FOXC1,FOXC2,SEMA6C,SEMA3F,SOX9,TCOF1,TFAP2A,TWIST1,HES1,WTIP,MEIS3,ALX1
GO: Biological Process	GO:0048844	artery morphogenesis		0.002039	1	0.03154	0.3077	19	102	ACVRL1,MEIS1,NRP1,NOTCH3,PDGFRB,COL3A1,PRRX1,EFEMP2,EPHB4,FOXF1,FOXC1,PRRX2,FOXC2,GIPC1,SRF,TBX2,HEY1,HES1,FKBP10
GO: Biological Process	GO:0009163	nucleoside biosynthetic process		0.002053	1	0.03166	0.3089	6	16	ADK,AK1,MTAP,PNP,PGM2,HPRT1
GO: Biological Process	GO:0034404	nucleobase-containing small molecule biosynthetic process		0.002053	1	0.03166	0.3089	6	16	ADK,AK1,MTAP,PNP,PGM2,HPRT1
GO: Biological Process	GO:0044092	negative regulation of molecular function		0.002082	1	0.03203	0.3124	159	1401	MKKS,ABL1,MCM2,MDFI,GRK2,MAP3K10,AKT1,AKT2,BIN1,GEMIN2,ANXA2,ANXA3,ANXA5,BIRC5,DGKZ,ARRB1,FLCN,MTRR,SOCS1,CCAR2,HYAL2,H19,NDN,HDAC3,BMP2,NFATC4,NFKBIB,EIF2B4,BUB1B,SERPING1,CPNE1,BTRC,ERRFI1,PALM,CDC20,AURKB,PDE6D,SERPINF1,PEX14,CACTIN,SERPINE2,CLN3,NLE1,PLK1,GSTO1,SH3BP5,BRMS1,MAPK8IP1,PSMF1,POT1,BAG2,APBA3,CRMP1,DHRS7B,PTPA,CSK,PRKCD,MAPK3,MAPK7,CTSB,GPSM1,MAP2K5,DNAJC3,CTSZ,PPP1R12C,PRPSAP1,PR…
GO: Biological Process	GO:0051017	actin filament bundle assembly		0.002084	1	0.03203	0.3124	31	198	MKKS,ABL1,KCTD13,ACTN4,ACTN1,NCK2,MYO1B,ARRB1,NRP1,PDLIM1,PIK3R2,RHOD,KANK2,AIF1L,PXN,LPAR1,BAIAP2,FLNA,LIMA1,SFRP1,LIMCH1,INPP5K,SRF,GNA12,TRIOBP,TNFAIP1,TPM1,MICAL1,ITGB5,ZYX,PDXP
GO: Biological Process	GO:0006163	purine nucleotide metabolic process		0.002096	1	0.03216	0.3138	70	544	NUDT9,ADK,ADSL,AK1,MPI,TPST2,TPST1,AMPD2,GIT1,SLC25A12,MTHFD1,FLCN,H19,MVD,MVK,DGAT1,TSPO,ACSF3,NME4,PNP,PDK3,PFAS,PFKL,PFKM,PGM1,PPT2,ELOVL6,NME7,SAMHD1,PPT1,PRKAA1,PRKAG1,MAP2K1,ADPGK,PRPS1,PRPSAP1,PRPSAP2,PSEN1,DCK,ACOT8,NUDT11,SLC25A13,NME6,ENO3,GMPR2,PRKAG2,ACSF2,SIRT6,SLC25A1,NT5C2,FIGNL1,GALE,GALK1,GALT,GART,MCCC2,NUDT10,ACOT2,SLC27A3,NCS1,GUK1,ELOVL5,ACOT7,HPRT1,JMJD8,ELOVL1,PINK1,IMPDH1,…
GO: Biological Process	GO:0021602	cranial nerve morphogenesis		0.002104	1	0.03224	0.3146	12	52	NRP1,CAD,CDK5,MAFB,EPHB2,FGFR1,SEMA3F,TFAP2A,HOXA3,HOXB2,HOXB3,HOXD3
GO: Biological Process	GO:0045324	late endosome to vacuole transport		0.00211	1	0.03227	0.3149	10	39	BECN1,TMEM50B,CHMP1A,LEPROT,CHMP7,VPS37C,CHMP6,VPS37B,UBAP1,MVB12A
GO: Biological Process	GO:0072659	protein localization to plasma membrane		0.002136	1	0.03263	0.3184	47	336	AKT1,AKT2,ANXA2,RHOG,RAB40C,ATP6AP1,CAMK2G,PALM,CDK5,ZDHHC8,VAMP3,SLC9A3R2,PIK3R2,CLN3,PKDCC,GORASP2,CSK,GGA1,MYADM,PTCH1,WASHC1,TSPAN5,RAB34,EPHB2,ZDHHC2,RAMP2,ZDHHC3,EHD4,ARL6,TTC7B,LYPLA1,WDR24,FLNA,FLOT2,ZDHHC7,GGA2,INPP5K,PGAP2,EHD1,PPP1R9B,TNFRSF1A,TPBG,TSPAN15,GORASP1,PPIL2,TSPAN14,RILPL2
GO: Biological Process	GO:0030308	negative regulation of cell growth		0.002147	1	0.03275	0.3195	35	232	RBM10,ACVRL1,NDRG3,DACT3,FLCN,CCAR2,HYAL2,NRP1,OSGIN2,CDK5,PHB1,SERPINE2,PPT1,MUL1,RGS2,RNF6,NME6,EPHA7,CRLF3,FHL1,SEMA6C,SEMA3F,SFRP1,SFRP2,SIPA1,FRZB,SLIT3,P3H1,PPP1R9B,PSRC1,CCDC85B,GSK3A,ZMAT3,SH3BP4,WNT5A
GO: Biological Process	GO:0070129	regulation of mitochondrial translation		0.002163	1	0.03283	0.3203	8	27	FASTKD3,MTG2,TRMT10C,SHMT2,TRUB2,RPUSD3,RPUSD4,RCC1L
GO: Biological Process	GO:0032511	late endosome to vacuole transport via multivesicular body sorting pathway		0.002163	1	0.03283	0.3203	8	27	TMEM50B,LEPROT,CHMP7,VPS37C,CHMP6,VPS37B,UBAP1,MVB12A
GO: Biological Process	GO:0021783	preganglionic parasympathetic fiber development		0.002163	1	0.03283	0.3203	8	27	NRP1,CAD,SEMA3F,GLI1,GMDS,TFAP2A,HOXB2,HES1
GO: Biological Process	GO:0010569	regulation of double-strand break repair via homologous recombination		0.002166	1	0.03283	0.3203	15	73	TIMELESS,RMI2,PPP4C,RAD51,WRAP53,RPA2,MAD2L2,SIRT6,RAD51AP1,FIGNL1,RTEL1,DMAP1,HDGFL2,FBH1,UBQLN4
GO: Biological Process	GO:0034243	regulation of transcription elongation by RNA polymerase II		0.002171	1	0.03284	0.3204	18	95	AXIN1,INTS2,CDK9,MED27,MED7,NELFB,MAP2K1,INTS1,INTS11,MED16,NELFCD,SIRT6,INTS5,NELFA,INTS3,INTS14,NELFE,MED25
GO: Biological Process	GO:0006998	nuclear envelope organization		0.002196	1	0.03311	0.323	14	66	LEMD2,CHMP1A,RCC1,ZDHHC8,PLK1,TMEM43,NUP93,CHMP7,CHMP6,NEK6,LMNB2,CTDNEP1,TMEM201,LMNA
GO: Biological Process	GO:0014029	neural crest formation		0.002199	1	0.03311	0.323	9	33	PEF1,RGS2,KLHL12,POLR1B,SFRP1,FUZ,SOX9,TCOF1,TFAP2A
GO: Biological Process	GO:0062125	regulation of mitochondrial gene expression		0.002199	1	0.03311	0.323	9	33	FASTKD3,PRKAA1,MTG2,TRMT10C,SHMT2,TRUB2,RPUSD3,RPUSD4,RCC1L
GO: Biological Process	GO:0030148	sphingolipid biosynthetic process		0.002202	1	0.03311	0.323	21	118	DEGS1,PLPP2,PLPP3,B4GALT3,ST3GAL5,ELOVL6,CSNK1G2,PRKAA1,PRKCD,CLN8,B3GNT5,ST6GALNAC6,ATG7,SMPD4,ST3GAL1,ST3GAL3,SMPD1,SMPD2,ELOVL5,ELOVL1,CCN1
GO: Biological Process	GO:1901136	carbohydrate derivative catabolic process		0.002257	1	0.03389	0.3306	31	199	NUDT9,MGAT1,AHCY,MTAP,HYAL2,PNP,NTHL1,APOBEC3H,GATB,SAMHD1,PRKCD,EDEM1,GNPDA1,AMDHD2,RENBP,NUDT11,GMPR2,EDEM2,NT5C2,GALT,GLB1,NUDT10,GPC1,HGSNAT,GSK3A,GUSB,HEXA,ACOT7,HPRT1,UNG,PYCR3
GO: Biological Process	GO:0035904	aorta development		0.002295	1	0.0344	0.3356	17	88	ACVRL1,MEIS1,NOTCH3,PDGFRB,COL3A1,EFEMP2,PTH1R,DNM2,EPHB4,TAB1,FUZ,SRF,TBX2,HEY1,HES1,FKBP10,SMAD6
GO: Biological Process	GO:0061013	regulation of mRNA catabolic process		0.002299	1	0.03441	0.3357	33	216	RBM10,MLH1,AKT1,DCPS,YBX3,ZFP36L2,CNOT2,PDE12,CNOT9,PARN,TBRG4,MAPKAPK2,NOCT,FASTKD3,EXOSC9,CNOT10,PRKCD,PTBP1,YTHDF1,PAN2,E2F1,UPF1,PLEKHN1,RBM38,CNOT11,MEX3D,PCID2,AGO2,FASTK,EXOSC2,TRAF2,EXOSC5,TIRAP
GO: Biological Process	GO:0008654	phospholipid biosynthetic process		0.002319	1	0.03463	0.3378	40	276	DGKZ,SOCS1,BECN1,MVD,MVK,GPAA1,MTMR2,CAPN2,PIGQ,CHKB,PIK3R2,CLN3,PGS1,MBOAT7,DHRS7B,PTDSS1,PCYT2,ABHD8,SRD5A3,PIGU,LPCAT3,BSCL2,LPCAT1,SOCS7,TTC7B,CDIPT,ISYNA1,AGPAT1,AGPAT2,VAC14,PIGT,INPP5K,PGAP2,PIP5K1C,MTMR14,PISD,INPPL1,PTDSS2,MPPE1,SLC44A2
GO: Biological Process	GO:0055001	muscle cell development		0.002322	1	0.03463	0.3378	51	373	RBM10,ACTN4,ACTN1,AXIN1,MEOX1,GRK2,BIN1,BMP2,NFATC4,CCNB1,CDK1,PDGFRA,PDGFRB,TRIP10,GMPPB,B3GALNT2,EFEMP2,CSRP1,DAG1,WDR1,DNM2,HDAC5,RCAN1,RGS2,MBNL2,PTCD2,RAMP2,SPEG,MYL9,PRMT5,SDC1,CXCL12,FOXF2,CARM1,FLII,ATG7,SGCB,PDLIM5,SCUBE1,INPP5K,SRF,TBX3,OBSL1,GSK3A,TGFBI,TPM1,HES1,SMYD2,SELENON,LMNA,SMAD6
GO: Biological Process	GO:0061008	hepaticobiliary system development		0.002324	1	0.03463	0.3378	56	418	ACO1,ACVR1,ADD3,ALDH9A1,MPI,ASNS,AACS,UHRF1,CCND1,HDAC3,BMP2,NOTCH2,NOTCH3,CCND2,CCNE1,PCNA,CEBPB,PCTP,FADS2,RHBDD3,PTCH1,MKS1,RARG,RELA,GMNN,PTCD2,RPS6KA1,YAP1,PRMT5,CDIPT,FGFR1,FHL1,FOXC1,FOXC2,ATG7,FPGS,FRZB,SOX9,SREBF1,GATA6,SULF2,GLI1,SUPV3L1,TBX2,GPC1,TBX3,GRN,ICMT,TK1,HMBS,NUP62,HMOX1,TYMS,HES1,UROD,XBP1
GO: Biological Process	GO:0048368	lateral mesoderm development		0.002357	1	0.03506	0.3421	11	46	ACVR1,ARRB1,ATP6AP1,RARG,MEGF8,YAP1,FGFR1,FOXF1,NOMO1,WTIP,NCLN
GO: Biological Process	GO:0032784	regulation of DNA-templated transcription elongation		0.002383	1	0.03539	0.3452	20	111	AXIN1,INTS2,THOC5,CCAR2,CDK9,MED27,MED7,NELFB,MAP2K1,INTS1,INTS11,MED16,NELFCD,SIRT6,INTS5,NELFA,INTS3,INTS14,NELFE,MED25
GO: Biological Process	GO:0036293	response to decreased oxygen levels		0.002408	1	0.03571	0.3484	70	547	FUNDC1,ACTN4,ACVRL1,ADSL,AHCY,MLH1,AKT1,AKT2,MMP2,ATF4,BECN1,NRP1,BMP2,NFE2L2,NRF1,CAMK2G,CAPN2,CCNA2,CCNB1,PDLIM1,PAM,PDK3,LONP1,PLAT,EEF2K,PLOD1,PICK1,SLC2A8,PRKAA1,PRKCD,MAP2K1,CYBA,PSEN1,DAXX,PTGIS,DNMT3B,RAF1,E2F1,NAMPT,EIF4EBP1,ERCC2,ERCC3,RAMP2,ETS1,PLEKHN1,TACC3,CXCL12,SFRP1,SHC1,SLC2A1,SLC2A4,SRF,GATA6,ACOT2,COX4I2,ADO,TNFRSF1A,HMBS,HMOX1,TWIST1,HSD11B2,USF1,HSF1,VCAM1,VEGFB,XRCC1,WTIP,P…
GO: Biological Process	GO:0080134	regulation of response to stress		0.002447	1	0.03621	0.3532	194	1756	DPF1,ABL1,RAET1E,MDFI,MAP3K3,AXIN1,MID1,MAP3K10,AKT1,MMP2,NCK2,GIT1,ANXA2,ANXA5,USP29,APBB1,ZNF622,YBX3,THOC5,ARRB1,BABAM1,PLPP3,SOCS1,CCAR2,ATF4,HYAL2,H19,MVK,BAK1,FADD,HDAC3,BMP2,NFE2L2,SERPING1,TIMELESS,PNP,CASP6,CASP9,ERRFI1,PCNA,CDK9,CEBPB,PDGFRA,MAPKAPK2,SERPINF1,BCL7C,BCL7B,ZDHHC1,VAMP3,ERCC8,CACTIN,TFPT,SERPINE2,AUNIP,TMEM259,CLN3,RHBDD3,PLAT,TAFA5,CNTFR,INO80E,RNF26,MAPK8IP1,LETMD1,PRRX1…
GO: Biological Process	GO:0006368	transcription elongation by RNA polymerase II promoter		0.002449	1	0.03621	0.3532	21	119	AXIN1,INTS2,CDK9,MED27,MED7,NELFB,MAP2K1,INTS1,INTS11,MED16,ERCC3,NELFCD,SIRT6,PCID2,ADRM1,INTS5,NELFA,INTS3,INTS14,NELFE,MED25
GO: Biological Process	GO:0006476	protein deacetylation		0.002492	1	0.03659	0.357	26	159	MTA3,C6orf89,SAP30BP,CCAR2,NDN,HDAC3,NEK3,PHB1,BRMS1,MIER2,PRKAA1,GATAD2A,HDAC5,PRMT6,SGF29,TADA3,ZNF703,FLNA,SIRT6,SREBF1,KAT2A,MSL3,RRP8,WDR5,PINK1,KAT14
GO: Biological Process	GO:1903008	organelle disassembly		0.002492	1	0.03659	0.357	26	159	FUNDC1,ZNF622,BECN1,TSPO,CDK1,ATG9A,RETREG2,PRKAA1,MUL1,EIF2D,RNF41,TEX264,MRRF,ATG7,CAMKK2,SREBF1,RETREG3,ATG4B,RRP7A,USP30,HTRA2,ATP13A2,GSK3A,CAPN10,ATG4D,PINK1
GO: Biological Process	GO:0003179	heart valve morphogenesis		0.002492	1	0.03659	0.357	15	74	ACVR1,FGFRL1,BMP2,NOTCH2,PDLIM7,FBN2,SLIT3,SNAI1,SOX9,EMILIN1,HEY1,HAS2,TWIST1,CCN1,SMAD6
GO: Biological Process	GO:0061951	establishment of protein localization to plasma membrane		0.002492	1	0.03659	0.357	15	74	ATP6AP1,VAMP3,CLN3,PKDCC,GORASP2,CSK,GGA1,WASHC1,RAB34,ZDHHC2,ARL6,LYPLA1,GGA2,GORASP1,RILPL2
GO: Biological Process	GO:1901214	regulation of neuron death		0.002494	1	0.03659	0.357	62	474	AARS1,ABL1,AKT1,BIRC5,CDK10,ARRB1,ATF4,MYBL2,CCND1,NRP1,HDAC3,NFATC4,ZPR1,CAPN2,CASP6,CASP9,CDK5,CEBPB,SERPINF1,TMEM259,CLN3,CNTFR,NSMF,PPP5C,PPT1,CTSZ,PSEN1,DAXX,DHCR24,DLX1,EPHA7,CLN8,SIGMAR1,DTNBP1,F2R,SCT,TRAF7,RRAS2,ATG7,AKT1S1,YJU2,NES,GCLC,PRDX3,KDM2B,HTRA2,SPPL3,GRN,GRIK5,ATP13A2,TFAP2A,GSK3A,TNFRSF1A,TRAF2,HMOX1,TYRO3,HSF1,VEGFB,WNT5A,PINK1,INPP5A,AIMP2
GO: Biological Process	GO:0042307	positive regulation of protein import into nucleus		0.002498	1	0.0366	0.3571	12	53	HYAL2,HDAC3,ZPR1,CDK1,PIK3R2,PRKCD,PSEN1,FLNA,DMAP1,TNFRSF1A,XBP1,IPO5
GO: Biological Process	GO:0061024	membrane organization		0.002521	1	0.03683	0.3593	118	1005	MFGE8,PEF1,AKT1,AKT2,TPST2,BIN1,ANXA2,ANXA6,GRAMD1A,LEMD2,DEGS1,RHOG,MTTP,MTX1,BECN1,HYAL2,BAK1,HDAC3,TSPO,CASP6,SYNGR2,AURKB,CHMP1A,PACSIN3,RCC1,ZDHHC8,VAMP3,CLN3,ATG9A,PLK1,SEC61A1,PICK1,COL5A1,SEC22B,TMEM43,SEC24C,PPT1,PRKCD,NUP93,MYADM,DAG1,SIRPA,PITPNC1,CHMP7,TIMM8A,DHCR24,NECTIN2,SLC35F6,MAFB,DNM1,MUL1,RABIF,DNM2,VPS37C,CHMP6,TOM1,DVL1,VPS37B,PPIF,KIF20A,PREB,TRAM1L1,RAB34,LPCAT3,KLHL12,AP3…
GO: Biological Process	GO:1901989	positive regulation of cell cycle phase transition		0.002522	1	0.03683	0.3593	24	143	CDC7,MTA3,AKT1,BIRC5,CDK10,THOC5,CCND1,CCNB1,CCND2,CDK1,CDC6,MAD2L1BP,FBXO5,RAD51C,ATAD5,RRM2,DTL,SMARCD3,CPSF3,GLI1,TBX2,UBE2C,TFDP1,CDT1
GO: Biological Process	GO:0090287	regulation of cellular response to growth factor stimulus		0.002546	1	0.03714	0.3623	59	447	ABL1,ACVR1,ACVRL1,AXIN1,FZD4,MMP2,LTBP4,LEMD2,FLCN,FGFRL1,NRP1,BMP2,NOTCH2,CAD,BRMS1,PPP2R5B,PPP2R5D,PPP4C,C20orf27,DLX1,DNM2,RARG,TSC22D3,EXT2,FBN2,FGFR1,FOXC1,FOXC2,ZNF703,SFRP1,SFRP2,FUZ,NPTN,LZTS2,SNX1,GIPC1,GATA6,SULF2,GPC3,SULF1,GPC1,EMILIN1,TGFB1I1,TGIF1,PTP4A3,FSTL1,HAS2,NUP62,HES1,VEGFB,WNT5A,XBP1,CCN1,PINK1,INPPL1,ITGA5,SALL4,RBPMS2,SMAD6
GO: Biological Process	GO:0009394	2'-deoxyribonucleotide metabolic process		0.002555	1	0.0372	0.3629	13	60	ADK,PNP,NTHL1,GATB,SAMHD1,DCK,DCTD,RRM2,SHMT1,NT5C2,GUK1,TYMS,UNG
GO: Biological Process	GO:2001236	regulation of extrinsic apoptotic signaling pathway		0.002574	1	0.03743	0.3652	29	184	ACVR1,AKT1,HYAL2,FADD,NRP1,COL2A1,PPP2R1B,MAPK7,MAP2K5,DAPK3,BCL2L12,RAF1,RELA,PSME3,YAP1,FGFR1,SFRP1,SFRP2,ZC3HC1,RBCK1,GCLC,HTRA2,FAF1,GSTP1,TRAF2,HMOX1,ITM2C,LMNA,LTBR
GO: Biological Process	GO:0030162	regulation of proteolysis		0.002582	1	0.03749	0.3657	105	880	AXIN1,GRK2,AKT1,AKT2,BIN1,ANXA2,BIRC5,PIAS1,ARRB1,CCAR2,BECN1,CRADD,ADAM9,BAK1,FADD,NFE2L2,SERPING1,BTRC,USP50,CASP6,CASP9,CDC20,CDK5,PCOLCE,SERPINF1,PACSIN3,SERPINE2,TMEM259,CLN3,NLE1,PLAT,PLK1,PSMF1,BAG2,TMEM98,PRKACA,CTSB,CTSD,MAP2K5,CTSZ,PSEN1,INTS1,RNF40,DELE1,KEAP1,BCL2L12,FBXW8,DHCR24,MUL1,RAD23A,RAF1,DPEP1,DET1,DVL1,E2F1,RENBP,APH1A,TBC1D10A,LPCAT3,RNFT1,PSME3,EPHA7,CLN8,RPS6KA1,F2R,FBLN1…
GO: Biological Process	GO:0042278	purine nucleoside metabolic process		0.002586	1	0.03749	0.3658	10	40	ADK,AHCY,AK1,MTAP,PNP,COMT,PGM2,NT5C2,ICMT,HPRT1
GO: Biological Process	GO:0009067	aspartate family amino acid biosynthetic process		0.0026	1	0.03753	0.3661	7	22	MTAP,MTHFD1,ASNS,MTRR,PLOD3,ENOPH1,MRI1
GO: Biological Process	GO:0051315	attachment of mitotic spindle microtubules to kinetochore		0.0026	1	0.03753	0.3661	7	22	BIRC5,BECN1,AURKB,CDCA8,KIF2C,INCENP,CDT1
GO: Biological Process	GO:0048048	embryonic eye morphogenesis		0.0026	1	0.03753	0.3661	17	89	AXIN1,FZD8,TRAF4,TCF7L1,RARG,FBN2,FOXF2,FOXC1,FOXC2,ZNF703,NID2,SFRP1,KDM2B,TBX2,TFAP2A,TWIST1,WNT5A
GO: Biological Process	GO:0001666	response to hypoxia		0.002643	1	0.03809	0.3716	66	512	FUNDC1,ACTN4,ACVRL1,ADSL,AHCY,MLH1,AKT1,AKT2,MMP2,BECN1,NRP1,BMP2,NFE2L2,NRF1,CAMK2G,CAPN2,CCNA2,CCNB1,PDLIM1,PAM,PDK3,LONP1,PLAT,PLOD1,SLC2A8,PRKAA1,PRKCD,MAP2K1,CYBA,PSEN1,DAXX,PTGIS,DNMT3B,RAF1,E2F1,EIF4EBP1,ERCC2,ERCC3,RAMP2,ETS1,PLEKHN1,TACC3,CXCL12,SFRP1,SHC1,SLC2A1,SLC2A4,SRF,GATA6,ACOT2,COX4I2,ADO,TNFRSF1A,HMBS,HMOX1,TWIST1,HSD11B2,USF1,HSF1,VCAM1,VEGFB,XRCC1,WTIP,PINK1,IRAK1,LMNA
GO: Biological Process	GO:0070997	neuron death		0.002706	1	0.03894	0.3798	68	531	AARS1,ABL1,MAX,AKT1,AKT2,BIRC5,CDK10,ARRB1,ATF4,MYBL2,FADD,CCND1,NRP1,HDAC3,NFATC4,ZPR1,CAPN2,CASP6,CASP9,CDK5,CEBPB,SERPINF1,TMEM259,CLN3,CNTFR,NSMF,PPP5C,PPT1,CTSZ,PSEN1,DAXX,DHCR24,DLX1,NAMPT,EPHA7,CLN8,SIGMAR1,DTNBP1,F2R,SCT,TRAF7,RRAS2,ATG7,AKT1S1,PIGT,YJU2,NES,ZNF274,GCLC,PRDX3,KDM2B,HTRA2,SPPL3,GRN,GRIK5,ATP13A2,TFAP2A,GSK3A,TNFRSF1A,TRAF2,HMOX1,TYRO3,HSF1,VEGFB,WNT5A,PINK1,INPP5A,AIMP2
GO: Biological Process	GO:0006165	nucleoside diphosphate phosphorylation		0.002719	1	0.03906	0.3811	21	120	AK1,MPI,GIT1,FLCN,NME4,PFKL,PFKM,PGM1,NME7,PRKAA1,PRKAG1,ADPGK,PSEN1,NME6,ENO3,PRKAG2,SIRT6,GALE,GALK1,GALT,JMJD8
GO: Biological Process	GO:0008286	insulin receptor signaling pathway		0.002753	1	0.03948	0.3852	25	152	AKT1,FOXO4,AKT2,SOCS1,LONP1,PIK3R2,SLC2A8,BCAR1,PRKAA1,PRKCD,RELA,NAMPT,EIF4EBP1,SOCS7,BAIAP2,FOXC2,FOXO1,SHC1,SH2B2,SNX5,INPP5K,SREBF1,SLC27A4,GSK3A,INPPL1
GO: Biological Process	GO:0001738	morphogenesis of a polarized epithelium		0.002756	1	0.03948	0.3852	22	128	ABL1,MSN,ROR2,CTHRC1,TRAF4,MKS1,PTK7,WDR1,DVL1,DVL2,FOXF1,FOXF2,SFRP1,SFRP2,FUZ,ZDHHC7,FZD2,GPC3,B9D2,SH3BP1,WNT5A,SYNE4
GO: Biological Process	GO:0009220	pyrimidine ribonucleotide biosynthetic process		0.002789	1	0.03981	0.3884	8	28	MPV17,NME4,CAD,NME7,UCK1,DCK,NME6,UMPS
GO: Biological Process	GO:0036003	positive regulation of transcription from RNA polymerase II promoter in response to stress		0.002789	1	0.03981	0.3884	8	28	ATF4,NFE2L2,CEBPB,ATF6B,MAPK7,MBTPS2,GCN1,HSF1
GO: Biological Process	GO:0045667	regulation of osteoblast differentiation		0.002793	1	0.03981	0.3884	29	185	ACVR1,ATF4,BMP2,CEBPB,PDLIM7,CTHRC1,NOCT,PRKACA,PTCH1,FBXO5,HDAC5,RIOX1,TCIRG1,FBN2,YAP1,FGFR1,SFRP1,SFRP2,SOX9,GLI1,TWIST2,TMEM119,HEY1,TWIST1,HOXA2,IGFBP5,CCN1,LMNA,SMAD6
GO: Biological Process	GO:2000040	regulation of planar cell polarity pathway involved in axis elongation		0.002836	1	0.03981	0.3884	3	4	PTK7,SFRP1,SFRP2
GO: Biological Process	GO:0002943	tRNA dihydrouridine synthesis		0.002836	1	0.03981	0.3884	3	4	DUS1L,DUS4L,DUS3L
GO: Biological Process	GO:0016259	selenocysteine metabolic process		0.002836	1	0.03981	0.3884	3	4	SCLY,SEPHS2,SEPHS1
GO: Biological Process	GO:0033490	cholesterol biosynthetic process via lathosterol		0.002836	1	0.03981	0.3884	3	4	DHCR7,DHCR24,SC5D
GO: Biological Process	GO:0033489	cholesterol biosynthetic process via desmosterol		0.002836	1	0.03981	0.3884	3	4	DHCR7,DHCR24,SC5D
GO: Biological Process	GO:0033499	galactose catabolic process via UDP-galactose		0.002836	1	0.03981	0.3884	3	4	GALE,GALK1,GALT
GO: Biological Process	GO:1990044	protein localization to lipid droplet		0.002836	1	0.03981	0.3884	3	4	AUP1,PRKAA1,PRKACA
GO: Biological Process	GO:0008295	spermidine biosynthetic process		0.002836	1	0.03981	0.3884	3	4	PAOX,AMD1,SRM
GO: Biological Process	GO:0051664	nuclear pore localization		0.002836	1	0.03981	0.3884	3	4	NDC1,LMNB2,LMNA
GO: Biological Process	GO:1904616	regulation of actin binding		0.002836	1	0.03981	0.3884	3	4	ABL1,CRMP1,POLDIP2
GO: Biological Process	GO:0032202	telomere assembly		0.002836	1	0.03981	0.3884	3	4	POT1,WRAP53,ACD
GO: Biological Process	GO:0046323	glucose import		0.002873	1	0.04027	0.3928	19	105	GRK2,AKT1,AKT2,RAB4B,NFE2L2,REPIN1,ASPSCR1,PRKAA1,PRKCD,PRKAG2,ZDHHC7,SIRT6,SH2B2,SLC2A1,SLC2A4,GPC3,SLC27A4,GSK3A,CAPN10
GO: Biological Process	GO:0031848	protection from non-homologous end joining at telomere		0.002884	1	0.04031	0.3932	5	12	POT1,ERCC1,DCLRE1B,XRCC1,ACD
GO: Biological Process	GO:0009086	methionine biosynthetic process		0.002884	1	0.04031	0.3932	5	12	MTAP,MTHFD1,MTRR,ENOPH1,MRI1
GO: Biological Process	GO:0043549	regulation of kinase activity		0.002909	1	0.04059	0.396	109	922	ABL1,CACUL1,AXIN1,FZD4,FZD8,KITLG,MAP3K10,AKT1,NCK2,ZNF622,DGKZ,SOCS1,HYAL2,ADAM9,NAB2,CCND1,BMP2,ROR2,CCNA2,CCNB1,CCND2,PKMYT1,CCNE1,CCNF,CCNB2,NEURL1,ERRFI1,CDC6,CDK5,PDGFRA,PDGFRB,PHB1,CKS2,PIK3R2,PLK1,SH3BP5,MAPK8IP1,TRAF4,CSK,PRKAA1,PRKAG1,PRKCD,MAPK7,MAP2K1,MAP2K3,MAP2K5,DNAJC3,PRPSAP1,PSEN1,DAG1,DAXX,DELE1,TELO2,PXN,QARS1,RALB,CHMP6,WASHC1,DVL1,DVL2,TRIM27,RGS2,EFNA5,EPHA7,EPHB2,EPHB4,DTNB…
GO: Biological Process	GO:0006744	ubiquinone biosynthetic process		0.00293	1	0.04072	0.3972	6	17	COQ6,COQ4,COQ8B,COQ2,PDSS1,COQ9
GO: Biological Process	GO:0032836	glomerular basement membrane development		0.00293	1	0.04072	0.3972	6	17	MPV17,KANK2,COQ8B,SULF2,SULF1,LAMB2
GO: Biological Process	GO:0042159	lipoprotein catabolic process		0.00293	1	0.04072	0.3972	6	17	ABHD17C,PPT1,CTSD,ABHD12,LYPLA1,LYPLA2
GO: Biological Process	GO:0071479	cellular response to ionizing radiation		0.002939	1	0.04077	0.3978	17	90	CCND2,TMEM109,BABAM2,CYBA,RAD1,DNM2,RAD9A,RAD51,NAMPT,NET1,YAP1,SFRP1,SFRP2,RAD51AP1,FIGNL1,HSF1,HUS1
GO: Biological Process	GO:0006890	retrograde vesicle-mediated transport, Golgi to endoplasmic reticulum		0.00295	1	0.04081	0.3982	12	54	SCYL1,PLPP3,ZW10,PICK1,SEC22B,COG7,COPZ2,COPZ1,KDELR2,TMEM115,RINT1,ERGIC1
GO: Biological Process	GO:0009066	aspartate family amino acid metabolic process		0.00295	1	0.04081	0.3982	12	54	MTAP,SLC25A12,MTHFD1,ASNS,MTRR,ATF4,PLOD3,ENOPH1,PHGDH,SLC25A13,MRI1,GCAT
GO: Biological Process	GO:2001252	positive regulation of chromosome organization		0.002958	1	0.04086	0.3986	20	113	PARN,AURKB,TFPT,NABP2,INO80E,POT1,MAD2L1BP,MAPK3,NCAPD2,GNL3,RESF1,ERCC1,ACTR5,UCHL5,FEN1,SIRT6,RTEL1,NCAPG,ACD,CDT1
GO: Biological Process	GO:0036296	response to increased oxygen levels		0.002981	1	0.041	0.4	13	61	MMP2,ATP6AP1,PDGFRA,PDGFRB,PLCD1,COL1A1,POLG,DNMT3B,FOXO1,ATG7,TXNRD2,WNT5A,TMEM199
GO: Biological Process	GO:0019692	deoxyribose phosphate metabolic process		0.002981	1	0.041	0.4	13	61	ADK,PNP,NTHL1,GATB,SAMHD1,DCK,DCTD,RRM2,SHMT1,NT5C2,GUK1,TYMS,UNG
GO: Biological Process	GO:0042149	cellular response to glucose starvation		0.002981	1	0.041	0.4	13	61	ASNS,ATF4,BECN1,NFE2L2,PICK1,PRKAA1,PRKAG1,PRKCD,PRKAG2,SLC2A1,SLC3A2,RRP8,XBP1
GO: Biological Process	GO:0009798	axis specification		0.003012	1	0.04138	0.4037	25	153	MDFI,MAP3K3,AXIN1,AP2A1,BMP2,NOTCH2,CACTIN,WDR77,TCF7L1,PTCH1,CCM2,RELA,MNS1,NET1,YAP1,SFRP1,CXXC4,SRF,GPC3,TBX3,HEY1,TPBG,WNT5A,ITGA5,SMAD6
GO: Biological Process	GO:0008380	RNA splicing		0.003077	1	0.0422	0.4117	65	506	RBM10,AKT2,DCPS,GEMIN2,YBX3,THOC5,CCAR2,RBM12B,ZPR1,CPNE1,SCAF1,CACTIN,SCNM1,CLK3,RBM15B,PRMT7,WDR77,PUS7,RBM42,GEMIN5,TSEN54,AAR2,PTBP1,GEMIN8,SUPT7L,INTS11,TSEN15,USB1,MBNL2,RAVER2,DDX47,SF3B4,PRMT5,PPIH,SGF29,DDX41,TADA3,RBM38,CARM1,TAF6L,YJU2,KHDRBS3,ZFP64,PUS1,USP39,TAF5L,RBMXL1,RRP1B,KAT2A,JMJD6,FASTK,PPP1R9B,CLP1,HNRNPLL,BUD13,TSEN2,CLASRP,RPUSD4,INTS5,ECD,U2AF1L4,HMGA1,USP4,XAB2,SF3A2
GO: Biological Process	GO:0051099	positive regulation of binding		0.003096	1	0.04237	0.4134	33	220	ABL1,CDC45,ANXA2,ARRB1,NRP1,BMP2,PYGO2,EIF2B4,CDK5,CDK9,CLN5,CTHRC1,DERL1,POLDIP2,GPSM1,PSEN1,RALB,RFNG,GMNN,EIF2B1,ERCC2,RAMP2,SPON1,FOXC1,MAPRE3,SPPL3,TWIST1,HES1,HSF1,WNT5A,ACD,CDT1,MED25
GO: Biological Process	GO:0045859	regulation of protein kinase activity		0.003098	1	0.04237	0.4134	95	789	ABL1,CACUL1,AXIN1,FZD4,FZD8,KITLG,MAP3K10,AKT1,NCK2,SOCS1,HYAL2,ADAM9,NAB2,CCND1,BMP2,ROR2,CCNA2,CCNB1,CCND2,PKMYT1,CCNE1,CCNF,CCNB2,NEURL1,ERRFI1,CDC6,CDK5,PDGFRB,PHB1,CKS2,PLK1,SH3BP5,MAPK8IP1,TRAF4,CSK,PRKAA1,PRKAG1,PRKCD,MAPK7,MAP2K1,MAP2K3,MAP2K5,DNAJC3,PSEN1,DAG1,DAXX,DELE1,TELO2,PXN,QARS1,RALB,CHMP6,DVL1,DVL2,TRIM27,RGS2,EFNA5,EPHB2,DTNBP1,ANKRD54,STRADA,FGFR1,TAB1,PRKAG2,SFRP1,SFRP2,SHC1,…
GO: Biological Process	GO:0006024	glycosaminoglycan biosynthetic process		0.003112	1	0.04251	0.4147	16	83	AP2A1,PDGFRB,CHST2,CHPF,KCTD10,EXT2,CHST12,ST3GAL1,ST3GAL4,ST3GAL3,CHST14,XYLT2,HAS2,HEXA,B4GALT7,SLC35B2
GO: Biological Process	GO:0051347	positive regulation of transferase activity		0.003138	1	0.0428	0.4176	85	694	ABL1,CACUL1,AXIN1,FZD4,FZD8,KITLG,MAP3K10,AKT1,ZNF622,DGKZ,SOCS1,ADAM9,NAB2,CCND1,BMI1,BMP2,BTRC,ROR2,CCNB1,CCND2,NEURL1,PARN,CDC6,CDC20,PCNA,CDK5,AURKB,PDGFRA,PDGFRB,PHB1,CKS2,PLK1,PARM1,POT1,TRAF4,CSK,PRKAA1,PRKAG1,PRKCD,MAPK3,MAP2K1,MAP2K3,MAP2K5,PSEN1,DAG1,DAXX,DELE1,TELO2,PXN,RALB,DVL2,RFC2,WRAP53,RFC5,EFNA5,EPHA7,EPHB2,EPHB4,STRADA,FGFR1,TAB1,PRKAG2,MAPRE3,VAC14,CAMKK2,CHTF18,GINS2,CLSPN,NE…
GO: Biological Process	GO:1905314	semi-lunar valve development		0.003146	1	0.04284	0.418	10	41	BMP2,NOTCH2,SLIT3,SNAI1,SOX9,EMILIN1,HEY1,TNFRSF1A,TWIST1,SMAD6
GO: Biological Process	GO:0016482	cytosolic transport		0.003182	1	0.04328	0.4223	30	195	AP2A1,MSN,BECN1,MTMR2,VAMP3,CLN3,CLN5,SNX8,MAGEL2,PHETA1,MAPK3,MAP2K1,GGA1,WASHC1,GOLT1B,TRIM27,TBC1D17,TBC1D10A,ANKRD27,VPS52,FLNA,VPS26B,RNF126,SLC30A6,SNX1,SNX2,SNX5,SURF4,EIPR1,VPS35L
GO: Biological Process	GO:0006325	chromatin organization		0.003199	1	0.04345	0.4239	84	685	DPF1,CHAF1B,MCM2,AXIN1,MTA3,RAD54L,SAMD1,APBB1,HAT1,ATAD2,BABAM1,UHRF1,EED,NDN,BMI1,HDAC3,MIS18A,LRWD1,BCL7C,BCL7B,TFPT,RBM15B,PRMT7,INO80E,CHD1L,BABAM2,PRKAA1,TCF7L1,GATAD2A,DAPK3,DAXX,RNF40,BANP,DNMT3B,GRWD1,HDAC5,L3MBTL2,CHAF1A,RIOX1,RELA,UPF1,IPO4,TRIM27,PRMT6,RESF1,CENPW,NAA60,ACTR5,MECOM,SMYD5,UCHL5,PRMT5,SGF29,CARM1,SIRT6,USP21,TAF6L,EPOP,ASF1B,SMARCD2,SMARCD3,SNAI1,PCID2,SOX9,KAT2A,SS18,D…
GO: Biological Process	GO:0034644	cellular response to UV		0.003208	1	0.04345	0.4239	19	106	MFAP4,MMP2,ATF4,HYAL2,BAK1,NFATC4,CASP9,PCNA,AURKB,POLD1,CRIP1,PRKCD,NOC2L,ERCC1,ACTR5,AGAP3,SMPD1,PBK,TIMP1
GO: Biological Process	GO:1990778	protein localization to cell periphery		0.003208	1	0.04345	0.4239	54	406	AKT1,AKT2,GIT1,ANXA2,RHOG,RAB40C,ATP6AP1,NUBP1,CAMK2G,PALM,CDK5,ZDHHC8,VAMP3,SLC9A3R2,PIK3R2,CLN3,PLK1,PKDCC,GORASP2,CSK,MAP2K1,GGA1,MYADM,DAG1,PTCH1,WASHC1,TSPAN5,RAB34,EPHB2,ZDHHC2,RAMP2,SNAP47,ZDHHC3,EHD4,ARL6,TTC7B,LYPLA1,WDR24,FLNA,FLOT2,ZDHHC7,GGA2,INPP5K,PGAP2,EHD1,PPP1R9B,GNAI1,TNFRSF1A,TPBG,TSPAN15,GORASP1,PPIL2,TSPAN14,RILPL2
GO: Biological Process	GO:0035148	tube formation		0.003296	1	0.04458	0.4349	35	238	ABL1,SHROOM3,MTHFD1,BMP2,CTHRC1,MTHFD1L,IRX1,PRKACA,GATAD2A,PTCH1,MKS1,PTK7,RARG,DVL1,DVL2,IRX2,SFRP1,SFRP2,DEAF1,FUZ,FZD2,SOX9,PARD6G,KAT2A,KDM2B,CCDC85B,TFAP2A,TGIF1,ATOH8,PLXNB2,TWIST1,VASP,WNT5A,SALL4,ALX1
GO: Biological Process	GO:0008593	regulation of Notch signaling pathway		0.003352	1	0.04527	0.4417	23	138	AKT1,ARRB1,CAD,ANGPTL1,NEURL1,PTBP1,DLX1,DLX2,SLC35C2,RFNG,TSPAN5,KCTD10,ARL6,YAP1,FOXC1,FOXC2,PRSS23,ENHO,HEY1,TSPAN15,HES1,TCIM,TSPAN14
GO: Biological Process	GO:0045880	positive regulation of smoothened signaling pathway		0.003371	1	0.04547	0.4436	11	48	TEDC1,PRRX1,MYCBP,RAB34,UCHL5,PRRX2,SFRP1,ARMC9,SCUBE1,GPC3,GLI1
GO: Biological Process	GO:0060055	angiogenesis involved in wound healing		0.003409	1	0.04586	0.4474	9	35	NRP1,TAFA5,DAG1,ETS1,FOXC2,SRF,B4GALT1,VEGFB,XBP1
GO: Biological Process	GO:0009162	deoxyribonucleoside monophosphate metabolic process		0.003409	1	0.04586	0.4474	9	35	ADK,PNP,DCK,DCTD,SHMT1,NT5C2,GUK1,TK1,TYMS
GO: Biological Process	GO:0061620	glycolytic process through glucose-6-phosphate		0.003446	1	0.04629	0.4515	7	23	PFKL,PFKM,ADPGK,ENO3,GALE,GALK1,GALT
GO: Biological Process	GO:0045598	regulation of fat cell differentiation		0.003453	1	0.04632	0.4518	27	171	AXIN1,AKT1,FLCN,BMP2,ZFP36L2,RUNX1T1,CEBPB,NOCT,ZNF385A,E2F1,MECOM,YAP1,CARM1,FOXO1,SFRP1,SFRP2,SIRT6,FRZB,TAF8,CCDC85B,TGFB1I1,SAV1,HES1,WNT5A,XBP1,CCDC71,INSIG1
GO: Biological Process	GO:0043620	regulation of DNA-templated transcription in response to stress		0.003463	1	0.04632	0.4518	13	62	NCK2,ATF4,NFE2L2,CEBPB,ATF6B,MAPK7,RELA,RPS6KA1,MBTPS2,GCN1,HMOX1,HSF1,TCIM
GO: Biological Process	GO:0009262	deoxyribonucleotide metabolic process		0.003463	1	0.04632	0.4518	13	62	ADK,PNP,NTHL1,GATB,SAMHD1,DCK,DCTD,RRM2,SHMT1,NT5C2,GUK1,TYMS,UNG
GO: Biological Process	GO:1903322	positive regulation of protein modification by small protein conjugation or removal		0.003528	1	0.0467	0.4556	26	163	AXIN1,PEF1,FBXO33,PIAS1,ARRB1,BMI1,HDAC3,BTRC,CDC20,CDK9,PLK1,DERL1,CRY1,RNF40,MUL1,GNL3,CENPS,SPSB4,TRAF7,SKP2,INAVA,UBE2C,GSK3A,HSPBP1,PINK1,AIMP2
GO: Biological Process	GO:0061371	determination of heart left/right asymmetry		0.003531	1	0.0467	0.4556	35	239	MKKS,ACVR1,MEIS1,ALCAM,ATP6AP1,NOTCH2,CAMK2G,PDLIM7,CEP104,PSEN1,CC2D1A,DHFR,DNMT3B,RARG,GMNN,TRAM1L1,MEGF8,KCTD10,YAP1,FOXC1,FOXC2,FLNA,CXXC5,FZD2,SRF,TBX2,TBX3,GRK6,BBS5,GSK3A,TRAM1,ATOH8,HAS2,WNT5A,WTIP
GO: Biological Process	GO:0051220	cytoplasmic sequestering of protein		0.003548	1	0.0467	0.4556	8	29	MDFI,NFKBIB,KEAP1,TACC3,FLNA,RBCK1,GET4,FAF1
GO: Biological Process	GO:1904666	regulation of ubiquitin protein ligase activity		0.003548	1	0.0467	0.4556	8	29	BTRC,CDC20,PLK1,BAG2,FBXO5,MAD2L2,UBE2C,MAD2L1
GO: Biological Process	GO:0051235	maintenance of location		0.003558	1	0.0467	0.4556	54	408	ABL1,MDFI,GRK2,AKT1,ANXA6,DGAT1,GPAA1,AUP1,HDAC3,NFKBIB,TSPO,PLOD3,SCARB1,CDK5,CIZ1,GSTO1,CRY1,PRKACA,CYBA,PSEN1,KEAP1,SUPT7L,RANGAP1,TBCCD1,BSCL2,F2R,FBN2,TACC3,FLNA,CHERP,SPOUT1,ALKBH7,RBCK1,GET4,GAA,SQLE,SREBF1,TAF8,EHD1,KDELR2,GRIK5,FAF1,UBASH3B,HEXA,TWF2,LDAH,NR1H2,PISD,PINK1,INSIG1,SLC30A4,SELENON,LETM1,LGALS1
GO: Biological Process	GO:0007040	lysosome organization		0.003575	1	0.0467	0.4556	19	107	BECN1,ATP6AP1,CHMP1A,TPP1,CLN3,CLN5,PPT1,CHMP7,CHMP6,RAB34,CLN8,LAPTM4B,TCIRG1,TMEM175,GAA,GRN,HEXA,HPS1,TMEM199
GO: Biological Process	GO:0032092	positive regulation of protein binding		0.003575	1	0.0467	0.4556	19	107	ABL1,CDC45,ANXA2,ARRB1,NRP1,BMP2,CDK5,CTHRC1,DERL1,POLDIP2,PSEN1,RALB,RFNG,RAMP2,SPON1,MAPRE3,SPPL3,HSF1,WNT5A
GO: Biological Process	GO:0080171	lytic vacuole organization		0.003575	1	0.0467	0.4556	19	107	BECN1,ATP6AP1,CHMP1A,TPP1,CLN3,CLN5,PPT1,CHMP7,CHMP6,RAB34,CLN8,LAPTM4B,TCIRG1,TMEM175,GAA,GRN,HEXA,HPS1,TMEM199
GO: Biological Process	GO:2000054	negative regulation of Wnt signaling pathway involved in dorsal/ventral axis specification		0.003583	1	0.0467	0.4556	4	8	AXIN1,TCF7L1,SFRP1,TPBG
GO: Biological Process	GO:0150012	positive regulation of neuron projection arborization		0.003583	1	0.0467	0.4556	4	8	FZD4,DVL1,DVL2,WNT5A
GO: Biological Process	GO:0006573	valine metabolic process		0.003583	1	0.0467	0.4556	4	8	BCAT1,BCAT2,BCKDK,HIBADH
GO: Biological Process	GO:0097292	XMP metabolic process		0.003583	1	0.0467	0.4556	4	8	ADSL,PFAS,GART,IMPDH1
GO: Biological Process	GO:0097294	'de novo' XMP biosynthetic process		0.003583	1	0.0467	0.4556	4	8	ADSL,PFAS,GART,IMPDH1
GO: Biological Process	GO:0097293	XMP biosynthetic process		0.003583	1	0.0467	0.4556	4	8	ADSL,PFAS,GART,IMPDH1
GO: Biological Process	GO:0090500	endocardial cushion to mesenchymal transition		0.003583	1	0.0467	0.4556	4	8	ACVRL1,HEY1,HAS2,TWIST1
GO: Biological Process	GO:0016321	female meiosis chromosome segregation		0.003583	1	0.0467	0.4556	4	8	MLH1,NCAPH2,PLK1,TOP2A
GO: Biological Process	GO:1904026	regulation of collagen fibril organization		0.003583	1	0.0467	0.4556	4	8	AEBP1,EFEMP2,COLGALT1,EMILIN1
GO: Biological Process	GO:0044209	AMP salvage		0.003583	1	0.0467	0.4556	4	8	ADK,ADSL,PNP,HPRT1
GO: Biological Process	GO:1903147	negative regulation of autophagy of mitochondrion		0.003583	1	0.0467	0.4556	4	8	TSPO,RNF41,USP30,PINK1
GO: Biological Process	GO:0010506	regulation of autophagy		0.003589	1	0.04672	0.4558	52	390	ABL1,AKT1,FLCN,BECN1,TSPO,CAPNS1,CDK5,CDK16,PIK3R2,CLN3,SEC22B,CTSA,PRKAA1,PRKACA,POLDIP2,MAPK3,MAP2K1,GPSM1,DAPK3,KEAP1,QSOX1,RALB,WASHC1,TOM1,TRIM27,NAMPT,RNF41,TMEM39A,WDR24,FOXO1,ATG7,VPS26B,NPRL2,CAMKK2,SNX5,SREBF1,EXOC7,USP30,HTRA2,ATP13A2,GSK3A,KLHL22,CPTP,MTMR14,GPR137B,HMOX1,SH3BP4,XBP1,PINK1,GPR137,UBQLN4,TRIM8
GO: Biological Process	GO:0071496	cellular response to external stimulus		0.003622	1	0.04708	0.4593	63	491	MAX,AKT1,DCPS,ASNS,FLCN,ATF4,BECN1,CRADD,BAK1,FADD,HDAC3,BMP2,NFE2L2,CCNE1,GATB,CNN2,PICK1,COL1A1,COL2A1,COMT,KANK2,RNF167,PRKAA1,PRKAB1,PRKAG1,PRKCD,MAPK3,CTSB,CYBA,PIEZO1,DAG1,RALB,NAMPT,PRKAG2,WDR24,FOXO1,SFRP1,SFRP2,ATG7,PRR5,SIPA1,SKP2,SLC2A1,SLC3A2,NPRL2,FZD2,SOX9,SREBF1,SRF,ATG4B,GCLC,GLUL,PPP1R9B,GCN1,RRP8,GSTP1,TNFRSF1A,PPAN,HMOX1,USF1,VCAM1,XBP1,LTBR
GO: Biological Process	GO:0031397	negative regulation of protein ubiquitination		0.003727	1	0.04838	0.4719	17	92	ABL1,AKT1,ARRB1,BUB1B,TSPO,CDC20,CDK5,BAG2,CRY1,PSEN1,FBXO5,MAD2L2,GCLC,NXN,PRR7,USP4,MAD2L1
GO: Biological Process	GO:0071900	regulation of protein serine/threonine kinase activity		0.003745	1	0.04855	0.4736	60	464	ABL1,AXIN1,FZD4,FZD8,KITLG,MAP3K10,AKT1,HYAL2,ADAM9,CCND1,BMP2,ROR2,CCNA2,CCNB1,CCND2,PKMYT1,CCNE1,CCNF,CCNB2,CDC6,PDGFRB,CKS2,PLK1,MAPK8IP1,CSK,PRKAA1,PRKAG1,PRKCD,MAPK7,MAP2K1,MAP2K5,PSEN1,DELE1,TELO2,RALB,DVL2,RGS2,DTNBP1,STRADA,FGFR1,TAB1,PRKAG2,SFRP1,SFRP2,MAPRE3,SMPD1,INPP5K,PSRC1,TFAP4,GSTP1,TRAF2,NUP62,WNT5A,BCCIP,INCENP,INPPL1,TCIM,IRAK1,IPO5,TIRAP
GO: Biological Process	GO:0072006	nephron development		0.003781	1	0.04895	0.4775	35	240	MPV17,AMPD2,SHROOM3,SLC43A1,BMP2,TIMELESS,MPPED2,NOTCH2,NOTCH3,PDGFRA,PDGFRB,SEC61A1,IRX1,KANK2,PTCH1,MAFB,DNM2,EDNRB,IRX2,NUP85,COQ8B,YAP1,FOXC1,FOXC2,LZTS2,SOX9,SULF2,GPC3,SULF1,TBX2,TFAP2A,HEY1,TYRO3,HES1,LAMB2
GO: Biological Process	GO:0009952	anterior/posterior pattern specification		0.003796	1	0.04902	0.4783	51	382	ACVR1,MAP3K3,AXIN1,MEOX1,BMI1,BMP2,ROR2,PDLIM7,CACTIN,NLE1,TCF7L1,PSEN1,CCM2,PXN,MAFB,RARG,RELA,EFNA5,KLHL12,EPHB4,FOXF1,CAP1,FOXC1,FOXC2,SFRP1,SFRP2,FUZ,SRF,KAT2A,GPC3,SULF1,KDM2B,TBX3,TGIF1,HEY1,HAS2,TPBG,HOXA2,HOXA3,HOXB2,HOXB3,HOXB4,HOXD3,HOXD4,HES1,WNT5A,PCGF2,CDC42SE1,ITGA5,KIF22,ALX1
GO: Biological Process	GO:0035909	aorta morphogenesis		0.003797	1	0.04902	0.4783	10	42	ACVRL1,PDGFRB,COL3A1,EFEMP2,EPHB4,SRF,TBX2,HEY1,HES1,FKBP10
GO: Biological Process	GO:0045862	positive regulation of proteolysis		0.003853	1	0.04968	0.4846	57	437	AXIN1,AKT1,ANXA2,PIAS1,ARRB1,BECN1,CRADD,ADAM9,BAK1,FADD,NFE2L2,BTRC,USP50,CASP6,CASP9,CDC20,PCOLCE,PACSIN3,TMEM259,PLK1,BAG2,CTSD,PSEN1,RNF40,KEAP1,FBXW8,MUL1,RAD23A,DET1,DVL1,E2F1,APH1A,TBC1D10A,LPCAT3,RNFT1,PSME3,F2R,FBLN1,SPON1,SFRP2,ATG7,FUZ,SIRT6,RNF217,GCLC,HTRA2,ADRM1,GRN,TFAP4,GSK3A,PRR7,HSPBP1,HSF1,XBP1,CCN1,PINK1,USP5
