# Supplementary material for: Single-cell transcriptomics uncovers a non-autonomous Tbx1-dependent genetic program controlling cardiac neural crest cell development
Source: Nat Commun. 2023 Mar 21;14:1551. doi: 10.1038/s41467-023-37015-9 (PMC10027855; doi:10.1038/s41467-023-37015-9)
Supplement: Supplementary file 16 — Source Data [file 41467_2023_37015_MOESM16_ESM.xlsx]

## Sheet: Figure 6d
Figure 6d: Statistics to evaluate cell proportion differences in sc-RNA-seq data from control and Tbx1 null embryos at E9.5.
cluster	NCCs from Tbx1 null embryos per cluster	Total number of NCCs from Tbx1 null embryos	NCCs from control embryos per cluster	Total number of NCCs from control embryos	Tbx1 null proportion (B/C)	Control proportion (D/E)	Tbx1 null proportion minus Control proportion (F-G)	Tbx1 null vs Control probability
3	2682	10347	1401	8553	0.259206	0.163802	0.0954034	1.14e-56
4	598	10347	743	8553	0.0577945	0.0868701	-0.0290756	9.24e-15
5	389	10347	469	8553	0.0375954	0.0548346	-0.0172391	1.46e-08
8	789	10347	804	8553	0.076254	0.0940021	-0.0177481	1.23e-05
9	812	10347	770	8553	0.0784769	0.0900269	-0.01155	0.00431951
12	142	10347	111	8553	0.0137238	0.0129779	0.000745882	0.656954

## Sheet: Figure 9d
Figure 9d: Statistics to evaluate cell proportion differences in sc-RNA-seq data from control and Tbx1 null embryos at E10.5.
cluster	NCCs from Tbx1 null embryos #1 per cluster	Total number of NCCs from Tbx1 null embryos #1	NCCs from Tbx1 null embryos #2 per cluster	Total number of NCCs from Tbx1 null embryos #2	NCCs from control embryos #1 per cluster	Total number of NCCs from control embryos #1	NCCs from control embryos #2 per cluster	Total number of NCCs from control embryos #2	Tbx1 null #1 proportion	Tbx1 null #2 proportion	Control #1 proportion	Control #2 proportion	Tbx1 null #1 proportion minus Control #1 proportion	Tbx1 null proportion #1 minus Control #2 proportion	Tbx1 null #2 proportion minus Control #1 proportion	Tbx1 null #2 proportion minus Control #2 proportion	Tbx1 null #1 proportion plus Tbx1 null #2 proportion	Control #1 proportion plus Control #2 proportion	Tbx1 null #1 and #2 proportion minus Control #1 and #2 proportion	Tbx1 null #1 vs Control #1 probabilities	Tbx1 null #1 vs Control #2 probabilities	Tbx1 null #2 vs Control #1 probabilities	Tbx1 null #2 vs Control #2 probabilities	significance
3	691	8723	244	6888	372	7070	1196	10128	0.0792159	0.0354239	0.0526167	0.118088	0.0265992	-0.0388726	-0.0171928	-0.0826645	0.11464	0.170705	-0.0560654	not tested	not tested	not tested	Inconsistent changes	no
4	959	8723	589	6888	579	7070	1322	10128	0.109939	0.085511	0.0818953	0.130529	0.0280439	-0.02059	0.0036157	-0.0450182	0.19545	0.212425	-0.0169743	not tested	not tested	not tested	Inconsistent changes	no
5	221	8723	62	6888	1055	7070	2422	10128	0.0253353	0.00900116	0.149222	0.239139	-0.123887	-0.213804	-0.140221	-0.230138	0.0343365	0.388361	-0.354025	1.62e-177	0	1.22e-204	0	yes
10	232	8723	352	6888	646	7070	1542	10128	0.0265964	0.0511034	0.091372	0.152251	-0.0647756	-0.125655	-0.0402686	-0.101148	0.0776997	0.243623	-0.165923	7.72e-70	8.9e-191	2.67e-20	3.24e-94	yes
13	31	8723	46	6888	91	7070	155	10128	0.00355382	0.00667828	0.0128713	0.0153041	-0.00931746	-0.0117503	-0.00619301	-0.00862583	0.0102321	0.0281754	-0.0179433	2.92e-11	4e-16	0.000206802	3.19e-07	yes
22	284	8723	4	6888	321	7070	572	10128	0.0325576	0.00058072	0.0454031	0.0564771	-0.0128455	-0.0239195	-0.0448224	-0.0558964	0.0331383	0.10188	-0.0687419	2.89e-05	3.69e-15	5.35e-69	3.59e-87	yes
